# Supplementary material for: PdPANA: phagemid display as peptide array for neutralizing antibodies, an engineered in silico vaccine candidate against COVID-19
Source: Front Syst Biol. 2024 Jun 17;4:1309891. doi: 10.3389/fsysb.2024.1309891 (PMC12341989; doi:10.3389/fsysb.2024.1309891)
Supplement: Supplementary file 1 [file DataSheet1.zip › Data_Sheet_1/filter_v5_commented.py]

# Code for filtering fasta file strings
# Filtering Parameters
#.       File to filter
#.       Number of Amino Acids
#.       Chain registration year
#.       Quantity of consecutive Xs in the string
#.       Percentage of Xs contained in the string
#.       Name or path of the auxiliary file
#.               The auxiliary file is a fasta file which has a pre-established database for removing duplicates from the file to filter, this database exports with the filtered chains.

import time 
import math

file = input('Fasta file without extension:\t\t' )
NAA = int(input('Number of Amino Acids (#):\t\t\t'))
year = int(input('Year (YYYY):\t\t\t\t\t\t'))
MCX = int(input('Maximmum of consecutive x\'s (#):\t'))
MPX = float(input('Maximmum percentage of x\'s (%):\t\t'))/100
aux = input( 'Auxiliar:\t\t\t\t\t\t\t' )
start1 = time.time()
Rejected = [0, 0, 0, 0, 0, 0]
naa = NAA - 1
final = len('*\n')
HEADERS = []
CHAINS = []
auxFILE = -1

#Read auxiliary if provided
if not(aux == '*'):
    with open( aux + '.fasta', 'r' ) as fasta:
        for header in fasta:
           #Read fasta line by line. Header gets the first line. String gets the second line
            chain = fasta.readline()
            LengthChain = len(chain)
            CHAINS.append(chain[0:NAA])
            HEADERS.append(header[0:(len(header)-1)])
    auxFILE = len(CHAINS)

#Calculate length total data .... .. ... / -.-. --- -.. . / .-- .- ... / -.. . ...- . .-.. --- .--. . -.. / -... -.-- / .- -. -.. .-. . ... / -- . -. -.. --- --.. .-
with open( file + '.fasta', 'r' ) as fasta:
    lengthData = 0
    for header in fasta:
        lengthData = lengthData + 1
        
#Inicializing .- / -- . -- -... . .-. / --- ..-. / - .... . / .--. -.. .--. .- -. .- / - . .- -- / .. -. / ..--- ----- ..--- .---- / ..-. --- .-. / - .... . / .. --. . -- / -.. . ... .. --. -.
lengthData = int(lengthData/2)
start2 = time.time()
FINISH = -1
AUX = 0
aux = 0
INDEX = math.floor(.02*lengthData)
with open( file + '.fasta', 'r' ) as fasta:
    rejected = 0
    accepted = 0
    index = -1
      #Read each line line by line. Header gets the first line. String gets the second line
    for header in fasta:
        index = index + 1
        #Display filter progress
        if (index % INDEX) == 0:
            print( '\f\a' )
            print( 'Read time', int(start2-start1), 'seconds')
            print( 'Sequences analyzed:\t', index )
            print( 'Sequences found:\t', lengthData )
            print('Accepted', accepted)
            print( 'Total Rejected', sum(Rejected))
            print( '\t', Rejected[2], 'by Amino Acids')
            print( '\t', Rejected[1], 'by Year')
            print( '\t', Rejected[3], 'by consecutive x\'s')
            print( '\t', Rejected[4], 'by percentage of x\'s')
            print( '\t', Rejected[5], 'by duplicate sequence')
            print(math.floor(10000*(index)/lengthData)/100, '%' )
            if FINISH == -1:
                print('Estimated time:\tUnknown' )
            else:
                TIME = time.time() - start1
                hour = math.floor((TIME)/60/60)
                Min = math.floor(((TIME)/60)%60)
                sec = math.floor((TIME)%60)
                print('Executed time:\t' )
                print( '\t', str(hour), 'Hours')
                print('\t', str(Min) , 'Minutes')
                print( '\t', str(sec), 'Seconds')
                TIME = AUX*(lengthData - index - 1)
                hour = math.floor((TIME)/60/60)
                Min = math.floor(((TIME)/60)%60)
                sec = math.floor((TIME)%60)
                print('Estimated time:\t' )
                print( '\t', str(hour), 'Hours')
                print('\t', str(Min) , 'Minutes')
                print( '\t', str(sec), 'Seconds')
        START = time.time()
        chain = fasta.readline()
        LengthChain = len(chain)
        if auxFILE == -1:  #Run if auxiliary file is not provided
            #Remove line breaks and asterisks
            if '\n' == chain[LengthChain-1]:
                LengthChain = LengthChain - 2
            else:
                LengthChain = LengthChain - 1
            if not(LengthChain == NAA): #Reject string if it is not the requested size
                # ' Amino Acids Reject' ) - .... . / ..- ... . / ..-. --- .-. / .--. .-. --- ..-. .. - / --- ..-. / - .... .. ... / ... -.-. .-. .. .--. - / .-- .. - .... --- ..- - / - .... . / -.-. --- -. ... . -. - / --- ..-. / .. - ... / .- ..- - .... --- .-. / .. -- .--. .-.. .. . ... / .- / ...- .. --- .-.. .- - .. --- -. / --- ..-. / -.-. --- .--. -.-- .-. .. --. .... -
                Rejected[2] = Rejected[2] + 1
                continue
            field = 0
            #Info
            counter = 0
            for character in header: #Search for date in the header
                if character == '|' or character == '>' or character == '^' :
                    field = field + 1
                elif field == 3:
                    Date = header[counter:(counter+4)]
                    break
                counter = counter + 1
                        
            if not(int(Date[0:4]) == year): #Reject if it is not from the year to search
                Rejected[1] = Rejected[1] + 1
                continue
        counter = 0
        counterX = 0
        if auxFILE == -1:
            for character in chain: #Count the number of X's in the string
                if character == 'X':
                    counter = counter + 1
                    counterX = counterX + 1
                else:
                    counter = 0
                if counter == MCX:
                    break
        if counter == MCX: 
            # Consecutive Reject' ) - .... . .-. . ..-. --- .-. . / -.-- --- ..- / -- .- -.-- / -... . / ... ..- . -.. / .. ..-. / - .... .. ... / -.-. --- -. -.. ..- -.-. - / .--. . .-. ... .. ... - ... .-.-.-
            Rejected[3] = Rejected[3] + 1
            continue
        elif counterX/LengthChain >= MPX:
            #' Percentage Rejected' )
            Rejected[4] = Rejected[4] + 1
            continue
        else: #Search for duplicate strings

            j = 0
            if auxFILE == -1:
                size = len(CHAINS)
            else:
                size = auxFILE
            for i in range(0,size):
                for j in range(0,NAA):
                    if not(chain[j] == CHAINS[i][j]):
                        break
                if j == naa:
                    break
            if j == naa:
                Rejected[5] = Rejected[5] + 1
                continue
            
            #Add string to database
            CHAINS.append(chain[0:NAA])
            HEADERS.append(header[0:(len(header)-1)])
            accepted = accepted + 1
            FINISH = time.time()
            aux = FINISH-START
            if AUX < aux:
               AUX = aux
            continue

#Export        
Rejected[0] = sum(Rejected)
print( '\f\a' )
print( 'Read time', int(start2-start1), 'seconds', '\nAccepted\n', accepted)
print( 'Sequences found:\t', lengthData )
print( 'Total Rejected', sum(Rejected))
print( '\t', Rejected[2], 'by Amino Acids')
print( '\t', Rejected[1], 'by Year')
print( '\t', Rejected[3], 'by consecutive x\'s')
print( '\t', Rejected[4], 'by percentage of x\'s')
print( '\t', Rejected[5], 'by duplicate secuence')
print(int(1000*(index+1)/lengthData)/10, '%' )
with open( 'filtred' + file + '.fasta', 'w') as file:
    for i in range(0,len(CHAINS)):
        file.write( HEADERS[i] + '\n' )
        file.write( CHAINS[i] + '*' )
        if i < (len(CHAINS)-1):
            file.write('\n')
end = time.time()
hour = int((end-start2)/60/60)
Min = int(((end-start2)/60)%60)
sec = int((end-start2)%60)
print('Executed time:\t' )
print( '\t', str(hour), 'Hours')
print('\t', str(Min) , 'Minutes')
print( '\t', str(sec), 'Seconds')
