# Supplementary material for: PdPANA: phagemid display as peptide array for neutralizing antibodies, an engineered in silico vaccine candidate against COVID-19
Source: Front Syst Biol. 2024 Jun 17;4:1309891. doi: 10.3389/fsysb.2024.1309891 (PMC12341989; doi:10.3389/fsysb.2024.1309891)
Supplement: Supplementary file 1 [file DataSheet1.zip › Data_Sheet_1/READ ME.txt]

English:

Instructions for Filtering Process:
1.Download spike protein file from: https://drive.google.com/file/d/1AjNreLDp0oxTfDQvg52921ZNHUrxpgTM/view?usp=sharing
2.Unzip the .tar.gz file in the same folder as the Filtering Process.
3.Run the .py script contained within that same folder.
4.Place the name of the unzipped massive fasta file after the decompression.
5.Define the parameters set in the article for sequence filtering.
6.Download the Jalview program from https://www.jalview.org/download/.
7.Import the fasta file into Jalview.
8.Generate the consensus sequence.
Notes
Make sure you have Python installed before running the script.
The script will create a new file named "filtered_sequences.fasta" containing the filtered sequences.
The Jalview program is used to visualize and analyze the filtered sequences.
To generate the consensus sequence, go to Alignment > Consensus > Create Consensus.


Spanish:

Instrucciones para el proceso de filtrado
1.Descargar el archivo de listas de proteinas espiga de : https://drive.google.com/file/d/1AjNreLDp0oxTfDQvg52921ZNHUrxpgTM/view?usp=sharing
2.Descomprima el archivo .tar.gz en la misma carpeta que el proceso de filtrado.
3.Ejecute el script .py contenido dentro de esa misma carpeta.
4.Coloque el nombre del archivo fasta masivo descomprimido después de la descompresión.
5.Defina los parámetros fijados en el artículo para el filtrado de secuencias.
6.Descargue el programa Jalview de https://www.jalview.org/download/.
7.Importe el archivo fasta en Jalview.
8.Genere la secuencia consenso.
Notas
Asegúrese de tener Python instalado antes de ejecutar el script.
El script creará un nuevo archivo llamado "filtered_sequences.fasta" que contiene las secuencias filtradas.
El programa Jalview se utiliza para visualizar y analizar las secuencias filtradas.
Para generar la secuencia de consenso, vaya a Alineación > Consenso > Crear consenso.
