# Supplementary material for: PdPANA: phagemid display as peptide array for neutralizing antibodies, an engineered in silico vaccine candidate against COVID-19
Source: Front Syst Biol. 2024 Jun 17;4:1309891. doi: 10.3389/fsysb.2024.1309891 (PMC12341989; doi:10.3389/fsysb.2024.1309891)
Supplement: Supplementary file 2 [file DataSheet3.xlsx]

## Sheet: Allergenicity_IFNginduction_sup
Table SX1. Predicted allergenicity of original and recombinant M13 phage proteins using 4 different immunoinformatic web servers. (a): Protein's sequence was similar (%70 id) to known allergens on GenBank but marked as "negative", details on text; (b): Probably negative (non-allergenic)
Protein	Immunoinformatic server				Allergenic
	Allergome	AllergenOnline	AlgPred 2.0	AllerCatPro
pIII_ori	Negative	Positive	Negative (b)	Negative	No (b)
pVI_ori	Negative	Negative	Negative (b)	Negative	No
pVIII_ori	Negative	Negative	Negative	Negative	No
pIX_ori	Negative	Negative	Negative	Negative	No
pIII_rec	Negative	Positive	Negative (b)	Negative	Yes
pVI_rec	Negative	Negative	Positive	Negative	Yes
pVIII_rec_1	Negative	Negative (a)	Negative	Negative	No
pVIII_rec_2	Negative	Negative	Negative	Negative	No
pVIII_rec_3	Negative	Negative	Negative	Negative	No
pVIII_rec_4	Negative	Negative	Negative	Negative	No
pVIII_rec_5	Negative	Negative	Negative	Negative	No
pVIII_rec_6	Negative	Negative	Negative	Negative	No
pVIII_rec_7	Negative	Negative	Negative	Negative	No
pVIII_rec_8	Negative	Negative	Negative	Negative	No
pVIII_rec_9	Negative	Negative	Negative	Negative	No
pVIII_rec_10	Negative	Negative	Negative	Negative	No
pVIII_rec_11	Negative	Negative (a)	Negative	Negative	No
pVIII_rec_12	Negative	Negative	Negative	Negative	No
pVIII_rec_13	Negative	Negative	Negative	Negative	No
pVIII_rec_14	Negative	Negative	Negative	Negative	No
pIX_rec	Negative	Negative	Negative (b)	Negative	No
Table SX2. AlgPred 2.0 whole allergenicity prediction results. (a): Hybrid score shown on parentheses; (b): Probably negative
Protein	AlgPred 2.0 tool				Consensus on allergenicity predictions
	Prediction of allergens (a)	IgE epitope Mapping	Motif Scan	BLAST
pIII_ori	Positive (0.58)	Negative	Negative	Negative	Negative (b)
pVI_ori	Positive (0.61)	Negative	Negative	Negative	Negative (b)
pVIII_ori	Negative (0.41)	Negative	Negative	Negative	Negative
pIX_ori	Negative (0.12)	Negative	Negative	Negative	Negative
pIII_rec	Negative (0.63)	Negative	Negative	Negative	Negative (b)
pVI_rec	Positive (0.94)	Negative	Negative	Negative	Positive
pVIII_rec_1	Negative (0.59)	Negative	Negative	Negative	Negative
pVIII_rec_2	Negative (0.54)	Negative	Negative	Negative	Negative
pVIII_rec_3	Negative (0.42)	Negative	Negative	Negative	Negative
pVIII_rec_4	Negative (0.52)	Negative	Negative	Negative	Negative
pVIII_rec_5	Negative (0.63)	Negative	Negative	Negative	Negative
pVIII_rec_6	Negative (0.64)	Negative	Negative	Negative	Negative
pVIII_rec_7	Negative (0.49)	Negative	Negative	Negative	Negative
pVIII_rec_8	Negative (0.52)	Negative	Negative	Negative	Negative
pVIII_rec_9	Negative (0.42)	Negative	Negative	Negative	Negative
pVIII_rec_10	Negative (0.58)	Negative	Negative	Negative	Negative
pVIII_rec_11	Negative (0.45)	Negative	Negative	Negative	Negative
pVIII_rec_12	Negative (0.62)	Negative	Negative	Negative	Negative
pVIII_rec_13	Negative (0.52)	Negative	Negative	Negative	Negative
pVIII_rec_14	Negative (0.45)	Negative	Negative	Negative	Negative
pIX_rec	Negative (0.62)	Negative	Negative	Negative	Negative (b)
