# Supplementary material for: PdPANA: phagemid display as peptide array for neutralizing antibodies, an engineered in silico vaccine candidate against COVID-19
Source: Front Syst Biol. 2024 Jun 17;4:1309891. doi: 10.3389/fsysb.2024.1309891 (PMC12341989; doi:10.3389/fsysb.2024.1309891)
Supplement: Supplementary file 3 [file DataSheet2.zip]

Archive with 16 entries (14 files):
- Data_Sheet_2/
- Data_Sheet_2/Immunoinformatic filltering/
- Data_Sheet_2/Immunoinformatic filltering/Article.R
- Data_Sheet_2/Immunoinformatic filltering/Bepipred.xlsx
- Data_Sheet_2/Immunoinformatic filltering/Chou & Fasman Beta-Turn.csv
- Data_Sheet_2/Immunoinformatic filltering/Emini Surface.csv
- Data_Sheet_2/Immunoinformatic filltering/Karplus & Schulz.csv
- Data_Sheet_2/Immunoinformatic filltering/Kolaskar & Tongaonkar A1.xlsx
- Data_Sheet_2/Immunoinformatic filltering/Kolaskar & Tongaonkar.csv
- Data_Sheet_2/Immunoinformatic filltering/NetMHC2021.xlsx
- Data_Sheet_2/Immunoinformatic filltering/NetMHCII2021.xlsx
- Data_Sheet_2/Immunoinformatic filltering/NetMHCons2021.xlsx
- Data_Sheet_2/Immunoinformatic filltering/Parker Hydrophilicity.csv
- Data_Sheet_2/Immunoinformatic filltering/PdPANA.Rproj
- Data_Sheet_2/Immunoinformatic filltering/READ ME.txt
- Data_Sheet_2/Immunoinformatic filltering/Sequential B-Cell Epitope.xlsx
