# Supplementary material for: PdPANA: phagemid display as peptide array for neutralizing antibodies, an engineered in silico vaccine candidate against COVID-19
Source: Front Syst Biol. 2024 Jun 17;4:1309891. doi: 10.3389/fsysb.2024.1309891 (PMC12341989; doi:10.3389/fsysb.2024.1309891)
Supplement: Supplementary file 3 [file DataSheet2.zip › Data_Sheet_2/Immunoinformatic filltering/Article.R]

#--------------------------2021-------------------------------------------------
library(ggplot2)
library(readxl)
library(dplyr)
library(tidyverse)
library(data.table)
library(openxlsx)
library(readr)
#MHC-I------------------------------------------------------------------------
NetMHC2021 <- read_excel("NetMHC2021.xlsx")
#TRATAMIENTO DE TABLAS
#NetMHC2021
#Eliminar segunda columna inutil
NetMHC2021 <- NetMHC2021[,-3]
NetMHC2021$Pos <- NetMHC2021$Pos+1
NetMHC2021.s <- as.data.frame(c(NetMHC2021[,1:2], select(NetMHC2021,contains("Rank"))))
NetMHC2021.s <- NetMHC2021.s[,-9]
LabNMC <- NetMHC2021[,1:2]
Tab1NMC <- cbind(LabNMC, NetMHC2021.s[,4])
Tab2NMC <- cbind(LabNMC, NetMHC2021.s[,5])
Tab3NMC <- cbind(LabNMC, NetMHC2021.s[,6])
Tab4NMC <- cbind(LabNMC, NetMHC2021.s[,7])
Tab5NMC <- cbind(LabNMC, NetMHC2021.s[,8])
liStNMC <- list(Tab1NMC,Tab2NMC,Tab3NMC,Tab4NMC,Tab5NMC)
CLabels <- c("Start","Peptide","Rank")
NetMHC2021.L<- lapply(liStNMC, setNames, CLabels)
NetMHC2021.L <-NetMHC2021.L %>% bind_rows()
NetMHC2021.L<- na.omit(NetMHC2021.L)
rm(Tab1NMC,Tab2NMC,Tab3NMC,Tab4NMC,Tab5NMC)
NetMHC2021.L$Affinity<- case_when(NetMHC2021.L$Rank <= 0.5 ~ "SB",
                                  NetMHC2021.L$Rank <= 2.0 ~ "WB")
NetMHC2021.L$ Length<- nchar(NetMHC2021.L$Peptide)
NetMHC2021.L$End<-NetMHC2021.L$ Length+NetMHC2021.L$Start
rm(CLabels, NetMHC2021.s, NetMHC2021, liStNMC, LabNMC)
NetMHC2021.L<- NetMHC2021.L[complete.cases(NetMHC2021.L$Affinity),]
#----------------------------------------------------------------------
NetMHCons2021 <- read_excel("NetMHCons2021.xlsx")
#TRATAMIENTO DE TABLAS
#NetMHc
#Eliminar segunda columna inutil
NetMHCons2021 <- NetMHCons2021[,-3]
NetMHCons2021$Pos <- NetMHCons2021$Pos+1
NetMHCons2021.s <-as.data.frame(c(NetMHCons2021[,1:2],
                                  select(NetMHCons2021,contains("Rank"))))
LabNMCons <- NetMHCons2021[,1:2]
Tab1NMCons <- NetMHCons2021.s[,1:3]
Tab2NMCons <- cbind(LabNMCons, NetMHCons2021.s[,4])
Tab3NMCons <- cbind(LabNMCons, NetMHCons2021.s[,5])
Tab4NMCons <- cbind(LabNMCons, NetMHCons2021.s[,6])
Tab5NMCons <- cbind(LabNMCons, NetMHCons2021.s[,7])
Tab6NMCons <- cbind(LabNMCons, NetMHCons2021.s[,8])
Tab7NMCons <- cbind(LabNMCons, NetMHCons2021.s[,9])
liStNMCons <- list(Tab1NMCons,Tab2NMCons,Tab3NMCons,Tab4NMCons,Tab5NMCons,
                   Tab6NMCons,Tab7NMCons)
ConsLabels <- c("Start","Peptide","Rank")
NetMHCons2021.L<- lapply(liStNMCons, setNames, ConsLabels)
NetMHCons2021.L <-NetMHCons2021.L %>% bind_rows()
NetMHCons2021.L<- na.omit(NetMHCons2021.L)
rm(Tab1NMCons,Tab2NMCons,Tab3NMCons,Tab4NMCons,Tab5NMCons,
   Tab6NMCons,Tab7NMCons)
NetMHCons2021.L$Affinity<- case_when(NetMHCons2021.L$Rank <= 0.5 ~ "SB",
                                     NetMHCons2021.L$Rank <= 2.0 ~ "WB")
NetMHCons2021.L$ Length<- nchar(NetMHCons2021.L$Peptide)
NetMHCons2021.L$End<-NetMHCons2021.L$ Length+NetMHCons2021.L$Start
rm(ConsLabels, NetMHCons2021,NetMHCons2021.s, liStNMCons, LabNMCons)
NetMHCons2021.L<- NetMHCons2021.L[complete.cases(NetMHCons2021.L$Affinity),]
#MHC-II
#----------------------------------------------------------------------
#TRATAMIENTO DE TABLAS
#NetMHC2021-II
NetMHCII2021 <- read_excel("NetMHCII2021.xlsx")
#Eliminar segunda columna inutil
NetMHCII2021 <- NetMHCII2021[,-3:-4]
LabNMCii <- NetMHCII2021[,1:2]
Tab1NMCii <- NetMHCII2021[,1:5]
Tab2NMCii <- cbind(LabNMCii,NetMHCII2021[,6:8])
Tab3NMCii <- cbind(LabNMCii,NetMHCII2021[,9:11])
Tab4NMCii <- cbind(LabNMCii,NetMHCII2021[,12:14])
Tab5NMCii <- cbind(LabNMCii,NetMHCII2021[,15:17])
Tab6NMCii <- cbind(LabNMCii,NetMHCII2021[,18:20])
Tab7NMCii <- cbind(LabNMCii,NetMHCII2021[,21:23])
Tab8NMCii <- cbind(LabNMCii,NetMHCII2021[,24:26])
Tab9NMCii <- cbind(LabNMCii,NetMHCII2021[,27:29])
Tab10NMCii <- cbind(LabNMCii,NetMHCII2021[,30:32])
liStNMCii <- list(Tab1NMCii,Tab2NMCii,Tab3NMCii,Tab4NMCii,Tab5NMCii,Tab6NMCii,
                  Tab7NMCii,Tab8NMCii,Tab9NMCii,Tab10NMCii)
CiiLabels <- c("Start","Peptide","Core","Score","Rank")
NetMHCii2021<- lapply(liStNMCii, setNames, CiiLabels)
NetMHCii2021 <-NetMHCii2021 %>% bind_rows()
NetMHCii2021<- na.omit(NetMHCii2021)
rm(Tab1NMCii,Tab2NMCii,Tab3NMCii,Tab4NMCii,Tab5NMCii,Tab6NMCii,
   Tab7NMCii,Tab8NMCii,Tab9NMCii,Tab10NMCii)
NetMHCii2021$Affinity<- case_when(NetMHCii2021$Rank <= 1 ~ "SB",
                                  NetMHCii2021$Rank <= 5 ~ "WB")
NetMHCii2021$ Length<- nchar(NetMHCii2021$Peptide)
NetMHCii2021$End<-NetMHCii2021$ Length+NetMHCii2021$Start
rm(CiiLabels, NetMHCII2021, liStNMCii, LabNMCii)
NetMHCii2021<- NetMHCii2021[complete.cases(NetMHCii2021$Affinity),]
#-------------------------------------------------------------------------------
Order <-  list("1-17","17-61","61-74","74-122","122-149","149-165", "165-234",
               "234-282","282-331","331-343","343-583")
NetMHC2021.L <- NetMHC2021.L %>%
  mutate(Domain = case_when((Start >= 1 & End < 17) ~ "1-17",
                            (Start > 17 & End < 61) ~ "17-61",
                            (Start > 61 & End < 74) ~ "61-74",
                            (Start > 74 & End < 122) ~ "74-122",
                            (Start > 122 & End < 149) ~ "122-149",
                            (Start > 149 & End < 165) ~ "149-165",
                            (Start > 165 & End < 234) ~ "165-234",
                            (Start > 234 & End < 282) ~ "234-282",
                            (Start > 282 & End < 331) ~ "282-331",
                            (Start > 331 & End < 343) ~ "331-343",
                            (Start >  343 & End <= 583) ~ "343-583",
                            TRUE ~ "NA"))
NetMHC2021.L<-subset(NetMHC2021.L, Domain!="NA")
MHC2021.F <- NetMHC2021.L %>% count(Affinity, Domain)
MHC2021.F$Domain <- fct_relevel(MHC2021.F$Domain, Order)
ggplot(data=MHC2021.F , aes(x=Domain ,y=n, fill= Affinity)) +
  geom_bar(stat="identity", position=position_dodge())+
  ggtitle("Strong and Weak binding total peptides by the NetMHC method") +
  theme(text = element_text(size = 8)) +
  theme_classic() +
  theme(plot.title = element_text(hjust = 0.5))+
  labs (x = "Section", y = "Frequency") +
  scale_y_continuous()
NetMHCons2021.L <- NetMHCons2021.L %>%
  mutate(Domain = case_when((Start >= 1 & End < 17) ~ "1-17",
                            (Start > 17 & End < 61) ~ "17-61",
                            (Start > 61 & End < 74) ~ "61-74",
                            (Start > 74 & End < 122) ~ "74-122",
                            (Start > 122 & End < 149) ~ "122-149",
                            (Start > 149 & End < 165) ~ "149-165",
                            (Start > 165 & End < 234) ~ "165-234",
                            (Start > 234 & End < 282) ~ "234-282",
                            (Start > 282 & End < 331) ~ "282-331",
                            (Start > 331 & End < 343) ~ "331-343",
                            (Start >  343 & End <= 583) ~ "343-583",
                            TRUE ~ "NA"))
NetMHCons2021.L<-subset(NetMHCons2021.L, Domain!="NA")
MHCons2021.F <-NetMHCons2021.L %>% count(Affinity, Domain)
MHCons2021.F$Domain <- fct_relevel(MHCons2021.F$Domain, Order)
ggplot(data=MHCons2021.F , aes(x=Domain ,y=n, fill= Affinity)) +
  geom_bar(stat="identity", position=position_dodge())+
  ggtitle("Strong and Weak binding total peptides by the NetMHCons method") +
  theme(text = element_text(size = 8)) +
  theme_classic() +
  theme(plot.title = element_text(hjust = 0.5))+
  labs (x = "Section", y = "Frequency") +
  scale_y_continuous()
NetMHCii2021<- NetMHCii2021%>%
  mutate(Domain = case_when((Start >= 1 & End < 17) ~ "1-17",
                            (Start > 17 & End < 61) ~ "17-61",
                            (Start > 61 & End < 74) ~ "61-74",
                            (Start > 74 & End < 122) ~ "74-122",
                            (Start > 122 & End < 149) ~ "122-149",
                            (Start > 149 & End < 165) ~ "149-165",
                            (Start > 165 & End < 234) ~ "165-234",
                            (Start > 234 & End < 282) ~ "234-282",
                            (Start > 282 & End < 331) ~ "282-331",
                            (Start > 331 & End < 343) ~ "331-343",
                            (Start >  343 & End <= 583) ~ "343-583",
                            TRUE ~ "NA"))
NetMHCii2021<-subset(NetMHCii2021, Domain!="NA")
MHCii.F <-NetMHCii2021 %>% count(Affinity, Domain)
MHCii.F$Domain <- fct_relevel(MHCii.F$Domain, Order)
ggplot(data=MHCii.F , aes(x=Domain ,y=n, fill= Affinity)) +
  geom_bar(stat="identity", position=position_dodge())+
  ggtitle("Strong and Weak binding total peptides by the NetMHCII method") +
  theme(text = element_text(size = 8)) +
  theme_classic() +
  theme(plot.title = element_text(hjust = 0.5))+
  labs (x = "Section", y = "Frequency") +
  scale_y_continuous()
#-------------------------------------------------------------------------------
#Antibody features to antigenic recognizing
##Sequential B Cell epitope
Bepipred <- read_excel("Bepipred.xlsx")
Bepipred <- Bepipred %>%
  mutate(Domain = case_when((Start >= 1 & End < 17) ~ "1-17",
                            (Start > 17 & End < 61) ~ "17-61",
                            (Start > 61 & End < 74) ~ "61-74",
                            (Start > 74 & End < 122) ~ "74-122",
                            (Start > 122 & End < 149) ~ "122-149",
                            (Start > 149 & End < 165) ~ "149-165",
                            (Start > 165 & End < 234) ~ "165-234",
                            (Start > 234 & End < 282) ~ "234-282",
                            (Start > 282 & End < 331) ~ "282-331",
                            (Start > 331 & End < 343) ~ "331-343",
                            (Start >  343 & End <= 583) ~ "343-583",
                            TRUE ~ "NA"))
Bepipred <-subset(Bepipred, Domain!="NA")
Bepipred  <- Bepipred[Bepipred$Length >= 8, ]
Bepipred$Domain <- fct_relevel(Bepipred$Domain, Order)
ggplot(data=Bepipred  , aes(x=Domain ,y=Length, fill=Length)) +
  geom_bar(stat="identity", position=position_dodge(),colour = "black", fill = '#ff6666')+
  ggtitle("Sequencial epitopes") +
  theme(text = element_text(size = 8)) +
  theme_classic() +
  theme(plot.title = element_text(hjust = 0.5))+
  labs (x = "Section", y = "Length") +
  scale_y_continuous()
#Chou & Fasman Beta Turn Prediction
Beta_Turn <- read_csv("Chou & Fasman Beta-Turn.csv")
Beta_Turn <-subset(Beta_Turn, Position<583)
Beta_Turn <- Beta_Turn %>% filter(Score>1.016)
Beta_Turn <- Beta_Turn %>%
  mutate(Domain = case_when((Start >= 1 & End < 17) ~ "1-17",
                            (Start > 17 & End < 61) ~ "17-61",
                            (Start > 61 & End < 74) ~ "61-74",
                            (Start > 74 & End < 122) ~ "74-122",
                            (Start > 122 & End < 149) ~ "122-149",
                            (Start > 149 & End < 165) ~ "149-165",
                            (Start > 165 & End < 234) ~ "165-234",
                            (Start > 234 & End < 282) ~ "234-282",
                            (Start > 282 & End < 331) ~ "282-331",
                            (Start > 331 & End < 343) ~ "331-343",
                            (Start >  343 & End <= 583) ~ "343-583",
                            TRUE ~ "NA"))
Beta_Turn <-subset(Beta_Turn, Domain!="NA")
Beta_Turn$Domain <- fct_relevel(Beta_Turn$Domain, Order)
Beta_Turn.F <- Beta_Turn %>% count(Domain)
Beta_Turn.F$Domain <- fct_relevel(Beta_Turn.F$Domain, Order)
ggplot(data= Beta_Turn.F, aes(x=Domain, y=n)) +
  geom_bar(stat="identity", position=position_dodge(), colour = "black", fill = '#9cff66') +
  ggtitle("Beta turn peptides prediction for each section") +
  theme_classic() +
  theme(plot.title = element_text(hjust = 0.5))+
  labs (x = "Section", y = "Frequency") +
  scale_y_continuous()
theme(plot.title.hjust = 0.5)
#Emini Surface Accesibility Prediction
Emini_Surface <- read_csv("Emini Surface.csv")
Emini_Surface <-subset(Emini_Surface, Position<583)
Emini_Surface <- Emini_Surface %>% filter(Score>1.016)
Emini_Surface <- Emini_Surface %>%
  mutate(Domain = case_when((Start >= 1 & End < 17) ~ "1-17",
                            (Start > 17 & End < 61) ~ "17-61",
                            (Start > 61 & End < 74) ~ "61-74",
                            (Start > 74 & End < 122) ~ "74-122",
                            (Start > 122 & End < 149) ~ "122-149",
                            (Start > 149 & End < 165) ~ "149-165",
                            (Start > 165 & End < 234) ~ "165-234",
                            (Start > 234 & End < 282) ~ "234-282",
                            (Start > 282 & End < 331) ~ "282-331",
                            (Start > 331 & End < 343) ~ "331-343",
                            (Start >  343 & End <= 583) ~ "343-583",
                            TRUE ~ "NA"))
Emini_Surface <-subset(Emini_Surface, Domain!="NA")
Emini_Surface$Domain <- fct_relevel(Emini_Surface$Domain, Order)
Emini_Surface.F <- Emini_Surface %>% count(Domain)
Emini_Surface.F$Domain <- fct_relevel(Emini_Surface.F$Domain, Order)
ggplot(data= Emini_Surface.F, aes(x=Domain, y=n)) +
  geom_bar(stat="identity", position=position_dodge(), colour = "black", fill = '#8266ff') +
  ggtitle("Surface accesibility prediction for each section") +
  theme_classic() +
  theme(plot.title = element_text(hjust = 0.5))+
  labs (x = "Section", y = "Frequency") +
  scale_y_continuous()
theme(plot.title.hjust = 0.5)
#Karplus Schulz Flexibility Prediction
Karplus_Schulz <- read_csv("Karplus & Schulz.csv")
Karplus_Schulz <-subset(Karplus_Schulz, Position<583)
Karplus_Schulz <- Karplus_Schulz %>% filter(Score>1.016)
Karplus_Schulz <- Karplus_Schulz %>%
  mutate(Domain = case_when((Start >= 1 & End < 17) ~ "1-17",
                            (Start > 17 & End < 61) ~ "17-61",
                            (Start > 61 & End < 74) ~ "61-74",
                            (Start > 74 & End < 122) ~ "74-122",
                            (Start > 122 & End < 149) ~ "122-149",
                            (Start > 149 & End < 165) ~ "149-165",
                            (Start > 165 & End < 234) ~ "165-234",
                            (Start > 234 & End < 282) ~ "234-282",
                            (Start > 282 & End < 331) ~ "282-331",
                            (Start > 331 & End < 343) ~ "331-343",
                            (Start >  343 & End <= 583) ~ "343-583",
                            TRUE ~ "NA"))
Karplus_Schulz <-subset(Karplus_Schulz, Domain!="NA")
Karplus_Schulz$Domain <- fct_relevel(Karplus_Schulz$Domain, Order)
Karplus_Schulz.F <- Karplus_Schulz %>% count(Domain)
Karplus_Schulz.F$Domain <- fct_relevel(Karplus_Schulz.F$Domain, Order)
ggplot(data= Karplus_Schulz.F, aes(x=Domain, y=n)) +
  geom_bar(stat="identity", position=position_dodge(), colour = "black", fill = '#cf66ff') +
  ggtitle("Flexibility prediction for each section") +
  theme_classic() +
  theme(plot.title = element_text(hjust = 0.5))+
  labs (x = "Section", y = "Frequency") +
  scale_y_continuous()
theme(plot.title.hjust = 0.5)
#Kolaskar & Tongaonkar Antigenicity
Kolaskar_Tongaonkar <- read_excel("Kolaskar & Tongaonkar A1.xlsx")
Kolaskar_Tongaonkar <- Kolaskar_Tongaonkar %>%
  mutate(Domain = case_when((Start >= 1 & End < 17) ~ "1-17",
                            (Start > 17 & End < 61) ~ "17-61",
                            (Start > 61 & End < 74) ~ "61-74",
                            (Start > 74 & End < 122) ~ "74-122",
                            (Start > 122 & End < 149) ~ "122-149",
                            (Start > 149 & End < 165) ~ "149-165",
                            (Start > 165 & End < 234) ~ "165-234",
                            (Start > 234 & End < 282) ~ "234-282",
                            (Start > 282 & End < 331) ~ "282-331",
                            (Start > 331 & End < 343) ~ "331-343",
                            (Start >  343 & End <= 583) ~ "343-583",
                            TRUE ~ "NA"))
Kolaskar_Tongaonkar <-subset(Kolaskar_Tongaonkar, Domain!="NA")
Kolaskar_Tongaonkar$Domain <- fct_relevel(Kolaskar_Tongaonkar$Domain, Order)
ggplot(data=Kolaskar_Tongaonkar  , aes(x=Domain ,y=Length, fill=Length)) +
  geom_bar(stat="identity", position=position_dodge(),colour =  "black", fill = '#ff6685')+
  ggtitle("Antigenic peptides for each section") +
  theme(text = element_text(size = 8)) +
  theme_classic() +
  theme(plot.title = element_text(hjust = 0.5))+
  labs (x = "Section", y = "Length") +
  scale_y_continuous()
#Parker Hydrophilicity
Parker_Hydrophilicity <- read_csv("Parker Hydrophilicity.csv")
Parker_Hydrophilicity  <- Parker_Hydrophilicity  %>%
  mutate(Domain = case_when((Start >= 1 & End < 17) ~ "1-17",
                            (Start > 17 & End < 61) ~ "17-61",
                            (Start > 61 & End < 74) ~ "61-74",
                            (Start > 74 & End < 122) ~ "74-122",
                            (Start > 122 & End < 149) ~ "122-149",
                            (Start > 149 & End < 165) ~ "149-165",
                            (Start > 165 & End < 234) ~ "165-234",
                            (Start > 234 & End < 282) ~ "234-282",
                            (Start > 282 & End < 331) ~ "282-331",
                            (Start > 331 & End < 343) ~ "331-343",
                            (Start >  343 & End <= 583) ~ "343-583",
                            TRUE ~ "NA"))
Parker_Hydrophilicity  <-subset(Parker_Hydrophilicity , Domain!="NA")
Parker_Hydrophilicity.F <- Parker_Hydrophilicity %>% count(Domain)
Parker_Hydrophilicity.F$Domain <- fct_relevel(Parker_Hydrophilicity.F$Domain, Order)
ggplot(data= Parker_Hydrophilicity.F , aes(x=Domain, y=n)) +
  geom_bar(stat="identity", position=position_dodge(), colour = "black", fill = '#e6f74a') +
  ggtitle("Hidrofobicity for each section") +
  theme_classic() +
  theme(plot.title = element_text(hjust = 0.5))+
  labs (x = "Section", y = "Frequency") +
  scale_y_continuous()
View(Bepipred)
View(Kolaskar_Tongaonkar)
