# Supplementary material for: PdPANA: phagemid display as peptide array for neutralizing antibodies, an engineered in silico vaccine candidate against COVID-19
Source: Front Syst Biol. 2024 Jun 17;4:1309891. doi: 10.3389/fsysb.2024.1309891 (PMC12341989; doi:10.3389/fsysb.2024.1309891)
Supplement: Supplementary file 3 [file DataSheet2.zip › Data_Sheet_2/Immunoinformatic filltering/Bepipred.xlsx]

## Sheet: Bepipred Linear Epitope
N	Start	End	Peptide	Length
1	13	37	SQCVNLTTRTQLPPAYTNSFTRGVY	25
2	59	81	FSNVTWFHAIHVSGTNGTKRFDN	23
3	97	98	KS	2
4	138	154	DPFLGVYYHKNNKSWME	17
5	177	189	MDLEGKQGNFKNL	13
6	206	221	KHTPINLVRDLPQGFS	16
7	250	260	TPGDSSSGWTA	11
8	293	296	LDPL	4
9	304	322	KSFTVEKGIYQTSNFRVQP	19
10	329	363	FPNITNLCPFGEVFNATRFASVYAWNRKRISNCVA	35
11	369	393	YNSASFSTFKCYGVSPTKLNDLCFT	25
12	404	426	GDEVRQIAPGQTGKIADYNYKLP	23
13	440	501	NLDSKVGGNYNYLYRLFRKSNLKPFERDISTEIYQAGSTPCNGVEGFNCYFPLQSYGFQPTN	62
14	516	536	ELLHAPATVCGPKKSTNLVKN	21
15	555	562	SNKKFLPF	8
16	580	583	QTLE	4
17	602	606	TNTSN	5
18	617	632	CTEVPVAIHADQLTPT	16
19	635	643	VYSTGSNVF	9
20	656	666	VNNSYECDIPI	11
21	672	690	ASYQTQTNSPRRARSVASQ	19
22	695	710	YTMSLGAENSVAYSNN	16
23	748	748	E	1
24	773	779	EQDKNTQ	7
25	786	800	KQIYKTPPIKDFGGF	15
26	807	814	PDPSKPSK	8
27	828	842	LADAGFIKQYGDCLG	15
28	988	992	EAEVQ	5
29	1035	1043	GQSKRVDFC	9
30	1107	1118	RNFYEPQIITTD	12
31	1133	1172	VNNTVYDPLQPELDSFKEELDKYFKNHTSPDVDLGDISGI	40
32	1203	1206	LGKY	4
33	1252	1267	SCCKFDEDDSEPVLKG	16
34	1269	1269	K	1
