# Supplementary material for: PdPANA: phagemid display as peptide array for neutralizing antibodies, an engineered in silico vaccine candidate against COVID-19
Source: Front Syst Biol. 2024 Jun 17;4:1309891. doi: 10.3389/fsysb.2024.1309891 (PMC12341989; doi:10.3389/fsysb.2024.1309891)
Supplement: Supplementary file 3 [file DataSheet2.zip › Data_Sheet_2/Immunoinformatic filltering/Chou & Fasman Beta-Turn.csv]

Position	Residue	Start	End	Peptide	Score
4	F	1	7	MFVFLVL	0.569
5	L	2	8	FVFLVLL	0.567
6	V	3	9	VFLVLLP	0.699
7	L	4	10	FLVLLPL	0.711
8	L	5	11	LVLLPLV	0.697
9	P	6	12	VLLPLVS	0.817
10	L	7	13	LLPLVSS	0.95
11	V	8	14	LPLVSSQ	1.006
12	S	9	15	PLVSSQC	1.091
13	S	10	16	LVSSQCV	0.946
14	Q	11	17	VSSQCVN	1.084
15	C	12	18	SSQCVNL	1.097
16	V	13	19	SQCVNLT	1.03
17	N	14	20	QCVNLTT	0.963
18	L	15	21	CVNLTTR	0.959
19	T	16	22	VNLTTRT	0.926
20	T	17	23	NLTTRTQ	0.994
21	R	18	24	LTTRTQL	0.856
22	T	19	25	TTRTQLP	0.989
23	Q	20	26	TRTQLPP	1.069
24	L	21	27	RTQLPPA	1.026
25	P	22	28	TQLPPAY	1.053
26	P	23	29	QLPPAYT	1.053
27	A	24	30	LPPAYTN	1.136
28	Y	25	31	PPAYTNS	1.256
29	T	26	32	PAYTNSF	1.124
30	N	27	33	AYTNSFT	1.044
31	S	28	34	YTNSFTR	1.086
32	F	29	35	TNSFTRG	1.146
33	T	30	36	NSFTRGV	1.08
34	R	31	37	SFTRGVY	1.02
35	G	32	38	FTRGVYY	0.979
36	V	33	39	TRGVYYP	1.11
37	Y	34	40	RGVYYPD	1.181
38	Y	35	41	GVYYPDK	1.19
39	P	36	42	VYYPDKV	1.039
40	D	37	43	YYPDKVF	1.053
41	K	38	44	YPDKVFR	1.026
42	V	39	45	PDKVFRS	1.067
43	F	40	46	DKVFRSS	1.054
44	R	41	47	KVFRSSV	0.917
45	S	42	48	VFRSSVL	0.857
46	S	43	49	FRSSVLH	0.921
47	V	44	50	RSSVLHS	1.04
48	L	45	51	SSVLHST	1.041
49	H	46	52	SVLHSTQ	0.977
50	S	47	53	VLHSTQD	0.981
51	T	48	54	LHSTQDL	0.994
52	Q	49	55	HSTQDLF	0.996
53	D	50	56	STQDLFL	0.944
54	L	51	57	TQDLFLP	0.957
55	F	52	58	QDLFLPF	0.906
56	L	53	59	DLFLPFF	0.851
57	P	54	60	LFLPFFS	0.847
58	F	55	61	FLPFFSN	0.986
59	F	56	62	LPFFSNV	0.971
60	S	57	63	PFFSNVT	1.024
61	N	58	64	FFSNVTW	0.944
62	V	59	65	FSNVTWF	0.944
63	T	60	66	SNVTWFH	0.994
64	W	61	67	NVTWFHA	0.884
65	F	62	68	VTWFHAI	0.729
66	H	63	69	TWFHAIH	0.793
67	A	64	70	WFHAIHV	0.727
68	I	65	71	FHAIHVS	0.794
69	H	66	72	HAIHVSG	0.931
70	V	67	73	AIHVSGT	0.933
71	S	68	74	IHVSGTN	1.061
72	G	69	75	HVSGTNG	1.217
73	T	70	76	VSGTNGT	1.219
74	N	71	77	SGTNGTK	1.291
75	G	72	78	GTNGTKR	1.223
76	T	73	79	TNGTKRF	1.086
77	K	74	80	NGTKRFD	1.157
78	R	75	81	GTKRFDN	1.157
79	F	76	82	TKRFDNP	1.151
80	D	77	83	KRFDNPV	1.086
81	N	78	84	RFDNPVL	1.026
82	P	79	85	FDNPVLP	1.107
83	V	80	86	DNPVLPF	1.107
84	L	81	87	NPVLPFN	1.121
85	P	82	88	PVLPFND	1.107
86	F	83	89	VLPFNDG	1.113
87	N	84	90	LPFNDGV	1.113
88	D	85	91	PFNDGVY	1.191
89	G	86	92	FNDGVYF	1.06
90	V	87	93	NDGVYFA	1.069
91	Y	88	94	DGVYFAS	1.05
92	F	89	95	GVYFAST	0.979
93	A	90	96	VYFASTE	0.861
94	S	91	97	YFASTEK	0.934
95	T	92	98	FASTEKS	0.976
96	E	93	99	ASTEKSN	1.113
97	K	94	100	STEKSNI	1.086
98	S	95	101	TEKSNII	0.949
99	N	96	102	EKSNIIR	0.947
100	I	97	103	KSNIIRG	1.064
101	I	98	104	SNIIRGW	1.057
102	R	99	105	NIIRGWI	0.92
103	G	100	106	IIRGWIF	0.783
104	W	101	107	IRGWIFG	0.939
105	I	102	108	RGWIFGT	1.009
106	F	103	109	GWIFGTT	1.01
107	G	104	110	WIFGTTL	0.871
108	T	105	111	IFGTTLD	0.943
109	T	106	112	FGTTLDS	1.08
110	L	107	113	GTTLDSK	1.139
111	D	108	114	TTLDSKT	1.053
112	S	109	115	TLDSKTQ	1.056
113	K	110	116	LDSKTQS	1.123
114	T	111	117	DSKTQSL	1.123
115	Q	112	118	SKTQSLL	0.999
116	S	113	119	KTQSLLI	0.861
117	L	114	120	TQSLLIV	0.789
118	L	115	121	QSLLIVN	0.874
119	I	116	122	SLLIVNN	0.957
120	V	117	123	LLIVNNA	0.847
121	N	118	124	LIVNNAT	0.9
122	N	119	125	IVNNATN	1.039
123	A	120	126	VNNATNV	1.043
124	T	121	127	NNATNVV	1.043
125	N	122	128	NATNVVI	0.887
126	V	123	129	ATNVVIK	0.809
127	V	124	130	TNVVIKV	0.786
128	I	125	131	NVVIKVC	0.819
129	K	126	132	VVIKVCE	0.701
130	V	127	133	VIKVCEF	0.716
131	C	128	134	IKVCEFQ	0.784
132	E	129	135	KVCEFQF	0.803
133	F	130	136	VCEFQFC	0.829
134	Q	131	137	CEFQFCN	0.98
135	F	132	138	EFQFCND	1.019
136	C	133	139	FQFCNDP	1.13
137	N	134	140	QFCNDPF	1.13
138	D	135	141	FCNDPFL	1.074
139	P	136	142	CNDPFLG	1.211
140	F	137	143	NDPFLGV	1.113
141	L	138	144	DPFLGVY	1.053
142	G	139	145	PFLGVYY	1.007
143	V	140	146	FLGVYYH	0.926
144	Y	141	147	LGVYYHK	0.984
145	Y	142	148	GVYYHKN	1.123
146	H	143	149	VYYHKNN	1.123
147	K	144	150	YYHKNNK	1.196
148	N	145	151	YHKNNKS	1.237
149	N	146	152	HKNNKSW	1.211
150	K	147	153	KNNKSWM	1.161
151	S	148	154	NNKSWME	1.123
152	W	149	155	NKSWMES	1.104
153	M	150	156	KSWMESE	0.987
154	E	151	157	SWMESEF	0.929
155	S	152	158	WMESEFR	0.86
156	E	153	159	MESEFRV	0.794
157	F	154	160	ESEFRVY	0.871
158	R	155	161	SEFRVYS	0.97
159	V	156	162	EFRVYSS	0.97
160	Y	157	163	FRVYSSA	0.959
161	S	158	164	RVYSSAN	1.096
162	S	159	165	VYSSANN	1.183
163	A	160	166	YSSANNC	1.281
164	N	161	167	SSANNCT	1.256
165	N	162	168	SANNCTF	1.137
166	C	163	169	ANNCTFE	1.039
167	T	164	170	NNCTFEY	1.107
168	F	165	171	NCTFEYV	0.956
169	E	166	172	CTFEYVS	0.937
170	Y	167	173	TFEYVSQ	0.907
171	V	168	174	FEYVSQP	0.987
172	S	169	175	EYVSQPF	0.987
173	Q	170	176	YVSQPFL	0.966
174	P	171	177	VSQPFLM	0.889
175	F	172	178	SQPFLMD	1.026
176	L	173	179	QPFLMDL	0.906
177	M	174	180	PFLMDLE	0.871
178	D	175	181	FLMDLEG	0.877
179	L	176	182	LMDLEGK	0.936
180	E	177	183	MDLEGKQ	0.991
181	G	178	184	DLEGKQG	1.129
182	K	179	185	LEGKQGN	1.143
183	Q	180	186	EGKQGNF	1.144
184	G	181	187	GKQGNFK	1.183
185	N	182	188	KQGNFKN	1.183
186	F	183	189	QGNFKNL	1.123
187	K	184	190	GNFKNLR	1.119
188	N	185	191	NFKNLRE	1.001
189	L	186	192	FKNLREF	0.864
190	R	187	193	KNLREFV	0.85
191	E	188	194	NLREFVF	0.791
192	F	189	195	LREFVFK	0.713
193	V	190	196	REFVFKN	0.851
194	F	191	197	EFVFKNI	0.783
195	K	192	198	FVFKNID	0.886
196	N	193	199	VFKNIDG	1.023
197	I	194	200	FKNIDGY	1.114
198	D	195	201	KNIDGYF	1.114
199	G	196	202	NIDGYFK	1.114
200	Y	197	203	IDGYFKI	0.959
201	F	198	204	DGYFKIY	1.054
202	K	199	205	GYFKIYS	1.05
203	I	200	206	YFKIYSK	0.971
204	Y	201	207	FKIYSKH	0.944
205	S	202	208	KIYSKHT	0.996
206	K	203	209	IYSKHTP	1.069
207	H	204	210	YSKHTPI	1.069
208	T	205	211	SKHTPIN	1.129
209	P	206	212	KHTPINL	1.009
210	I	207	213	HTPINLV	0.936
211	N	208	214	TPINLVR	0.936
212	L	209	215	PINLVRD	1.007
213	V	210	216	INLVRDL	0.874
214	R	211	217	NLVRDLP	1.024
215	D	212	218	LVRDLPQ	0.941
216	L	213	219	VRDLPQG	1.08
217	P	214	220	RDLPQGF	1.094
218	Q	215	221	DLPQGFS	1.163
219	G	216	222	LPQGFSA	1.049
220	F	217	223	PQGFSAL	1.049
221	S	218	224	QGFSALE	0.937
222	A	219	225	GFSALEP	1.014
223	L	220	226	FSALEPL	0.876
224	E	221	227	SALEPLV	0.861
225	P	222	228	ALEPLVD	0.866
226	L	223	229	LEPLVDL	0.856
227	V	224	230	EPLVDLP	0.989
228	D	225	231	PLVDLPI	0.95
229	L	226	232	LVDLPIG	0.956
230	P	227	233	VDLPIGI	0.939
231	I	228	234	DLPIGIN	1.09
232	G	229	235	LPIGINI	0.949
233	I	230	236	PIGINIT	1.001
234	N	231	237	IGINITR	0.92
235	I	232	238	GINITRF	0.939
236	T	233	239	INITRFQ	0.856
237	R	234	240	NITRFQT	0.926
238	F	235	241	ITRFQTL	0.787
239	Q	236	242	TRFQTLL	0.804
240	T	237	243	RFQTLLA	0.761
241	L	238	244	FQTLLAL	0.71
242	L	239	245	QTLLALH	0.76
243	A	240	246	TLLALHR	0.756
244	L	241	247	LLALHRS	0.823
245	H	242	248	LALHRSY	0.901
246	R	243	249	ALHRSYL	0.901
247	S	244	250	LHRSYLT	0.944
248	Y	245	251	HRSYLTP	1.077
249	L	246	252	RSYLTPG	1.164
250	T	247	253	SYLTPGD	1.237
251	P	248	254	YLTPGDS	1.237
252	G	249	255	LTPGDSS	1.279
253	D	250	256	TPGDSSS	1.399
254	S	251	257	PGDSSSG	1.484
255	S	252	258	GDSSSGW	1.404
256	S	253	259	DSSSGWT	1.319
257	G	254	260	SSSGWTA	1.204
258	W	255	261	SSGWTAG	1.223
259	T	256	262	SGWTAGA	1.113
260	A	257	263	GWTAGAA	1.003
261	G	258	264	WTAGAAA	0.874
262	A	259	265	TAGAAAY	0.9
263	A	260	266	AGAAAYY	0.926
264	A	261	267	GAAAYYV	0.903
265	Y	262	268	AAAYYVG	0.903
266	Y	263	269	AAYYVGY	0.971
267	V	264	270	AYYVGYL	0.961
268	G	265	271	YYVGYLQ	1.007
269	Y	266	272	YVGYLQP	1.061
270	L	267	273	VGYLQPR	1.034
271	Q	268	274	GYLQPRT	1.1
272	P	269	275	YLQPRTF	0.963
273	R	270	276	LQPRTFL	0.884
274	T	271	277	QPRTFLL	0.884
275	F	272	278	PRTFLLK	0.889
276	L	273	279	RTFLLKY	0.834
277	L	274	280	TFLLKYN	0.921
278	K	275	281	FLLKYNE	0.89
279	Y	276	282	LLKYNEN	1.027
280	N	277	283	LKYNENG	1.166
281	E	278	284	KYNENGT	1.219
282	N	279	285	YNENGTI	1.141
283	G	280	286	NENGTIT	1.116
284	T	281	287	ENGTITD	1.101
285	I	282	288	NGTITDA	1.09
286	T	283	289	GTITDAV	0.939
287	D	284	290	TITDAVD	0.924
288	A	285	291	ITDAVDC	0.957
289	V	286	292	TDAVDCA	0.984
290	D	287	293	DAVDCAL	0.931
291	C	288	294	AVDCALD	0.931
292	A	289	295	VDCALDP	1.054
293	L	290	296	DCALDPL	1.067
294	D	291	297	CALDPLS	1.063
295	P	292	298	ALDPLSE	0.999
296	L	293	299	LDPLSET	1.041
297	S	294	300	DPLSETK	1.101
298	E	295	301	PLSETKC	1.063
299	T	296	302	LSETKCT	0.983
300	K	297	303	SETKCTL	0.983
301	C	298	304	ETKCTLK	0.923
302	T	299	305	TKCTLKS	1.021
303	L	300	306	KCTLKSF	0.97
304	K	301	307	CTLKSFT	0.963
305	S	302	308	TLKSFTV	0.864
306	F	303	309	LKSFTVE	0.833
307	T	304	310	KSFTVEK	0.893
308	V	305	311	SFTVEKG	0.971
309	E	306	312	FTVEKGI	0.834
310	K	307	313	TVEKGIY	0.911
311	G	308	314	VEKGIYQ	0.914
312	I	309	315	EKGIYQT	0.98
313	Y	310	316	KGIYQTS	1.079
314	Q	311	317	GIYQTSN	1.157
315	T	312	318	IYQTSNF	1.02
316	S	313	319	YQTSNFR	1.089
317	N	314	320	QTSNFRV	0.997
318	F	315	321	TSNFRVQ	0.997
319	R	316	322	SNFRVQP	1.077
320	V	317	323	NFRVQPT	1.01
321	Q	318	324	FRVQPTE	0.893
322	P	319	325	RVQPTES	1.011
323	T	320	326	VQPTESI	0.943
324	E	321	327	QPTESIV	0.943
325	S	322	328	PTESIVR	0.939
326	I	323	329	TESIVRF	0.807
327	V	324	330	ESIVRFP	0.887
328	R	325	331	SIVRFPN	1.004
329	F	326	332	IVRFPNI	0.867
330	P	327	333	VRFPNIT	0.937
331	N	328	334	RFPNITN	1.089
332	I	329	335	FPNITNL	1.037
333	T	330	336	PNITNLC	1.121
334	N	331	337	NITNLCP	1.121
335	L	332	338	ITNLCPF	0.984
336	C	333	339	TNLCPFG	1.14
337	P	334	340	NLCPFGE	1.109
338	F	335	341	LCPFGEV	0.957
339	G	336	342	CPFGEVF	0.959
340	E	337	343	PFGEVFN	1.011
341	V	338	344	FGEVFNA	0.889
342	F	339	345	GEVFNAT	0.94
343	N	340	346	EVFNATR	0.853
344	A	341	347	VFNATRF	0.833
345	T	342	348	FNATRFA	0.856
346	R	343	349	NATRFAS	0.974
347	F	344	350	ATRFASV	0.823
348	A	345	351	TRFASVY	0.891
349	S	346	352	RFASVYA	0.849
350	V	347	353	FASVYAW	0.85
351	Y	348	354	ASVYAWN	0.987
352	A	349	355	SVYAWNR	1.029
353	W	350	356	VYAWNRK	0.969
354	N	351	357	YAWNRKR	1.033
355	R	352	358	AWNRKRI	0.937
356	K	353	359	WNRKRIS	1.047
357	R	354	360	NRKRISN	1.133
358	I	355	361	RKRISNC	1.08
359	S	356	362	KRISNCV	1.016
360	N	357	363	RISNCVA	0.966
361	C	358	364	ISNCVAD	1.039
362	V	359	365	SNCVADY	1.134
363	A	360	366	NCVADYS	1.134
364	D	361	367	CVADYSV	0.983
365	Y	362	368	VADYSVL	0.897
366	S	363	369	ADYSVLY	0.989
367	V	364	370	DYSVLYN	1.117
368	L	365	371	YSVLYNS	1.113
369	Y	366	372	SVLYNSA	1.044
370	N	367	373	VLYNSAS	1.044
371	S	368	374	LYNSASF	1.059
372	A	369	375	YNSASFS	1.179
373	S	370	376	NSASFST	1.153
374	F	371	377	SASFSTF	1.016
375	S	372	378	ASFSTFK	0.956
376	T	373	379	SFSTFKC	1.031
377	F	374	380	FSTFKCY	0.99
378	K	375	381	STFKCYG	1.127
379	C	376	382	TFKCYGV	0.994
380	Y	377	383	FKCYGVS	1.061
381	G	378	384	KCYGVSP	1.193
382	V	379	385	CYGVSPT	1.186
383	S	380	386	YGVSPTK	1.16
384	P	381	387	GVSPTKL	1.081
385	T	382	388	VSPTKLN	1.081
386	K	383	389	SPTKLND	1.219
387	L	384	390	PTKLNDL	1.099
388	N	385	391	TKLNDLC	1.051
389	D	386	392	KLNDLCF	1.0
390	L	387	393	LNDLCFT	0.993
391	C	388	394	NDLCFTN	1.131
392	F	389	395	DLCFTNV	0.98
393	T	390	396	LCFTNVY	0.934
394	N	391	397	CFTNVYA	0.944
395	V	392	398	FTNVYAD	0.983
396	Y	393	399	TNVYADS	1.101
397	A	394	400	NVYADSF	1.05
398	D	395	401	VYADSFV	0.899
399	S	396	402	YADSFVI	0.894
400	F	397	403	ADSFVIR	0.867
401	V	398	404	DSFVIRG	0.996
402	I	399	405	SFVIRGD	0.996
403	R	400	406	FVIRGDE	0.897
404	G	401	407	VIRGDEV	0.883
405	D	402	408	IRGDEVR	0.947
406	E	403	409	RGDEVRQ	1.02
407	V	404	410	GDEVRQI	0.951
408	R	405	411	DEVRQIA	0.823
409	Q	406	412	EVRQIAP	0.831
410	I	407	413	VRQIAPG	0.949
411	A	408	414	RQIAPGQ	1.017
412	P	409	415	QIAPGQT	1.019
413	G	410	416	IAPGQTG	1.101
414	Q	411	417	APGQTGK	1.179
415	T	412	418	PGQTGKI	1.151
416	G	413	419	GQTGKIA	1.029
417	K	414	420	QTGKIAD	1.014
418	I	415	421	TGKIADY	1.037
419	A	416	422	GKIADYN	1.123
420	D	417	423	KIADYNY	1.063
421	Y	418	424	IADYNYK	1.063
422	N	419	425	ADYNYKL	1.08
423	Y	420	426	DYNYKLP	1.203
424	K	421	427	YNYKLPD	1.203
425	L	422	428	NYKLPDD	1.249
426	P	423	429	YKLPDDF	1.111
427	D	424	430	KLPDDFT	1.086
428	D	425	431	LPDDFTG	1.164
429	F	426	432	PDDFTGC	1.25
430	T	427	433	DDFTGCV	1.104
431	G	428	434	DFTGCVI	0.963
432	C	429	435	FTGCVIA	0.849
433	V	430	436	TGCVIAW	0.9
434	I	431	437	GCVIAWN	0.986
435	A	432	438	CVIAWNS	0.967
436	W	433	439	VIAWNSN	1.02
437	N	434	440	IAWNSNN	1.171
438	S	435	441	AWNSNNL	1.189
439	N	436	442	WNSNNLD	1.303
440	N	437	443	NSNNLDS	1.37
441	L	438	444	SNNLDSK	1.291
442	D	439	445	NNLDSKV	1.159
443	S	440	446	NLDSKVG	1.159
444	K	441	447	LDSKVGG	1.159
445	V	442	448	DSKVGGN	1.297
446	G	443	449	SKVGGNY	1.251
447	G	444	450	KVGGNYN	1.27
448	N	445	451	VGGNYNY	1.289
449	Y	446	452	GGNYNYL	1.301
450	N	447	453	GNYNYLY	1.241
451	Y	448	454	NYNYLYR	1.154
452	L	449	455	YNYLYRL	1.016
453	Y	450	456	NYLYRLF	0.939
454	R	451	457	YLYRLFR	0.851
455	L	452	458	LYRLFRK	0.833
456	F	453	459	YRLFRKS	0.953
457	R	454	460	RLFRKSN	1.013
458	K	455	461	LFRKSNL	0.961
459	S	456	462	FRKSNLK	1.021
460	N	457	463	RKSNLKP	1.153
461	L	458	464	KSNLKPF	1.103
462	K	459	465	SNLKPFE	1.064
463	P	460	466	NLKPFER	0.996
464	F	461	467	LKPFERD	0.981
465	E	462	468	KPFERDI	0.964
466	R	463	469	PFERDIS	1.024
467	D	464	470	FERDIST	0.944
468	I	465	471	ERDISTE	0.964
469	S	466	472	RDISTEI	0.926
470	T	467	473	DISTEIY	0.953
471	E	468	474	ISTEIYQ	0.884
472	I	469	475	STEIYQA	0.911
473	Y	470	476	TEIYQAG	0.93
474	Q	471	477	EIYQAGS	0.997
475	A	472	478	IYQAGST	1.029
476	G	473	479	YQAGSTP	1.179
477	S	474	480	QAGSTPC	1.186
478	T	475	481	AGSTPCN	1.269
479	P	476	482	GSTPCNG	1.397
480	C	477	483	STPCNGV	1.246
481	N	478	484	TPCNGVE	1.147
482	G	479	485	PCNGVEG	1.233
483	V	480	486	CNGVEGF	1.101
484	E	481	487	NGVEGFN	1.154
485	G	482	488	GVEGFNC	1.101
486	F	483	489	VEGFNCY	1.041
487	N	484	490	EGFNCYF	1.056
488	C	485	491	GFNCYFP	1.167
489	Y	486	492	FNCYFPL	1.029
490	F	487	493	NCYFPLQ	1.083
491	P	488	494	CYFPLQS	1.064
492	L	489	495	YFPLQSY	1.057
493	Q	490	496	FPLQSYG	1.117
494	S	491	497	PLQSYGF	1.117
495	Y	492	498	LQSYGFQ	1.04
496	G	493	499	QSYGFQP	1.173
497	F	494	500	SYGFQPT	1.17
498	Q	495	501	YGFQPTN	1.189
499	P	496	502	GFQPTNG	1.249
500	T	497	503	FQPTNGV	1.097
501	N	498	504	QPTNGVG	1.234
502	G	499	505	PTNGVGY	1.257
503	V	500	506	TNGVGYQ	1.18
504	G	501	507	NGVGYQP	1.26
505	Y	502	508	GVGYQPY	1.2
506	Q	503	509	VGYQPYR	1.113
507	P	504	510	GYQPYRV	1.113
508	Y	505	511	YQPYRVV	0.961
509	R	506	512	QPYRVVV	0.87
510	V	507	513	PYRVVVL	0.814
511	V	508	514	YRVVVLS	0.801
512	V	509	515	RVVVLSF	0.724
513	L	510	516	VVVLSFE	0.694
514	S	511	517	VVLSFEL	0.707
515	F	512	518	VLSFELL	0.72
516	E	513	519	LSFELLH	0.784
517	L	514	520	SFELLHA	0.794
518	L	515	521	FELLHAP	0.807
519	H	516	522	ELLHAPA	0.816
520	A	517	523	LLHAPAT	0.847
521	P	518	524	LHAPATV	0.834
522	A	519	525	HAPATVC	0.92
523	T	520	526	APATVCG	1.007
524	V	521	527	PATVCGP	1.13
525	C	522	528	ATVCGPK	1.057
526	G	523	529	TVCGPKK	1.107
527	P	524	530	VCGPKKS	1.174
528	K	525	531	CGPKKST	1.24
529	K	526	532	GPKKSTN	1.293
530	S	527	533	PKKSTNL	1.154
531	T	528	534	KKSTNLV	1.009
532	N	529	535	KSTNLVK	1.009
533	L	530	536	STNLVKN	1.087
534	V	531	537	TNLVKNK	1.027
535	K	532	538	NLVKNKC	1.06
536	N	533	539	LVKNKCV	0.909
537	K	534	540	VKNKCVN	1.047
538	C	535	541	KNKCVNF	1.061
539	V	536	542	NKCVNFN	1.14
540	N	537	543	KCVNFNF	1.003
541	F	538	544	CVNFNFN	1.081
542	N	539	545	VNFNFNG	1.134
543	F	540	546	NFNFNGL	1.147
544	N	541	547	FNFNGLT	1.061
545	G	542	548	NFNGLTG	1.199
546	L	543	549	FNGLTGT	1.113
547	T	544	550	NGLTGTG	1.25
548	G	545	551	GLTGTGV	1.099
549	T	546	552	LTGTGVL	0.96
550	G	547	553	TGTGVLT	1.013
551	V	548	554	GTGVLTE	0.981
552	L	549	555	TGVLTES	0.963
553	T	550	556	GVLTESN	1.049
554	E	551	557	VLTESNK	0.97
555	S	552	558	LTESNKK	1.043
556	N	553	559	TESNKKF	1.044
557	K	554	560	ESNKKFL	0.991
558	K	555	561	SNKKFLP	1.103
559	F	556	562	NKKFLPF	0.984
560	L	557	563	KKFLPFQ	0.901
561	P	558	564	KFLPFQQ	0.897
562	F	559	565	FLPFQQF	0.839
563	Q	560	566	LPFQQFG	0.976
564	Q	561	567	PFQQFGR	1.027
565	F	562	568	FQQFGRD	1.019
566	G	563	569	QQFGRDI	1.0
567	R	564	570	QFGRDIA	0.954
568	D	565	571	FGRDIAD	1.023
569	I	566	572	GRDIADT	1.074
570	A	567	573	RDIADTT	0.989
571	D	568	574	DIADTTD	1.061
572	T	569	575	IADTTDA	0.947
573	T	570	576	ADTTDAV	0.951
574	D	571	577	DTTDAVR	0.993
575	A	572	578	TTDAVRD	0.993
576	V	573	579	TDAVRDP	1.073
577	R	574	580	DAVRDPQ	1.076
578	D	575	581	AVRDPQT	1.004
579	P	576	582	VRDPQTL	0.994
580	Q	577	583	RDPQTLE	1.029
581	T	578	584	DPQTLEI	0.96
582	L	579	585	PQTLEIL	0.836
583	E	580	586	QTLEILD	0.827
584	I	581	587	TLEILDI	0.754
585	L	582	588	LEILDIT	0.754
586	D	583	589	EILDITP	0.887
587	I	584	590	ILDITPC	0.951
588	T	585	591	LDITPCS	1.089
589	P	586	592	DITPCSF	1.09
590	C	587	593	ITPCSFG	1.104
591	S	588	594	TPCSFGG	1.26
592	F	589	595	PCSFGGV	1.194
593	G	590	596	CSFGGVS	1.181
594	G	591	597	SFGGVSV	1.083
595	V	592	598	FGGVSVI	0.946
596	S	593	599	GGVSVIT	0.997
597	V	594	600	GVSVITP	0.991
598	I	595	601	VSVITPG	0.991
599	T	596	602	SVITPGT	1.057
600	P	597	603	VITPGTN	1.076
601	G	598	604	ITPGTNT	1.141
602	T	599	605	TPGTNTS	1.279
603	N	600	606	PGTNTSN	1.364
604	T	601	607	GTNTSNQ	1.287
605	S	602	608	TNTSNQV	1.136
606	N	603	609	NTSNQVA	1.093
607	Q	604	610	TSNQVAV	0.941
608	V	605	611	SNQVAVL	0.889
609	A	606	612	NQVAVLY	0.847
610	V	607	613	QVAVLYQ	0.764
611	L	608	614	VAVLYQG	0.847
612	Y	609	615	AVLYQGV	0.847
613	Q	610	616	VLYQGVN	0.976
614	G	611	617	LYQGVNC	1.074
615	V	612	618	YQGVNCT	1.127
616	N	613	619	QGVNCTE	1.07
617	C	614	620	GVNCTEV	1.001
618	T	615	621	VNCTEVP	0.996
619	E	616	622	NCTEVPV	0.996
620	V	617	623	CTEVPVA	0.867
621	P	618	624	TEVPVAI	0.764
622	V	619	625	EVPVAIH	0.763
623	A	620	626	VPVAIHA	0.751
624	I	621	627	PVAIHAD	0.889
625	H	622	628	VAIHADQ	0.811
626	A	623	629	AIHADQL	0.824
627	D	624	630	IHADQLT	0.867
628	Q	625	631	HADQLTP	1.017
629	L	626	632	ADQLTPT	1.019
630	T	627	633	DQLTPTW	1.061
631	P	628	634	QLTPTWR	0.989
632	T	629	635	LTPTWRV	0.92
633	W	630	636	TPTWRVY	0.999
634	R	631	637	PTWRVYS	1.066
635	V	632	638	TWRVYST	0.986
636	Y	633	639	WRVYSTG	1.071
637	S	634	640	RVYSTGS	1.139
638	T	635	641	VYSTGSN	1.226
639	G	636	642	YSTGSNV	1.226
640	S	637	643	STGSNVF	1.149
641	N	638	644	TGSNVFQ	1.084
642	V	639	645	GSNVFQT	1.084
643	F	640	646	SNVFQTR	0.997
644	Q	641	647	NVFQTRA	0.887
645	T	642	648	VFQTRAG	0.887
646	R	643	649	FQTRAGC	0.986
647	A	644	650	QTRAGCL	0.984
648	G	645	651	TRAGCLI	0.911
649	C	646	652	RAGCLIG	0.997
650	L	647	653	AGCLIGA	0.956
651	I	648	654	GCLIGAE	0.967
652	G	649	655	CLIGAEH	0.88
653	A	650	656	LIGAEHV	0.781
654	E	651	657	IGAEHVN	0.92
655	H	652	658	GAEHVNN	1.076
656	V	653	659	AEHVNNS	1.057
657	N	654	660	EHVNNSY	1.126
658	N	655	661	HVNNSYE	1.126
659	S	656	662	VNNSYEC	1.16
660	Y	657	663	NNSYECD	1.297
661	E	658	664	NSYECDI	1.141
662	C	659	665	SYECDIP	1.136
663	D	660	666	YECDIPI	0.999
664	I	661	667	ECDIPIG	1.059
665	P	662	668	CDIPIGA	1.047
666	I	663	669	DIPIGAG	1.1
667	G	664	670	IPIGAGI	0.959
668	A	665	671	PIGAGIC	1.061
669	G	666	672	IGAGICA	0.939
670	I	667	673	GAGICAS	1.076
671	C	668	674	AGICASY	1.016
672	A	669	675	GICASYQ	1.061
673	S	670	676	ICASYQT	0.976
674	Y	671	677	CASYQTQ	1.049
675	Q	672	678	ASYQTQT	1.016
676	T	673	679	SYQTQTN	1.144
677	Q	674	680	YQTQTNS	1.144
678	T	675	681	QTQTNSP	1.199
679	N	676	682	TQTNSPR	1.194
680	S	677	683	QTNSPRR	1.193
681	P	678	684	TNSPRRA	1.147
682	R	679	685	NSPRRAR	1.146
683	R	680	686	SPRRARS	1.127
684	A	681	687	PRRARSV	0.994
685	R	682	688	RRARSVA	0.871
686	S	683	689	RARSVAS	0.94
687	V	684	690	ARSVASQ	0.944
688	A	685	691	RSVASQS	1.054
689	S	686	692	SVASQSI	0.986
690	Q	687	693	VASQSII	0.849
691	S	688	694	ASQSIIA	0.871
692	I	689	695	SQSIIAY	0.94
693	I	690	696	QSIIAYT	0.873
694	A	691	697	SIIAYTM	0.819
695	Y	692	698	IIAYTMS	0.819
696	T	693	699	IAYTMSL	0.836
697	M	694	700	AYTMSLG	0.991
698	S	695	701	YTMSLGA	0.991
699	L	696	702	TMSLGAE	0.934
700	G	697	703	MSLGAEN	1.02
701	A	698	704	SLGAENS	1.139
702	E	699	705	LGAENSV	1.006
703	N	700	706	GAENSVA	1.016
704	S	701	707	AENSVAY	0.956
705	V	702	708	ENSVAYS	1.066
706	A	703	709	NSVAYSN	1.183
707	Y	704	710	SVAYSNN	1.183
708	S	705	711	VAYSNNS	1.183
709	N	706	712	AYSNNSI	1.179
710	N	707	713	YSNNSIA	1.179
711	S	708	714	SNNSIAI	1.083
712	I	709	715	NNSIAIP	1.096
713	A	710	716	NSIAIPT	1.01
714	I	711	717	SIAIPTN	1.01
715	P	712	718	IAIPTNF	0.891
716	T	713	719	AIPTNFT	0.961
717	N	714	720	IPTNFTI	0.934
718	F	715	721	PTNFTIS	1.071
719	T	716	722	TNFTISV	0.926
720	I	717	723	NFTISVT	0.926
721	S	718	724	FTISVTT	0.84
722	V	719	725	TISVTTE	0.86
723	T	720	726	ISVTTEI	0.79
724	T	721	727	SVTTEIL	0.807
725	E	722	728	VTTEILP	0.82
726	I	723	729	TTEILPV	0.82
727	L	724	730	TEILPVS	0.887
728	P	725	731	EILPVSM	0.836
729	V	726	732	ILPVSMT	0.867
730	S	727	733	LPVSMTK	0.944
731	M	728	734	PVSMTKT	0.997
732	T	729	735	VSMTKTS	0.984
733	K	730	736	SMTKTSV	0.984
734	T	731	737	MTKTSVD	0.989
735	S	732	738	TKTSVDC	1.073
736	V	733	739	KTSVDCT	1.073
737	D	734	740	TSVDCTM	1.014
738	C	735	741	SVDCTMY	1.04
739	T	736	742	VDCTMYI	0.903
740	M	737	743	DCTMYIC	1.001
741	Y	738	744	CTMYICG	1.016
742	I	739	745	TMYICGD	1.054
743	C	740	746	MYICGDS	1.121
744	G	741	747	YICGDST	1.173
745	D	742	748	ICGDSTE	1.116
746	S	743	749	CGDSTEC	1.219
747	T	744	750	GDSTECS	1.253
748	E	745	751	DSTECSN	1.253
749	C	746	752	STECSNL	1.129
750	S	747	753	TECSNLL	1.009
751	N	748	754	ECSNLLL	0.956
752	L	749	755	CSNLLLQ	0.99
753	L	750	756	SNLLLQY	0.983
754	L	751	757	NLLLQYG	1.001
755	Q	752	758	LLLQYGS	0.983
756	Y	753	759	LLQYGSF	0.984
757	G	754	760	LQYGSFC	1.07
758	S	755	761	QYGSFCT	1.123
759	F	756	762	YGSFCTQ	1.123
760	C	757	763	GSFCTQL	1.044
761	T	758	764	SFCTQLN	1.044
762	Q	759	765	FCTQLNR	0.976
763	L	760	766	CTQLNRA	0.984
764	N	761	767	TQLNRAL	0.899
765	R	762	768	QLNRALT	0.899
766	A	763	769	LNRALTG	0.981
767	L	764	770	NRALTGI	0.964
768	T	765	771	RALTGIA	0.836
769	G	766	772	ALTGIAV	0.771
770	I	767	773	LTGIAVE	0.783
771	A	768	774	TGIAVEQ	0.839
772	V	769	775	GIAVEQD	0.91
773	E	770	776	IAVEQDK	0.831
774	Q	771	777	AVEQDKN	0.987
775	D	772	778	VEQDKNT	1.03
776	K	773	779	EQDKNTQ	1.099
777	N	774	780	QDKNTQE	1.099
778	T	775	781	DKNTQEV	1.03
779	Q	776	782	KNTQEVF	0.907
780	E	777	783	NTQEVFA	0.857
781	V	778	784	TQEVFAQ	0.774
782	F	779	785	QEVFAQV	0.709
783	A	780	786	EVFAQVK	0.713
784	Q	781	787	VFAQVKQ	0.747
785	V	782	788	FAQVKQI	0.743
786	K	783	789	AQVKQIY	0.82
787	Q	784	790	QVKQIYK	0.87
788	I	785	791	VKQIYKT	0.867
789	Y	786	792	KQIYKTP	1.013
790	K	787	793	QIYKTPP	1.086
791	T	788	794	IYKTPPI	1.013
792	P	789	795	YKTPPIK	1.09
793	P	790	796	KTPPIKD	1.136
794	I	791	797	TPPIKDF	1.077
795	K	792	798	PPIKDFG	1.163
796	D	793	799	PIKDFGG	1.169
797	F	794	800	IKDFGGF	1.037
798	G	795	801	KDFGGFN	1.193
799	G	796	802	DFGGFNF	1.134
800	F	797	803	FGGFNFS	1.13
801	N	798	804	GGFNFSQ	1.184
802	F	799	805	GFNFSQI	1.029
803	S	800	806	FNFSQIL	0.89
804	Q	801	807	NFSQILP	1.021
805	I	802	808	FSQILPD	1.007
806	L	803	809	SQILPDP	1.139
807	P	804	810	QILPDPS	1.139
808	D	805	811	ILPDPSK	1.143
809	P	806	812	LPDPSKP	1.293
810	S	807	813	PDPSKPS	1.413
811	K	808	814	DPSKPSK	1.34
812	P	809	815	PSKPSKR	1.267
813	S	810	816	SKPSKRS	1.254
814	K	811	817	KPSKRSF	1.136
815	R	812	818	PSKRSFI	1.059
816	S	813	819	SKRSFIE	0.947
817	F	814	820	KRSFIED	0.951
818	I	815	821	RSFIEDL	0.891
819	E	816	822	SFIEDLL	0.84
820	D	817	823	FIEDLLF	0.721
821	L	818	824	IEDLLFN	0.859
822	L	819	825	EDLLFNK	0.936
823	F	820	826	DLLFNKV	0.901
824	N	821	827	LLFNKVT	0.83
825	K	822	828	LFNKVTL	0.83
826	V	823	829	FNKVTLA	0.84
827	T	824	830	NKVTLAD	0.963
828	L	825	831	KVTLADA	0.834
829	A	826	832	VTLADAG	0.913
830	D	827	833	TLADAGF	0.927
831	A	828	834	LADAGFI	0.857
832	G	829	835	ADAGFIK	0.917
833	F	830	836	DAGFIKQ	0.963
834	I	831	837	AGFIKQY	0.917
835	K	832	838	GFIKQYG	1.046
836	Q	833	839	FIKQYGD	1.031
837	Y	834	840	IKQYGDC	1.116
838	G	835	841	KQYGDCL	1.133
839	D	836	842	QYGDCLG	1.211
840	C	837	843	YGDCLGD	1.28
841	L	838	844	GDCLGDI	1.184
842	G	839	845	DCLGDIA	1.056
843	D	840	846	CLGDIAA	0.941
844	I	841	847	LGDIAAR	0.907
845	A	842	848	GDIAARD	1.031
846	A	843	849	DIAARDL	0.893
847	R	844	850	IAARDLI	0.751
848	D	845	851	AARDLIC	0.854
849	L	846	852	ARDLICA	0.854
850	I	847	853	RDLICAQ	0.9
851	C	848	854	DLICAQK	0.909
852	A	849	855	LICAQKF	0.786
853	Q	850	856	ICAQKFN	0.924
854	K	851	857	CAQKFNG	1.08
855	F	852	858	AQKFNGL	0.994
856	N	853	859	QKFNGLT	1.037
857	G	854	860	KFNGLTV	0.969
858	L	855	861	FNGLTVL	0.909
859	T	856	862	NGLTVLP	1.04
860	V	857	863	GLTVLPP	1.034
861	L	858	864	LTVLPPL	0.896
862	P	859	865	TVLPPLL	0.896
863	P	860	866	VLPPLLT	0.896
864	L	861	867	LPPLLTD	1.033
865	L	862	868	PPLLTDE	1.054
866	T	863	869	PLLTDEM	0.923
867	D	864	870	LLTDEMI	0.773
868	E	865	871	LTDEMIA	0.783
869	M	866	872	TDEMIAQ	0.839
870	I	867	873	DEMIAQY	0.864
871	A	868	874	EMIAQYT	0.793
872	Q	869	875	MIAQYTS	0.891
873	Y	870	876	IAQYTSA	0.9
874	T	871	877	AQYTSAL	0.917
875	S	872	878	QYTSALL	0.907
876	A	873	879	YTSALLA	0.861
877	L	874	880	TSALLAG	0.921
878	L	875	881	SALLAGT	0.921
879	A	876	882	ALLAGTI	0.784
880	G	877	883	LLAGTIT	0.827
881	T	878	884	LAGTITS	0.947
882	I	879	885	AGTITSG	1.086
883	T	880	886	GTITSGW	1.129
884	S	881	887	TITSGWT	1.043
885	G	882	888	ITSGWTF	0.991
886	W	883	889	TSGWTFG	1.147
887	T	884	890	SGWTFGA	1.104
888	F	885	891	GWTFGAG	1.123
889	G	886	892	WTFGAGA	0.994
890	A	887	893	TFGAGAA	0.951
891	G	888	894	FGAGAAL	0.899
892	A	889	895	GAGAALQ	0.953
893	A	890	896	AGAALQI	0.797
894	L	891	897	GAALQIP	0.92
895	Q	892	898	AALQIPF	0.783
896	I	893	899	ALQIPFA	0.783
897	P	894	900	LQIPFAM	0.774
898	F	895	901	QIPFAMQ	0.83
899	A	896	902	IPFAMQM	0.776
900	M	897	903	PFAMQMA	0.803
901	Q	898	904	FAMQMAY	0.749
902	M	899	905	AMQMAYR	0.799
903	A	900	906	MQMAYRF	0.79
904	Y	901	907	QMAYRFN	0.927
905	R	902	908	MAYRFNG	1.01
906	F	903	909	AYRFNGI	0.991
907	N	904	910	YRFNGIG	1.12
908	G	905	911	RFNGIGV	1.029
909	I	906	912	FNGIGVT	1.03
910	G	907	913	NGIGVTQ	1.084
911	V	908	914	GIGVTQN	1.084
912	T	909	915	IGVTQNV	0.933
913	Q	910	916	GVTQNVL	0.95
914	N	911	917	VTQNVLY	0.89
915	V	912	918	TQNVLYE	0.924
916	L	913	919	QNVLYEN	1.01
917	Y	914	920	NVLYENQ	1.01
918	E	915	921	VLYENQK	0.931
919	N	916	922	LYENQKL	0.944
920	Q	917	923	YENQKLI	0.927
921	K	918	924	ENQKLIA	0.859
922	L	919	925	NQKLIAN	0.976
923	I	920	926	QKLIANQ	0.893
924	A	921	927	KLIANQF	0.839
925	N	922	928	LIANQFN	0.917
926	Q	923	929	IANQFNS	1.037
927	F	924	930	ANQFNSA	1.064
928	N	925	931	NQFNSAI	1.037
929	S	926	932	QFNSAIG	1.037
930	A	927	933	FNSAIGK	1.041
931	I	928	934	NSAIGKI	1.023
932	G	929	935	SAIGKIQ	0.94
933	K	930	936	AIGKIQD	0.944
934	I	931	937	IGKIQDS	1.054
935	Q	932	938	GKIQDSL	1.071
936	D	933	939	KIQDSLS	1.053
937	S	934	940	IQDSLSS	1.113
938	L	935	941	QDSLSST	1.183
939	S	936	942	DSLSSTA	1.137
940	S	937	943	SLSSTAS	1.133
941	T	938	944	LSSTASA	1.023
942	A	939	945	SSTASAL	1.023
943	S	940	946	STASALG	1.041
944	A	941	947	TASALGK	0.981
945	L	942	948	ASALGKL	0.929
946	G	943	949	SALGKLQ	0.974
947	K	944	950	ALGKLQD	0.979
948	L	945	951	LGKLQDV	0.956
949	Q	946	952	GKLQDVV	0.943
950	D	947	953	KLQDVVN	0.943
951	V	948	954	LQDVVNQ	0.939
952	V	949	955	QDVVNQN	1.077
953	N	950	956	DVVNQNA	1.031
954	Q	951	957	VVNQNAQ	0.963
955	N	952	958	VNQNAQA	0.986
956	A	953	959	NQNAQAL	0.999
957	Q	954	960	QNAQALN	0.999
958	A	955	961	NAQALNT	0.996
959	L	956	962	AQALNTL	0.857
960	N	957	963	QALNTLV	0.834
961	T	958	964	ALNTLVK	0.839
962	L	959	965	LNTLVKQ	0.884
963	V	960	966	NTLVKQL	0.884
964	K	961	967	TLVKQLS	0.866
965	Q	962	968	LVKQLSS	0.933
966	L	963	969	VKQLSSN	1.071
967	S	964	970	KQLSSNF	1.086
968	S	965	971	QLSSNFG	1.164
969	N	966	972	LSSNFGA	1.119
970	F	967	973	SSNFGAI	1.101
971	G	968	974	SNFGAIS	1.101
972	A	969	975	NFGAISS	1.101
973	I	970	976	FGAISSV	0.95
974	S	971	977	GAISSVL	0.949
975	S	972	978	AISSVLN	0.949
976	V	973	979	ISSVLND	1.063
977	L	974	980	SSVLNDI	1.063
978	N	975	981	SVLNDIL	0.943
979	D	976	982	VLNDILS	0.943
980	I	977	983	LNDILSR	1.007
981	L	978	984	NDILSRL	1.007
982	S	979	985	DILSRLD	0.993
983	R	980	986	ILSRLDK	0.929
984	L	981	987	LSRLDKV	0.933
985	D	982	988	SRLDKVE	0.954
986	K	983	989	RLDKVEA	0.844
987	V	984	990	LDKVEAE	0.814
988	E	985	991	DKVEAEV	0.801
989	A	986	992	KVEAEVQ	0.733
990	E	987	993	VEAEVQI	0.656
991	V	988	994	EAEVQID	0.793
992	Q	989	995	AEVQIDR	0.823
993	I	990	996	EVQIDRL	0.813
994	D	991	997	VQIDRLI	0.774
995	R	992	998	QIDRLIT	0.84
996	L	993	999	IDRLITG	0.923
997	I	994	1000	DRLITGR	0.991
998	T	995	1001	RLITGRL	0.867
999	G	996	1002	LITGRLQ	0.871
1000	R	997	1003	ITGRLQS	0.991
1001	L	998	1004	TGRLQSL	1.009
1002	Q	999	1005	GRLQSLQ	1.011
1003	S	1000	1006	RLQSLQT	0.926
1004	L	1001	1007	LQSLQTY	0.953
1005	Q	1002	1008	QSLQTYV	0.94
1006	T	1003	1009	SLQTYVT	0.937
1007	Y	1004	1010	LQTYVTQ	0.873
1008	V	1005	1011	QTYVTQQ	0.929
1009	T	1006	1012	TYVTQQL	0.873
1010	Q	1007	1013	YVTQQLI	0.803
1011	Q	1008	1014	VTQQLIR	0.776
1012	L	1009	1015	TQQLIRA	0.799
1013	I	1010	1016	QQLIRAA	0.756
1014	R	1011	1017	QLIRAAE	0.721
1015	A	1012	1018	LIRAAEI	0.649
1016	A	1013	1019	IRAAEIR	0.7
1017	E	1014	1020	RAAEIRA	0.727
1018	I	1015	1021	AAEIRAS	0.796
1019	R	1016	1022	AEIRASA	0.796
1020	A	1017	1023	EIRASAN	0.924
1021	S	1018	1024	IRASANL	0.903
1022	A	1019	1025	RASANLA	0.93
1023	N	1020	1026	ASANLAA	0.889
1024	L	1021	1027	SANLAAT	0.931
1025	A	1022	1028	ANLAATK	0.871
1026	A	1023	1029	NLAATKM	0.863
1027	T	1024	1030	LAATKMS	0.844
1028	K	1025	1031	AATKMSE	0.866
1029	M	1026	1032	ATKMSEC	0.941
1030	S	1027	1033	TKMSECV	0.919
1031	E	1028	1034	KMSECVL	0.866
1032	C	1029	1035	MSECVLG	0.944
1033	V	1030	1036	SECVLGQ	0.999
1034	L	1031	1037	ECVLGQS	0.999
1035	G	1032	1038	CVLGQSK	1.037
1036	Q	1033	1039	VLGQSKR	1.003
1037	S	1034	1040	LGQSKRV	1.003
1038	K	1035	1041	GQSKRVD	1.127
1039	R	1036	1042	QSKRVDF	0.99
1040	V	1037	1043	SKRVDFC	1.02
1041	D	1038	1044	KRVDFCG	1.039
1042	F	1039	1045	RVDFCGK	1.039
1043	C	1040	1046	VDFCGKG	1.126
1044	G	1041	1047	DFCGKGY	1.217
1045	K	1042	1048	FCGKGYH	1.144
1046	G	1043	1049	CGKGYHL	1.143
1047	Y	1044	1050	GKGYHLM	1.059
1048	H	1045	1051	KGYHLMS	1.04
1049	L	1046	1052	GYHLMSF	0.981
1050	M	1047	1053	YHLMSFP	0.976
1051	S	1048	1054	HLMSFPQ	0.953
1052	F	1049	1055	LMSFPQS	1.021
1053	P	1050	1056	MSFPQSA	1.031
1054	Q	1051	1057	SFPQSAP	1.163
1055	S	1052	1058	FPQSAPH	1.094
1056	A	1053	1059	PQSAPHG	1.231
1057	P	1054	1060	QSAPHGV	1.086
1058	H	1055	1061	SAPHGVV	1.017
1059	G	1056	1062	APHGVVF	0.899
1060	V	1057	1063	PHGVVFL	0.889
1061	V	1058	1064	HGVVFLH	0.807
1062	F	1059	1065	GVVFLHV	0.743
1063	L	1060	1066	VVFLHVT	0.657
1064	H	1061	1067	VFLHVTY	0.749
1065	V	1062	1068	FLHVTYV	0.749
1066	T	1063	1069	LHVTYVP	0.88
1067	Y	1064	1070	HVTYVPA	0.89
1068	V	1065	1071	VTYVPAQ	0.894
1069	P	1066	1072	TYVPAQE	0.929
1070	A	1067	1073	YVPAQEK	0.936
1071	Q	1068	1074	VPAQEKN	0.996
1072	E	1069	1075	PAQEKNF	1.01
1073	K	1070	1076	AQEKNFT	0.93
1074	N	1071	1077	QEKNFTT	0.973
1075	F	1072	1078	EKNFTTA	0.927
1076	T	1073	1079	KNFTTAP	1.039
1077	T	1074	1080	NFTTAPA	0.989
1078	A	1075	1081	FTTAPAI	0.833
1079	P	1076	1082	TTAPAIC	0.917
1080	A	1077	1083	TAPAICH	0.916
1081	I	1078	1084	APAICHD	0.987
1082	C	1079	1085	PAICHDG	1.116
1083	H	1080	1086	AICHDGK	1.043
1084	D	1081	1087	ICHDGKA	1.043
1085	G	1082	1088	CHDGKAH	1.111
1086	K	1083	1089	HDGKAHF	1.027
1087	A	1084	1090	DGKAHFP	1.109
1088	H	1085	1091	GKAHFPR	1.036
1089	F	1086	1092	KAHFPRE	0.919
1090	P	1087	1093	AHFPREG	0.997
1091	R	1088	1094	HFPREGV	0.974
1092	E	1089	1095	FPREGVF	0.924
1093	G	1090	1096	PREGVFV	0.91
1094	V	1091	1097	REGVFVS	0.897
1095	F	1092	1098	EGVFVSN	0.984
1096	V	1093	1099	GVFVSNG	1.101
1097	S	1094	1100	VFVSNGT	1.016
1098	N	1095	1101	FVSNGTH	1.08
1099	G	1096	1102	VSNGTHW	1.131
1100	T	1097	1103	SNGTHWF	1.146
1101	H	1098	1104	NGTHWFV	1.013
1102	W	1099	1105	GTHWFVT	0.927
1103	F	1100	1106	THWFVTQ	0.844
1104	V	1101	1107	HWFVTQR	0.843
1105	T	1102	1108	WFVTQRN	0.93
1106	Q	1103	1109	FVTQRNF	0.879
1107	R	1104	1110	VTQRNFY	0.956
1108	N	1105	1111	TQRNFYE	0.99
1109	F	1106	1112	QRNFYEP	1.07
1110	Y	1107	1113	RNFYEPQ	1.07
1111	E	1108	1114	NFYEPQI	1.001
1112	P	1109	1115	FYEPQII	0.846
1113	Q	1110	1116	YEPQIIT	0.897
1114	I	1111	1117	EPQIITT	0.871
1115	I	1112	1118	PQIITTD	0.974
1116	T	1113	1119	QIITTDN	0.98
1117	T	1114	1120	IITTDNT	0.977
1118	D	1115	1121	ITTDNTF	0.996
1119	N	1116	1122	TTDNTFV	1.0
1120	T	1117	1123	TDNTFVS	1.067
1121	F	1118	1124	DNTFVSG	1.153
1122	V	1119	1125	NTFVSGN	1.167
1123	S	1120	1126	TFVSGNC	1.114
1124	G	1121	1127	FVSGNCD	1.186
1125	N	1122	1128	VSGNCDV	1.171
1126	C	1123	1129	SGNCDVV	1.171
1127	D	1124	1130	GNCDVVI	1.034
1128	V	1125	1131	NCDVVIG	1.034
1129	V	1126	1132	CDVVIGI	0.879
1130	I	1127	1133	DVVIGIV	0.78
1131	G	1128	1134	VVIGIVN	0.794
1132	I	1129	1135	VIGIVNN	0.946
1133	V	1130	1136	IGIVNNT	1.011
1134	N	1131	1137	GIVNNTV	1.016
1135	N	1132	1138	IVNNTVY	0.956
1136	T	1133	1139	VNNTVYD	1.097
1137	V	1134	1140	NNTVYDP	1.243
1138	Y	1135	1141	NTVYDPL	1.104
1139	D	1136	1142	TVYDPLQ	1.021
1140	P	1137	1143	VYDPLQP	1.101
1141	L	1138	1144	YDPLQPE	1.136
1142	Q	1139	1145	DPLQPEL	1.057
1143	P	1140	1146	PLQPELD	1.057
1144	E	1141	1147	LQPELDS	1.044
1145	L	1142	1148	QPELDSF	1.046
1146	D	1143	1149	PELDSFK	1.05
1147	S	1144	1150	ELDSFKE	0.939
1148	F	1145	1151	LDSFKEE	0.939
1149	K	1146	1152	DSFKEEL	0.939
1150	E	1147	1153	SFKEELD	0.939
1151	E	1148	1154	FKEELDK	0.879
1152	L	1149	1155	KEELDKY	0.956
1153	D	1150	1156	EELDKYF	0.897
1154	K	1151	1157	ELDKYFK	0.936
1155	Y	1152	1158	LDKYFKN	1.053
1156	F	1153	1159	DKYFKNH	1.104
1157	K	1154	1160	KYFKNHT	1.033
1158	N	1155	1161	YFKNHTS	1.093
1159	H	1156	1162	FKNHTSP	1.147
1160	T	1157	1163	KNHTSPD	1.27
1161	S	1158	1164	NHTSPDV	1.197
1162	P	1159	1165	HTSPDVD	1.183
1163	D	1160	1166	TSPDVDL	1.131
1164	V	1161	1167	SPDVDLG	1.217
1165	D	1162	1168	PDVDLGD	1.221
1166	L	1163	1169	DVDLGDI	1.071
1167	G	1164	1170	VDLGDIS	1.067
1168	D	1165	1171	DLGDISG	1.219
1169	I	1166	1172	LGDISGI	1.077
1170	S	1167	1173	GDISGIN	1.216
1171	G	1168	1174	DISGINA	1.087
1172	I	1169	1175	ISGINAS	1.083
1173	N	1170	1176	SGINASV	1.087
1174	A	1171	1177	GINASVV	0.954
1175	S	1172	1178	INASVVN	0.954
1176	V	1173	1179	NASVVNI	0.954
1177	V	1174	1180	ASVVNIQ	0.871
1178	N	1175	1181	SVVNIQK	0.921
1179	I	1176	1182	VVNIQKE	0.823
1180	Q	1177	1183	VNIQKEI	0.819
1181	K	1178	1184	NIQKEID	0.956
1182	E	1179	1185	IQKEIDR	0.869
1183	I	1180	1186	QKEIDRL	0.886
1184	D	1181	1187	KEIDRLN	0.969
1185	R	1182	1188	EIDRLNE	0.93
1186	L	1183	1189	IDRLNEV	0.896
1187	N	1184	1190	DRLNEVA	0.923
1188	E	1185	1191	RLNEVAK	0.859
1189	V	1186	1192	LNEVAKN	0.946
1190	A	1187	1193	NEVAKNL	0.946
1191	K	1188	1194	EVAKNLN	0.946
1192	N	1189	1195	VAKNLNE	0.946
1193	L	1190	1196	AKNLNES	1.079
1194	N	1191	1197	KNLNESL	1.069
1195	E	1192	1198	NLNESLI	0.991
1196	S	1193	1199	LNESLID	0.977
1197	L	1194	1200	NESLIDL	0.977
1198	I	1195	1201	ESLIDLQ	0.894
1199	D	1196	1202	SLIDLQE	0.894
1200	L	1197	1203	LIDLQEL	0.774
1201	Q	1198	1204	IDLQELG	0.913
1202	E	1199	1205	DLQELGK	0.99
1203	L	1200	1206	LQELGKY	0.944
1204	G	1201	1207	QELGKYE	0.966
1205	K	1202	1208	ELGKYEQ	0.966
1206	Y	1203	1209	LGKYEQY	1.023
1207	E	1204	1210	GKYEQYI	1.006
1208	Q	1205	1211	KYEQYIK	0.927
1209	Y	1206	1212	YEQYIKW	0.92
1210	I	1207	1213	EQYIKWP	0.974
1211	K	1208	1214	QYIKWPW	1.006
1212	W	1209	1215	YIKWPWY	1.029
1213	P	1210	1216	IKWPWYI	0.933
1214	W	1211	1217	KWPWYIW	1.003
1215	Y	1212	1218	WPWYIWL	0.943
1216	I	1213	1219	PWYIWLG	1.029
1217	W	1214	1220	WYIWLGF	0.897
1218	L	1215	1221	YIWLGFI	0.827
1219	G	1216	1222	IWLGFIA	0.759
1220	F	1217	1223	WLGFIAG	0.914
1221	I	1218	1224	LGFIAGL	0.861
1222	A	1219	1225	GFIAGLI	0.844
1223	G	1220	1226	FIAGLIA	0.716
1224	L	1221	1227	IAGLIAI	0.697
1225	I	1222	1228	AGLIAIV	0.701
1226	A	1223	1229	GLIAIVM	0.693
1227	I	1224	1230	LIAIVMV	0.541
1228	V	1225	1231	IAIVMVT	0.594
1229	M	1226	1232	AIVMVTI	0.594
1230	V	1227	1233	IVMVTIM	0.586
1231	T	1228	1234	VMVTIML	0.603
1232	I	1229	1235	MVTIMLC	0.701
1233	M	1230	1236	VTIMLCC	0.786
1234	L	1231	1237	TIMLCCM	0.8
1235	C	1232	1238	IMLCCMT	0.8
1236	C	1233	1239	MLCCMTS	0.937
1237	M	1234	1240	LCCMTSC	1.021
1238	T	1235	1241	CCMTSCC	1.107
1239	S	1236	1242	CMTSCCS	1.141
1240	C	1237	1243	MTSCCSC	1.141
1241	C	1238	1244	TSCCSCL	1.14
1242	S	1239	1245	SCCSCLK	1.147
1243	C	1240	1246	CCSCLKG	1.166
1244	L	1241	1247	CSCLKGC	1.166
1245	K	1242	1248	SCLKGCC	1.166
1246	G	1243	1249	CLKGCCS	1.166
1247	C	1244	1250	LKGCCSC	1.166
1248	C	1245	1251	KGCCSCG	1.304
1249	S	1246	1252	GCCSCGS	1.364
1250	C	1247	1253	CCSCGSC	1.311
1251	G	1248	1254	CSCGSCC	1.311
1252	S	1249	1255	SCGSCCK	1.286
1253	C	1250	1256	CGSCCKF	1.167
1254	C	1251	1257	GSCCKFD	1.206
1255	K	1252	1258	SCCKFDE	1.089
1256	F	1253	1259	CCKFDED	1.093
1257	D	1254	1260	CKFDEDD	1.131
1258	E	1255	1261	KFDEDDS	1.166
1259	D	1256	1262	FDEDDSE	1.127
1260	D	1257	1263	DEDDSEP	1.259
1261	S	1258	1264	EDDSEPV	1.121
1262	E	1259	1265	DDSEPVL	1.1
1263	P	1260	1266	DSEPVLK	1.036
1264	V	1261	1267	SEPVLKG	1.05
1265	L	1262	1268	EPVLKGV	0.917
1266	K	1263	1269	PVLKGVK	0.956
1267	G	1264	1270	VLKGVKL	0.823
1268	V	1265	1271	LKGVKLH	0.887
1269	K	1266	1272	KGVKLHY	0.966
1270	L	1267	1273	GVKLHYT	0.959
