# Supplementary material for: PdPANA: phagemid display as peptide array for neutralizing antibodies, an engineered in silico vaccine candidate against COVID-19
Source: Front Syst Biol. 2024 Jun 17;4:1309891. doi: 10.3389/fsysb.2024.1309891 (PMC12341989; doi:10.3389/fsysb.2024.1309891)
Supplement: Supplementary file 3 [file DataSheet2.zip › Data_Sheet_2/Immunoinformatic filltering/Emini Surface.csv]

Position	Residue	Start	End	Peptide	Score
3	V	1	6	MFVFLV	0.088
4	F	2	7	FVFLVL	0.073
5	L	3	8	VFLVLL	0.07
6	V	4	9	FLVLLP	0.145
7	L	5	10	LVLLPL	0.138
8	L	6	11	VLLPLV	0.125
9	P	7	12	LLPLVS	0.225
10	L	8	13	LPLVSS	0.365
11	V	9	14	PLVSSQ	0.767
12	S	10	15	LVSSQC	0.266
13	S	11	16	VSSQCV	0.239
14	Q	12	17	SSQCVN	0.519
15	C	13	18	SQCVNL	0.319
16	V	14	19	QCVNLT	0.344
17	N	15	20	CVNLTT	0.286
18	L	16	21	VNLTTR	1.047
19	T	17	22	NLTTRT	2.035
20	T	18	23	LTTRTQ	2.192
21	R	19	24	TTRTQL	2.192
22	T	20	25	TRTQLP	2.348
23	Q	21	26	RTQLPP	2.516
24	L	22	27	TQLPPA	1.298
25	P	23	28	QLPPAY	1.409
26	P	24	29	LPPAYT	1.174
27	A	25	30	PPAYTN	2.29
28	Y	26	31	PAYTNS	1.984
29	T	27	32	AYTNSF	1.111
30	N	28	33	YTNSFT	1.588
31	S	29	34	TNSFTR	1.984
32	F	30	35	NSFTRG	1.361
33	T	31	36	SFTRGV	0.628
34	R	32	37	FTRGVY	0.734
35	G	33	38	TRGVYY	1.329
36	V	34	39	RGVYYP	1.424
37	Y	35	40	GVYYPD	1.214
38	Y	36	41	VYYPDK	2.453
39	P	37	42	YYPDKV	2.453
40	D	38	43	YPDKVF	1.356
41	K	39	44	PDKVFR	1.695
42	V	40	45	DKVFRS	1.469
43	F	41	46	KVFRSS	1.179
44	R	42	47	VFRSSV	0.437
45	S	43	48	FRSSVL	0.486
46	S	44	49	RSSVLH	0.764
47	V	45	50	SSVLHS	0.523
48	L	46	51	SVLHST	0.563
49	H	47	52	VLHSTQ	0.727
50	S	48	53	LHSTQD	1.636
51	T	49	54	HSTQDL	1.636
52	Q	50	55	STQDLF	1.041
53	D	51	56	TQDLFL	0.641
54	L	52	57	QDLFLP	0.687
55	F	53	58	DLFLPF	0.343
56	L	54	59	LFLPFF	0.178
57	P	55	60	FLPFFS	0.289
58	F	56	61	LPFFSN	0.537
59	F	57	62	PFFSNV	0.483
60	S	58	63	FFSNVT	0.451
61	N	59	64	FSNVTW	0.548
62	V	60	65	SNVTWF	0.548
63	T	61	66	NVTWFH	0.556
64	W	62	67	VTWFHA	0.349
65	F	63	68	TWFHAI	0.33
66	H	64	69	WFHAIH	0.311
67	A	65	70	FHAIHV	0.22
68	I	66	71	HAIHVS	0.34
69	H	67	72	AIHVSG	0.247
70	V	68	73	IHVSGT	0.353
71	S	69	74	HVSGTN	0.81
72	G	70	75	VSGTNG	0.589
73	T	71	76	SGTNGT	1.146
74	N	72	77	GTNGTK	1.71
75	G	73	78	TNGTKR	3.384
76	T	74	79	NGTKRF	2.031
77	K	75	80	GTKRFD	2.109
78	R	76	81	TKRFDN	3.427
79	F	77	82	KRFDNP	3.672
80	D	78	83	RFDNPV	1.363
81	N	79	84	FDNPVL	0.574
82	P	80	85	DNPVLP	1.025
83	V	81	86	NPVLPF	0.531
84	L	82	87	PVLPFN	0.531
85	P	83	88	VLPFND	0.574
86	F	84	89	LPFNDG	0.765
87	N	85	90	PFNDGV	0.688
88	D	86	91	FNDGVY	0.698
89	G	87	92	NDGVYF	0.698
90	V	88	93	DGVYFA	0.438
91	Y	89	94	GVYFAS	0.352
92	F	90	95	VYFAST	0.513
93	A	91	96	YFASTE	1.197
94	S	92	97	FASTEK	1.527
95	T	93	98	ASTEKS	2.364
96	E	94	99	STEKSN	3.763
97	K	95	100	TEKSNI	1.968
98	S	96	101	EKSNII	0.956
99	N	97	102	KSNIIR	1.081
100	I	98	103	SNIIRG	0.535
101	I	99	104	NIIRGW	0.42
102	R	100	105	IIRGWI	0.183
103	G	101	106	IRGWIF	0.226
104	W	102	107	RGWIFG	0.319
105	I	103	108	GWIFGT	0.235
106	F	104	109	WIFGTT	0.343
107	G	105	110	IFGTTL	0.269
108	T	106	111	FGTTLD	0.641
109	T	107	112	GTTLDS	0.992
110	L	108	113	TTLDSK	2.004
111	D	109	114	TLDSKT	2.004
112	S	110	115	LDSKTQ	2.405
113	K	111	116	DSKTQS	3.908
114	T	112	117	SKTQSL	1.93
115	Q	113	118	KTQSLL	1.188
116	S	114	119	TQSLLI	0.416
117	L	115	120	QSLLIV	0.214
118	L	116	121	SLLIVN	0.199
119	I	117	122	LLIVNN	0.239
120	V	118	123	LIVNNA	0.292
121	N	119	124	IVNNAT	0.511
122	N	120	125	VNNATN	1.173
123	A	121	126	NNATNV	1.173
124	T	122	127	NATNVV	0.541
125	N	123	128	ATNVVI	0.236
126	V	124	129	TNVVIK	0.467
127	V	125	130	NVVIKV	0.24
128	I	126	131	VVIKVC	0.08
129	K	127	132	VIKVCE	0.187
130	V	128	133	IKVCEF	0.218
131	C	129	134	KVCEFQ	0.539
132	E	130	135	VCEFQF	0.233
133	F	131	136	CEFQFC	0.168
134	Q	132	137	EFQFCN	0.505
135	F	133	138	FQFCND	0.487
136	C	134	139	QFCNDP	0.87
137	N	135	140	FCNDPF	0.435
138	D	136	141	CNDPFL	0.414
139	P	137	142	NDPFLG	0.765
140	F	138	143	DPFLGV	0.353
141	L	139	144	PFLGVY	0.331
142	G	140	145	FLGVYY	0.336
143	V	141	146	LGVYYH	0.528
144	Y	142	147	GVYYHK	1.279
145	Y	143	148	VYYHKN	2.079
146	H	144	149	YYHKNN	4.504
147	K	145	150	YHKNNK	5.748
148	N	146	151	HKNNKS	4.916
149	N	147	152	KNNKSW	3.799
150	K	148	153	NNKSWM	1.88
151	S	149	154	NKSWME	2.025
152	W	150	155	KSWMES	1.687
153	M	151	156	SWMESE	1.461
154	E	152	157	WMESEF	0.944
155	S	153	158	MESEFR	1.759
156	E	154	159	ESEFRV	1.319
157	F	155	160	SEFRVY	1.193
158	R	156	161	EFRVYS	1.193
159	V	157	162	FRVYSS	0.923
160	Y	158	163	RVYSSA	1.077
161	S	159	164	VYSSAN	0.884
162	S	160	165	YSSANN	1.916
163	A	161	166	SSANNC	0.656
164	N	162	167	SANNCT	0.706
165	N	163	168	ANNCTF	0.456
166	C	164	169	NNCTFE	0.782
167	T	165	170	NCTFEY	0.762
168	F	166	171	CTFEYV	0.352
169	E	167	172	TFEYVS	0.879
170	Y	168	173	FEYVSQ	1.055
171	V	169	174	EYVSQP	1.884
172	S	170	175	YVSQPF	0.942
173	Q	171	176	VSQPFL	0.496
174	P	172	177	SQPFLM	0.661
175	F	173	178	QPFLMD	0.824
176	L	174	179	PFLMDL	0.392
177	M	175	180	FLMDLE	0.439
178	D	176	181	LMDLEG	0.502
179	L	177	182	MDLEGK	1.218
180	E	178	183	DLEGKQ	2.131
181	G	179	184	LEGKQG	1.263
182	K	180	185	EGKQGN	2.462
183	Q	181	186	GKQGNF	1.231
184	G	182	187	KQGNFK	2.488
185	N	183	188	QGNFKN	2.001
186	F	184	189	GNFKNL	0.953
187	K	185	190	NFKNLR	1.886
188	N	186	191	FKNLRE	2.031
189	L	187	192	KNLREF	2.031
190	R	188	193	NLREFV	0.754
191	E	189	194	LREFVF	0.406
192	F	190	195	REFVFK	0.984
193	V	191	196	EFVFKN	0.808
194	F	192	197	FVFKNI	0.327
195	K	193	198	VFKNID	0.631
196	N	194	199	FKNIDG	0.841
197	I	195	200	KNIDGY	1.522
198	D	196	201	NIDGYF	0.659
199	G	197	202	IDGYFK	0.819
200	Y	198	203	DGYFKI	0.819
201	F	199	204	GYFKIY	0.769
202	K	200	205	YFKIYS	1.041
203	I	201	206	FKIYSK	1.329
204	Y	202	207	KIYSKH	2.088
205	S	203	208	IYSKHT	1.507
206	K	204	209	YSKHTP	3.324
207	H	205	210	SKHTPI	1.487
208	T	206	211	KHTPIN	1.784
209	P	207	212	HTPINL	0.736
210	I	208	213	TPINLV	0.401
211	N	209	214	PINLVR	0.545
212	L	210	215	INLVRD	0.588
213	V	211	216	NLVRDL	0.692
214	R	212	217	LVRDLP	0.666
215	D	213	218	VRDLPQ	1.398
216	L	214	219	RDLPQG	1.863
217	P	215	220	DLPQGF	0.824
218	Q	216	221	LPQGFS	0.661
219	G	217	222	PQGFSA	0.81
220	F	218	223	QGFSAL	0.432
221	S	219	224	GFSALE	0.432
222	A	220	225	FSALEP	0.675
223	L	221	226	SALEPL	0.643
224	E	222	227	ALEPLV	0.356
225	P	223	228	LEPLVD	0.588
226	L	224	229	EPLVDL	0.588
227	V	225	230	PLVDLP	0.525
228	D	226	231	LVDLPI	0.238
229	L	227	232	VDLPIG	0.286
230	P	228	233	DLPIGI	0.27
231	I	229	234	LPIGIN	0.26
232	G	230	235	PIGINI	0.221
233	I	231	236	IGINIT	0.206
234	N	232	237	GINITR	0.576
235	I	233	238	INITRF	0.504
236	T	234	239	NITRFQ	1.246
237	R	235	240	ITRFQT	1.118
238	F	236	241	TRFQTL	1.315
239	Q	237	242	RFQTLL	0.752
240	T	238	243	FQTLLA	0.388
241	L	239	244	QTLLAL	0.369
242	L	240	245	TLLALH	0.29
243	A	241	246	LLALHR	0.394
244	L	242	247	LALHRS	0.64
245	H	243	248	ALHRSY	1.215
246	R	244	249	LHRSYL	0.992
247	S	245	250	HRSYLT	1.736
248	Y	246	251	RSYLTP	1.973
249	L	247	252	SYLTPG	0.997
250	T	248	253	YLTPGD	1.242
251	P	249	254	LTPGDS	1.062
252	G	250	255	TPGDSS	1.727
253	D	251	256	PGDSSS	1.603
254	S	252	257	GDSSSG	1.026
255	S	253	258	DSSSGW	1.09
256	S	254	259	SSSGWT	0.942
257	G	255	260	SSGWTA	0.71
258	W	256	261	SGWTAG	0.524
259	T	257	262	GWTAGA	0.395
260	A	258	263	WTAGAA	0.404
261	G	259	264	TAGAAA	0.388
262	A	260	265	AGAAAY	0.421
263	A	261	266	GAAAYY	0.653
264	A	262	267	AAAYYV	0.49
265	Y	263	268	AAYYVG	0.48
266	Y	264	269	AYYVGY	0.744
267	V	265	270	YYVGYL	0.607
268	G	266	271	YVGYLQ	0.671
269	Y	267	272	VGYLQP	0.663
270	L	268	273	GYLQPR	1.748
271	Q	269	274	YLQPRT	2.55
272	P	270	275	LQPRTF	1.409
273	R	271	276	QPRTFL	1.409
274	T	272	277	PRTFLL	0.671
275	F	273	278	RTFLLK	0.868
276	L	274	279	TFLLKY	0.694
277	L	275	280	FLLKYN	0.774
278	K	276	281	LLKYNE	1.547
279	Y	277	282	LKYNEN	3.017
280	N	278	283	KYNENG	3.62
281	E	279	284	YNENGT	2.613
282	N	280	285	NENGTI	1.169
283	G	281	286	ENGTIT	1.049
284	T	282	287	NGTITD	1.011
285	I	283	288	GTITDA	0.635
286	T	284	289	TITDAV	0.477
287	D	285	290	ITDAVD	0.551
288	A	286	291	TDAVDC	0.422
289	V	287	292	DAVDCA	0.295
290	D	288	293	AVDCAL	0.146
291	C	289	294	VDCALD	0.241
292	A	290	295	DCALDP	0.502
293	L	291	296	CALDPL	0.248
294	D	292	297	ALDPLS	0.62
295	P	293	298	LDPLSE	1.062
296	L	294	299	DPLSET	1.859
297	S	295	300	PLSETK	2.227
298	E	296	301	LSETKC	0.772
299	T	297	302	SETKCT	1.351
300	K	298	303	ETKCTL	0.831
301	C	299	304	TKCTLK	0.96
302	T	300	305	KCTLKS	0.891
303	L	301	306	CTLKSF	0.386
304	K	302	307	TLKSFT	1.039
305	S	303	308	LKSFTV	0.534
306	F	304	309	KSFTVE	1.122
307	T	305	310	SFTVEK	1.122
308	V	306	311	FTVEKG	0.829
309	E	307	312	TVEKGI	0.671
310	K	308	313	VEKGIY	0.728
311	G	309	314	EKGIYQ	1.7
312	I	310	315	KGIYQT	1.416
313	Y	311	316	GIYQTS	0.949
314	Q	312	317	IYQTSN	1.542
315	T	313	318	YQTSNF	1.905
316	S	314	319	QTSNFR	2.381
317	N	315	320	TSNFRV	1.021
318	F	316	321	SNFRVQ	1.225
319	R	317	322	NFRVQP	1.413
320	V	318	323	FRVQPT	1.268
321	Q	319	324	RVQPTE	2.536
322	P	320	325	VQPTES	1.735
323	T	321	326	QPTESI	1.639
324	E	322	327	PTESIV	0.702
325	S	323	328	TESIVR	0.89
326	I	324	329	ESIVRF	0.534
327	V	325	330	SIVRFP	0.477
328	R	326	331	IVRFPN	0.572
329	F	327	332	VRFPNI	0.572
330	P	328	333	RFPNIT	1.112
331	N	329	334	FPNITN	0.913
332	I	330	335	PNITNL	0.87
333	T	331	336	NITNLC	0.301
334	N	332	337	ITNLCP	0.29
335	L	333	338	TNLCPF	0.358
336	C	334	339	NLCPFG	0.246
337	P	335	340	LCPFGE	0.264
338	F	336	341	CPFGEV	0.238
339	G	337	342	PFGEVF	0.384
340	E	338	343	FGEVFN	0.4
341	V	339	344	GEVFNA	0.466
342	F	340	345	EVFNAT	0.68
343	N	341	346	VFNATR	0.769
344	A	342	347	FNATRF	0.898
345	T	343	348	NATRFA	1.047
346	R	344	349	ATRFAS	0.873
347	F	345	350	TRFASV	0.641
348	A	346	351	RFASVY	0.696
349	S	347	352	FASVYA	0.359
350	V	348	353	ASVYAW	0.436
351	Y	349	354	SVYAWN	0.694
352	A	350	355	VYAWNR	1.014
353	W	351	356	YAWNRK	2.733
354	N	352	357	AWNRKR	3.416
355	R	353	358	WNRKRI	2.37
356	K	354	359	NRKRIS	3.021
357	R	355	360	RKRISN	3.021
358	I	356	361	KRISNC	0.827
359	S	357	362	RISNCV	0.307
360	N	358	363	ISNCVA	0.158
361	C	359	364	SNCVAD	0.377
362	V	360	365	NCVADY	0.441
363	A	361	366	CVADYS	0.367
364	D	362	367	VADYSV	0.509
365	Y	363	368	ADYSVL	0.565
366	S	364	369	DYSVLY	0.877
367	V	365	370	YSVLYN	0.844
368	L	366	371	SVLYNS	0.722
369	Y	367	372	VLYNSA	0.544
370	N	368	373	LYNSAS	0.983
371	S	369	374	YNSASF	1.032
372	A	370	375	NSASFS	0.883
373	S	371	376	SASFST	0.792
374	F	372	377	ASFSTF	0.512
375	S	373	378	SFSTFK	1.013
376	T	374	379	FSTFKC	0.405
377	F	375	380	STFKCY	0.733
378	K	376	381	TFKCYG	0.542
379	C	377	382	FKCYGV	0.278
380	Y	378	383	KCYGVS	0.431
381	G	379	384	CYGVSP	0.333
382	V	380	385	YGVSPT	0.897
383	S	381	386	GVSPTK	1.145
384	P	382	387	VSPTKL	0.954
385	T	383	388	SPTKLN	2.068
386	K	384	389	PTKLND	2.577
387	L	385	390	TKLNDL	1.374
388	N	386	391	KLNDLC	0.51
389	D	387	392	LNDLCF	0.221
390	L	388	393	NDLCFT	0.387
391	C	389	394	DLCFTN	0.387
392	F	390	395	LCFTNV	0.172
393	T	391	396	CFTNVY	0.327
394	N	392	397	FTNVYA	0.615
395	V	393	398	TNVYAD	1.187
396	Y	394	399	NVYADS	1.102
397	A	395	400	VYADSF	0.594
398	D	396	401	YADSFV	0.594
399	S	397	402	ADSFVI	0.266
400	F	398	403	DSFVIR	0.515
401	V	399	404	SFVIRG	0.305
402	I	400	405	FVIRGD	0.38
403	R	401	406	VIRGDE	0.76
404	G	402	407	IRGDEV	0.76
405	D	403	408	RGDEVR	2.124
406	E	404	409	GDEVRQ	1.878
407	V	405	410	DEVRQI	1.33
408	R	406	411	EVRQIA	0.805
409	Q	407	412	VRQIAP	0.719
410	I	408	413	RQIAPG	0.958
411	A	409	414	QIAPGQ	0.847
412	P	410	415	IAPGQT	0.706
413	G	411	416	APGQTG	0.997
414	Q	412	417	PGQTGK	1.973
415	T	413	418	GQTGKI	0.894
416	G	414	419	QTGKIA	0.913
417	K	415	420	TGKIAD	0.881
418	I	416	421	GKIADY	0.956
419	A	417	422	KIADYN	1.553
420	D	418	423	IADYNY	1.217
421	Y	419	424	ADYNYK	3.472
422	N	420	425	DYNYKL	2.835
423	Y	421	426	YNYKLP	2.625
424	K	422	427	NYKLPD	2.797
425	L	423	428	YKLPDD	2.905
426	P	424	429	KLPDDF	1.605
427	D	425	430	LPDDFT	1.159
428	D	426	431	PDDFTG	1.39
429	F	427	432	DDFTGC	0.482
430	T	428	433	DFTGCV	0.214
431	G	429	434	FTGCVI	0.09
432	C	430	435	TGCVIA	0.105
433	V	431	436	GCVIAW	0.076
434	I	432	437	CVIAWN	0.124
435	A	433	438	VIAWNS	0.31
436	W	434	439	IAWNSN	0.673
437	N	435	440	AWNSNN	1.543
438	S	436	441	WNSNNL	1.26
439	N	437	442	NSNNLD	2.001
440	N	438	443	SNNLDS	1.667
441	L	439	444	NNLDSK	2.488
442	D	440	445	NLDSKV	1.148
443	S	441	446	LDSKVG	0.707
444	K	442	447	DSKVGG	0.848
445	V	443	448	SKVGGN	0.817
446	G	444	449	KVGGNY	0.955
447	G	445	450	VGGNYN	0.768
448	N	446	451	GGNYNY	1.621
449	Y	447	452	GNYNYL	1.351
450	N	448	453	NYNYLY	2.139
451	Y	449	454	YNYLYR	2.605
452	L	450	455	NYLYRL	1.371
453	Y	451	456	YLYRLF	0.738
454	R	452	457	LYRLFR	0.923
455	L	453	458	YRLFRK	2.238
456	F	454	459	RLFRKS	1.914
457	R	455	460	LFRKSN	1.571
458	K	456	461	FRKSNL	1.571
459	S	457	462	RKSNLK	3.629
460	N	458	463	KSNLKP	2.865
461	L	459	464	SNLKPF	1.241
462	K	460	465	NLKPFE	1.603
463	P	461	466	LKPFER	1.953
464	F	462	467	KPFERD	3.954
465	E	463	468	PFERDI	1.386
466	R	464	469	FERDIS	1.201
467	D	465	470	ERDIST	2.002
468	I	466	471	RDISTE	2.002
469	S	467	472	DISTEI	0.716
470	T	468	473	ISTEIY	0.672
471	E	469	474	STEIYQ	1.661
472	I	470	475	TEIYQA	1.252
473	Y	471	476	EIYQAG	0.859
474	Q	472	477	IYQAGS	0.664
475	A	473	478	YQAGST	1.368
476	G	474	479	QAGSTP	1.35
477	S	475	480	AGSTPC	0.418
478	T	476	481	GSTPCN	0.665
479	P	477	482	STPCNG	0.665
480	C	478	483	TPCNGV	0.368
481	N	479	484	PCNGVE	0.442
482	G	480	485	CNGVEG	0.283
483	V	481	486	NGVEGF	0.457
484	E	482	487	GVEGFN	0.457
485	G	483	488	VEGFNC	0.248
486	F	484	489	EGFNCY	0.523
487	N	485	490	GFNCYF	0.261
488	C	486	491	FNCYFP	0.408
489	Y	487	492	NCYFPL	0.389
490	F	488	493	CYFPLQ	0.419
491	P	489	494	YFPLQS	1.047
492	L	490	495	FPLQSY	1.047
493	Q	491	496	PLQSYG	1.196
494	S	492	497	LQSYGF	0.67
495	Y	493	498	QSYGFQ	1.407
496	G	494	499	SYGFQP	1.256
497	F	495	500	YGFQPT	1.353
498	Q	496	501	GFQPTN	1.388
499	P	497	502	FQPTNG	1.388
500	T	498	503	QPTNGV	1.19
501	N	499	504	PTNGVG	0.68
502	G	500	505	TNGVGY	0.689
503	V	501	506	NGVGYQ	0.827
504	G	502	507	GVGYQP	0.795
505	Y	503	508	VGYQPY	1.259
506	Q	504	509	GYQPYR	3.322
507	P	505	510	YQPYRV	2.491
508	Y	506	511	QPYRVV	1.18
509	R	507	512	PYRVVV	0.506
510	V	508	513	YRVVVL	0.27
511	V	509	514	RVVVLS	0.231
512	V	510	515	VVVLSF	0.102
513	L	511	516	VVLSFE	0.238
514	S	512	517	VLSFEL	0.264
515	F	513	518	LSFELL	0.294
516	E	514	519	SFELLH	0.485
517	L	515	520	FELLHA	0.365
518	L	516	521	ELLHAP	0.653
519	H	517	522	LLHAPA	0.381
520	A	518	523	LHAPAT	0.666
521	P	519	524	HAPATV	0.6
522	A	520	525	APATVC	0.236
523	T	521	526	PATVCG	0.231
524	V	522	527	ATVCGP	0.231
525	C	523	528	TVCGPK	0.458
526	G	524	529	VCGPKK	0.635
527	P	525	530	CGPKKS	1.146
528	K	526	531	GPKKST	3.085
529	K	527	532	PKKSTN	5.014
530	S	528	533	KKSTNL	2.674
531	T	529	534	KSTNLV	0.992
532	N	530	535	STNLVK	0.992
533	L	531	536	TNLVKN	1.191
534	V	532	537	NLVKNK	1.65
535	K	533	538	LVKNKC	0.55
536	N	534	539	VKNKCV	0.495
537	K	535	540	KNKCVN	1.073
538	C	536	541	NKCVNF	0.464
539	V	537	542	KCVNFN	0.464
540	N	538	543	CVNFNF	0.201
541	F	539	544	VNFNFN	0.603
542	N	540	545	NFNFNG	0.804
543	F	541	546	FNFNGL	0.413
544	N	542	547	NFNGLT	0.688
545	G	543	548	FNGLTG	0.423
546	L	544	549	NGLTGT	0.705
547	T	545	550	GLTGTG	0.434
548	G	546	551	LTGTGV	0.325
549	T	547	552	TGTGVL	0.325
550	G	548	553	GTGVLT	0.325
551	V	549	554	TGVLTE	0.57
552	L	550	555	GVLTES	0.529
553	T	551	556	VLTESN	0.859
554	E	552	557	LTESNK	2.316
555	S	553	558	TESNKK	5.616
556	N	554	559	ESNKKF	3.369
557	K	555	560	SNKKFL	1.604
558	K	556	561	NKKFLP	1.851
559	F	557	562	KKFLPF	0.997
560	L	558	563	KFLPFQ	0.863
561	P	559	564	FLPFQQ	0.748
562	F	560	565	LPFQQF	0.748
563	Q	561	566	PFQQFG	0.897
564	Q	562	567	FQQFGR	1.136
565	F	563	568	QQFGRD	2.191
566	G	564	569	QFGRDI	0.887
567	R	565	570	FGRDIA	0.517
568	D	566	571	GRDIAD	0.998
569	I	567	572	RDIADT	1.455
570	A	568	573	DIADTT	1.072
571	D	569	574	IADTTD	1.072
572	T	570	575	ADTTDA	1.545
573	T	571	576	DTTDAV	1.135
574	D	572	577	TTDAVR	1.332
575	A	573	578	TDAVRD	1.541
576	V	574	579	DAVRDP	1.651
577	R	575	580	AVRDPQ	1.712
578	D	576	581	VRDPQT	2.446
579	P	577	582	RDPQTL	2.718
580	Q	578	583	DPQTLE	2.403
581	T	579	584	PQTLEI	1.009
582	L	580	585	QTLEIL	0.538
583	E	581	586	TLEILD	0.519
584	I	582	587	LEILDI	0.252
585	L	583	588	EILDIT	0.441
586	D	584	589	ILDITP	0.394
587	I	585	590	LDITPC	0.301
588	T	586	591	DITPCS	0.489
589	P	587	592	ITPCSF	0.254
590	C	588	593	TPCSFG	0.358
591	S	589	594	PCSFGG	0.246
592	F	590	595	CSFGGV	0.118
593	G	591	596	SFGGVS	0.295
594	G	592	597	FGGVSV	0.163
595	V	593	598	GGVSVI	0.132
596	S	594	599	GVSVIT	0.193
597	V	595	600	VSVITP	0.301
598	I	596	601	SVITPG	0.401
599	T	597	602	VITPGT	0.432
600	P	598	603	ITPGTN	0.937
601	G	599	604	TPGTNT	1.928
602	T	600	605	PGTNTS	1.79
603	N	601	606	GTNTSN	1.862
604	T	602	607	TNTSNQ	3.259
605	S	603	608	NTSNQV	1.676
606	N	604	609	TSNQVA	1.053
607	Q	605	610	SNQVAV	0.541
608	V	606	611	NQVAVL	0.333
609	A	607	612	QVAVLY	0.325
610	V	608	613	VAVLYQ	0.325
611	L	609	614	AVLYQG	0.433
612	Y	610	615	VLYQGV	0.318
613	Q	611	616	LYQGVN	0.689
614	G	612	617	YQGVNC	0.448
615	V	613	618	QGVNCT	0.413
616	N	614	619	GVNCTE	0.413
617	C	615	620	VNCTEV	0.309
618	T	616	621	NCTEVP	0.645
619	E	617	622	CTEVPV	0.297
620	V	618	623	TEVPVA	0.561
621	P	619	624	EVPVAI	0.272
622	V	620	625	VPVAIH	0.214
623	A	621	626	PVAIHA	0.291
624	I	622	627	VAIHAD	0.315
625	H	623	628	AIHADQ	0.734
626	A	624	629	IHADQL	0.599
627	D	625	630	HADQLT	1.233
628	Q	626	631	ADQLTP	1.402
629	L	627	632	DQLTPT	2.002
630	T	628	633	QLTPTW	1.261
631	P	629	634	LTPTWR	1.426
632	T	630	635	TPTWRV	1.283
633	W	631	636	PTWRVY	1.393
634	R	632	637	TWRVYS	1.207
635	V	633	638	WRVYST	1.207
636	Y	634	639	RVYSTG	1.136
637	S	635	640	VYSTGS	0.778
638	T	636	641	YSTGSN	1.685
639	G	637	642	STGSNV	0.798
640	S	638	643	TGSNVF	0.516
641	N	639	644	GSNVFQ	0.619
642	V	640	645	SNVFQT	0.902
643	F	641	646	NVFQTR	1.319
644	Q	642	647	VFQTRA	0.829
645	T	643	648	FQTRAG	1.105
646	R	644	649	QTRAGC	0.684
647	A	645	650	TRAGCL	0.326
648	G	646	651	RAGCLI	0.158
649	C	647	652	AGCLIG	0.08
650	L	648	653	GCLIGA	0.08
651	I	649	654	CLIGAE	0.14
652	G	650	655	LIGAEH	0.355
653	A	651	656	IGAEHV	0.32
654	E	652	657	GAEHVN	0.733
655	H	653	658	AEHVNN	1.191
656	V	654	659	EHVNNS	1.58
657	N	655	660	HVNNSY	1.43
658	N	656	661	VNNSYE	1.82
659	S	657	662	NNSYEC	1.314
660	Y	658	663	NSYECD	1.365
661	E	659	664	SYECDI	0.595
662	C	660	665	YECDIP	0.686
663	D	661	666	ECDIPI	0.307
664	I	662	667	CDIPIG	0.175
665	P	663	668	DIPIGA	0.331
666	I	664	669	IPIGAG	0.196
667	G	665	670	PIGAGI	0.196
668	A	666	671	IGAGIC	0.068
669	G	667	672	GAGICA	0.098
670	I	668	673	AGICAS	0.133
671	C	669	674	GICASY	0.206
672	A	670	675	ICASYQ	0.36
673	S	671	676	CASYQT	0.741
674	Y	672	677	ASYQTQ	2.394
675	Q	673	678	SYQTQT	3.419
676	T	674	679	YQTQTN	4.103
677	Q	675	680	QTQTNS	3.509
678	T	676	681	TQTNSP	3.133
679	N	677	682	QTNSPR	4.252
680	S	678	683	TNSPRR	4.809
681	P	679	684	NSPRRA	3.366
682	R	680	685	SPRRAR	4.1
683	R	681	686	PRRARS	4.1
684	A	682	687	RRARSV	1.968
685	R	683	688	RARSVA	1.015
686	S	684	689	ARSVAS	0.695
687	V	685	690	RSVASQ	1.191
688	A	686	691	SVASQS	0.815
689	S	687	692	VASQSI	0.426
690	Q	688	693	ASQSII	0.402
691	S	689	694	SQSIIA	0.402
692	I	690	695	QSIIAY	0.471
693	I	691	696	SIIAYT	0.392
694	A	692	697	IIAYTM	0.29
695	Y	693	698	IAYTMS	0.554
696	T	694	699	AYTMSL	0.651
697	M	695	700	YTMSLG	0.638
698	S	696	701	TMSLGA	0.411
699	L	697	702	MSLGAE	0.494
700	G	698	703	SLGAEN	0.802
701	A	699	704	LGAENS	0.802
702	E	700	705	GAENSV	0.722
703	N	701	706	AENSVA	0.737
704	S	702	707	ENSVAY	1.143
705	V	703	708	NSVAYS	0.884
706	A	704	709	SVAYSN	0.884
707	Y	705	710	VAYSNN	1.061
708	S	706	711	AYSNNS	1.916
709	N	707	712	YSNNSI	1.33
710	N	708	713	SNNSIA	0.857
711	S	709	714	NNSIAI	0.448
712	I	710	715	NSIAIP	0.431
713	A	711	716	SIAIPT	0.387
714	I	712	717	IAIPTN	0.464
715	P	713	718	AIPTNF	0.574
716	T	714	719	IPTNFT	0.819
717	N	715	720	PTNFTI	0.819
718	F	716	721	TNFTIS	0.71
719	T	717	722	NFTISV	0.365
720	I	718	723	FTISVT	0.328
721	S	719	724	TISVTT	0.546
722	V	720	725	ISVTTE	0.656
723	T	721	726	SVTTEI	0.656
724	T	722	727	VTTEIL	0.403
725	E	723	728	TTEILP	0.841
726	I	724	729	TEILPV	0.432
727	L	725	730	EILPVS	0.401
728	P	726	731	ILPVSM	0.229
729	V	727	732	LPVSMT	0.472
730	S	728	733	PVSMTK	1.145
731	M	729	734	VSMTKT	1.069
732	T	730	735	SMTKTS	1.93
733	K	731	736	MTKTSV	1.069
734	T	732	737	TKTSVD	1.804
735	S	733	738	KTSVDC	0.67
736	V	734	739	TSVDCT	0.483
737	D	735	740	SVDCTM	0.331
738	C	736	741	VDCTMY	0.388
739	T	737	742	DCTMYI	0.366
740	M	738	743	CTMYIC	0.118
741	Y	739	744	TMYICG	0.217
742	I	740	745	MYICGD	0.251
743	C	741	746	YICGDS	0.34
744	G	742	747	ICGDST	0.313
745	D	743	748	CGDSTE	0.773
746	S	744	749	GDSTEC	0.773
747	T	745	750	DSTECS	1.047
748	E	746	751	STECSN	1.009
749	C	747	752	TECSNL	0.621
750	S	748	753	ECSNLL	0.355
751	N	749	754	CSNLLL	0.169
752	L	750	755	SNLLLQ	0.546
753	L	751	756	NLLLQY	0.638
754	L	752	757	LLLQYG	0.393
755	Q	753	758	LLQYGS	0.638
756	Y	754	759	LQYGSF	0.67
757	G	755	760	QYGSFC	0.435
758	S	756	761	YGSFCT	0.363
759	F	757	762	GSFCTQ	0.401
760	C	758	763	SFCTQL	0.334
761	T	759	764	FCTQLN	0.401
762	Q	760	765	CTQLNR	0.907
763	L	761	766	TQLNRA	1.71
764	N	762	767	QLNRAL	0.977
765	R	763	768	LNRALT	0.814
766	A	764	769	NRALTG	0.977
767	L	765	770	RALTGI	0.426
768	T	766	771	ALTGIA	0.22
769	G	767	772	LTGIAV	0.161
770	I	768	773	TGIAVE	0.339
771	A	769	774	GIAVEQ	0.407
772	V	770	775	IAVEQD	0.686
773	E	771	776	AVEQDK	1.958
774	Q	772	777	VEQDKN	3.117
775	D	773	778	EQDKNT	6.06
776	K	774	779	QDKNTQ	6.06
777	N	775	780	DKNTQE	6.06
778	T	776	781	KNTQEV	2.693
779	Q	777	782	NTQEVF	1.166
780	E	778	783	TQEVFA	0.733
781	V	779	784	QEVFAQ	0.879
782	F	780	785	EVFAQV	0.377
783	A	781	786	VFAQVK	0.435
784	Q	782	787	FAQVKQ	1.015
785	V	783	788	AQVKQI	0.822
786	K	784	789	QVKQIY	1.275
787	Q	785	790	VKQIYK	1.472
788	I	786	791	KQIYKT	2.862
789	Y	787	792	QIYKTP	2.213
790	K	788	793	IYKTPP	1.976
791	T	789	794	YKTPPI	1.976
792	P	790	795	KTPPIK	2.522
793	P	791	796	TPPIKD	2.106
794	I	792	797	PPIKDF	1.263
795	K	793	798	PIKDFG	0.809
796	D	794	799	IKDFGG	0.518
797	F	795	800	KDFGGF	0.639
798	G	796	801	DFGGFN	0.514
799	G	797	802	FGGFNF	0.267
800	F	798	803	GGFNFS	0.413
801	N	799	804	GFNFSQ	0.722
802	F	800	805	FNFSQI	0.511
803	S	801	806	NFSQIL	0.487
804	Q	802	807	FSQILP	0.468
805	I	803	808	SQILPD	0.903
806	L	804	809	QILPDP	1.042
807	P	805	810	ILPDPS	0.806
808	D	806	811	LPDPSK	2.3
809	P	807	812	PDPSKP	4.313
810	S	808	813	DPSKPS	3.738
811	K	809	814	PSKPSK	4.477
812	P	810	815	SKPSKR	5.67
813	S	811	816	KPSKRS	5.67
814	K	812	817	PSKRSF	2.455
815	R	813	818	SKRSFI	1.113
816	S	814	819	KRSFIE	1.438
817	F	815	820	RSFIED	1.201
818	I	816	821	SFIEDL	0.506
819	E	817	822	FIEDLL	0.311
820	D	818	823	IEDLLF	0.311
821	L	819	824	EDLLFN	0.714
822	L	820	825	DLLFNK	0.824
823	F	821	826	LLFNKV	0.366
824	N	822	827	LFNKVT	0.641
825	K	823	828	FNKVTL	0.641
826	V	824	829	NKVTLA	0.748
827	T	825	830	KVTLAD	0.777
828	L	826	831	VTLADA	0.392
829	A	827	832	TLADAG	0.523
830	D	828	833	LADAGF	0.314
831	A	829	834	ADAGFI	0.267
832	G	830	835	DAGFIK	0.528
833	F	831	836	AGFIKQ	0.548
834	I	832	837	GFIKQY	0.85
835	K	833	838	FIKQYG	0.85
836	Q	834	839	IKQYGD	1.639
837	Y	835	840	KQYGDC	1.253
838	G	836	841	QYGDCL	0.517
839	D	837	842	YGDCLG	0.295
840	C	838	843	GDCLGD	0.315
841	L	839	844	DCLGDI	0.223
842	G	840	845	CLGDIA	0.135
843	D	841	846	LGDIAA	0.254
844	I	842	847	GDIAAR	0.604
845	A	843	848	DIAARD	1.019
846	A	844	849	IAARDL	0.503
847	R	845	850	AARDLI	0.503
848	D	846	851	ARDLIC	0.267
849	L	847	852	RDLICA	0.267
850	I	848	853	DLICAQ	0.236
851	C	849	854	LICAQK	0.283
852	A	850	855	ICAQKF	0.297
853	Q	851	856	CAQKFN	0.681
854	K	852	857	AQKFNG	1.257
855	F	853	858	QKFNGL	1.026
856	N	854	859	KFNGLT	0.855
857	G	855	860	FNGLTV	0.317
858	L	856	861	NGLTVL	0.302
859	T	857	862	GLTVLP	0.291
860	V	858	863	LTVLPP	0.454
861	L	859	864	TVLPPL	0.454
862	P	860	865	VLPPLL	0.259
863	P	861	866	LPPLLT	0.505
864	L	862	867	PPLLTD	1.022
865	L	863	868	PLLTDE	1.144
866	T	864	869	LLTDEM	0.732
867	D	865	870	LTDEMI	0.622
868	E	866	871	TDEMIA	0.763
869	M	867	872	DEMIAQ	0.915
870	I	868	873	EMIAQY	0.859
871	A	869	874	MIAQYT	0.715
872	Q	870	875	IAQYTS	0.969
873	Y	871	876	AQYTSA	1.396
874	T	872	877	QYTSAL	1.14
875	S	873	878	YTSALL	0.543
876	A	874	879	TSALLA	0.35
877	L	875	880	SALLAG	0.24
878	L	876	881	ALLAGT	0.258
879	A	877	882	LLAGTI	0.179
880	G	878	883	LAGTIT	0.314
881	T	879	884	AGTITS	0.51
882	I	880	885	GTITSG	0.499
883	T	881	886	TITSGW	0.531
884	S	882	887	ITSGWT	0.531
885	G	883	888	TSGWTF	0.656
886	W	884	889	SGWTFG	0.45
887	T	885	890	GWTFGA	0.339
888	F	886	891	WTFGAG	0.339
889	G	887	892	TFGAGA	0.326
890	A	888	893	FGAGAA	0.228
891	G	889	894	GAGAAL	0.217
892	A	890	895	AGAALQ	0.38
893	A	891	896	GAALQI	0.264
894	L	892	897	AALQIP	0.412
895	Q	893	898	ALQIPF	0.353
896	I	894	899	LQIPFA	0.353
897	P	895	900	QIPFAM	0.424
898	F	896	901	IPFAMQ	0.424
899	A	897	902	PFAMQM	0.598
900	M	898	903	FAMQMA	0.391
901	Q	899	904	AMQMAY	0.707
902	M	900	905	MQMAYR	1.371
903	A	901	906	QMAYRF	1.199
904	Y	902	907	MAYRFN	1.114
905	R	903	908	AYRFNG	1.114
906	F	904	909	YRFNGI	0.773
907	N	905	910	RFNGIG	0.488
908	G	906	911	FNGIGV	0.185
909	I	907	912	NGIGVT	0.308
910	G	908	913	GIGVTQ	0.332
911	V	909	914	IGVTQN	0.539
912	T	910	915	GVTQNV	0.571
913	Q	911	916	VTQNVL	0.476
914	N	912	917	TQNVLY	1.005
915	V	913	918	QNVLYE	1.206
916	L	914	919	NVLYEN	1.12
917	Y	915	920	VLYENQ	1.206
918	E	916	921	LYENQK	3.249
919	N	917	922	YENQKL	3.249
920	Q	918	923	ENQKLI	1.454
921	K	919	924	NQKLIA	0.848
922	L	920	925	QKLIAN	0.848
923	I	921	926	KLIANQ	0.848
924	A	922	927	LIANQF	0.367
925	N	923	928	IANQFN	0.716
926	Q	924	929	ANQFNS	1.369
927	F	925	930	NQFNSA	1.369
928	N	926	931	QFNSAI	0.597
929	S	927	932	FNSAIG	0.341
930	A	928	933	NSAIGK	0.787
931	I	929	934	SAIGKI	0.343
932	G	930	935	AIGKIQ	0.444
933	K	931	936	IGKIQD	0.733
934	I	932	937	GKIQDS	1.402
935	Q	933	938	KIQDSL	1.168
936	D	934	939	IQDSLS	0.783
937	S	935	940	QDSLSS	1.496
938	L	936	941	DSLSST	1.247
939	S	937	942	SLSSTA	0.754
940	S	938	943	LSSTAS	0.754
941	T	939	944	SSTASA	0.924
942	A	940	945	STASAL	0.569
943	S	941	946	TASALG	0.42
944	A	942	947	ASALGK	0.582
945	L	943	948	SALGKL	0.475
946	G	944	949	ALGKLQ	0.614
947	K	945	950	LGKLQD	1.015
948	L	946	951	GKLQDV	0.913
949	Q	947	952	KLQDVV	0.685
950	D	948	953	LQDVVN	0.551
951	V	949	954	QDVVNQ	1.157
952	V	950	955	DVVNQN	1.074
953	N	951	956	VVNQNA	0.65
954	Q	952	957	VNQNAQ	1.516
955	N	953	958	NQNAQA	2.063
956	A	954	959	QNAQAL	1.058
957	Q	955	960	NAQALN	0.983
958	A	956	961	AQALNT	0.882
959	L	957	962	QALNTL	0.72
960	N	958	963	ALNTLV	0.309
961	T	959	964	LNTLVK	0.611
962	L	960	965	NTLVKQ	1.283
963	V	961	966	TLVKQL	0.658
964	K	962	967	LVKQLS	0.611
965	Q	963	968	VKQLSS	0.992
966	L	964	969	KQLSSN	2.15
967	S	965	970	QLSSNF	0.931
968	S	966	971	LSSNFG	0.532
969	N	967	972	SSNFGA	0.652
970	F	968	973	SNFGAI	0.341
971	G	969	974	NFGAIS	0.341
972	A	970	975	FGAISS	0.284
973	I	971	976	GAISSV	0.244
974	S	972	977	AISSVL	0.203
975	S	973	978	ISSVLN	0.323
976	V	974	979	SSVLND	0.77
977	L	975	980	SVLNDI	0.403
978	N	976	981	VLNDIL	0.248
979	D	977	982	LNDILS	0.447
980	I	978	983	NDILSR	1.062
981	L	979	984	DILSRL	0.545
982	S	980	985	ILSRLD	0.545
983	R	981	986	LSRLDK	1.554
984	L	982	987	SRLDKV	1.399
985	D	983	988	RLDKVE	1.808
986	K	984	989	LDKVEA	0.932
987	V	985	990	DKVEAE	1.958
988	E	986	991	KVEAEV	0.87
989	A	987	992	VEAEVQ	0.754
990	E	988	993	EAEVQI	0.712
991	V	989	994	AEVQID	0.686
992	Q	990	995	EVQIDR	1.33
993	I	991	996	VQIDRL	0.634
994	D	992	997	QIDRLI	0.598
995	R	993	998	IDRLIT	0.499
996	L	994	999	DRLITG	0.704
997	I	995	1000	RLITGR	0.826
998	T	996	1001	LITGRL	0.348
999	G	997	1002	ITGRLQ	0.73
1000	R	998	1003	TGRLQS	1.396
1001	L	999	1004	GRLQSL	0.798
1002	Q	1000	1005	RLQSLQ	1.396
1003	S	1001	1006	LQSLQT	1.028
1004	L	1002	1007	QSLQTY	1.954
1005	Q	1003	1008	SLQTYV	0.837
1006	T	1004	1009	LQTYVT	0.902
1007	Y	1005	1010	QTYVTQ	1.894
1008	V	1006	1011	TYVTQQ	1.894
1009	T	1007	1012	YVTQQL	1.082
1010	Q	1008	1013	VTQQLI	0.484
1011	Q	1009	1014	TQQLIR	1.278
1012	L	1010	1015	QQLIRA	0.894
1013	I	1011	1016	QLIRAA	0.522
1014	R	1012	1017	LIRAAE	0.522
1015	A	1013	1018	IRAAEI	0.443
1016	A	1014	1019	RAAEIR	1.239
1017	E	1015	1020	AAEIRA	0.639
1018	I	1016	1021	AEIRAS	0.848
1019	R	1017	1022	EIRASA	0.848
1020	A	1018	1023	IRASAN	0.787
1021	S	1019	1024	RASANL	0.926
1022	A	1020	1025	ASANLA	0.478
1023	N	1021	1026	SANLAA	0.478
1024	L	1022	1027	ANLAAT	0.514
1025	A	1023	1028	NLAATK	1.018
1026	A	1024	1029	LAATKM	0.627
1027	T	1025	1030	AATKMS	1.018
1028	K	1026	1031	ATKMSE	1.746
1029	M	1027	1032	TKMSEC	0.926
1030	S	1028	1033	KMSECV	0.476
1031	E	1029	1034	MSECVL	0.196
1032	C	1030	1035	SECVLG	0.196
1033	V	1031	1036	ECVLGQ	0.254
1034	L	1032	1037	CVLGQS	0.196
1035	G	1033	1038	VLGQSK	0.733
1036	Q	1034	1039	LGQSKR	1.934
1037	S	1035	1040	GQSKRV	1.741
1038	K	1036	1041	QSKRVD	2.937
1039	R	1037	1042	SKRVDF	1.469
1040	V	1038	1043	KRVDFC	0.587
1041	D	1039	1044	RVDFCG	0.291
1042	F	1040	1045	VDFCGK	0.297
1043	C	1041	1046	DFCGKG	0.396
1044	G	1042	1047	FCGKGY	0.371
1045	K	1043	1048	CGKGYH	0.584
1046	G	1044	1049	GKGYHL	0.898
1047	Y	1045	1050	KGYHLM	0.898
1048	H	1046	1051	GYHLMS	0.602
1049	L	1047	1052	YHLMSF	0.526
1050	M	1048	1053	HLMSFP	0.519
1051	S	1049	1054	LMSFPQ	0.661
1052	F	1050	1055	MSFPQS	1.074
1053	P	1051	1056	SFPQSA	1.097
1054	Q	1052	1057	FPQSAP	1.265
1055	S	1053	1058	PQSAPH	1.988
1056	A	1054	1059	QSAPHG	1.273
1057	P	1055	1060	SAPHGV	0.545
1058	H	1056	1061	APHGVV	0.302
1059	G	1057	1062	PHGVVF	0.259
1060	V	1058	1063	HGVVFL	0.138
1061	V	1059	1064	GVVFLH	0.138
1062	F	1060	1065	VVFLHV	0.104
1063	L	1061	1066	VFLHVT	0.201
1064	H	1062	1067	FLHVTY	0.425
1065	V	1063	1068	LHVTYV	0.364
1066	T	1064	1069	HVTYVP	0.683
1067	Y	1065	1070	VTYVPA	0.507
1068	V	1066	1071	TYVPAQ	1.184
1069	P	1067	1072	YVPAQE	1.42
1070	A	1068	1073	VPAQEK	1.813
1071	Q	1069	1074	PAQEKN	3.928
1072	E	1070	1075	AQEKNF	2.2
1073	K	1071	1076	QEKNFT	3.142
1074	N	1072	1077	EKNFTT	2.619
1075	F	1073	1078	KNFTTA	1.527
1076	T	1074	1079	NFTTAP	1.181
1077	T	1075	1080	FTTAPA	0.742
1078	A	1076	1081	TTAPAI	0.601
1079	P	1077	1082	TAPAIC	0.223
1080	A	1078	1083	APAICH	0.21
1081	I	1079	1084	PAICHD	0.348
1082	C	1080	1085	AICHDG	0.223
1083	H	1081	1086	ICHDGK	0.441
1084	D	1082	1087	CHDGKA	0.635
1085	G	1083	1088	HDGKAH	1.612
1086	K	1084	1089	DGKAHF	1.026
1087	A	1085	1090	GKAHFP	0.95
1088	H	1086	1091	KAHFPR	1.879
1089	F	1087	1092	AHFPRE	1.627
1090	P	1088	1093	HFPREG	1.594
1091	R	1089	1094	FPREGV	0.87
1092	E	1090	1095	PREGVF	0.87
1093	G	1091	1096	REGVFV	0.417
1094	V	1092	1097	EGVFVS	0.286
1095	F	1093	1098	GVFVSN	0.265
1096	V	1094	1099	VFVSNG	0.265
1097	S	1095	1100	FVSNGT	0.516
1098	N	1096	1101	VSNGTH	0.81
1099	G	1097	1102	SNGTHW	1.148
1100	T	1098	1103	NGTHWF	0.742
1101	H	1099	1104	GTHWFV	0.342
1102	W	1100	1105	THWFVT	0.499
1103	F	1101	1106	HWFVTQ	0.599
1104	V	1102	1107	WFVTQR	0.862
1105	T	1103	1108	FVTQRN	1.319
1106	Q	1104	1109	VTQRNF	1.319
1107	R	1105	1110	TQRNFY	2.784
1108	N	1106	1111	QRNFYE	3.341
1109	F	1107	1112	RNFYEP	2.983
1110	Y	1108	1113	NFYEPQ	2.638
1111	E	1109	1114	FYEPQI	1.15
1112	P	1110	1115	YEPQII	0.931
1113	Q	1111	1116	EPQIIT	0.857
1114	I	1112	1117	PQIITT	0.714
1115	I	1113	1118	QIITTD	0.772
1116	T	1114	1119	IITTDN	0.716
1117	T	1115	1120	ITTDNT	1.475
1118	D	1116	1121	TTDNTF	1.822
1119	N	1117	1122	TDNTFV	0.937
1120	T	1118	1123	DNTFVS	0.87
1121	F	1119	1124	NTFVSG	0.516
1122	V	1120	1125	TFVSGN	0.516
1123	S	1121	1126	FVSGNC	0.192
1124	G	1122	1127	VSGNCD	0.369
1125	N	1123	1128	SGNCDV	0.369
1126	C	1124	1129	GNCDVV	0.205
1127	D	1125	1130	NCDVVI	0.145
1128	V	1126	1131	CDVVIG	0.089
1129	V	1127	1132	DVVIGI	0.117
1130	I	1128	1133	VVIGIV	0.052
1131	G	1129	1134	VIGIVN	0.112
1132	I	1130	1135	IGIVNN	0.243
1133	V	1131	1136	GIVNNT	0.501
1134	N	1132	1137	IVNNTV	0.376
1135	N	1133	1138	VNNTVY	0.84
1136	T	1134	1139	NNTVYD	1.89
1137	V	1135	1140	NTVYDP	1.817
1138	Y	1136	1141	TVYDPL	0.932
1139	D	1137	1142	VYDPLQ	1.118
1140	P	1138	1143	YDPLQP	2.329
1141	L	1139	1144	DPLQPE	2.574
1142	Q	1140	1145	PLQPEL	1.271
1143	P	1141	1146	LQPELD	1.373
1144	E	1142	1147	QPELDS	2.231
1145	L	1143	1148	PELDSF	1.116
1146	D	1144	1149	ELDSFK	1.443
1147	S	1145	1150	LDSFKE	1.443
1148	F	1146	1151	DSFKEE	3.03
1149	K	1147	1152	SFKEEL	1.496
1150	E	1148	1153	FKEELD	1.865
1151	E	1149	1154	KEELDK	4.306
1152	L	1150	1155	EELDKY	3.374
1153	D	1151	1156	ELDKYF	1.687
1154	K	1152	1157	LDKYFK	1.948
1155	Y	1153	1158	DKYFKN	3.799
1156	F	1154	1159	KYFKNH	3.095
1157	K	1155	1160	YFKNHT	2.234
1158	N	1156	1161	FKNHTS	1.91
1159	H	1157	1162	KNHTSP	3.411
1160	T	1158	1163	NHTSPD	2.849
1161	S	1159	1164	HTSPDV	1.315
1162	P	1160	1165	TSPDVD	1.614
1163	D	1161	1166	SPDVDL	0.922
1164	V	1162	1167	PDVDLG	0.681
1165	D	1163	1168	DVDLGD	0.735
1166	L	1164	1169	VDLGDI	0.309
1167	G	1165	1170	DLGDIS	0.557
1168	D	1166	1171	LGDISG	0.33
1169	I	1167	1172	GDISGI	0.281
1170	S	1168	1173	DISGIN	0.456
1171	G	1169	1174	ISGINA	0.276
1172	I	1170	1175	SGINAS	0.528
1173	N	1171	1176	GINASV	0.292
1174	A	1172	1177	INASVV	0.219
1175	S	1173	1178	NASVVN	0.503
1176	V	1174	1179	ASVVNI	0.219
1177	V	1175	1180	SVVNIQ	0.376
1178	N	1176	1181	VVNIQK	0.561
1179	I	1177	1182	VNIQKE	1.308
1180	Q	1178	1183	NIQKEI	1.236
1181	K	1179	1184	IQKEID	1.283
1182	E	1180	1185	QKEIDR	3.585
1183	I	1181	1186	KEIDRL	1.707
1184	D	1182	1187	EIDRLN	1.373
1185	R	1183	1188	IDRLNE	1.373
1186	L	1184	1189	DRLNEV	1.453
1187	N	1185	1190	RLNEVA	0.879
1188	E	1186	1191	LNEVAK	0.898
1189	V	1187	1192	NEVAKN	1.751
1190	A	1188	1193	EVAKNL	0.898
1191	K	1189	1194	VAKNLN	0.834
1192	N	1190	1195	AKNLNE	1.945
1193	L	1191	1196	KNLNES	2.58
1194	N	1192	1197	NLNESL	1.064
1195	E	1193	1198	LNESLI	0.464
1196	S	1194	1199	NESLID	0.939
1197	L	1195	1200	ESLIDL	0.482
1198	I	1196	1201	SLIDLQ	0.482
1199	D	1197	1202	LIDLQE	0.622
1200	L	1198	1203	IDLQEL	0.622
1201	Q	1199	1204	DLQELG	0.879
1202	E	1200	1205	LQELGK	1.052
1203	L	1201	1206	QELGKY	1.999
1204	G	1202	1207	ELGKYE	1.999
1205	K	1203	1208	LGKYEQ	1.999
1206	Y	1204	1209	GKYEQY	3.799
1207	E	1205	1210	KYEQYI	2.691
1208	Q	1206	1211	YEQYIK	2.691
1209	Y	1207	1212	EQYIKW	1.806
1210	I	1208	1213	QYIKWP	1.612
1211	K	1209	1214	YIKWPW	0.979
1212	W	1210	1215	IKWPWY	0.979
1213	P	1211	1216	KWPWYI	0.979
1214	W	1212	1217	WPWYIW	0.515
1215	Y	1213	1218	PWYIWL	0.404
1216	I	1214	1219	WYIWLG	0.258
1217	W	1215	1220	YIWLGF	0.213
1218	L	1216	1221	IWLGFI	0.095
1219	G	1217	1222	WLGFIA	0.137
1220	F	1218	1223	LGFIAG	0.129
1221	I	1219	1224	GFIAGL	0.129
1222	A	1220	1225	FIAGLI	0.091
1223	G	1221	1226	IAGLIA	0.107
1224	L	1222	1227	AGLIAI	0.107
1225	I	1223	1228	GLIAIV	0.078
1226	A	1224	1229	LIAIVM	0.078
1227	I	1225	1230	IAIVMV	0.071
1228	V	1226	1231	AIVMVT	0.145
1229	M	1227	1232	IVMVTI	0.101
1230	V	1228	1233	VMVTIM	0.142
1231	T	1229	1234	MVTIML	0.158
1232	I	1230	1235	VTIMLC	0.086
1233	M	1231	1236	TIMLCC	0.062
1234	L	1232	1237	IMLCCM	0.042
1235	C	1233	1238	MLCCMT	0.087
1236	C	1234	1239	LCCMTS	0.118
1237	M	1235	1240	CCMTSC	0.077
1238	T	1236	1241	CMTSCC	0.077
1239	S	1237	1242	MTSCCS	0.192
1240	C	1238	1243	TSCCSC	0.104
1241	C	1239	1244	SCCSCL	0.059
1242	S	1240	1245	CCSCLK	0.089
1243	C	1241	1246	CSCLKG	0.164
1244	L	1242	1247	SCLKGC	0.164
1245	K	1243	1248	CLKGCC	0.066
1246	G	1244	1249	LKGCCS	0.164
1247	C	1245	1250	KGCCSC	0.106
1248	C	1246	1251	GCCSCG	0.053
1249	S	1247	1252	CCSCGS	0.071
1250	C	1248	1253	CSCGSC	0.071
1251	G	1249	1254	SCGSCC	0.071
1252	S	1250	1255	CGSCCK	0.106
1253	C	1251	1256	GSCCKF	0.172
1254	C	1252	1257	SCCKFD	0.29
1255	K	1253	1258	CCKFDE	0.375
1256	F	1254	1259	CKFDED	1.169
1257	D	1255	1260	KFDEDD	3.641
1258	E	1256	1261	FDEDDS	2.44
1259	D	1257	1262	DEDDSE	4.88
1260	D	1258	1263	EDDSEP	4.518
1261	S	1259	1264	DDSEPV	1.936
1262	E	1260	1265	DSEPVL	0.956
1263	P	1261	1266	SEPVLK	1.145
1264	V	1262	1267	EPVLKG	0.846
1265	L	1263	1268	PVLKGV	0.362
1266	K	1264	1269	VLKGVK	0.469
1267	G	1265	1270	LKGVKL	0.521
1268	V	1266	1271	KGVKLH	0.859
1269	K	1267	1272	GVKLHY	0.673
1270	L	1268	1273	VKLHYT	0.982
