# Supplementary material for: PdPANA: phagemid display as peptide array for neutralizing antibodies, an engineered in silico vaccine candidate against COVID-19
Source: Front Syst Biol. 2024 Jun 17;4:1309891. doi: 10.3389/fsysb.2024.1309891 (PMC12341989; doi:10.3389/fsysb.2024.1309891)
Supplement: Supplementary file 3 [file DataSheet2.zip › Data_Sheet_2/Immunoinformatic filltering/Karplus & Schulz.csv]

Position	Residue	Start	End	Peptide	Score
4	F	1	7	MFVFLVL	0.917
5	L	2	8	FVFLVLL	0.919
6	V	3	9	VFLVLLP	0.923
7	L	4	10	FLVLLPL	0.93
8	L	5	11	LVLLPLV	0.937
9	P	6	12	VLLPLVS	0.947
10	L	7	13	LLPLVSS	0.971
11	V	8	14	LPLVSSQ	0.995
12	S	9	15	PLVSSQC	1.017
13	S	10	16	LVSSQCV	1.025
14	Q	11	17	VSSQCVN	1.004
15	C	12	18	SSQCVNL	0.974
16	V	13	19	SQCVNLT	0.959
17	N	14	20	QCVNLTT	0.96
18	L	15	21	CVNLTTR	0.983
19	T	16	22	VNLTTRT	1.016
20	T	17	23	NLTTRTQ	1.037
21	R	18	24	LTTRTQL	1.043
22	T	19	25	TTRTQLP	1.044
23	Q	20	26	TRTQLPP	1.04
24	L	21	27	RTQLPPA	1.032
25	P	22	28	TQLPPAY	1.028
26	P	23	29	QLPPAYT	1.019
27	A	24	30	LPPAYTN	1.012
28	Y	25	31	PPAYTNS	1.016
29	T	26	32	PAYTNSF	1.022
30	N	27	33	AYTNSFT	1.03
31	S	28	34	YTNSFTR	1.032
32	F	29	35	TNSFTRG	1.026
33	T	30	36	NSFTRGV	1.021
34	R	31	37	SFTRGVY	1.002
35	G	32	38	FTRGVYY	0.981
36	V	33	39	TRGVYYP	0.964
37	Y	34	40	RGVYYPD	0.953
38	Y	35	41	GVYYPDK	0.971
39	P	36	42	VYYPDKV	0.995
40	D	37	43	YYPDKVF	1.006
41	K	38	44	YPDKVFR	1.01
42	V	39	45	PDKVFRS	1.004
43	F	40	46	DKVFRSS	1.006
44	R	41	47	KVFRSSV	1.02
45	S	42	48	VFRSSVL	1.027
46	S	43	49	FRSSVLH	1.015
47	V	44	50	RSSVLHS	0.996
48	L	45	51	SSVLHST	0.985
49	H	46	52	SVLHSTQ	0.995
50	S	47	53	VLHSTQD	1.028
51	T	48	54	LHSTQDL	1.056
52	Q	49	55	HSTQDLF	1.064
53	D	50	56	STQDLFL	1.045
54	L	51	57	TQDLFLP	1.007
55	F	52	58	QDLFLPF	0.971
56	L	53	59	DLFLPFF	0.946
57	P	54	60	LFLPFFS	0.938
58	F	55	61	FLPFFSN	0.945
59	F	56	62	LPFFSNV	0.959
60	S	57	63	PFFSNVT	0.975
61	N	58	64	FFSNVTW	0.977
62	V	59	65	FSNVTWF	0.969
63	T	60	66	SNVTWFH	0.951
64	W	61	67	NVTWFHA	0.929
65	F	62	68	VTWFHAI	0.912
66	H	63	69	TWFHAIH	0.9
67	A	64	70	WFHAIHV	0.895
68	I	65	71	FHAIHVS	0.903
69	H	66	72	HAIHVSG	0.931
70	V	67	73	AIHVSGT	0.97
71	S	68	74	IHVSGTN	1.02
72	G	69	75	HVSGTNG	1.066
73	T	70	76	VSGTNGT	1.091
74	N	71	77	SGTNGTK	1.105
75	G	72	78	GTNGTKR	1.102
76	T	73	79	TNGTKRF	1.081
77	K	74	80	NGTKRFD	1.064
78	R	75	81	GTKRFDN	1.048
79	F	76	82	TKRFDNP	1.041
80	D	77	83	KRFDNPV	1.046
81	N	78	84	RFDNPVL	1.043
82	P	79	85	FDNPVLP	1.027
83	V	80	86	DNPVLPF	0.998
84	L	81	87	NPVLPFN	0.973
85	P	82	88	PVLPFND	0.962
86	F	83	89	VLPFNDG	0.968
87	N	84	90	LPFNDGV	0.984
88	D	85	91	PFNDGVY	0.985
89	G	86	92	FNDGVYF	0.974
90	V	87	93	NDGVYFA	0.949
91	Y	88	94	DGVYFAS	0.933
92	F	89	95	GVYFAST	0.942
93	A	90	96	VYFASTE	0.969
94	S	91	97	YFASTEK	1.012
95	T	92	98	FASTEKS	1.055
96	E	93	99	ASTEKSN	1.079
97	K	94	100	STEKSNI	1.079
98	S	95	101	TEKSNII	1.057
99	N	96	102	EKSNIIR	1.019
100	I	97	103	KSNIIRG	0.987
101	I	98	104	SNIIRGW	0.969
102	R	99	105	NIIRGWI	0.963
103	G	100	106	IIRGWIF	0.958
104	W	101	107	IRGWIFG	0.952
105	I	102	108	RGWIFGT	0.953
106	F	103	109	GWIFGTT	0.966
107	G	104	110	WIFGTTL	0.991
108	T	105	111	IFGTTLD	1.018
109	T	106	112	FGTTLDS	1.042
110	L	107	113	GTTLDSK	1.057
111	D	108	114	TTLDSKT	1.075
112	S	109	115	TLDSKTQ	1.095
113	K	110	116	LDSKTQS	1.101
114	T	111	117	DSKTQSL	1.097
115	Q	112	118	SKTQSLL	1.076
116	S	113	119	KTQSLLI	1.033
117	L	114	120	TQSLLIV	0.989
118	L	115	121	QSLLIVN	0.956
119	I	116	122	SLLIVNN	0.939
120	V	117	123	LLIVNNA	0.95
121	N	118	124	LIVNNAT	0.976
122	N	119	125	IVNNATN	1.0
123	A	120	126	VNNATNV	1.013
124	T	121	127	NNATNVV	1.008
125	N	122	128	NATNVVI	0.985
126	V	123	129	ATNVVIK	0.966
127	V	124	130	TNVVIKV	0.951
128	I	125	131	NVVIKVC	0.942
129	K	126	132	VVIKVCE	0.945
130	V	127	133	VIKVCEF	0.938
131	C	128	134	IKVCEFQ	0.928
132	E	129	135	KVCEFQF	0.922
133	F	130	136	VCEFQFC	0.91
134	Q	131	137	CEFQFCN	0.911
135	F	132	138	EFQFCND	0.923
136	C	133	139	FQFCNDP	0.945
137	N	134	140	QFCNDPF	0.972
138	D	135	141	FCNDPFL	0.991
139	P	136	142	CNDPFLG	0.994
140	F	137	143	NDPFLGV	0.977
141	L	138	144	DPFLGVY	0.953
142	G	139	145	PFLGVYY	0.923
143	V	140	146	FLGVYYH	0.903
144	Y	141	147	LGVYYHK	0.902
145	Y	142	148	GVYYHKN	0.923
146	H	143	149	VYYHKNN	0.97
147	K	144	150	YYHKNNK	1.023
148	N	145	151	YHKNNKS	1.065
149	N	146	152	HKNNKSW	1.077
150	K	147	153	KNNKSWM	1.055
151	S	148	154	NNKSWME	1.021
152	W	149	155	NKSWMES	0.996
153	M	150	156	KSWMESE	0.992
154	E	151	157	SWMESEF	1.008
155	S	152	158	WMESEFR	1.018
156	E	153	159	MESEFRV	1.006
157	F	154	160	ESEFRVY	0.981
158	R	155	161	SEFRVYS	0.958
159	V	156	162	EFRVYSS	0.953
160	Y	157	163	FRVYSSA	0.97
161	S	158	164	RVYSSAN	0.998
162	S	159	165	VYSSANN	1.016
163	A	160	166	YSSANNC	1.02
164	N	161	167	SSANNCT	1.01
165	N	162	168	SANNCTF	0.991
166	C	163	169	ANNCTFE	0.969
167	T	164	170	NNCTFEY	0.951
168	F	165	171	NCTFEYV	0.94
169	E	166	172	CTFEYVS	0.94
170	Y	167	173	TFEYVSQ	0.96
171	V	168	174	FEYVSQP	0.991
172	S	169	175	EYVSQPF	1.021
173	Q	170	176	YVSQPFL	1.037
174	P	171	177	VSQPFLM	1.019
175	F	172	178	SQPFLMD	0.981
176	L	173	179	QPFLMDL	0.948
177	M	174	180	PFLMDLE	0.93
178	D	175	181	FLMDLEG	0.949
179	L	176	182	LMDLEGK	0.987
180	E	177	183	MDLEGKQ	1.034
181	G	178	184	DLEGKQG	1.081
182	K	179	185	LEGKQGN	1.101
183	Q	180	186	EGKQGNF	1.102
184	G	181	187	GKQGNFK	1.084
185	N	182	188	KQGNFKN	1.052
186	F	183	189	QGNFKNL	1.026
187	K	184	190	GNFKNLR	1.016
188	N	185	191	NFKNLRE	1.008
189	L	186	192	FKNLREF	1.003
190	R	187	193	KNLREFV	0.997
191	E	188	194	NLREFVF	0.978
192	F	189	195	LREFVFK	0.964
193	V	190	196	REFVFKN	0.962
194	F	191	197	EFVFKNI	0.969
195	K	192	198	FVFKNID	0.995
196	N	193	199	VFKNIDG	1.015
197	I	194	200	FKNIDGY	1.024
198	D	195	201	KNIDGYF	1.022
199	G	196	202	NIDGYFK	1.007
200	Y	197	203	IDGYFKI	0.986
201	F	198	204	DGYFKIY	0.969
202	K	199	205	GYFKIYS	0.966
203	I	200	206	YFKIYSK	0.966
204	Y	201	207	FKIYSKH	0.982
205	S	202	208	KIYSKHT	1.005
206	K	203	209	IYSKHTP	1.022
207	H	204	210	YSKHTPI	1.033
208	T	205	211	SKHTPIN	1.034
209	P	206	212	KHTPINL	1.023
210	I	207	213	HTPINLV	0.999
211	N	208	214	TPINLVR	0.982
212	L	209	215	PINLVRD	0.978
213	V	210	216	INLVRDL	0.98
214	R	211	217	NLVRDLP	1.002
215	D	212	218	LVRDLPQ	1.031
216	L	213	219	VRDLPQG	1.047
217	P	214	220	RDLPQGF	1.06
218	Q	215	221	DLPQGFS	1.053
219	G	216	222	LPQGFSA	1.024
220	F	217	223	PQGFSAL	0.993
221	S	218	224	QGFSALE	0.97
222	A	219	225	GFSALEP	0.968
223	L	220	226	FSALEPL	0.981
224	E	221	227	SALEPLV	0.997
225	P	222	228	ALEPLVD	0.999
226	L	223	229	LEPLVDL	0.984
227	V	224	230	EPLVDLP	0.966
228	D	225	231	PLVDLPI	0.955
229	L	226	232	LVDLPIG	0.95
230	P	227	233	VDLPIGI	0.955
231	I	228	234	DLPIGIN	0.961
232	G	229	235	LPIGINI	0.962
233	I	230	236	PIGINIT	0.972
234	N	231	237	IGINITR	0.982
235	I	232	238	GINITRF	0.992
236	T	233	239	INITRFQ	1.003
237	R	234	240	NITRFQT	1.006
238	F	235	241	ITRFQTL	1.003
239	Q	236	242	TRFQTLL	1.0
240	T	237	243	RFQTLLA	0.987
241	L	238	244	FQTLLAL	0.966
242	L	239	245	QTLLALH	0.948
243	A	240	246	TLLALHR	0.937
244	L	241	247	LLALHRS	0.945
245	H	242	248	LALHRSY	0.962
246	R	243	249	ALHRSYL	0.979
247	S	244	250	LHRSYLT	0.992
248	Y	245	251	HRSYLTP	0.994
249	L	246	252	RSYLTPG	1.01
250	T	247	253	SYLTPGD	1.03
251	P	248	254	YLTPGDS	1.055
252	G	249	255	LTPGDSS	1.088
253	D	250	256	TPGDSSS	1.108
254	S	251	257	PGDSSSG	1.125
255	S	252	258	GDSSSGW	1.119
256	S	253	259	DSSSGWT	1.092
257	G	254	260	SSSGWTA	1.054
258	W	255	261	SSGWTAG	1.009
259	T	256	262	SGWTAGA	0.98
260	A	257	263	GWTAGAA	0.963
261	G	258	264	WTAGAAA	0.945
262	A	259	265	TAGAAAY	0.929
263	A	260	266	AGAAAYY	0.905
264	A	261	267	GAAAYYV	0.886
265	Y	262	268	AAAYYVG	0.878
266	Y	263	269	AAYYVGY	0.881
267	V	264	270	AYYVGYL	0.898
268	G	265	271	YYVGYLQ	0.92
269	Y	266	272	YVGYLQP	0.948
270	L	267	273	VGYLQPR	0.977
271	Q	268	274	GYLQPRT	1.004
272	P	269	275	YLQPRTF	1.018
273	R	270	276	LQPRTFL	1.014
274	T	271	277	QPRTFLL	1.0
275	F	272	278	PRTFLLK	0.98
276	L	273	279	RTFLLKY	0.97
277	L	274	280	TFLLKYN	0.974
278	K	275	281	FLLKYNE	0.991
279	Y	276	282	LLKYNEN	1.011
280	N	277	283	LKYNENG	1.04
281	E	278	284	KYNENGT	1.066
282	N	279	285	YNENGTI	1.078
283	G	280	286	NENGTIT	1.083
284	T	281	287	ENGTITD	1.072
285	I	282	288	NGTITDA	1.052
286	T	283	289	GTITDAV	1.034
287	D	284	290	TITDAVD	1.012
288	A	285	291	ITDAVDC	0.98
289	V	286	292	TDAVDCA	0.951
290	D	287	293	DAVDCAL	0.929
291	C	288	294	AVDCALD	0.925
292	A	289	295	VDCALDP	0.946
293	L	290	296	DCALDPL	0.976
294	D	291	297	CALDPLS	1.009
295	P	292	298	ALDPLSE	1.032
296	L	293	299	LDPLSET	1.042
297	S	294	300	DPLSETK	1.054
298	E	295	301	PLSETKC	1.055
299	T	296	302	LSETKCT	1.046
300	K	297	303	SETKCTL	1.031
301	C	298	304	ETKCTLK	1.009
302	T	299	305	TKCTLKS	0.998
303	L	300	306	KCTLKSF	0.997
304	K	301	307	CTLKSFT	1.0
305	S	302	308	TLKSFTV	0.997
306	F	303	309	LKSFTVE	0.987
307	T	304	310	KSFTVEK	0.988
308	V	305	311	SFTVEKG	0.998
309	E	306	312	FTVEKGI	1.009
310	K	307	313	TVEKGIY	1.014
311	G	308	314	VEKGIYQ	1.004
312	I	309	315	EKGIYQT	0.99
313	Y	310	316	KGIYQTS	0.998
314	Q	311	317	GIYQTSN	1.018
315	T	312	318	IYQTSNF	1.036
316	S	313	319	YQTSNFR	1.041
317	N	314	320	QTSNFRV	1.017
318	F	315	321	TSNFRVQ	0.99
319	R	316	322	SNFRVQP	0.977
320	V	317	323	NFRVQPT	0.985
321	Q	318	324	FRVQPTE	1.012
322	P	319	325	RVQPTES	1.039
323	T	320	326	VQPTESI	1.048
324	E	321	327	QPTESIV	1.037
325	S	322	328	PTESIVR	1.007
326	I	323	329	TESIVRF	0.968
327	V	324	330	ESIVRFP	0.951
328	R	325	331	SIVRFPN	0.949
329	F	326	332	IVRFPNI	0.965
330	P	327	333	VRFPNIT	0.996
331	N	328	334	RFPNITN	1.01
332	I	329	335	FPNITNL	1.016
333	T	330	336	PNITNLC	1.008
334	N	331	337	NITNLCP	0.985
335	L	332	338	ITNLCPF	0.962
336	C	333	339	TNLCPFG	0.947
337	P	334	340	NLCPFGE	0.95
338	F	335	341	LCPFGEV	0.96
339	G	336	342	CPFGEVF	0.973
340	E	337	343	PFGEVFN	0.975
341	V	338	344	FGEVFNA	0.967
342	F	339	345	GEVFNAT	0.967
343	N	340	346	EVFNATR	0.975
344	A	341	347	VFNATRF	0.989
345	T	342	348	FNATRFA	0.997
346	R	343	349	NATRFAS	0.989
347	F	344	350	ATRFASV	0.968
348	A	345	351	TRFASVY	0.943
349	S	346	352	RFASVYA	0.921
350	V	347	353	FASVYAW	0.906
351	Y	348	354	ASVYAWN	0.902
352	A	349	355	SVYAWNR	0.916
353	W	350	356	VYAWNRK	0.946
354	N	351	357	YAWNRKR	0.983
355	R	352	358	AWNRKRI	1.015
356	K	353	359	WNRKRIS	1.034
357	R	354	360	NRKRISN	1.036
358	I	355	361	RKRISNC	1.022
359	S	356	362	KRISNCV	1.002
360	N	357	363	RISNCVA	0.975
361	C	358	364	ISNCVAD	0.949
362	V	359	365	SNCVADY	0.938
363	A	360	366	NCVADYS	0.933
364	D	361	367	CVADYSV	0.933
365	Y	362	368	VADYSVL	0.937
366	S	363	369	ADYSVLY	0.934
367	V	364	370	DYSVLYN	0.935
368	L	365	371	YSVLYNS	0.945
369	Y	366	372	SVLYNSA	0.963
370	N	367	373	VLYNSAS	0.983
371	S	368	374	LYNSASF	0.993
372	A	369	375	YNSASFS	0.995
373	S	370	376	NSASFST	0.991
374	F	371	377	SASFSTF	0.987
375	S	372	378	ASFSTFK	0.996
376	T	373	379	SFSTFKC	0.995
377	F	374	380	FSTFKCY	0.985
378	K	375	381	STFKCYG	0.974
379	C	376	382	TFKCYGV	0.951
380	Y	377	383	FKCYGVS	0.949
381	G	378	384	KCYGVSP	0.962
382	V	379	385	CYGVSPT	0.985
383	S	380	386	YGVSPTK	1.019
384	P	381	387	GVSPTKL	1.038
385	T	382	388	VSPTKLN	1.045
386	K	383	389	SPTKLND	1.044
387	L	384	390	PTKLNDL	1.029
388	N	385	391	TKLNDLC	1.017
389	D	386	392	KLNDLCF	1.002
390	L	387	393	LNDLCFT	0.984
391	C	388	394	NDLCFTN	0.976
392	F	389	395	DLCFTNV	0.97
393	T	390	396	LCFTNVY	0.966
394	N	391	397	CFTNVYA	0.958
395	V	392	398	FTNVYAD	0.952
396	Y	393	399	TNVYADS	0.954
397	A	394	400	NVYADSF	0.964
398	D	395	401	VYADSFV	0.98
399	S	396	402	YADSFVI	0.978
400	F	397	403	ADSFVIR	0.967
401	V	398	404	DSFVIRG	0.965
402	I	399	405	SFVIRGD	0.974
403	R	400	406	FVIRGDE	1.003
404	G	401	407	VIRGDEV	1.031
405	D	402	408	IRGDEVR	1.038
406	E	403	409	RGDEVRQ	1.037
407	V	404	410	GDEVRQI	1.017
408	R	405	411	DEVRQIA	0.999
409	Q	406	412	EVRQIAP	0.991
410	I	407	413	VRQIAPG	0.99
411	A	408	414	RQIAPGQ	1.015
412	P	409	415	QIAPGQT	1.051
413	G	410	416	IAPGQTG	1.087
414	Q	411	417	APGQTGK	1.112
415	T	412	418	PGQTGKI	1.102
416	G	413	419	GQTGKIA	1.077
417	K	414	420	QTGKIAD	1.035
418	I	415	421	TGKIADY	0.99
419	A	416	422	GKIADYN	0.963
420	D	417	423	KIADYNY	0.946
421	Y	418	424	IADYNYK	0.95
422	N	419	425	ADYNYKL	0.961
423	Y	420	426	DYNYKLP	0.98
424	K	421	427	YNYKLPD	1.002
425	L	422	428	NYKLPDD	1.019
426	P	423	429	YKLPDDF	1.033
427	D	424	430	KLPDDFT	1.035
428	D	425	431	LPDDFTG	1.033
429	F	426	432	PDDFTGC	1.016
430	T	427	433	DDFTGCV	1.0
431	G	428	434	DFTGCVI	0.975
432	C	429	435	FTGCVIA	0.94
433	V	430	436	TGCVIAW	0.921
434	I	431	437	GCVIAWN	0.909
435	A	432	438	CVIAWNS	0.926
436	W	433	439	VIAWNSN	0.967
437	N	434	440	IAWNSNN	1.011
438	S	435	441	AWNSNNL	1.047
439	N	436	442	WNSNNLD	1.059
440	N	437	443	NSNNLDS	1.06
441	L	438	444	SNNLDSK	1.061
442	D	439	445	NNLDSKV	1.065
443	S	440	446	NLDSKVG	1.071
444	K	441	447	LDSKVGG	1.072
445	V	442	448	DSKVGGN	1.064
446	G	443	449	SKVGGNY	1.053
447	G	444	450	KVGGNYN	1.038
448	N	445	451	VGGNYNY	1.012
449	Y	446	452	GGNYNYL	0.985
450	N	447	453	GNYNYLY	0.957
451	Y	448	454	NYNYLYR	0.935
452	L	449	455	YNYLYRL	0.928
453	Y	450	456	NYLYRLF	0.926
454	R	451	457	YLYRLFR	0.931
455	L	452	458	LYRLFRK	0.951
456	F	453	459	YRLFRKS	0.981
457	R	454	460	RLFRKSN	1.018
458	K	455	461	LFRKSNL	1.045
459	S	456	462	FRKSNLK	1.06
460	N	457	463	RKSNLKP	1.056
461	L	458	464	KSNLKPF	1.041
462	K	459	465	SNLKPFE	1.035
463	P	460	466	NLKPFER	1.027
464	F	461	467	LKPFERD	1.024
465	E	462	468	KPFERDI	1.03
466	R	463	469	PFERDIS	1.033
467	D	464	470	FERDIST	1.04
468	I	465	471	ERDISTE	1.045
469	S	466	472	RDISTEI	1.037
470	T	467	473	DISTEIY	1.022
471	E	468	474	ISTEIYQ	0.993
472	I	469	475	STEIYQA	0.967
473	Y	470	476	TEIYQAG	0.958
474	Q	471	477	EIYQAGS	0.97
475	A	472	478	IYQAGST	1.007
476	G	473	479	YQAGSTP	1.046
477	S	474	480	QAGSTPC	1.07
478	T	475	481	AGSTPCN	1.069
479	P	476	482	GSTPCNG	1.055
480	C	477	483	STPCNGV	1.031
481	N	478	484	TPCNGVE	1.017
482	G	479	485	PCNGVEG	1.016
483	V	480	486	CNGVEGF	1.009
484	E	481	487	NGVEGFN	1.006
485	G	482	488	GVEGFNC	0.988
486	F	483	489	VEGFNCY	0.955
487	N	484	490	EGFNCYF	0.928
488	C	485	491	GFNCYFP	0.904
489	Y	486	492	FNCYFPL	0.896
490	F	487	493	NCYFPLQ	0.913
491	P	488	494	CYFPLQS	0.939
492	L	489	495	YFPLQSY	0.967
493	Q	490	496	FPLQSYG	0.986
494	S	491	497	PLQSYGF	0.988
495	Y	492	498	LQSYGFQ	0.979
496	G	493	499	QSYGFQP	0.975
497	F	494	500	SYGFQPT	0.983
498	Q	495	501	YGFQPTN	1.009
499	P	496	502	GFQPTNG	1.036
500	T	497	503	FQPTNGV	1.054
501	N	498	504	QPTNGVG	1.052
502	G	499	505	PTNGVGY	1.03
503	V	500	506	TNGVGYQ	1.005
504	G	501	507	NGVGYQP	0.991
505	Y	502	508	GVGYQPY	0.99
506	Q	503	509	VGYQPYR	0.994
507	P	504	510	GYQPYRV	0.993
508	Y	505	511	YQPYRVV	0.974
509	R	506	512	QPYRVVV	0.95
510	V	507	513	PYRVVVL	0.934
511	V	508	514	YRVVVLS	0.924
512	V	509	515	RVVVLSF	0.925
513	L	510	516	VVVLSFE	0.931
514	S	511	517	VVLSFEL	0.933
515	F	512	518	VLSFELL	0.935
516	E	513	519	LSFELLH	0.934
517	L	514	520	SFELLHA	0.933
518	L	515	521	FELLHAP	0.929
519	H	516	522	ELLHAPA	0.934
520	A	517	523	LLHAPAT	0.943
521	P	518	524	LHAPATV	0.95
522	A	519	525	HAPATVC	0.955
523	T	520	526	APATVCG	0.953
524	V	521	527	PATVCGP	0.956
525	C	522	528	ATVCGPK	0.971
526	G	523	529	TVCGPKK	1.002
527	P	524	530	VCGPKKS	1.041
528	K	525	531	CGPKKST	1.074
529	K	526	532	GPKKSTN	1.091
530	S	527	533	PKKSTNL	1.087
531	T	528	534	KKSTNLV	1.059
532	N	529	535	KSTNLVK	1.031
533	L	530	536	STNLVKN	1.015
534	V	531	537	TNLVKNK	1.015
535	K	532	538	NLVKNKC	1.027
536	N	533	539	LVKNKCV	1.029
537	K	534	540	VKNKCVN	1.012
538	C	535	541	KNKCVNF	0.978
539	V	536	542	NKCVNFN	0.95
540	N	537	543	KCVNFNF	0.932
541	F	538	544	CVNFNFN	0.931
542	N	539	545	VNFNFNG	0.946
543	F	540	546	NFNFNGL	0.961
544	N	541	547	FNFNGLT	0.982
545	G	542	548	NFNGLTG	1.008
546	L	543	549	FNGLTGT	1.028
547	T	544	550	NGLTGTG	1.051
548	G	545	551	GLTGTGV	1.058
549	T	546	552	LTGTGVL	1.045
550	G	547	553	TGTGVLT	1.03
551	V	548	554	GTGVLTE	1.013
552	L	549	555	TGVLTES	1.018
553	T	550	556	GVLTESN	1.045
554	E	551	557	VLTESNK	1.076
555	S	552	558	LTESNKK	1.103
556	N	553	559	TESNKKF	1.098
557	K	554	560	ESNKKFL	1.074
558	K	555	561	SNKKFLP	1.038
559	F	556	562	NKKFLPF	0.992
560	L	557	563	KKFLPFQ	0.97
561	P	558	564	KFLPFQQ	0.962
562	F	559	565	FLPFQQF	0.964
563	Q	560	566	LPFQQFG	0.982
564	Q	561	567	PFQQFGR	0.994
565	F	562	568	FQQFGRD	1.005
566	G	563	569	QQFGRDI	1.014
567	R	564	570	QFGRDIA	1.01
568	D	565	571	FGRDIAD	1.009
569	I	566	572	GRDIADT	1.003
570	A	567	573	RDIADTT	1.01
571	D	568	574	DIADTTD	1.033
572	T	569	575	IADTTDA	1.043
573	T	570	576	ADTTDAV	1.045
574	D	571	577	DTTDAVR	1.033
575	A	572	578	TTDAVRD	1.009
576	V	573	579	TDAVRDP	1.0
577	R	574	580	DAVRDPQ	1.016
578	D	575	581	AVRDPQT	1.035
579	P	576	582	VRDPQTL	1.054
580	Q	577	583	RDPQTLE	1.059
581	T	578	584	DPQTLEI	1.031
582	L	579	585	PQTLEIL	0.997
583	E	580	586	QTLEILD	0.964
584	I	581	587	TLEILDI	0.944
585	L	582	588	LEILDIT	0.95
586	D	583	589	EILDITP	0.97
587	I	584	590	ILDITPC	0.994
588	T	585	591	LDITPCS	1.008
589	P	586	592	DITPCSF	1.005
590	C	587	593	ITPCSFG	0.992
591	S	588	594	TPCSFGG	0.982
592	F	589	595	PCSFGGV	0.98
593	G	590	596	CSFGGVS	0.986
594	G	591	597	SFGGVSV	0.987
595	V	592	598	FGGVSVI	0.974
596	S	593	599	GGVSVIT	0.961
597	V	594	600	GVSVITP	0.957
598	I	595	601	VSVITPG	0.974
599	T	596	602	SVITPGT	1.011
600	P	597	603	VITPGTN	1.048
601	G	598	604	ITPGTNT	1.078
602	T	599	605	TPGTNTS	1.097
603	N	600	606	PGTNTSN	1.106
604	T	601	607	GTNTSNQ	1.106
605	S	602	608	TNTSNQV	1.096
606	N	603	609	NTSNQVA	1.067
607	Q	604	610	TSNQVAV	1.022
608	V	605	611	SNQVAVL	0.976
609	A	606	612	NQVAVLY	0.94
610	V	607	613	QVAVLYQ	0.929
611	L	608	614	VAVLYQG	0.939
612	Y	609	615	AVLYQGV	0.959
613	Q	610	616	VLYQGVN	0.98
614	G	611	617	LYQGVNC	0.987
615	V	612	618	YQGVNCT	0.988
616	N	613	619	QGVNCTE	0.987
617	C	614	620	GVNCTEV	0.99
618	T	615	621	VNCTEVP	0.996
619	E	616	622	NCTEVPV	0.993
620	V	617	623	CTEVPVA	0.977
621	P	618	624	TEVPVAI	0.952
622	V	619	625	EVPVAIH	0.926
623	A	620	626	VPVAIHA	0.909
624	I	621	627	PVAIHAD	0.913
625	H	622	628	VAIHADQ	0.934
626	A	623	629	AIHADQL	0.962
627	D	624	630	IHADQLT	0.995
628	Q	625	631	HADQLTP	1.014
629	L	626	632	ADQLTPT	1.024
630	T	627	633	DQLTPTW	1.028
631	P	628	634	QLTPTWR	1.015
632	T	629	635	LTPTWRV	0.996
633	W	630	636	TPTWRVY	0.969
634	R	631	637	PTWRVYS	0.952
635	V	632	638	TWRVYST	0.954
636	Y	633	639	WRVYSTG	0.979
637	S	634	640	RVYSTGS	1.026
638	T	635	641	VYSTGSN	1.062
639	G	636	642	YSTGSNV	1.079
640	S	637	643	STGSNVF	1.067
641	N	638	644	TGSNVFQ	1.033
642	V	639	645	GSNVFQT	1.004
643	F	640	646	SNVFQTR	0.992
644	Q	641	647	NVFQTRA	1.002
645	T	642	648	VFQTRAG	1.014
646	R	643	649	FQTRAGC	1.009
647	A	644	650	QTRAGCL	0.992
648	G	645	651	TRAGCLI	0.957
649	C	646	652	RAGCLIG	0.929
650	L	647	653	AGCLIGA	0.923
651	I	648	654	GCLIGAE	0.925
652	G	649	655	CLIGAEH	0.939
653	A	650	656	LIGAEHV	0.954
654	E	651	657	IGAEHVN	0.957
655	H	652	658	GAEHVNN	0.97
656	V	653	659	AEHVNNS	0.986
657	N	654	660	EHVNNSY	1.003
658	N	655	661	HVNNSYE	1.018
659	S	656	662	VNNSYEC	1.012
660	Y	657	663	NNSYECD	0.992
661	E	658	664	NSYECDI	0.973
662	C	659	665	SYECDIP	0.959
663	D	660	666	YECDIPI	0.957
664	I	661	667	ECDIPIG	0.961
665	P	662	668	CDIPIGA	0.966
666	I	663	669	DIPIGAG	0.97
667	G	664	670	IPIGAGI	0.964
668	A	665	671	PIGAGIC	0.959
669	G	666	672	IGAGICA	0.946
670	I	667	673	GAGICAS	0.933
671	C	668	674	AGICASY	0.932
672	A	669	675	GICASYQ	0.937
673	S	670	676	ICASYQT	0.955
674	Y	671	677	CASYQTQ	0.989
675	Q	672	678	ASYQTQT	1.026
676	T	673	679	SYQTQTN	1.061
677	Q	674	680	YQTQTNS	1.095
678	T	675	681	QTQTNSP	1.107
679	N	676	682	TQTNSPR	1.109
680	S	677	683	QTNSPRR	1.1
681	P	678	684	TNSPRRA	1.078
682	R	679	685	NSPRRAR	1.06
683	R	680	686	SPRRARS	1.046
684	A	681	687	PRRARSV	1.03
685	R	682	688	RRARSVA	1.017
686	S	683	689	RARSVAS	1.007
687	V	684	690	ARSVASQ	1.003
688	A	685	691	RSVASQS	1.013
689	S	686	692	SVASQSI	1.026
690	Q	687	693	VASQSII	1.026
691	S	688	694	ASQSIIA	1.003
692	I	689	695	SQSIIAY	0.964
693	I	690	696	QSIIAYT	0.931
694	A	691	697	SIIAYTM	0.914
695	Y	692	698	IIAYTMS	0.916
696	T	693	699	IAYTMSL	0.927
697	M	694	700	AYTMSLG	0.935
698	S	695	701	YTMSLGA	0.945
699	L	696	702	TMSLGAE	0.959
700	G	697	703	MSLGAEN	0.981
701	A	698	704	SLGAENS	1.011
702	E	699	705	LGAENSV	1.028
703	N	700	706	GAENSVA	1.029
704	S	701	707	AENSVAY	1.009
705	V	702	708	ENSVAYS	0.982
706	A	703	709	NSVAYSN	0.973
707	Y	704	710	SVAYSNN	0.987
708	S	705	711	VAYSNNS	1.02
709	N	706	712	AYSNNSI	1.044
710	N	707	713	YSNNSIA	1.042
711	S	708	714	SNNSIAI	1.011
712	I	709	715	NNSIAIP	0.976
713	A	710	716	NSIAIPT	0.961
714	I	711	717	SIAIPTN	0.968
715	P	712	718	IAIPTNF	0.991
716	T	713	719	AIPTNFT	1.002
717	N	714	720	IPTNFTI	0.998
718	F	715	721	PTNFTIS	0.981
719	T	716	722	TNFTISV	0.965
720	I	717	723	NFTISVT	0.966
721	S	718	724	FTISVTT	0.976
722	V	719	725	TISVTTE	0.998
723	T	720	726	ISVTTEI	1.011
724	T	721	727	SVTTEIL	1.012
725	E	722	728	VTTEILP	0.999
726	I	723	729	TTEILPV	0.975
727	L	724	730	TEILPVS	0.959
728	P	725	731	EILPVSM	0.948
729	V	726	732	ILPVSMT	0.953
730	S	727	733	LPVSMTK	0.969
731	M	728	734	PVSMTKT	0.992
732	T	729	735	VSMTKTS	1.022
733	K	730	736	SMTKTSV	1.04
734	T	731	737	MTKTSVD	1.041
735	S	732	738	TKTSVDC	1.026
736	V	733	739	KTSVDCT	0.998
737	D	734	740	TSVDCTM	0.966
738	C	735	741	SVDCTMY	0.938
739	T	736	742	VDCTMYI	0.912
740	M	737	743	DCTMYIC	0.89
741	Y	738	744	CTMYICG	0.886
742	I	739	745	TMYICGD	0.9
743	C	740	746	MYICGDS	0.939
744	G	741	747	YICGDST	0.993
745	D	742	748	ICGDSTE	1.036
746	S	743	749	CGDSTEC	1.062
747	T	744	750	GDSTECS	1.061
748	E	745	751	DSTECSN	1.045
749	C	746	752	STECSNL	1.024
750	S	747	753	TECSNLL	1.005
751	N	748	754	ECSNLLL	0.988
752	L	749	755	CSNLLLQ	0.968
753	L	750	756	SNLLLQY	0.953
754	L	751	757	NLLLQYG	0.947
755	Q	752	758	LLLQYGS	0.953
756	Y	753	759	LLQYGSF	0.967
757	G	754	760	LQYGSFC	0.977
758	S	755	761	QYGSFCT	0.979
759	F	756	762	YGSFCTQ	0.975
760	C	757	763	GSFCTQL	0.973
761	T	758	764	SFCTQLN	0.983
762	Q	759	765	FCTQLNR	0.992
763	L	760	766	CTQLNRA	0.997
764	N	761	767	TQLNRAL	0.998
765	R	762	768	QLNRALT	0.994
766	A	763	769	LNRALTG	0.992
767	L	764	770	NRALTGI	0.992
768	T	765	771	RALTGIA	0.988
769	G	766	772	ALTGIAV	0.974
770	I	767	773	LTGIAVE	0.958
771	A	768	774	TGIAVEQ	0.962
772	V	769	775	GIAVEQD	0.98
773	E	770	776	IAVEQDK	1.016
774	Q	771	777	AVEQDKN	1.057
775	D	772	778	VEQDKNT	1.076
776	K	773	779	EQDKNTQ	1.094
777	N	774	780	QDKNTQE	1.098
778	T	775	781	DKNTQEV	1.085
779	Q	776	782	KNTQEVF	1.068
780	E	777	783	NTQEVFA	1.029
781	V	778	784	TQEVFAQ	0.984
782	F	779	785	QEVFAQV	0.954
783	A	780	786	EVFAQVK	0.945
784	Q	781	787	VFAQVKQ	0.954
785	V	782	788	FAQVKQI	0.974
786	K	783	789	AQVKQIY	0.987
787	Q	784	790	QVKQIYK	0.989
788	I	785	791	VKQIYKT	0.989
789	Y	786	792	KQIYKTP	0.999
790	K	787	793	QIYKTPP	1.021
791	T	788	794	IYKTPPI	1.039
792	P	789	795	YKTPPIK	1.055
793	P	790	796	KTPPIKD	1.062
794	I	791	797	TPPIKDF	1.05
795	K	792	798	PPIKDFG	1.046
796	D	793	799	PIKDFGG	1.038
797	F	794	800	IKDFGGF	1.018
798	G	795	801	KDFGGFN	1.008
799	G	796	802	DFGGFNF	0.989
800	F	797	803	FGGFNFS	0.972
801	N	798	804	GGFNFSQ	0.972
802	F	799	805	GFNFSQI	0.969
803	S	800	806	FNFSQIL	0.975
804	Q	801	807	NFSQILP	0.983
805	I	802	808	FSQILPD	0.985
806	L	803	809	SQILPDP	1.0
807	P	804	810	QILPDPS	1.026
808	D	805	811	ILPDPSK	1.05
809	P	806	812	LPDPSKP	1.075
810	S	807	813	PDPSKPS	1.097
811	K	808	814	DPSKPSK	1.101
812	P	809	815	PSKPSKR	1.101
813	S	810	816	SKPSKRS	1.1
814	K	811	817	KPSKRSF	1.075
815	R	812	818	PSKRSFI	1.043
816	S	813	819	SKRSFIE	1.014
817	F	814	820	KRSFIED	0.987
818	I	815	821	RSFIEDL	0.98
819	E	816	822	SFIEDLL	0.988
820	D	817	823	FIEDLLF	0.987
821	L	818	824	IEDLLFN	0.979
822	L	819	825	EDLLFNK	0.976
823	F	820	826	DLLFNKV	0.974
824	N	821	827	LLFNKVT	0.982
825	K	822	828	LFNKVTL	0.992
826	V	823	829	FNKVTLA	0.985
827	T	824	830	NKVTLAD	0.972
828	L	825	831	KVTLADA	0.965
829	A	826	832	VTLADAG	0.957
830	D	827	833	TLADAGF	0.956
831	A	828	834	LADAGFI	0.956
832	G	829	835	ADAGFIK	0.952
833	F	830	836	DAGFIKQ	0.956
834	I	831	837	AGFIKQY	0.966
835	K	832	838	GFIKQYG	0.987
836	Q	833	839	FIKQYGD	1.007
837	Y	834	840	IKQYGDC	1.01
838	G	835	841	KQYGDCL	1.011
839	D	836	842	QYGDCLG	1.002
840	C	837	843	YGDCLGD	0.993
841	L	838	844	GDCLGDI	0.993
842	G	839	845	DCLGDIA	0.99
843	D	840	846	CLGDIAA	0.981
844	I	841	847	LGDIAAR	0.967
845	A	842	848	GDIAARD	0.965
846	A	843	849	DIAARDL	0.972
847	R	844	850	IAARDLI	0.98
848	D	845	851	AARDLIC	0.986
849	L	846	852	ARDLICA	0.97
850	I	847	853	RDLICAQ	0.955
851	C	848	854	DLICAQK	0.956
852	A	849	855	LICAQKF	0.965
853	Q	850	856	ICAQKFN	0.987
854	K	851	857	CAQKFNG	1.005
855	F	852	858	AQKFNGL	1.002
856	N	853	859	QKFNGLT	1.0
857	G	854	860	KFNGLTV	0.989
858	L	855	861	FNGLTVL	0.972
859	T	856	862	NGLTVLP	0.97
860	V	857	863	GLTVLPP	0.976
861	L	858	864	LTVLPPL	0.99
862	P	859	865	TVLPPLL	1.009
863	P	860	866	VLPPLLT	1.019
864	L	861	867	LPPLLTD	1.016
865	L	862	868	PPLLTDE	1.015
866	T	863	869	PLLTDEM	1.008
867	D	864	870	LLTDEMI	0.992
868	E	865	871	LTDEMIA	0.974
869	M	866	872	TDEMIAQ	0.942
870	I	867	873	DEMIAQY	0.922
871	A	868	874	EMIAQYT	0.924
872	Q	869	875	MIAQYTS	0.939
873	Y	870	876	IAQYTSA	0.966
874	T	871	877	AQYTSAL	0.985
875	S	872	878	QYTSALL	0.985
876	A	873	879	YTSALLA	0.971
877	L	874	880	TSALLAG	0.96
878	L	875	881	SALLAGT	0.96
879	A	876	882	ALLAGTI	0.973
880	G	877	883	LLAGTIT	0.999
881	T	878	884	LAGTITS	1.026
882	I	879	885	AGTITSG	1.045
883	T	880	886	GTITSGW	1.054
884	S	881	887	TITSGWT	1.05
885	G	882	888	ITSGWTF	1.022
886	W	883	889	TSGWTFG	0.987
887	T	884	890	SGWTFGA	0.965
888	F	885	891	GWTFGAG	0.949
889	G	886	892	WTFGAGA	0.949
890	A	887	893	TFGAGAA	0.955
891	G	888	894	FGAGAAL	0.948
892	A	889	895	GAGAALQ	0.94
893	A	890	896	AGAALQI	0.934
894	L	891	897	GAALQIP	0.933
895	Q	892	898	AALQIPF	0.933
896	I	893	899	ALQIPFA	0.937
897	P	894	900	LQIPFAM	0.928
898	F	895	901	QIPFAMQ	0.914
899	A	896	902	IPFAMQM	0.899
900	M	897	903	PFAMQMA	0.884
901	Q	898	904	FAMQMAY	0.883
902	M	899	905	AMQMAYR	0.885
903	A	900	906	MQMAYRF	0.894
904	Y	901	907	QMAYRFN	0.911
905	R	902	908	MAYRFNG	0.93
906	F	903	909	AYRFNGI	0.955
907	N	904	910	YRFNGIG	0.975
908	G	905	911	RFNGIGV	0.986
909	I	906	912	FNGIGVT	0.991
910	G	907	913	NGIGVTQ	1.0
911	V	908	914	GIGVTQN	1.014
912	T	909	915	IGVTQNV	1.027
913	Q	910	916	GVTQNVL	1.031
914	N	911	917	VTQNVLY	1.01
915	V	912	918	TQNVLYE	0.985
916	L	913	919	QNVLYEN	0.976
917	Y	914	920	NVLYENQ	0.991
918	E	915	921	VLYENQK	1.029
919	N	916	922	LYENQKL	1.061
920	Q	917	923	YENQKLI	1.066
921	K	918	924	ENQKLIA	1.042
922	L	919	925	NQKLIAN	1.003
923	I	920	926	QKLIANQ	0.974
924	A	921	927	KLIANQF	0.963
925	N	922	928	LIANQFN	0.97
926	Q	923	929	IANQFNS	0.984
927	F	924	930	ANQFNSA	0.989
928	N	925	931	NQFNSAI	0.988
929	S	926	932	QFNSAIG	0.985
930	A	927	933	FNSAIGK	0.982
931	I	928	934	NSAIGKI	0.988
932	G	929	935	SAIGKIQ	1.004
933	K	930	936	AIGKIQD	1.017
934	I	931	937	IGKIQDS	1.027
935	Q	932	938	GKIQDSL	1.03
936	D	933	939	KIQDSLS	1.027
937	S	934	940	IQDSLSS	1.032
938	L	935	941	QDSLSST	1.04
939	S	936	942	DSLSSTA	1.054
940	S	937	943	SLSSTAS	1.06
941	T	938	944	LSSTASA	1.043
942	A	939	945	SSTASAL	1.02
943	S	940	946	STASALG	0.993
944	A	941	947	TASALGK	0.983
945	L	942	948	ASALGKL	0.989
946	G	943	949	SALGKLQ	1.005
947	K	944	950	ALGKLQD	1.023
948	L	945	951	LGKLQDV	1.022
949	Q	946	952	GKLQDVV	1.017
950	D	947	953	KLQDVVN	1.006
951	V	948	954	LQDVVNQ	0.997
952	V	949	955	QDVVNQN	1.003
953	N	950	956	DVVNQNA	1.019
954	Q	951	957	VVNQNAQ	1.028
955	N	952	958	VNQNAQA	1.019
956	A	953	959	NQNAQAL	1.002
957	Q	954	960	QNAQALN	0.975
958	A	955	961	NAQALNT	0.967
959	L	956	962	AQALNTL	0.973
960	N	957	963	QALNTLV	0.98
961	T	958	964	ALNTLVK	0.994
962	L	959	965	LNTLVKQ	0.996
963	V	960	966	NTLVKQL	0.998
964	K	961	967	TLVKQLS	1.009
965	Q	962	968	LVKQLSS	1.021
966	L	963	969	VKQLSSN	1.033
967	S	964	970	KQLSSNF	1.042
968	S	965	971	QLSSNFG	1.036
969	N	966	972	LSSNFGA	1.011
970	F	967	973	SSNFGAI	0.98
971	G	968	974	SNFGAIS	0.958
972	A	969	975	NFGAISS	0.952
973	I	970	976	FGAISSV	0.959
974	S	971	977	GAISSVL	0.978
975	S	972	978	AISSVLN	0.986
976	V	973	979	ISSVLND	0.989
977	L	974	980	SSVLNDI	0.991
978	N	975	981	SVLNDIL	0.989
979	D	976	982	VLNDILS	0.992
980	I	977	983	LNDILSR	0.988
981	L	978	984	NDILSRL	0.992
982	S	979	985	DILSRLD	1.003
983	R	980	986	ILSRLDK	1.014
984	L	981	987	LSRLDKV	1.026
985	D	982	988	SRLDKVE	1.032
986	K	983	989	RLDKVEA	1.026
987	V	984	990	LDKVEAE	1.008
988	E	985	991	DKVEAEV	0.994
989	A	986	992	KVEAEVQ	0.979
990	E	987	993	VEAEVQI	0.964
991	V	988	994	EAEVQID	0.968
992	Q	989	995	AEVQIDR	0.975
993	I	990	996	EVQIDRL	0.99
994	D	991	997	VQIDRLI	1.001
995	R	992	998	QIDRLIT	0.999
996	L	993	999	IDRLITG	1.002
997	I	994	1000	DRLITGR	1.004
998	T	995	1001	RLITGRL	1.017
999	G	996	1002	LITGRLQ	1.032
1000	R	997	1003	ITGRLQS	1.034
1001	L	998	1004	TGRLQSL	1.027
1002	Q	999	1005	GRLQSLQ	1.02
1003	S	1000	1006	RLQSLQT	1.015
1004	L	1001	1007	LQSLQTY	1.009
1005	Q	1002	1008	QSLQTYV	1.005
1006	T	1003	1009	SLQTYVT	0.998
1007	Y	1004	1010	LQTYVTQ	0.997
1008	V	1005	1011	QTYVTQQ	1.009
1009	T	1006	1012	TYVTQQL	1.026
1010	Q	1007	1013	YVTQQLI	1.031
1011	Q	1008	1014	VTQQLIR	1.013
1012	L	1009	1015	TQQLIRA	0.983
1013	I	1010	1016	QQLIRAA	0.951
1014	R	1011	1017	QLIRAAE	0.931
1015	A	1012	1018	LIRAAEI	0.934
1016	A	1013	1019	IRAAEIR	0.939
1017	E	1014	1020	RAAEIRA	0.951
1018	I	1015	1021	AAEIRAS	0.96
1019	R	1016	1022	AEIRASA	0.965
1020	A	1017	1023	EIRASAN	0.974
1021	S	1018	1024	IRASANL	0.973
1022	A	1019	1025	RASANLA	0.97
1023	N	1020	1026	ASANLAA	0.959
1024	L	1021	1027	SANLAAT	0.954
1025	A	1022	1028	ANLAATK	0.961
1026	A	1023	1029	NLAATKM	0.973
1027	T	1024	1030	LAATKMS	0.998
1028	K	1025	1031	AATKMSE	1.015
1029	M	1026	1032	ATKMSEC	1.011
1030	S	1027	1033	TKMSECV	1.002
1031	E	1028	1034	KMSECVL	0.98
1032	C	1029	1035	MSECVLG	0.96
1033	V	1030	1036	SECVLGQ	0.971
1034	L	1031	1037	ECVLGQS	1.0
1035	G	1032	1038	CVLGQSK	1.043
1036	Q	1033	1039	VLGQSKR	1.084
1037	S	1034	1040	LGQSKRV	1.096
1038	K	1035	1041	GQSKRVD	1.077
1039	R	1036	1042	QSKRVDF	1.038
1040	V	1037	1043	SKRVDFC	0.992
1041	D	1038	1044	KRVDFCG	0.96
1042	F	1039	1045	RVDFCGK	0.953
1043	C	1040	1046	VDFCGKG	0.966
1044	G	1041	1047	DFCGKGY	0.991
1045	K	1042	1048	FCGKGYH	1.003
1046	G	1043	1049	CGKGYHL	0.994
1047	Y	1044	1050	GKGYHLM	0.966
1048	H	1045	1051	KGYHLMS	0.935
1049	L	1046	1052	GYHLMSF	0.914
1050	M	1047	1053	YHLMSFP	0.915
1051	S	1048	1054	HLMSFPQ	0.946
1052	F	1049	1055	LMSFPQS	0.985
1053	P	1050	1056	MSFPQSA	1.029
1054	Q	1051	1057	SFPQSAP	1.053
1055	S	1052	1058	FPQSAPH	1.047
1056	A	1053	1059	PQSAPHG	1.025
1057	P	1054	1060	QSAPHGV	0.989
1058	H	1055	1061	SAPHGVV	0.962
1059	G	1056	1062	APHGVVF	0.942
1060	V	1057	1063	PHGVVFL	0.929
1061	V	1058	1064	HGVVFLH	0.921
1062	F	1059	1065	GVVFLHV	0.916
1063	L	1060	1066	VVFLHVT	0.916
1064	H	1061	1067	VFLHVTY	0.916
1065	V	1062	1068	FLHVTYV	0.921
1066	T	1063	1069	LHVTYVP	0.925
1067	Y	1064	1070	HVTYVPA	0.935
1068	V	1065	1071	VTYVPAQ	0.95
1069	P	1066	1072	TYVPAQE	0.973
1070	A	1067	1073	YVPAQEK	1.007
1071	Q	1068	1074	VPAQEKN	1.031
1072	E	1069	1075	PAQEKNF	1.043
1073	K	1070	1076	AQEKNFT	1.042
1074	N	1071	1077	QEKNFTT	1.029
1075	F	1072	1078	EKNFTTA	1.02
1076	T	1073	1079	KNFTTAP	1.017
1077	T	1074	1080	NFTTAPA	1.01
1078	A	1075	1081	FTTAPAI	0.994
1079	P	1076	1082	TTAPAIC	0.969
1080	A	1077	1083	TAPAICH	0.946
1081	I	1078	1084	APAICHD	0.937
1082	C	1079	1085	PAICHDG	0.957
1083	H	1080	1086	AICHDGK	0.994
1084	D	1081	1087	ICHDGKA	1.029
1085	G	1082	1088	CHDGKAH	1.043
1086	K	1083	1089	HDGKAHF	1.026
1087	A	1084	1090	DGKAHFP	1.0
1088	H	1085	1091	GKAHFPR	0.979
1089	F	1086	1092	KAHFPRE	0.983
1090	P	1087	1093	AHFPREG	1.01
1091	R	1088	1094	HFPREGV	1.026
1092	E	1089	1095	FPREGVF	1.029
1093	G	1090	1096	PREGVFV	1.009
1094	V	1091	1097	REGVFVS	0.981
1095	F	1092	1098	EGVFVSN	0.976
1096	V	1093	1099	GVFVSNG	0.992
1097	S	1094	1100	VFVSNGT	1.026
1098	N	1095	1101	FVSNGTH	1.054
1099	G	1096	1102	VSNGTHW	1.05
1100	T	1097	1103	SNGTHWF	1.018
1101	H	1098	1104	NGTHWFV	0.97
1102	W	1099	1105	GTHWFVT	0.935
1103	F	1100	1106	THWFVTQ	0.942
1104	V	1101	1107	HWFVTQR	0.971
1105	T	1102	1108	WFVTQRN	1.012
1106	Q	1103	1109	FVTQRNF	1.039
1107	R	1104	1110	VTQRNFY	1.028
1108	N	1105	1111	TQRNFYE	1.009
1109	F	1106	1112	QRNFYEP	0.989
1110	Y	1107	1113	RNFYEPQ	0.985
1111	E	1108	1114	NFYEPQI	0.992
1112	P	1109	1115	FYEPQII	0.991
1113	Q	1110	1116	YEPQIIT	0.987
1114	I	1111	1117	EPQIITT	0.978
1115	I	1112	1118	PQIITTD	0.98
1116	T	1113	1119	QIITTDN	1.006
1117	T	1114	1120	IITTDNT	1.032
1118	D	1115	1121	ITTDNTF	1.044
1119	N	1116	1122	TTDNTFV	1.042
1120	T	1117	1123	TDNTFVS	1.021
1121	F	1118	1124	DNTFVSG	1.005
1122	V	1119	1125	NTFVSGN	1.006
1123	S	1120	1126	TFVSGNC	1.015
1124	G	1121	1127	FVSGNCD	1.022
1125	N	1122	1128	VSGNCDV	1.009
1126	C	1123	1129	SGNCDVV	0.985
1127	D	1124	1130	GNCDVVI	0.954
1128	V	1125	1131	NCDVVIG	0.93
1129	V	1126	1132	CDVVIGI	0.917
1130	I	1127	1133	DVVIGIV	0.911
1131	G	1128	1134	VVIGIVN	0.916
1132	I	1129	1135	VIGIVNN	0.934
1133	V	1130	1136	IGIVNNT	0.964
1134	N	1131	1137	GIVNNTV	0.993
1135	N	1132	1138	IVNNTVY	1.011
1136	T	1133	1139	VNNTVYD	1.014
1137	V	1134	1140	NNTVYDP	1.01
1138	Y	1135	1141	NTVYDPL	1.008
1139	D	1136	1142	TVYDPLQ	1.017
1140	P	1137	1143	VYDPLQP	1.025
1141	L	1138	1144	YDPLQPE	1.029
1142	Q	1139	1145	DPLQPEL	1.03
1143	P	1140	1146	PLQPELD	1.028
1144	E	1141	1147	LQPELDS	1.029
1145	L	1142	1148	QPELDSF	1.025
1146	D	1143	1149	PELDSFK	1.029
1147	S	1144	1150	ELDSFKE	1.03
1148	F	1145	1151	LDSFKEE	1.03
1149	K	1146	1152	DSFKEEL	1.039
1150	E	1147	1153	SFKEELD	1.041
1151	E	1148	1154	FKEELDK	1.043
1152	L	1149	1155	KEELDKY	1.038
1153	D	1150	1156	EELDKYF	1.028
1154	K	1151	1157	ELDKYFK	1.016
1155	Y	1152	1158	LDKYFKN	1.001
1156	F	1153	1159	DKYFKNH	0.996
1157	K	1154	1160	KYFKNHT	1.002
1158	N	1155	1161	YFKNHTS	1.015
1159	H	1156	1162	FKNHTSP	1.035
1160	T	1157	1163	KNHTSPD	1.059
1161	S	1158	1164	NHTSPDV	1.07
1162	P	1159	1165	HTSPDVD	1.061
1163	D	1160	1166	TSPDVDL	1.043
1164	V	1161	1167	SPDVDLG	1.015
1165	D	1162	1168	PDVDLGD	0.999
1166	L	1163	1169	DVDLGDI	1.001
1167	G	1164	1170	VDLGDIS	1.015
1168	D	1165	1171	DLGDISG	1.031
1169	I	1166	1172	LGDISGI	1.035
1170	S	1167	1173	GDISGIN	1.03
1171	G	1168	1174	DISGINA	1.02
1172	I	1169	1175	ISGINAS	1.002
1173	N	1170	1176	SGINASV	0.985
1174	A	1171	1177	GINASVV	0.972
1175	S	1172	1178	INASVVN	0.953
1176	V	1173	1179	NASVVNI	0.946
1177	V	1174	1180	ASVVNIQ	0.95
1178	N	1175	1181	SVVNIQK	0.965
1179	I	1176	1182	VVNIQKE	0.993
1180	Q	1177	1183	VNIQKEI	1.016
1181	K	1178	1184	NIQKEID	1.037
1182	E	1179	1185	IQKEIDR	1.043
1183	I	1180	1186	QKEIDRL	1.039
1184	D	1181	1187	KEIDRLN	1.034
1185	R	1182	1188	EIDRLNE	1.023
1186	L	1183	1189	IDRLNEV	1.009
1187	N	1184	1190	DRLNEVA	0.999
1188	E	1185	1191	RLNEVAK	0.992
1189	V	1186	1192	LNEVAKN	0.988
1190	A	1187	1193	NEVAKNL	0.992
1191	K	1188	1194	EVAKNLN	1.001
1192	N	1189	1195	VAKNLNE	1.006
1193	L	1190	1196	AKNLNES	1.016
1194	N	1191	1197	KNLNESL	1.022
1195	E	1192	1198	NLNESLI	1.018
1196	S	1193	1199	LNESLID	1.003
1197	L	1194	1200	NESLIDL	0.981
1198	I	1195	1201	ESLIDLQ	0.962
1199	D	1196	1202	SLIDLQE	0.96
1200	L	1197	1203	LIDLQEL	0.971
1201	Q	1198	1204	IDLQELG	0.991
1202	E	1199	1205	DLQELGK	1.01
1203	L	1200	1206	LQELGKY	1.016
1204	G	1201	1207	QELGKYE	1.023
1205	K	1202	1208	ELGKYEQ	1.025
1206	Y	1203	1209	LGKYEQY	1.015
1207	E	1204	1210	GKYEQYI	1.004
1208	Q	1205	1211	KYEQYIK	0.991
1209	Y	1206	1212	YEQYIKW	0.972
1210	I	1207	1213	EQYIKWP	0.963
1211	K	1208	1214	QYIKWPW	0.959
1212	W	1209	1215	YIKWPWY	0.941
1213	P	1210	1216	IKWPWYI	0.925
1214	W	1211	1217	KWPWYIW	0.902
1215	Y	1212	1218	WPWYIWL	0.879
1216	I	1213	1219	PWYIWLG	0.876
1217	W	1214	1220	WYIWLGF	0.879
1218	L	1215	1221	YIWLGFI	0.894
1219	G	1216	1222	IWLGFIA	0.905
1220	F	1217	1223	WLGFIAG	0.911
1221	I	1218	1224	LGFIAGL	0.917
1222	A	1219	1225	GFIAGLI	0.919
1223	G	1220	1226	FIAGLIA	0.919
1224	L	1221	1227	IAGLIAI	0.916
1225	I	1222	1228	AGLIAIV	0.906
1226	A	1223	1229	GLIAIVM	0.892
1227	I	1224	1230	LIAIVMV	0.884
1228	V	1225	1231	IAIVMVT	0.883
1229	M	1226	1232	AIVMVTI	0.883
1230	V	1227	1233	IVMVTIM	0.888
1231	T	1228	1234	VMVTIML	0.89
1232	I	1229	1235	MVTIMLC	0.888
1233	M	1230	1236	VTIMLCC	0.889
1234	L	1231	1237	TIMLCCM	0.894
1235	C	1232	1238	IMLCCMT	0.907
1236	C	1233	1239	MLCCMTS	0.929
1237	M	1234	1240	LCCMTSC	0.945
1238	T	1235	1241	CCMTSCC	0.959
1239	S	1236	1242	CMTSCCS	0.957
1240	C	1237	1243	MTSCCSC	0.936
1241	C	1238	1244	TSCCSCL	0.924
1242	S	1239	1245	SCCSCLK	0.923
1243	C	1240	1246	CCSCLKG	0.938
1244	L	1241	1247	CSCLKGC	0.963
1245	K	1242	1248	SCLKGCC	0.978
1246	G	1243	1249	CLKGCCS	0.97
1247	C	1244	1250	LKGCCSC	0.95
1248	C	1245	1251	KGCCSCG	0.94
1249	S	1246	1252	GCCSCGS	0.946
1250	C	1247	1253	CCSCGSC	0.959
1251	G	1248	1254	CSCGSCC	0.972
1252	S	1249	1255	SCGSCCK	0.976
1253	C	1250	1256	CGSCCKF	0.961
1254	C	1251	1257	GSCCKFD	0.963
1255	K	1252	1258	SCCKFDE	0.983
1256	F	1253	1259	CCKFDED	1.001
1257	D	1254	1260	CKFDEDD	1.032
1258	E	1255	1261	KFDEDDS	1.056
1259	D	1256	1262	FDEDDSE	1.066
1260	D	1257	1263	DEDDSEP	1.081
1261	S	1258	1264	EDDSEPV	1.082
1262	E	1259	1265	DDSEPVL	1.066
1263	P	1260	1266	DSEPVLK	1.049
1264	V	1261	1267	SEPVLKG	1.026
1265	L	1262	1268	EPVLKGV	1.013
1266	K	1263	1269	PVLKGVK	1.019
1267	G	1264	1270	VLKGVKL	1.018
1268	V	1265	1271	LKGVKLH	1.01
1269	K	1266	1272	KGVKLHY	0.996
