# Supplementary material for: PdPANA: phagemid display as peptide array for neutralizing antibodies, an engineered in silico vaccine candidate against COVID-19
Source: Front Syst Biol. 2024 Jun 17;4:1309891. doi: 10.3389/fsysb.2024.1309891 (PMC12341989; doi:10.3389/fsysb.2024.1309891)
Supplement: Supplementary file 3 [file DataSheet2.zip › Data_Sheet_2/Immunoinformatic filltering/Kolaskar & Tongaonkar A1.xlsx]

## Sheet: Hoja1
N°	Start	End	Peptide	Length
1	4	18	FLVLLPLVSSQCVNL	15
2	34	41	RGVYYPDK	8
3	44	51	RSSVLHST	8
4	53	60	DLFLPFFS	8
5	65	70	FHAIHV	6
6	81	87	NPVLPFN	7
7	115	121	QSLLIVN	7
8	125	134	NVVIKVCEFQ	10
9	136	146	CNDPFLGVYYH	11
10	168	174	FEYVSQP	7
11	210	216	INLVRDL	7
12	223	230	LEPLVDLP	8
13	239	248	QTLLALHRSY	10
14	263	270	AAYYVGYL	8
15	272	278	PRTFLLK	7
16	288	295	AVDCALDP	8
17	333	339	TNLCPFG	7
18	359	371	SNCVADYSVLYNS	13
19	376	385	TFKCYGVSPT	10
20	430	435	TGCVIA	6
21	488	495	CYFPLQSY	8
22	505	527	YQPYRVVVLSFELLHAPATVCGP	23
23	592	599	FGGVSVIT	8
24	607	615	QVAVLYQGV	9
25	617	627	CTEVPVAIHAD	11
26	647	653	AGCLIGA	7
27	667	674	GAGICASY	8
28	687	693	VASQSII	7
29	723	730	TTEILPVS	8
30	735	741	SVDCTMY	7
31	750	763	SNLLLQYGSFCTQL	14
32	781	788	VFAQVKQI	8
33	803	808	SQILPD	6
34	837	843	YGDCLGD	7
35	847	853	RDLICAQ	7
36	858	864	LTVLPPL	7
37	873	880	YTSALLAG	8
38	959	966	LNTLVKQL	8
39	973	979	ISSVLND	7
40	1003	1011	SLQTYVTQQ	9
41	1030	1037	SECVLGQS	8
42	1057	1070	PHGVVFLHVTYVPA	14
43	1079	1085	PAICHDG	7
44	1123	1132	SGNCDVVIGI	10
45	1174	1179	ASVVNI	6
46	1221	1256	IAGLIAIVMVTIMLCCMTSCCSCLKGCCSCGSCCKF	36
