# Supplementary material for: PdPANA: phagemid display as peptide array for neutralizing antibodies, an engineered in silico vaccine candidate against COVID-19
Source: Front Syst Biol. 2024 Jun 17;4:1309891. doi: 10.3389/fsysb.2024.1309891 (PMC12341989; doi:10.3389/fsysb.2024.1309891)
Supplement: Supplementary file 3 [file DataSheet2.zip › Data_Sheet_2/Immunoinformatic filltering/Kolaskar & Tongaonkar.csv]

Position	Residue	Start	End	Peptide	Score
4	F	1	7	MFVFLVL	1.182
5	L	2	8	FVFLVLL	1.243
6	V	3	9	VFLVLLP	1.239
7	L	4	10	FLVLLPL	1.22
8	L	5	11	LVLLPLV	1.261
9	P	6	12	VLLPLVS	1.227
10	L	7	13	LLPLVSS	1.174
11	V	8	14	LPLVSSQ	1.141
12	S	9	15	PLVSSQC	1.164
13	S	10	16	LVSSQCV	1.21
14	Q	11	17	VSSQCVN	1.142
15	C	12	18	SSQCVNL	1.123
16	V	13	19	SQCVNLT	1.108
17	N	14	20	QCVNLTT	1.093
18	L	15	21	CVNLTTR	1.073
19	T	16	22	VNLTTRT	1.001
20	T	17	23	NLTTRTQ	0.949
21	R	18	24	LTTRTQL	1.016
22	T	19	25	TTRTQLP	0.99
23	Q	20	26	TRTQLPP	1.012
24	L	21	27	RTQLPPA	1.034
25	P	22	28	TQLPPAY	1.075
26	P	23	29	QLPPAYT	1.075
27	A	24	30	LPPAYTN	1.041
28	Y	25	31	PPAYTNS	1.007
29	T	26	32	PAYTNSF	1.011
30	N	27	33	AYTNSFT	0.989
31	S	28	34	YTNSFTR	0.962
32	F	29	35	TNSFTRG	0.921
33	T	30	36	NSFTRGV	0.988
34	R	31	37	SFTRGVY	1.043
35	G	32	38	FTRGVYY	1.065
36	V	33	39	TRGVYYP	1.061
37	Y	34	40	RGVYYPD	1.055
38	Y	35	41	GVYYPDK	1.063
39	P	36	42	VYYPDKV	1.135
40	D	37	43	YYPDKVF	1.094
41	K	38	44	YPDKVFR	1.053
42	V	39	45	PDKVFRS	1.031
43	F	40	46	DKVFRSS	1.024
44	R	41	47	KVFRSSV	1.098
45	S	42	48	VFRSSVL	1.143
46	S	43	49	FRSSVLH	1.104
47	V	44	50	RSSVLHS	1.092
48	L	45	51	SSVLHST	1.098
49	H	46	52	SVLHSTQ	1.098
50	S	47	53	VLHSTQD	1.077
51	T	48	54	LHSTQDL	1.058
52	Q	49	55	HSTQDLF	1.035
53	D	50	56	STQDLFL	1.056
54	L	51	57	TQDLFLP	1.064
55	F	52	58	QDLFLPF	1.09
56	L	53	59	DLFLPFF	1.1
57	P	54	60	LFLPFFS	1.121
58	F	55	61	FLPFFSN	1.054
59	F	56	62	LPFFSNV	1.095
60	S	57	63	PFFSNVT	1.047
61	N	58	64	FFSNVTW	1.022
62	V	59	65	FSNVTWF	1.022
63	T	60	66	SNVTWFH	1.024
64	W	61	67	NVTWFHA	1.032
65	F	62	68	VTWFHAI	1.085
66	H	63	69	TWFHAIH	1.046
67	A	64	70	WFHAIHV	1.113
68	I	65	71	FHAIHVS	1.13
69	H	66	72	HAIHVSG	1.099
70	V	67	73	AIHVSGT	1.071
71	S	68	74	IHVSGTN	1.03
72	G	69	75	HVSGTNG	0.99
73	T	70	76	VSGTNGT	0.962
74	N	71	77	SGTNGTK	0.898
75	G	72	78	GTNGTKR	0.878
76	T	73	79	TNGTKRF	0.909
77	K	74	80	NGTKRFD	0.903
78	R	75	81	GTKRFDN	0.903
79	F	76	82	TKRFDNP	0.93
80	D	77	83	KRFDNPV	0.998
81	N	78	84	RFDNPVL	1.043
82	P	79	85	FDNPVLP	1.071
83	V	80	86	DNPVLPF	1.071
84	L	81	87	NPVLPFN	1.058
85	P	82	88	PVLPFND	1.071
86	F	83	89	VLPFNDG	1.043
87	N	84	90	LPFNDGV	1.043
88	D	85	91	PFNDGVY	1.031
89	G	86	92	FNDGVYF	1.035
90	V	87	93	NDGVYFA	1.031
91	Y	88	94	DGVYFAS	1.064
92	F	89	95	GVYFAST	1.071
93	A	90	96	VYFASTE	1.067
94	S	91	97	YFASTEK	1.003
95	T	92	98	FASTEKS	0.981
96	E	93	99	ASTEKSN	0.936
97	K	94	100	STEKSNI	0.949
98	S	95	101	TEKSNII	0.969
99	N	96	102	EKSNIIR	0.964
100	I	97	103	KSNIIRG	0.967
101	I	98	104	SNIIRGW	0.962
102	R	99	105	NIIRGWI	0.982
103	G	100	106	IIRGWIF	1.027
104	W	101	107	IRGWIFG	0.987
105	I	102	108	RGWIFGT	0.952
106	F	103	109	GWIFGTT	0.957
107	G	104	110	WIFGTTL	1.011
108	T	105	111	IFGTTLD	1.007
109	T	106	112	FGTTLDS	0.987
110	L	107	113	GTTLDSK	0.964
111	D	108	114	TTLDSKT	0.969
112	S	109	115	TLDSKTQ	0.984
113	K	110	116	LDSKTQS	0.999
114	T	111	117	DSKTQSL	0.999
115	Q	112	118	SKTQSLL	1.054
116	S	113	119	KTQSLLI	1.074
117	L	114	120	TQSLLIV	1.139
118	L	115	121	QSLLIVN	1.12
119	I	116	122	SLLIVNN	1.086
120	V	117	123	LLIVNNA	1.093
121	N	118	124	LIVNNAT	1.044
122	N	119	125	IVNNATN	0.977
123	A	120	126	VNNATNV	1.01
124	T	121	127	NNATNVV	1.01
125	N	122	128	NATNVVI	1.063
126	V	123	129	ATNVVIK	1.085
127	V	124	130	TNVVIKV	1.131
128	I	125	131	NVVIKVC	1.203
129	K	126	132	VVIKVCE	1.213
130	V	127	133	VIKVCEF	1.172
131	C	128	134	IKVCEFQ	1.119
132	E	129	135	KVCEFQF	1.11
133	F	130	136	VCEFQFC	1.179
134	Q	131	137	CEFQFCN	1.093
135	F	132	138	EFQFCND	1.015
136	C	133	139	FQFCNDP	1.045
137	N	134	140	QFCNDPF	1.045
138	D	135	141	FCNDPFL	1.079
139	P	136	142	CNDPFLG	1.048
140	F	137	143	NDPFLGV	1.043
141	L	138	144	DPFLGVY	1.098
142	G	139	145	PFLGVYY	1.141
143	V	140	146	FLGVYYH	1.146
144	Y	141	147	LGVYYHK	1.123
145	Y	142	148	GVYYHKN	1.056
146	H	143	149	VYYHKNN	1.042
147	K	144	150	YYHKNNK	0.977
148	N	145	151	YHKNNKS	0.956
149	N	146	152	HKNNKSW	0.917
150	K	147	153	KNNKSWM	0.878
151	S	148	154	NNKSWME	0.866
152	W	149	155	NKSWMES	0.9
153	M	150	156	KSWMESE	0.911
154	E	151	157	SWMESEF	0.934
155	S	152	158	WMESEFR	0.914
156	E	153	159	MESEFRV	0.984
157	F	154	160	ESEFRVY	1.032
158	R	155	161	SEFRVYS	1.055
159	V	156	162	EFRVYSS	1.055
160	Y	157	163	FRVYSSA	1.085
161	S	158	164	RVYSSAN	1.04
162	S	159	165	VYSSANN	1.026
163	A	160	166	YSSANNC	1.03
164	N	161	167	SSANNCT	0.994
165	N	162	168	SANNCTF	1.006
166	C	163	169	ANNCTFE	0.983
167	T	164	170	NNCTFEY	0.997
168	F	165	171	NCTFEYV	1.083
169	E	166	172	CTFEYVS	1.117
170	Y	167	173	TFEYVSQ	1.06
171	V	168	174	FEYVSQP	1.082
172	S	169	175	EYVSQPF	1.082
173	Q	170	176	YVSQPFL	1.139
174	P	171	177	VSQPFLM	1.092
175	F	172	178	SQPFLMD	1.018
176	L	173	179	QPFLMDL	1.052
177	M	174	180	PFLMDLE	1.028
178	D	175	181	FLMDLEG	1.001
179	L	176	182	LMDLEGK	0.978
180	E	177	183	MDLEGKQ	0.945
181	G	178	184	DLEGKQG	0.951
182	K	179	185	LEGKQGN	0.939
183	Q	180	186	EGKQGNF	0.916
184	G	181	187	GKQGNFK	0.927
185	N	182	188	KQGNFKN	0.913
186	F	183	189	QGNFKNL	0.959
187	K	184	190	GNFKNLR	0.939
188	N	185	191	NFKNLRE	0.935
189	L	186	192	FKNLREF	0.98
190	R	187	193	KNLREFV	1.022
191	E	188	194	NLREFVF	1.045
192	F	189	195	LREFVFK	1.067
193	V	190	196	REFVFKN	0.999
194	F	191	197	EFVFKNI	1.039
195	K	192	198	FVFKNID	1.041
196	N	193	199	VFKNIDG	1.01
197	I	194	200	FKNIDGY	0.979
198	D	195	201	KNIDGYF	0.979
199	G	196	202	NIDGYFK	0.979
200	Y	197	203	IDGYFKI	1.032
201	F	198	204	DGYFKIY	1.034
202	K	199	205	GYFKIYS	1.054
203	I	200	206	YFKIYSK	1.062
204	Y	201	207	FKIYSKH	1.054
205	S	202	208	KIYSKHT	1.028
206	K	203	209	IYSKHTP	1.048
207	H	204	210	YSKHTPI	1.048
208	T	205	211	SKHTPIN	0.993
209	P	206	212	KHTPINL	1.027
210	I	207	213	HTPINLV	1.091
211	N	208	214	TPINLVR	1.058
212	L	209	215	PINLVRD	1.052
213	V	210	216	INLVRDL	1.079
214	R	211	217	NLVRDLP	1.066
215	D	212	218	LVRDLPQ	1.1
216	L	213	219	VRDLPQG	1.046
217	P	214	220	RDLPQGF	1.005
218	Q	215	221	DLPQGFS	1.025
219	G	216	222	LPQGFSA	1.053
220	F	217	223	PQGFSAL	1.053
221	S	218	224	QGFSALE	1.022
222	A	219	225	GFSALEP	1.029
223	L	220	226	FSALEPL	1.083
224	E	221	227	SALEPLV	1.125
225	P	222	228	ALEPLVD	1.104
226	L	223	229	LEPLVDL	1.131
227	V	224	230	EPLVDLP	1.104
228	D	225	231	PLVDLPI	1.147
229	L	226	232	LVDLPIG	1.12
230	P	227	233	VDLPIGI	1.106
231	I	228	234	DLPIGIN	1.019
232	G	229	235	LPIGINI	1.06
233	I	230	236	PIGINIT	1.011
234	N	231	237	IGINITR	0.984
235	I	232	238	GINITRF	0.975
236	T	233	239	INITRFQ	0.995
237	R	234	240	NITRFQT	0.961
238	F	235	241	ITRFQTL	1.028
239	Q	236	242	TRFQTLL	1.042
240	T	237	243	RFQTLLA	1.065
241	L	238	244	FQTLLAL	1.118
242	L	239	245	QTLLALH	1.12
243	A	240	246	TLLALHR	1.1
244	L	241	247	LLALHRS	1.115
245	H	242	248	LALHRSY	1.102
246	R	243	249	ALHRSYL	1.102
247	S	244	250	LHRSYLT	1.08
248	Y	245	251	HRSYLTP	1.053
249	L	246	252	RSYLTPG	1.02
250	T	247	253	SYLTPGD	1.019
251	P	248	254	YLTPGDS	1.019
252	G	249	255	LTPGDSS	0.998
253	D	250	256	TPGDSSS	0.964
254	S	251	257	PGDSSSG	0.959
255	S	252	258	GDSSSGW	0.935
256	S	253	259	DSSSGWT	0.94
257	G	254	260	SSSGWTA	0.968
258	W	255	261	SSGWTAG	0.948
259	T	256	262	SGWTAGA	0.956
260	A	257	263	GWTAGAA	0.963
261	G	258	264	WTAGAAA	0.99
262	A	259	265	TAGAAAY	1.029
263	A	260	266	AGAAAYY	1.065
264	A	261	267	GAAAYYV	1.11
265	Y	262	268	AAAYYVG	1.11
266	Y	263	269	AAYYVGY	1.124
267	V	264	270	AYYVGYL	1.151
268	G	265	271	YYVGYLQ	1.144
269	Y	266	272	YVGYLQP	1.13
270	L	267	273	VGYLQPR	1.089
271	Q	268	274	GYLQPRT	1.021
272	P	269	275	YLQPRTF	1.052
273	R	270	276	LQPRTFL	1.065
274	T	271	277	QPRTFLL	1.065
275	F	272	278	PRTFLLK	1.052
276	L	273	279	RTFLLKY	1.066
277	L	274	280	TFLLKYN	1.052
278	K	275	281	FLLKYNE	1.044
279	Y	276	282	LLKYNEN	0.999
280	N	277	283	LKYNENG	0.945
281	E	278	284	KYNENGT	0.897
282	N	279	285	YNENGTI	0.928
283	G	280	286	NENGTIT	0.892
284	T	281	287	ENGTITD	0.905
285	I	282	288	NGTITDA	0.936
286	T	283	289	GTITDAV	1.022
287	D	284	290	TITDAVD	1.021
288	A	285	291	ITDAVDC	1.093
289	V	286	292	TDAVDCA	1.081
290	D	287	293	DAVDCAL	1.129
291	C	288	294	AVDCALD	1.129
292	A	289	295	VDCALDP	1.129
293	L	290	296	DCALDPL	1.11
294	D	291	297	CALDPLS	1.131
295	P	292	298	ALDPLSE	1.051
296	L	293	299	LDPLSET	1.029
297	S	294	300	DPLSETK	0.983
298	E	295	301	PLSETKC	1.061
299	T	296	302	LSETKCT	1.039
300	K	297	303	SETKCTL	1.039
301	C	298	304	ETKCTLK	1.027
302	T	299	305	TKCTLKS	1.05
303	L	300	306	KCTLKSF	1.076
304	K	301	307	CTLKSFT	1.073
305	S	302	308	TLKSFTV	1.069
306	F	303	309	LKSFTVE	1.061
307	T	304	310	KSFTVEK	1.015
308	V	305	311	SFTVEKG	1.007
309	E	306	312	FTVEKGI	1.027
310	K	307	313	TVEKGIY	1.037
311	G	308	314	VEKGIYQ	1.052
312	I	309	315	EKGIYQT	0.985
313	Y	310	316	KGIYQTS	1.008
314	Q	311	317	GIYQTSN	0.986
315	T	312	318	IYQTSNF	1.017
316	S	313	319	YQTSNFR	0.977
317	N	314	320	QTSNFRV	1.008
318	F	315	321	TSNFRVQ	1.008
319	R	316	322	SNFRVQP	1.031
320	V	317	323	NFRVQPT	1.016
321	Q	318	324	FRVQPTE	1.027
322	P	319	325	RVQPTES	1.015
323	T	320	326	VQPTESI	1.055
324	E	321	327	QPTESIV	1.055
325	S	322	328	PTESIVR	1.035
326	I	323	329	TESIVRF	1.039
327	V	324	330	ESIVRFP	1.061
328	R	325	331	SIVRFPN	1.05
329	F	326	332	IVRFPNI	1.07
330	P	327	333	VRFPNIT	1.035
331	N	328	334	RFPNITN	0.949
332	I	329	335	FPNITNL	1.003
333	T	330	336	PNITNLC	1.048
334	N	331	337	NITNLCP	1.048
335	L	332	338	ITNLCPF	1.093
336	C	333	339	TNLCPFG	1.054
337	P	334	340	NLCPFGE	1.045
338	F	335	341	LCPFGEV	1.132
339	G	336	342	CPFGEVF	1.109
340	E	337	343	PFGEVFN	1.019
341	V	338	344	FGEVFNA	1.019
342	F	339	345	GEVFNAT	0.993
343	N	340	346	EVFNATR	0.992
344	A	341	347	VFNATRF	1.027
345	T	342	348	FNATRFA	0.981
346	R	343	349	NATRFAS	0.97
347	F	344	350	ATRFASV	1.057
348	A	345	351	TRFASVY	1.07
349	S	346	352	RFASVYA	1.093
350	V	347	353	FASVYAW	1.095
351	Y	348	354	ASVYAWN	1.05
352	A	349	355	SVYAWNR	1.023
353	W	350	356	VYAWNRK	1.011
354	N	351	357	YAWNRKR	0.939
355	R	352	358	AWNRKRI	0.937
356	K	353	359	WNRKRIS	0.93
357	R	354	360	NRKRISN	0.913
358	I	355	361	RKRISNC	1.004
359	S	356	362	KRISNCV	1.077
360	N	357	363	RISNCVA	1.096
361	C	358	364	ISNCVAD	1.095
362	V	359	365	SNCVADY	1.096
363	A	360	366	NCVADYS	1.096
364	D	361	367	CVADYSV	1.183
365	Y	362	368	VADYSVL	1.16
366	S	363	369	ADYSVLY	1.128
367	V	364	370	DYSVLYN	1.087
368	L	365	371	YSVLYNS	1.108
369	Y	366	372	SVLYNSA	1.094
370	N	367	373	VLYNSAS	1.094
371	S	368	374	LYNSASF	1.052
372	A	369	375	YNSASFS	1.018
373	S	370	376	NSASFST	0.982
374	F	371	377	SASFSTF	1.027
375	S	372	378	ASFSTFK	1.016
376	T	373	379	SFSTFKC	1.065
377	F	374	380	FSTFKCY	1.087
378	K	375	381	STFKCYG	1.056
379	C	376	382	TFKCYGV	1.109
380	Y	377	383	FKCYGVS	1.123
381	G	378	384	KCYGVSP	1.119
382	V	379	385	CYGVSPT	1.116
383	S	380	386	YGVSPTK	1.048
384	P	381	387	GVSPTKL	1.06
385	T	382	388	VSPTKLN	1.046
386	K	383	389	SPTKLND	0.972
387	L	384	390	PTKLNDL	1.006
388	N	385	391	TKLNDLC	1.056
389	D	386	392	KLNDLCF	1.082
390	L	387	393	LNDLCFT	1.079
391	C	388	394	NDLCFTN	1.011
392	F	389	395	DLCFTNV	1.098
393	T	390	396	LCFTNVY	1.14
394	N	391	397	CFTNVYA	1.114
395	V	392	398	FTNVYAD	1.036
396	Y	393	399	TNVYADS	1.024
397	A	394	400	NVYADSF	1.05
398	D	395	401	VYADSFV	1.137
399	S	396	402	YADSFVI	1.104
400	F	397	403	ADSFVIR	1.063
401	V	398	404	DSFVIRG	1.036
402	I	399	405	SFVIRGD	1.036
403	R	400	406	FVIRGDE	1.013
404	G	401	407	VIRGDEV	1.055
405	D	402	408	IRGDEVR	0.982
406	E	403	409	RGDEVRQ	0.962
407	V	404	410	GDEVRQI	1.002
408	R	405	411	DEVRQIA	1.029
409	Q	406	412	EVRQIAP	1.057
410	I	407	413	VRQIAPG	1.061
411	A	408	414	RQIAPGQ	1.008
412	P	409	415	QIAPGQT	1.013
413	G	410	416	IAPGQTG	0.993
414	Q	411	417	APGQTGK	0.961
415	T	412	418	PGQTGKI	0.974
416	G	413	419	GQTGKIA	0.974
417	K	414	420	QTGKIAD	0.973
418	I	415	421	TGKIADY	0.994
419	A	416	422	GKIADYN	0.975
420	D	417	423	KIADYNY	1.016
421	Y	418	424	IADYNYK	1.016
422	N	419	425	ADYNYKL	1.03
423	Y	420	426	DYNYKLP	1.03
424	K	421	427	YNYKLPD	1.03
425	L	422	428	NYKLPDD	0.988
426	P	423	429	YKLPDDF	1.033
427	D	424	430	KLPDDFT	0.997
428	D	425	431	LPDDFTG	0.989
429	F	426	432	PDDFTGC	1.012
430	T	427	433	DDFTGCV	1.057
431	G	428	434	DFTGCVI	1.098
432	C	429	435	FTGCVIA	1.126
433	V	430	436	TGCVIAW	1.098
434	I	431	437	GCVIAWN	1.079
435	A	432	438	CVIAWNS	1.099
436	W	433	439	VIAWNSN	1.008
437	N	434	440	IAWNSNN	0.921
438	S	435	441	AWNSNNL	0.935
439	N	436	442	WNSNNLD	0.907
440	N	437	443	NSNNLDS	0.924
441	L	438	444	SNNLDSK	0.946
442	D	439	445	NNLDSKV	0.999
443	S	440	446	NLDSKVG	1.013
444	K	441	447	LDSKVGG	1.027
445	V	442	448	DSKVGGN	0.959
446	G	443	449	SKVGGNY	1.001
447	G	444	450	KVGGNYN	0.968
448	N	445	451	VGGNYNY	1.001
449	Y	446	452	GGNYNYL	0.982
450	N	447	453	GNYNYLY	1.023
451	Y	448	454	NYNYLYR	1.023
452	L	449	455	YNYLYRL	1.09
453	Y	450	456	NYLYRLF	1.08
454	R	451	457	YLYRLFR	1.094
455	L	452	458	LYRLFRK	1.061
456	F	453	459	YRLFRKS	1.027
457	R	454	460	RLFRKSN	0.972
458	K	455	461	LFRKSNL	1.026
459	S	456	462	FRKSNLK	0.98
460	N	457	463	RKSNLKP	0.976
461	L	458	464	KSNLKPF	1.008
462	K	459	465	SNLKPFE	0.996
463	P	460	466	NLKPFER	0.976
464	F	461	467	LKPFERD	0.989
465	E	462	468	KPFERDI	0.975
466	R	463	469	PFERDIS	0.987
467	D	464	470	FERDIST	0.965
468	I	465	471	ERDISTE	0.931
469	S	466	472	RDISTEI	0.974
470	T	467	473	DISTEIY	1.015
471	E	468	474	ISTEIYQ	1.036
472	I	469	475	STEIYQA	1.023
473	Y	470	476	TEIYQAG	1.004
474	Q	471	477	EIYQAGS	1.018
475	A	472	478	IYQAGST	1.027
476	G	473	479	YQAGSTP	1.014
477	S	474	480	QAGSTPC	1.05
478	T	475	481	AGSTPCN	1.016
479	P	476	482	GSTPCNG	0.989
480	C	477	483	STPCNGV	1.061
481	N	478	484	TPCNGVE	1.038
482	G	479	485	PCNGVEG	1.033
483	V	480	486	CNGVEGF	1.037
484	E	481	487	NGVEGFN	0.946
485	G	482	488	GVEGFNC	1.037
486	F	483	489	VEGFNCY	1.078
487	N	484	490	EGFNCYF	1.037
488	C	485	491	GFNCYFP	1.067
489	Y	486	492	FNCYFPL	1.121
490	F	487	493	NCYFPLQ	1.11
491	P	488	494	CYFPLQS	1.144
492	L	489	495	YFPLQSY	1.108
493	Q	490	496	FPLQSYG	1.067
494	S	491	497	PLQSYGF	1.067
495	Y	492	498	LQSYGFQ	1.06
496	G	493	499	QSYGFQP	1.033
497	F	494	500	SYGFQPT	1.018
498	Q	495	501	YGFQPTN	0.984
499	P	496	502	GFQPTNG	0.943
500	T	497	503	FQPTNGV	1.016
501	N	498	504	QPTNGVG	0.985
502	G	499	505	PTNGVGY	1.006
503	V	500	506	TNGVGYQ	0.999
504	G	501	507	NGVGYQP	1.021
505	Y	502	508	GVGYQPY	1.076
506	Q	503	509	VGYQPYR	1.076
507	P	504	510	GYQPYRV	1.076
508	Y	505	511	YQPYRVV	1.149
509	R	506	512	QPYRVVV	1.18
510	V	507	513	PYRVVVL	1.214
511	V	508	514	YRVVVLS	1.206
512	V	509	515	RVVVLSF	1.196
513	L	510	516	VVVLSFE	1.193
514	S	511	517	VVLSFEL	1.174
515	F	512	518	VLSFELL	1.155
516	E	513	519	LSFELLH	1.116
517	L	514	520	SFELLHA	1.089
518	L	515	521	FELLHAP	1.096
519	H	516	522	ELLHAPA	1.093
520	A	517	523	LLHAPAT	1.101
521	P	518	524	LHAPATV	1.12
522	A	519	525	HAPATVC	1.143
523	T	520	526	APATVCG	1.11
524	V	521	527	PATVCGP	1.11
525	C	522	528	ATVCGPK	1.091
526	G	523	529	TVCGPKK	1.072
527	P	524	530	VCGPKKS	1.086
528	K	525	531	CGPKKST	1.019
529	K	526	532	GPKKSTN	0.928
530	S	527	533	PKKSTNL	0.982
531	T	528	534	KKSTNLV	1.027
532	N	529	535	KSTNLVK	1.027
533	L	530	536	STNLVKN	1.005
534	V	531	537	TNLVKNK	0.993
535	K	532	538	NLVKNKC	1.065
536	N	533	539	LVKNKCV	1.152
537	K	534	540	VKNKCVN	1.084
538	C	535	541	KNKCVNF	1.043
539	V	536	542	NKCVNFN	1.021
540	N	537	543	KCVNFNF	1.066
541	F	538	544	CVNFNFN	1.044
542	N	539	545	VNFNFNG	0.967
543	F	540	546	NFNFNGL	0.948
544	N	541	547	FNFNGLT	0.967
545	G	542	548	NFNGLTG	0.936
546	L	543	549	FNGLTGT	0.955
547	T	544	550	NGLTGTG	0.924
548	G	545	551	GLTGTGV	1.01
549	T	546	552	LTGTGVL	1.064
550	G	547	553	TGTGVLT	1.015
551	V	548	554	GTGVLTE	1.007
552	L	549	555	TGVLTES	1.027
553	T	550	556	GVLTESN	1.008
554	E	551	557	VLTESNK	1.016
555	S	552	558	LTESNKK	0.951
556	N	553	559	TESNKKF	0.928
557	K	554	560	ESNKKFL	0.977
558	K	555	561	SNKKFLP	1.008
559	F	556	562	NKKFLPF	1.019
560	L	557	563	KKFLPFQ	1.053
561	P	558	564	KFLPFQQ	1.065
562	F	559	565	FLPFQQF	1.088
563	Q	560	566	LPFQQFG	1.057
564	Q	561	567	PFQQFGR	1.003
565	F	562	568	FQQFGRD	0.975
566	G	563	569	QQFGRDI	0.984
567	R	564	570	QFGRDIA	0.991
568	D	565	571	FGRDIAD	0.969
569	I	566	572	GRDIADT	0.943
570	A	567	573	RDIADTT	0.948
571	D	568	574	DIADTTD	0.947
572	T	569	575	IADTTDA	0.976
573	T	570	576	ADTTDAV	1.009
574	D	571	577	DTTDAVR	0.981
575	A	572	578	TTDAVRD	0.981
576	V	573	579	TDAVRDP	1.004
577	R	574	580	DAVRDPQ	1.019
578	D	575	581	AVRDPQT	1.025
579	P	576	582	VRDPQTL	1.051
580	Q	577	583	RDPQTLE	0.975
581	T	578	584	DPQTLEI	1.015
582	L	579	585	PQTLEIL	1.07
583	E	580	586	QTLEILD	1.042
584	I	581	587	TLEILDI	1.061
585	L	582	588	LEILDIT	1.061
586	D	583	589	EILDITP	1.035
587	I	584	590	ILDITPC	1.115
588	T	585	591	LDITPCS	1.095
589	P	586	592	DITPCSF	1.072
590	C	587	593	ITPCSFG	1.073
591	S	588	594	TPCSFGG	1.034
592	F	589	595	PCSFGGV	1.101
593	G	590	596	CSFGGVS	1.094
594	G	591	597	SFGGVSV	1.09
595	V	592	598	FGGVSVI	1.11
596	S	593	599	GGVSVIT	1.084
597	V	594	600	GVSVITP	1.111
598	I	595	601	VSVITPG	1.111
599	T	596	602	SVITPGT	1.043
600	P	597	603	VITPGTN	1.01
601	G	598	604	ITPGTNT	0.942
602	T	599	605	TPGTNTS	0.922
603	N	600	606	PGTNTSN	0.903
604	T	601	607	GTNTSNQ	0.896
605	S	602	608	TNTSNQV	0.969
606	N	603	609	NTSNQVA	0.991
607	Q	604	610	TSNQVAV	1.077
608	V	605	611	SNQVAVL	1.126
609	A	606	612	NQVAVLY	1.147
610	V	607	613	QVAVLYQ	1.182
611	L	608	614	VAVLYQG	1.161
612	Y	609	615	AVLYQGV	1.161
613	Q	610	616	VLYQGVN	1.12
614	G	611	617	LYQGVNC	1.124
615	V	612	618	YQGVNCT	1.076
616	N	613	619	QGVNCTE	1.031
617	C	614	620	GVNCTEV	1.084
618	T	615	621	VNCTEVP	1.111
619	E	616	622	NCTEVPV	1.111
620	V	617	623	CTEVPVA	1.152
621	P	618	624	TEVPVAI	1.115
622	V	619	625	EVPVAIH	1.143
623	A	620	626	VPVAIHA	1.174
624	I	621	627	PVAIHAD	1.1
625	H	622	628	VAIHADQ	1.093
626	A	623	629	AIHADQL	1.074
627	D	624	630	IHADQLT	1.052
628	Q	625	631	HADQLTP	1.039
629	L	626	632	ADQLTPT	1.011
630	T	627	633	DQLTPTW	0.987
631	P	628	634	QLTPTWR	0.988
632	T	629	635	LTPTWRV	1.04
633	W	630	636	TPTWRVY	1.027
634	R	631	637	PTWRVYS	1.042
635	V	632	638	TWRVYST	1.02
636	Y	633	639	WRVYSTG	1.015
637	S	634	640	RVYSTGS	1.032
638	T	635	641	VYSTGSN	1.018
639	G	636	642	YSTGSNV	1.018
640	S	637	643	STGSNVF	1.008
641	N	638	644	TGSNVFQ	1.009
642	V	639	645	GSNVFQT	1.009
643	F	640	646	SNVFQTR	1.008
644	Q	641	647	NVFQTRA	1.016
645	T	642	648	VFQTRAG	1.03
646	R	643	649	FQTRAGC	1.034
647	A	644	650	QTRAGCL	1.057
648	G	645	651	TRAGCLI	1.076
649	C	646	652	RAGCLIG	1.071
650	L	647	653	AGCLIGA	1.099
651	I	648	654	GCLIGAE	1.068
652	G	649	655	CLIGAEH	1.101
653	A	650	656	LIGAEHV	1.097
654	E	651	657	IGAEHVN	1.029
655	H	652	658	GAEHVNN	0.976
656	V	653	659	AEHVNNS	0.995
657	N	654	660	EHVNNSY	1.009
658	N	655	661	HVNNSYE	1.009
659	S	656	662	VNNSYEC	1.053
660	Y	657	663	NNSYECD	0.979
661	E	658	664	NSYECDI	1.033
662	C	659	665	SYECDIP	1.074
663	D	660	666	YECDIPI	1.094
664	I	661	667	ECDIPIG	1.053
665	P	662	668	CDIPIGA	1.083
666	I	663	669	DIPIGAG	1.007
667	G	664	670	IPIGAGI	1.047
668	A	665	671	PIGAGIC	1.085
669	G	666	672	IGAGICA	1.085
670	I	667	673	GAGICAS	1.065
671	C	668	674	AGICASY	1.106
672	A	669	675	GICASYQ	1.099
673	S	670	676	ICASYQT	1.104
674	Y	671	677	CASYQTQ	1.084
675	Q	672	678	ASYQTQT	1.012
676	T	673	679	SYQTQTN	0.971
677	Q	674	680	YQTQTNS	0.971
678	T	675	681	QTQTNSP	0.957
679	N	676	682	TQTNSPR	0.937
680	S	677	683	QTNSPRR	0.932
681	P	678	684	TNSPRRA	0.939
682	R	679	685	NSPRRAR	0.934
683	R	680	686	SPRRARS	0.967
684	A	681	687	PRRARSV	1.02
685	R	682	688	RRARSVA	1.02
686	S	683	689	RARSVAS	1.04
687	V	684	690	ARSVASQ	1.06
688	A	685	691	RSVASQS	1.053
689	S	686	692	SVASQSI	1.093
690	Q	687	693	VASQSII	1.113
691	S	688	694	ASQSIIA	1.067
692	I	689	695	SQSIIAY	1.081
693	I	690	696	QSIIAYT	1.066
694	A	691	697	SIIAYTM	1.039
695	Y	692	698	IIAYTMS	1.039
696	T	693	699	IAYTMSL	1.053
697	M	694	700	AYTMSLG	1.014
698	S	695	701	YTMSLGA	1.014
699	L	696	702	TMSLGAE	0.969
700	G	697	703	MSLGAEN	0.95
701	A	698	704	SLGAENS	0.977
702	E	699	705	LGAENSV	1.03
703	N	700	706	GAENSVA	1.003
704	S	701	707	AENSVAY	1.044
705	V	702	708	ENSVAYS	1.037
706	A	703	709	NSVAYSN	1.026
707	Y	704	710	SVAYSNN	1.026
708	S	705	711	VAYSNNS	1.026
709	N	706	712	AYSNNSI	0.993
710	N	707	713	YSNNSIA	0.993
711	S	708	714	SNNSIAI	0.992
712	I	709	715	NNSIAIP	0.999
713	A	710	716	NSIAIPT	1.018
714	I	711	717	SIAIPTN	1.018
715	P	712	718	IAIPTNF	1.03
716	T	713	719	AIPTNFT	0.995
717	N	714	720	IPTNFTI	1.008
718	F	715	721	PTNFTIS	0.988
719	T	716	722	TNFTISV	1.033
720	I	717	723	NFTISVT	1.033
721	S	718	724	FTISVTT	1.052
722	V	719	725	TISVTTE	1.018
723	T	720	726	ISVTTEI	1.053
724	T	721	727	SVTTEIL	1.067
725	E	722	728	VTTEILP	1.074
726	I	723	729	TTEILPV	1.074
727	L	724	730	TEILPVS	1.089
728	P	725	731	EILPVSM	1.077
729	V	726	732	ILPVSMT	1.085
730	S	727	733	LPVSMTK	1.053
731	M	728	734	PVSMTKT	1.005
732	T	729	735	VSMTKTS	0.997
733	K	730	736	SMTKTSV	0.997
734	T	731	737	MTKTSVD	0.976
735	S	732	738	TKTSVDC	1.06
736	V	733	739	KTSVDCT	1.06
737	D	734	740	TSVDCTM	1.045
738	C	735	741	SVDCTMY	1.081
739	T	736	742	VDCTMYI	1.101
740	M	737	743	DCTMYIC	1.105
741	Y	738	744	CTMYICG	1.107
742	I	739	745	TMYICGD	1.029
743	C	740	746	MYICGDS	1.043
744	G	741	747	YICGDST	1.055
745	D	742	748	ICGDSTE	1.011
746	S	743	749	CGDSTEC	1.048
747	T	744	750	GDSTECS	0.991
748	E	745	751	DSTECSN	0.977
749	C	746	752	STECSNL	1.032
750	S	747	753	TECSNLL	1.066
751	N	748	754	ECSNLLL	1.114
752	L	749	755	CSNLLLQ	1.138
753	L	750	756	SNLLLQY	1.102
754	L	751	757	NLLLQYG	1.082
755	Q	752	758	LLLQYGS	1.116
756	Y	753	759	LLQYGSF	1.093
757	G	754	760	LQYGSFC	1.116
758	S	755	761	QYGSFCT	1.068
759	F	756	762	YGSFCTQ	1.068
760	C	757	763	GSFCTQL	1.08
761	T	758	764	SFCTQLN	1.066
762	Q	759	765	FCTQLNR	1.047
763	L	760	766	CTQLNRA	1.043
764	N	761	767	TQLNRAL	1.02
765	R	762	768	QLNRALT	1.02
766	A	763	769	LNRALTG	0.999
767	L	764	770	NRALTGI	0.985
768	T	765	771	RALTGIA	1.027
769	G	766	772	ALTGIAV	1.099
770	I	767	773	LTGIAVE	1.069
771	A	768	774	TGIAVEQ	1.035
772	V	769	775	GIAVEQD	1.029
773	E	770	776	IAVEQDK	1.037
774	Q	771	777	AVEQDKN	0.984
775	D	772	778	VEQDKNT	0.961
776	K	773	779	EQDKNTQ	0.909
777	N	774	780	QDKNTQE	0.909
778	T	775	781	DKNTQEV	0.961
779	Q	776	782	KNTQEVF	0.994
780	E	777	783	NTQEVFA	1.013
781	V	778	784	TQEVFAQ	1.047
782	F	779	785	QEVFAQV	1.115
783	A	780	786	EVFAQVK	1.102
784	Q	781	787	VFAQVKQ	1.126
785	V	782	788	FAQVKQI	1.093
786	K	783	789	AQVKQIY	1.103
787	Q	784	790	QVKQIYK	1.084
788	I	785	791	VKQIYKT	1.069
789	Y	786	792	KQIYKTP	1.023
790	K	787	793	QIYKTPP	1.042
791	T	788	794	IYKTPPI	1.062
792	P	789	795	YKTPPIK	1.03
793	P	790	796	KTPPIKD	0.988
794	I	791	797	TPPIKDF	1.011
795	K	792	798	PPIKDFG	1.006
796	D	793	799	PIKDFGG	0.979
797	F	794	800	IKDFGGF	0.983
798	G	795	801	KDFGGFN	0.929
799	G	796	802	DFGGFNF	0.952
800	F	797	803	FGGFNFS	0.973
801	N	798	804	GGFNFSQ	0.962
802	F	799	805	GFNFSQI	1.002
803	S	800	806	FNFSQIL	1.055
804	Q	801	807	NFSQILP	1.051
805	I	802	808	FSQILPD	1.064
806	L	803	809	SQILPDP	1.06
807	P	804	810	QILPDPS	1.06
808	D	805	811	ILPDPSK	1.048
809	P	806	812	LPDPSKP	1.036
810	S	807	813	PDPSKPS	1.002
811	K	808	814	DPSKPSK	0.983
812	P	809	815	PSKPSKR	0.984
813	S	810	816	SKPSKRS	0.976
814	K	811	817	KPSKRSF	0.987
815	R	812	818	PSKRSFI	1.019
816	S	813	819	SKRSFIE	0.989
817	F	814	820	KRSFIED	0.968
818	I	815	821	RSFIEDL	1.014
819	E	816	822	SFIEDLL	1.067
820	D	817	823	FIEDLLF	1.079
821	L	818	824	IEDLLFN	1.034
822	L	819	825	EDLLFNK	1.002
823	F	820	826	DLLFNKV	1.078
824	N	821	827	LLFNKVT	1.084
825	K	822	828	LFNKVTL	1.084
826	V	823	829	FNKVTLA	1.058
827	T	824	830	NKVTLAD	1.025
828	L	825	831	KVTLADA	1.067
829	A	826	832	VTLADAG	1.059
830	D	827	833	TLADAGF	1.017
831	A	828	834	LADAGFI	1.052
832	G	829	835	ADAGFIK	1.006
833	F	830	836	DAGFIKQ	0.999
834	I	831	837	AGFIKQY	1.041
835	K	832	838	GFIKQYG	1.014
836	Q	833	839	FIKQYGD	1.013
837	Y	834	840	IKQYGDC	1.059
838	G	835	841	KQYGDCL	1.073
839	D	836	842	QYGDCLG	1.065
840	C	837	843	YGDCLGD	1.043
841	L	838	844	GDCLGDI	1.042
842	G	839	845	DCLGDIA	1.069
843	D	840	846	CLGDIAA	1.097
844	I	841	847	LGDIAAR	1.02
845	A	842	848	GDIAARD	0.966
846	A	843	849	DIAARDL	1.019
847	R	844	850	IAARDLI	1.06
848	D	845	851	AARDLIC	1.097
849	L	846	852	ARDLICA	1.097
850	I	847	853	RDLICAQ	1.09
851	C	848	854	DLICAQK	1.098
852	A	849	855	LICAQKF	1.131
853	Q	850	856	ICAQKFN	1.063
854	K	851	857	CAQKFNG	1.023
855	F	852	858	AQKFNGL	1.0
856	N	853	859	QKFNGLT	0.978
857	G	854	860	KFNGLTV	1.03
858	L	855	861	FNGLTVL	1.076
859	T	856	862	NGLTVLP	1.072
860	V	857	863	GLTVLPP	1.113
861	L	858	864	LTVLPPL	1.167
862	P	859	865	TVLPPLL	1.167
863	P	860	866	VLPPLLT	1.167
864	L	861	867	LPPLLTD	1.093
865	L	862	868	PPLLTDE	1.036
866	T	863	869	PLLTDEM	1.002
867	D	864	870	LLTDEMI	1.015
868	E	865	871	LTDEMIA	0.988
869	M	866	872	TDEMIAQ	0.955
870	I	867	873	DEMIAQY	0.991
871	A	868	874	EMIAQYT	0.997
872	Q	869	875	MIAQYTS	1.02
873	Y	870	876	IAQYTSA	1.054
874	T	871	877	AQYTSAL	1.068
875	S	872	878	QYTSALL	1.094
876	A	873	879	YTSALLA	1.101
877	L	874	880	TSALLAG	1.06
878	L	875	881	SALLAGT	1.06
879	A	876	882	ALLAGTI	1.08
880	G	877	883	LLAGTIT	1.058
881	T	878	884	LAGTITS	1.024
882	I	879	885	AGTITSG	0.971
883	T	880	886	GTITSGW	0.946
884	S	881	887	TITSGWT	0.951
885	G	882	888	ITSGWTF	0.977
886	W	883	889	TSGWTFG	0.937
887	T	884	890	SGWTFGA	0.96
888	F	885	891	GWTFGAG	0.94
889	G	886	892	WTFGAGA	0.967
890	A	887	893	TFGAGAA	0.991
891	G	888	894	FGAGAAL	1.04
892	A	889	895	GAGAALQ	1.029
893	A	890	896	AGAALQI	1.069
894	L	891	897	GAALQIP	1.069
895	Q	892	898	AALQIPF	1.1
896	I	893	899	ALQIPFA	1.1
897	P	894	900	LQIPFAM	1.066
898	F	895	901	QIPFAMQ	1.032
899	A	896	902	IPFAMQM	1.005
900	M	897	903	PFAMQMA	0.993
901	Q	898	904	FAMQMAY	1.007
902	M	899	905	AMQMAYR	0.976
903	A	900	906	MQMAYRF	0.979
904	Y	901	907	QMAYRFN	0.972
905	R	902	908	MAYRFNG	0.952
906	F	903	909	AYRFNGI	0.999
907	N	904	910	YRFNGIG	0.972
908	G	905	911	RFNGIGV	1.003
909	I	906	912	FNGIGVT	1.008
910	G	907	913	NGIGVTQ	0.998
911	V	908	914	GIGVTQN	0.998
912	T	909	915	IGVTQNV	1.07
913	Q	910	916	GVTQNVL	1.084
914	N	911	917	VTQNVLY	1.125
915	V	912	918	TQNVLYE	1.049
916	L	913	919	QNVLYEN	1.03
917	Y	914	920	NVLYENQ	1.03
918	E	915	921	VLYENQK	1.052
919	N	916	922	LYENQKL	1.033
920	Q	917	923	YENQKLI	1.019
921	K	918	924	ENQKLIA	1.005
922	L	919	925	NQKLIAN	0.995
923	I	920	926	QKLIANQ	1.029
924	A	921	927	KLIANQF	1.04
925	N	922	928	LIANQFN	1.018
926	Q	923	929	IANQFNS	0.984
927	F	924	930	ANQFNSA	0.971
928	N	925	931	NQFNSAI	0.984
929	S	926	932	QFNSAIG	0.998
930	A	927	933	FNSAIGK	0.986
931	I	928	934	NSAIGKI	0.994
932	G	929	935	SAIGKIQ	1.028
933	K	930	936	AIGKIQD	1.008
934	I	931	937	IGKIQDS	1.0
935	Q	932	938	GKIQDSL	1.014
936	D	933	939	KIQDSLS	1.034
937	S	934	940	IQDSLSS	1.046
938	L	935	941	QDSLSST	1.011
939	S	936	942	DSLSSTA	1.018
940	S	937	943	SLSSTAS	1.039
941	T	938	944	LSSTASA	1.046
942	A	939	945	SSTASAL	1.046
943	S	940	946	STASALG	1.026
944	A	941	947	TASALGK	1.015
945	L	942	948	ASALGKL	1.063
946	G	943	949	SALGKLQ	1.056
947	K	944	950	ALGKLQD	1.036
948	L	945	951	LGKLQDV	1.081
949	Q	946	952	GKLQDVV	1.1
950	D	947	953	KLQDVVN	1.086
951	V	948	954	LQDVVNQ	1.098
952	V	949	955	QDVVNQN	1.031
953	N	950	956	DVVNQNA	1.038
954	Q	951	957	VVNQNAQ	1.059
955	N	952	958	VNQNAQA	1.013
956	A	953	959	NQNAQAL	0.994
957	Q	954	960	QNAQALN	0.994
958	A	955	961	NAQALNT	0.979
959	L	956	962	AQALNTL	1.047
960	N	957	963	QALNTLV	1.092
961	T	958	964	ALNTLVK	1.08
962	L	959	965	LNTLVKQ	1.073
963	V	960	966	NTLVKQL	1.073
964	K	961	967	TLVKQLS	1.107
965	Q	962	968	LVKQLSS	1.122
966	L	963	969	VKQLSSN	1.054
967	S	964	970	KQLSSNF	1.012
968	S	965	971	QLSSNFG	1.004
969	N	966	972	LSSNFGA	1.011
970	F	967	973	SSNFGAI	0.997
971	G	968	974	SNFGAIS	0.997
972	A	969	975	NFGAISS	0.997
973	I	970	976	FGAISSV	1.084
974	S	971	977	GAISSVL	1.107
975	S	972	978	AISSVLN	1.093
976	V	973	979	ISSVLND	1.064
977	L	974	980	SSVLNDI	1.064
978	N	975	981	SVLNDIL	1.098
979	D	976	982	VLNDILS	1.098
980	I	977	983	LNDILSR	1.026
981	L	978	984	NDILSRL	1.026
982	S	979	985	DILSRLD	1.038
983	R	980	986	ILSRLDK	1.048
984	L	981	987	LSRLDKV	1.081
985	D	982	988	SRLDKVE	1.024
986	K	983	989	RLDKVEA	1.031
987	V	984	990	LDKVEAE	1.028
988	E	985	991	DKVEAEV	1.047
989	A	986	992	KVEAEVQ	1.068
990	E	987	993	VEAEVQI	1.1
991	V	988	994	EAEVQID	1.026
992	Q	989	995	AEVQIDR	1.029
993	I	990	996	EVQIDRL	1.056
994	D	991	997	VQIDRLI	1.099
995	R	992	998	QIDRLIT	1.031
996	L	993	999	IDRLITG	1.011
997	I	994	1000	DRLITGR	0.971
998	T	995	1001	RLITGRL	1.026
999	G	996	1002	LITGRLQ	1.046
1000	R	997	1003	ITGRLQS	1.012
1001	L	998	1004	TGRLQSL	1.026
1002	Q	999	1005	GRLQSLQ	1.041
1003	S	1000	1006	RLQSLQT	1.046
1004	L	1001	1007	LQSLQTY	1.087
1005	Q	1002	1008	QSLQTYV	1.106
1006	T	1003	1009	SLQTYVT	1.091
1007	Y	1004	1010	LQTYVTQ	1.092
1008	V	1005	1011	QTYVTQQ	1.058
1009	T	1006	1012	TYVTQQL	1.092
1010	Q	1007	1013	YVTQQLI	1.126
1011	Q	1008	1014	VTQQLIR	1.085
1012	L	1009	1015	TQQLIRA	1.04
1013	I	1010	1016	QQLIRAA	1.062
1014	R	1011	1017	QLIRAAE	1.038
1015	A	1012	1018	LIRAAEI	1.058
1016	A	1013	1019	IRAAEIR	1.004
1017	E	1014	1020	RAAEIRA	0.992
1018	I	1015	1021	AAEIRAS	1.011
1019	R	1016	1022	AEIRASA	1.011
1020	A	1017	1023	EIRASAN	0.97
1021	S	1018	1024	IRASANL	1.027
1022	A	1019	1025	RASANLA	1.015
1023	N	1020	1026	ASANLAA	1.042
1024	L	1021	1027	SANLAAT	1.02
1025	A	1022	1028	ANLAATK	1.008
1026	A	1023	1029	NLAATKM	0.974
1027	T	1024	1030	LAATKMS	1.008
1028	K	1025	1031	AATKMSE	0.951
1029	M	1026	1032	ATKMSEC	1.001
1030	S	1027	1033	TKMSECV	1.046
1031	E	1028	1034	KMSECVL	1.095
1032	C	1029	1035	MSECVLG	1.087
1033	V	1030	1036	SECVLGQ	1.114
1034	L	1031	1037	ECVLGQS	1.114
1035	G	1032	1038	CVLGQSK	1.125
1036	Q	1033	1039	VLGQSKR	1.048
1037	S	1034	1040	LGQSKRV	1.048
1038	K	1035	1041	GQSKRVD	0.993
1039	R	1036	1042	QSKRVDF	1.024
1040	V	1037	1043	SKRVDFC	1.081
1041	D	1038	1044	KRVDFCG	1.061
1042	F	1039	1045	RVDFCGK	1.061
1043	C	1040	1046	VDFCGKG	1.061
1044	G	1041	1047	DFCGKGY	1.03
1045	K	1042	1048	FCGKGYH	1.064
1046	G	1043	1049	CGKGYHL	1.087
1047	Y	1044	1050	GKGYHLM	1.003
1048	H	1045	1051	KGYHLMS	1.023
1049	L	1046	1052	GYHLMSF	1.046
1050	M	1047	1053	YHLMSFP	1.073
1051	S	1048	1054	HLMSFPQ	1.052
1052	F	1049	1055	LMSFPQS	1.039
1053	P	1050	1056	MSFPQSA	1.012
1054	Q	1051	1057	SFPQSAP	1.046
1055	S	1052	1058	FPQSAPH	1.059
1056	A	1053	1059	PQSAPHG	1.028
1057	P	1054	1060	QSAPHGV	1.074
1058	H	1055	1061	SAPHGVV	1.126
1059	G	1056	1062	APHGVVF	1.138
1060	V	1057	1063	PHGVVFL	1.164
1061	V	1058	1064	HGVVFLH	1.17
1062	F	1059	1065	GVVFLHV	1.21
1063	L	1060	1066	VVFLHVT	1.215
1064	H	1061	1067	VFLHVTY	1.183
1065	V	1062	1068	FLHVTYV	1.183
1066	T	1063	1069	LHVTYVP	1.179
1067	Y	1064	1070	HVTYVPA	1.153
1068	V	1065	1071	VTYVPAQ	1.14
1069	P	1066	1072	TYVPAQE	1.064
1070	A	1067	1073	YVPAQEK	1.067
1071	Q	1068	1074	VPAQEKN	1.012
1072	E	1069	1075	PAQEKNF	0.97
1073	K	1070	1076	AQEKNFT	0.948
1074	N	1071	1077	QEKNFTT	0.926
1075	F	1072	1078	EKNFTTA	0.933
1076	T	1073	1079	KNFTTAP	0.963
1077	T	1074	1080	NFTTAPA	0.982
1078	A	1075	1081	FTTAPAI	1.036
1079	P	1076	1082	TTAPAIC	1.082
1080	A	1077	1083	TAPAICH	1.11
1081	I	1078	1084	APAICHD	1.104
1082	C	1079	1085	PAICHDG	1.077
1083	H	1080	1086	AICHDGK	1.058
1084	D	1081	1087	ICHDGKA	1.058
1085	G	1082	1088	CHDGKAH	1.051
1086	K	1083	1089	HDGKAHF	1.005
1087	A	1084	1090	DGKAHFP	0.999
1088	H	1085	1091	GKAHFPR	1.0
1089	F	1086	1092	KAHFPRE	0.997
1090	P	1087	1093	AHFPREG	0.989
1091	R	1088	1094	HFPREGV	1.034
1092	E	1089	1095	FPREGVF	1.032
1093	G	1090	1096	PREGVFV	1.074
1094	V	1091	1097	REGVFVS	1.067
1095	F	1092	1098	EGVFVSN	1.053
1096	V	1093	1099	GVFVSNG	1.056
1097	S	1094	1100	VFVSNGT	1.061
1098	N	1095	1101	FVSNGTH	1.021
1099	G	1096	1102	VSNGTHW	0.993
1100	T	1097	1103	SNGTHWF	0.951
1101	H	1098	1104	NGTHWFV	1.004
1102	W	1099	1105	GTHWFVT	1.023
1103	F	1100	1106	THWFVTQ	1.044
1104	V	1101	1107	HWFVTQR	1.038
1105	T	1102	1108	WFVTQRN	0.991
1106	Q	1103	1109	FVTQRNF	1.02
1107	R	1104	1110	VTQRNFY	1.03
1108	N	1105	1111	TQRNFYE	0.954
1109	F	1106	1112	QRNFYEP	0.976
1110	Y	1107	1113	RNFYEPQ	0.976
1111	E	1108	1114	NFYEPQI	1.016
1112	P	1109	1115	FYEPQII	1.069
1113	Q	1110	1116	YEPQIIT	1.043
1114	I	1111	1117	EPQIITT	1.007
1115	I	1112	1118	PQIITTD	1.01
1116	T	1113	1119	QIITTDN	0.968
1117	T	1114	1120	IITTDNT	0.953
1118	D	1115	1121	ITTDNTF	0.945
1119	N	1116	1122	TTDNTFV	0.978
1120	T	1117	1123	TDNTFVS	0.992
1121	F	1118	1124	DNTFVSG	0.987
1122	V	1119	1125	NTFVSGN	0.974
1123	S	1120	1126	TFVSGNC	1.065
1124	G	1121	1127	FVSGNCD	1.059
1125	N	1122	1128	VSGNCDV	1.101
1126	C	1123	1129	SGNCDVV	1.101
1127	D	1124	1130	GNCDVVI	1.121
1128	V	1125	1131	NCDVVIG	1.121
1129	V	1126	1132	CDVVIGI	1.175
1130	I	1127	1133	DVVIGIV	1.17
1131	G	1128	1134	VVIGIVN	1.158
1132	I	1129	1135	VIGIVNN	1.071
1133	V	1130	1136	IGIVNNT	1.003
1134	N	1131	1137	GIVNNTV	1.036
1135	N	1132	1138	IVNNTVY	1.077
1136	T	1133	1139	VNNTVYD	1.036
1137	V	1134	1140	NNTVYDP	0.991
1138	Y	1135	1141	NTVYDPL	1.058
1139	D	1136	1142	TVYDPLQ	1.093
1140	P	1137	1143	VYDPLQP	1.115
1141	L	1138	1144	YDPLQPE	1.039
1142	Q	1139	1145	DPLQPEL	1.051
1143	P	1140	1146	PLQPELD	1.051
1144	E	1141	1147	LQPELDS	1.044
1145	L	1142	1148	QPELDSF	1.021
1146	D	1143	1149	PELDSFK	1.009
1147	S	1144	1150	ELDSFKE	0.979
1148	F	1145	1151	LDSFKEE	0.979
1149	K	1146	1152	DSFKEEL	0.979
1150	E	1147	1153	SFKEELD	0.979
1151	E	1148	1154	FKEELDK	0.967
1152	L	1149	1155	KEELDKY	0.977
1153	D	1150	1156	EELDKYF	1.0
1154	K	1151	1157	ELDKYFK	1.011
1155	Y	1152	1158	LDKYFKN	1.001
1156	F	1153	1159	DKYFKNH	0.98
1157	K	1154	1160	KYFKNHT	0.986
1158	N	1155	1161	YFKNHTS	0.998
1159	H	1156	1162	FKNHTSP	0.984
1160	T	1157	1163	KNHTSPD	0.952
1161	S	1158	1164	NHTSPDV	1.016
1162	P	1159	1165	HTSPDVD	1.029
1163	D	1160	1166	TSPDVDL	1.05
1164	V	1161	1167	SPDVDLG	1.045
1165	D	1162	1168	PDVDLGD	1.024
1166	L	1163	1169	DVDLGDI	1.037
1167	G	1164	1170	VDLGDIS	1.058
1168	D	1165	1171	DLGDISG	0.985
1169	I	1166	1172	LGDISGI	1.026
1170	S	1167	1173	GDISGIN	0.958
1171	G	1168	1174	DISGINA	0.985
1172	I	1169	1175	ISGINAS	1.006
1173	N	1170	1176	SGINASV	1.039
1174	A	1171	1177	GINASVV	1.092
1175	S	1172	1178	INASVVN	1.078
1176	V	1173	1179	NASVVNI	1.078
1177	V	1174	1180	ASVVNIQ	1.112
1178	N	1175	1181	SVVNIQK	1.093
1179	I	1176	1182	VVNIQKE	1.07
1180	Q	1177	1183	VNIQKEI	1.037
1181	K	1178	1184	NIQKEID	0.963
1182	E	1179	1185	IQKEIDR	0.977
1183	I	1180	1186	QKEIDRL	0.991
1184	D	1181	1187	KEIDRLN	0.957
1185	R	1182	1188	EIDRLNE	0.946
1186	L	1183	1189	IDRLNEV	1.022
1187	N	1184	1190	DRLNEVA	1.009
1188	E	1185	1191	RLNEVAK	1.018
1189	V	1186	1192	LNEVAKN	1.004
1190	A	1187	1193	NEVAKNL	1.004
1191	K	1188	1194	EVAKNLN	1.004
1192	N	1189	1195	VAKNLNE	1.004
1193	L	1190	1196	AKNLNES	0.951
1194	N	1191	1197	KNLNESL	0.978
1195	E	1192	1198	NLNESLI	1.01
1196	S	1193	1199	LNESLID	1.022
1197	L	1194	1200	NESLIDL	1.022
1198	I	1195	1201	ESLIDLQ	1.057
1199	D	1196	1202	SLIDLQE	1.057
1200	L	1197	1203	LIDLQEL	1.091
1201	Q	1198	1204	IDLQELG	1.037
1202	E	1199	1205	DLQELGK	1.005
1203	L	1200	1206	LQELGKY	1.047
1204	G	1201	1207	QELGKYE	0.99
1205	K	1202	1208	ELGKYEQ	0.99
1206	Y	1203	1209	LGKYEQY	1.035
1207	E	1204	1210	GKYEQYI	1.021
1208	Q	1205	1211	KYEQYIK	1.029
1209	Y	1206	1212	YEQYIKW	1.023
1210	I	1207	1213	EQYIKWP	1.009
1211	K	1208	1214	QYIKWPW	1.015
1212	W	1209	1215	YIKWPWY	1.036
1213	P	1210	1216	IKWPWYI	1.035
1214	W	1211	1217	KWPWYIW	0.998
1215	Y	1212	1218	WPWYIWL	1.044
1216	I	1213	1219	PWYIWLG	1.041
1217	W	1214	1220	WYIWLGF	1.045
1218	L	1215	1221	YIWLGFI	1.082
1219	G	1216	1222	IWLGFIA	1.068
1220	F	1217	1223	WLGFIAG	1.028
1221	I	1218	1224	LGFIAGL	1.079
1222	A	1219	1225	GFIAGLI	1.065
1223	G	1220	1226	FIAGLIA	1.092
1224	L	1221	1227	IAGLIAI	1.101
1225	I	1222	1228	AGLIAIV	1.134
1226	A	1223	1229	GLIAIVM	1.1
1227	I	1224	1230	LIAIVMV	1.173
1228	V	1225	1231	IAIVMVT	1.124
1229	M	1226	1232	AIVMVTI	1.124
1230	V	1227	1233	IVMVTIM	1.09
1231	T	1228	1234	VMVTIML	1.104
1232	I	1229	1235	MVTIMLC	1.108
1233	M	1230	1236	VTIMLCC	1.192
1234	L	1231	1237	TIMLCCM	1.112
1235	C	1232	1238	IMLCCMT	1.112
1236	C	1233	1239	MLCCMTS	1.092
1237	M	1234	1240	LCCMTSC	1.176
1238	T	1235	1241	CCMTSCC	1.199
1239	S	1236	1242	CMTSCCS	1.142
1240	C	1237	1243	MTSCCSC	1.142
1241	C	1238	1244	TSCCSCL	1.203
1242	S	1239	1245	SCCSCLK	1.206
1243	C	1240	1246	CCSCLKG	1.186
1244	L	1241	1247	CSCLKGC	1.186
1245	K	1242	1248	SCLKGCC	1.186
1246	G	1243	1249	CLKGCCS	1.186
1247	C	1244	1250	LKGCCSC	1.186
1248	C	1245	1251	KGCCSCG	1.132
1249	S	1246	1252	GCCSCGS	1.144
1250	C	1247	1253	CCSCGSC	1.221
1251	G	1248	1254	CSCGSCC	1.221
1252	S	1249	1255	SCGSCCK	1.152
1253	C	1250	1256	CGSCCKF	1.163
1254	C	1251	1257	GSCCKFD	1.085
1255	K	1252	1258	SCCKFDE	1.082
1256	F	1253	1259	CCKFDED	1.061
1257	D	1254	1260	CKFDEDD	0.983
1258	E	1255	1261	KFDEDDS	0.926
1259	D	1256	1262	FDEDDSE	0.915
1260	D	1257	1263	DEDDSEP	0.911
1261	S	1258	1264	EDDSEPV	0.985
1262	E	1259	1265	DDSEPVL	1.042
1263	P	1260	1266	DSEPVLK	1.051
1264	V	1261	1267	SEPVLKG	1.052
1265	L	1262	1268	EPVLKGV	1.105
1266	K	1263	1269	PVLKGVK	1.116
1267	G	1264	1270	VLKGVKL	1.143
1268	V	1265	1271	LKGVKLH	1.103
1269	K	1266	1272	KGVKLHY	1.09
1270	L	1267	1273	GVKLHYT	1.087
