# Supplementary material for: PdPANA: phagemid display as peptide array for neutralizing antibodies, an engineered in silico vaccine candidate against COVID-19
Source: Front Syst Biol. 2024 Jun 17;4:1309891. doi: 10.3389/fsysb.2024.1309891 (PMC12341989; doi:10.3389/fsysb.2024.1309891)
Supplement: Supplementary file 3 [file DataSheet2.zip › Data_Sheet_2/Immunoinformatic filltering/NetMHC2021.xlsx]

## Sheet: 748948_NetMHC
Pos	Peptide	ID	nM	Rank	Core	nM	Rank	Core	nM	Rank	Core	nM	Rank	Core	nM	Rank	Core	H_Avg_Ranks	N_binders
0	MFVFLVLL	Consensus_1-127	20265.7	28	_MFVFLVLL	23202.6	24	_MFVFLVLL	22978	13	M_FVFLVLL	20980.5	14	M_FVFLVLL	25249.5	36	M_FVFLVLL	19.723	0
1	FVFLVLLP	Consensus_1-127	21577.3	30	FVFLVLLP_	28773.9	36	FVFLVLLP_	34766.4	39	FVFLVLLP_	30454.7	38	FVFLVLLP_	31907.8	65	FVFLVLLP_	38.925	0
2	VFLVLLPL	Consensus_1-127	19856.1	27	_VFLVLLPL	25031.7	27	V_FLVLLPL	25978.9	17	_VFLVLLPL	19922.6	13	V_FLVLLPL	28476.2	48	_VFLVLLPL	21.677	0
3	FLVLLPLV	Consensus_1-127	28611.5	44	FLVLLPLV_	29166	37	F_LVLLPLV	33063.4	33	FLVLLPL_V	35081.5	60	FLVL_LPLV	32863.3	70	FLVLLP_LV	45.041	0
4	LVLLPLVS	Consensus_1-127	31534	55	LVLLPLVS_	39055.2	80	LVLLPLVS_	40449.4	75	LVLLPLVS_	39448.4	95	LVLLPLVS_	37156.1	90	LV_LLPLVS	76.158	0
5	VLLPLVSS	Consensus_1-127	26424.3	39	VLLPLVSS_	40418.4	85	VLLPLVSS_	41093.1	80	VLLPLVSS_	39913.8	95	VL_LPLVSS	39501.4	99	VLLPLVSS_	70.889	0
6	LLPLVSSQ	Consensus_1-127	23767.1	34	LL_PLVSSQ	40940.8	90	L_LPLVSSQ	39903.9	70	_LLPLVSSQ	38892	90	LLPLVS_SQ	37307.6	90	LL_PLVSSQ	64.909	0
7	LPLVSSQC	Consensus_1-127	39142.7	85	_LPLVSSQC	44188.3	99	LPL_VSSQC	39184.3	65	LPLVSSQC_	39887.5	95	L_PLVSSQC	41114.8	99	LPLVSS_QC	86.389	0
8	PLVSSQCV	Consensus_1-127	38241.4	80	PLVSSQCV_	43915.7	99	_PLVSSQCV	29882.5	24	_PLVSSQCV	40986.5	99	_PLVSSQCV	37787.4	95	PLVSSQCV_	58.896	0
9	LVSSQCVN	Consensus_1-127	35424.5	70	LVSSQCVN_	44476.6	99	LVSSQCVN_	41742.8	90	_LVSSQCVN	40211.6	95	LVSSQCVN_	24104.3	33	LVS_SQCVN	65.507	0
10	VSSQCVNL	Consensus_1-127	30834	50	VSSQ_CVNL	38613.1	75	VSSQCVN_L	37654.7	55	VSSQCVN_L	34083.7	55	V_SSQCVNL	15597.9	16	VSSQCV_NL	37.822	0
11	SSQCVNLT	Consensus_1-127	31606.8	55	SSQCVNLT_	34861.7	60	SSQCVNLT_	39941.5	70	SSQCVNLT_	37358.1	75	SSQCVNLT_	22877	29	_SSQCVNLT	51.573	0
12	SQCVNLTT	Consensus_1-127	23400.7	33	SQCVNLTT_	30214.7	40	SQ_CVNLTT	32692.4	31	SQ_CVNLTT	29833.4	36	SQ_CVNLTT	31621.9	65	_SQCVNLTT	38.249	0
13	QCVNLTTR	Consensus_1-127	38535.1	80	_QCVNLTTR	33008.7	49	_QCVNLTTR	39283.6	65	_QCVNLTTR	34283	55	_QCVNLTTR	38898.3	95	QCVNLTTR_	64.934	0
14	CVNLTTRT	Consensus_1-127	35863.7	70	CVNLTTRT_	35821.1	65	C_VNLTTRT	41613.4	85	CVNLTTRT_	40010.2	95	CVNLTTRT_	34226.7	75	CVN_LTTRT	76.576	0
15	VNLTTRTQ	Consensus_1-127	37023.7	75	_VNLTTRTQ	42034.2	95	VNLTTRTQ_	40744.6	80	_VNLTTRTQ	38664.1	90	V_NLTTRTQ	36846.3	90	_VNLTTRTQ	85.351	0
16	NLTTRTQL	Consensus_1-127	35850.5	70	NL_TTRTQL	34855.7	60	NL_TTRTQL	29468.6	23	N_LTTRTQL	37507.5	80	N_LTTRTQL	33055.1	70	NLTT_RTQL	49.399	0
17	LTTRTQLP	Consensus_1-127	36126.2	70	LTTRTQLP_	30186	40	LTTRTQLP_	42563.3	95	LTTRTQLP_	38525.9	85	LTTRTQLP_	16125.9	16	LTTRTQLP_	40.298	0
18	TTRTQLPP	Consensus_1-127	31236.6	55	TTRTQLPP_	36077.4	65	TTRTQLPP_	40009.4	75	TT_RTQLPP	36803.6	75	TTRTQLPP_	27354.6	43	_TTRTQLPP	59.888	0
19	TRTQLPPA	Consensus_1-127	33579.6	60	_TRTQLPPA	5773.1	6	TR_TQLPPA	31070.4	27	TRTQLP_PA	37195.5	75	TRTQ_LPPA	33543	70	TRTQLP_PA	20.162	0
20	RTQLPPAY	Consensus_1-127	3502.3	7	RTQLP_PAY	4066	5	_RTQLPPAY	35294.4	41	_RTQLPPAY	34469.7	60	RT_QLPPAY	10788.7	9.5	RT_QLPPAY	10.221	0
21	TQLPPAYT	Consensus_1-127	24982.4	36	TQLPPAYT_	34639.9	60	TQLPPAYT_	31301.9	27	TQLPPAYT_	36917.7	75	TQLPPAYT_	35162.1	80	_TQLPPAYT	46.592	0
22	QLPPAYTN	Consensus_1-127	35592.4	70	QLPPAYTN_	39703.6	80	_QLPPAYTN	37386.8	55	_QLPPAYTN	39082.6	90	_QLPPAYTN	31949.6	65	QL_PPAYTN	69.966	0
23	LPPAYTNS	Consensus_1-127	41144.2	90	LPPAYTNS_	45114	99	LPPAYTNS_	40539.3	75	LPPAYTNS_	40610.8	99	LPPAYTNS_	38533.4	95	LP_PAYTNS	90.624	0
24	PPAYTNSF	Consensus_1-127	33275.5	60	P_PAYTNSF	41140.2	90	PPAYTN_SF	33713.2	35	_PPAYTNSF	38499.7	85	_PPAYTNSF	38926.1	95	PPAYTN_SF	63.581	0
25	PAYTNSFT	Consensus_1-127	41787.5	95	PAYTNSFT_	44029.4	99	PAYTNSFT_	39175.8	65	_PAYTNSFT	41310.1	99	PAYTNSFT_	31372.7	60	PAYTNSFT_	79.644	0
26	AYTNSFTR	Consensus_1-127	40680.3	90	A_YTNSFTR	34128.7	55	A_YTNSFTR	39205	65	_AYTNSFTR	36034.1	70	A_YTNSFTR	31684.9	65	_AYTNSFTR	67.251	0
27	YTNSFTRG	Consensus_1-127	28713.5	45	YTN_SFTRG	38152.6	75	YTNSFTRG_	40379	75	YTNSFTRG_	37351.2	75	YTNSFTRG_	27257.1	43	YTNSFT_RG	58.495	0
28	TNSFTRGV	Consensus_1-127	39390	85	_TNSFTRGV	40266	85	TNSFTR_GV	39916.8	70	TNSFTR_GV	37407.4	80	T_NSFTRGV	30229.1	55	TNSFTR_GV	72.996	0
29	NSFTRGVY	Consensus_1-127	4517.4	8	NSFTRG_VY	36970.4	70	NSFTRGV_Y	38060.6	60	NSFTRG_VY	36415	70	N_SFTRGVY	23039.5	30	NSFTRG_VY	24.561	0
30	SFTRGVYY	Consensus_1-127	5170.8	9	_SFTRGVYY	34942.1	60	SFTRGVY_Y	38590.6	60	S_FTRGVYY	34279.7	55	S_FTRGVYY	18626.2	20	_SFTRGVYY	23.515	0
31	FTRGVYYP	Consensus_1-127	23105.1	32	FTRGVYYP_	32851.6	49	FTRGVYYP_	36294.3	46	FTRGVYYP_	34765.6	60	FTRGVYYP_	26734.3	41	FT_RGVYYP	43.686	0
32	TRGVYYPD	Consensus_1-127	40214.2	90	_TRGVYYPD	24349.9	26	TR_GVYYPD	28242.4	21	TR_GVYYPD	38601	85	_TRGVYYPD	33726.7	75	_TRGVYYPD	40.887	0
33	RGVYYPDK	Consensus_1-127	41735.1	95	R_GVYYPDK	23400.2	24	_RGVYYPDK	42133.1	90	_RGVYYPDK	36318.2	70	R_GVYYPDK	33044.4	70	RGVYYPDK_	54.421	0
34	GVYYPDKV	Consensus_1-127	34120.2	65	GVYYPDKV_	38251.4	75	GVYYPD_KV	41515.4	85	GVY_YPDKV	32471	46	G_VYYPDKV	31745.3	65	GVYY_PDKV	64.428	0
35	VYYPDKVF	Consensus_1-127	10874.5	15	_VYYPDKVF	38699.7	75	VYYPDKV_F	39550.6	70	VYYPDK_VF	36323.4	70	V_YYPDKVF	29584.6	55	VYYPDK_VF	39.447	0
36	YYPDKVFR	Consensus_1-127	40186.8	90	Y_YPDKVFR	36805.6	70	Y_YPDKVFR	41472.2	85	Y_YPDKVFR	39229.6	90	Y_YPDKVFR	35023.5	80	Y_YPDKVFR	82.274	0
37	YPDKVFRS	Consensus_1-127	42246.3	95	YPDKVFRS_	41697.2	90	YPDKVFRS_	35737.4	43	YPDKVFRS_	37882.3	80	YPDKVFRS_	38320.6	95	YPDKV_FRS	73.616	0
38	PDKVFRSS	Consensus_1-127	42242.2	95	PDKVFRSS_	44823	99	_PDKVFRSS	41614.3	85	_PDKVFRSS	40949.2	99	_PDKVFRSS	41857.7	99	_PDKVFRSS	95.068	0
39	DKVFRSSV	Consensus_1-127	38585.6	80	_DKVFRSSV	37080.6	70	DKVF_RSSV	35408	42	DKV_FRSSV	40174.2	95	_DKVFRSSV	41158	99	DKVFRS_SV	70.202	0
40	KVFRSSVL	Consensus_1-127	7853.2	12	KVF_RSSVL	27905.9	34	KVFRSSV_L	17528.1	8.5	_KVFRSSVL	30793.3	39	KVFRSSV_L	8664.9	7.5	KVFRSS_VL	12.841	0
41	VFRSSVLH	Consensus_1-127	28728.5	45	_VFRSSVLH	39604.5	80	V_FRSSVLH	39718.2	70	_VFRSSVLH	35917.3	65	V_FRSSVLH	32819.9	70	_VFRSSVLH	63.55	0
42	FRSSVLHS	Consensus_1-127	35765.3	70	F_RSSVLHS	2660.2	4	FRSSVLHS_	24581	15	FRSSVLHS_	38093.2	85	FRSSVLHS_	28310.3	47	FRSSVLHS_	13.737	0
43	RSSVLHST	Consensus_1-127	27396.7	41	RSSVLHST_	14356.3	13	_RSSVLHST	33178.1	33	_RSSVLHST	35863.3	65	R_SSVLHST	6637.4	6	RSS_VLHST	15.94	0
44	SSVLHSTQ	Consensus_1-127	33180.6	60	SSVLHS_TQ	41600.3	90	SSVLHSTQ_	38962.3	65	S_SVLHSTQ	37606.7	80	S_SVLHSTQ	20516.1	24	_SSVLHSTQ	51.372	0
45	SVLHSTQD	Consensus_1-127	40102.6	85	SVLHSTQD_	43106.9	95	SVLHSTQD_	40955.5	80	SV_LHSTQD	38759.2	90	SVLHSTQD_	35593.5	80	_SVLHSTQD	85.613	0
46	VLHSTQDL	Consensus_1-127	26528.8	39	VLH_STQDL	36136.4	65	VLHSTQD_L	35699.2	43	_VLHSTQDL	33935	55	VLHSTQD_L	33580	70	VLHSTQD_L	51.68	0
47	LHSTQDLF	Consensus_1-127	18096.5	24	_LHSTQDLF	30984.8	42	L_HSTQDLF	36507.4	47	LH_STQDLF	35462	65	L_HSTQDLF	22099	28	LHST_QDLF	36.271	0
48	HSTQDLFL	Consensus_1-127	34007.1	65	HS_TQDLFL	31385.6	44	HSTQ_DLFL	29029.3	22	_HSTQDLFL	31395.8	42	HSTQDLF_L	9426.8	8.5	HSTQDLF_L	22.22	0
49	STQDLFLP	Consensus_1-127	25238.3	37	STQDLFLP_	33145.8	50	STQDLFLP_	36889.3	49	STQDLFLP_	35979.5	65	STQDLFLP_	23524.6	31	_STQDLFLP	43.449	0
50	TQDLFLPF	Consensus_1-127	116.7	0.9	TQ_DLFLPF	12331.9	11	TQ_DLFLPF	17440.8	8	TQD_LFLPF	14837.8	8	TQDL_FLPF	28663.6	48	_TQDLFLPF	3.395	1
51	QDLFLPFF	Consensus_1-127	24092.8	34	_QDLFLPFF	29512	38	_QDLFLPFF	35480.4	42	_QDLFLPFF	26962.9	26	_QDLFLPFF	34838	80	Q_DLFLPFF	38.315	0
52	DLFLPFFS	Consensus_1-127	36000.6	70	DLFLPFFS_	40019.8	85	DLFLPFFS_	39105.9	65	DLFLPFFS_	39850	95	DLFLPFFS_	37274.9	90	DL_FLPFFS	79.274	0
53	LFLPFFSN	Consensus_1-127	35935.2	70	_LFLPFFSN	39895.7	85	L_FLPFFSN	39925.5	70	_LFLPFFSN	36629.2	70	L_FLPFFSN	34201.2	75	LFLPF_FSN	73.578	0
54	FLPFFSNV	Consensus_1-127	26086.8	38	FLPFFSNV_	38877.7	80	F_LPFFSNV	36161.4	45	F_LPFFSNV	33957.4	55	F_LPFFSNV	36448.1	85	FL_PFFSNV	54.954	0
55	LPFFSNVT	Consensus_1-127	36302.1	70	LPFFSNVT_	43326.2	99	LPFFSNVT_	34468.3	38	LPF_FSNVT	37646.2	80	LPFFSNVT_	38808.7	95	LPFFSNVT_	67.816	0
56	PFFSNVTW	Consensus_1-127	36480.5	70	_PFFSNVTW	42542.1	95	_PFFSNVTW	27510.4	19	_PFFSNVTW	39598.1	95	_PFFSNVTW	20226.9	23	_PFFSNVTW	38.038	0
57	FFSNVTWF	Consensus_1-127	15604.6	21	F_FSNVTWF	29064.5	37	F_FSNVTWF	36652.2	48	F_FSNVTWF	29275.4	34	F_FSNVTWF	16748.3	17	FFSNVTW_F	27.216	0
58	FSNVTWFH	Consensus_1-127	29937.5	48	FSNVTWFH_	34476.5	55	FS_NVTWFH	37939.4	55	FSNVTWF_H	33691.4	55	F_SNVTWFH	6797.6	6	FSN_VTWFH	20.657	0
59	SNVTWFHA	Consensus_1-127	35201.3	65	_SNVTWFHA	38124.9	75	SNVTWF_HA	30281.5	25	SNVTWFHA_	37506.7	80	S_NVTWFHA	16491.1	17	_SNVTWFHA	35.704	0
60	NVTWFHAI	Consensus_1-127	31488	55	NV_TWFHAI	32245.9	47	N_VTWFHAI	10663.6	4.5	N_VTWFHAI	33177.3	49	NVTW_FHAI	31511.5	60	NVTWF_HAI	16.736	0
61	VTWFHAIH	Consensus_1-127	31943.4	55	VTWFHAIH_	37407	70	VTWFHAIH_	37888.5	55	_VTWFHAIH	34010.4	55	VT_WFHAIH	31374.1	60	VTWFHAIH_	58.481	0
62	TWFHAIHV	Consensus_1-127	27952.4	43	TWFHAIHV_	28507.7	35	TWFHAI_HV	37107.1	50	TWFHAIH_V	33510.3	55	TWFHAIH_V	32781.6	70	_TWFHAIHV	47.941	0
63	WFHAIHVS	Consensus_1-127	29312.2	46	WFHAIHVS_	34170.8	55	WFHAIHVS_	37054.6	50	W_FHAIHVS	33564	55	WFHAIHVS_	35169	80	W_FHAIHVS	55.186	0
64	FHAIHVSG	Consensus_1-127	27107.7	41	F_HAIHVSG	38438.9	75	F_HAIHVSG	26977.2	18	FHA_IHVSG	37477.5	80	F_HAIHVSG	37761.2	95	FHA_IHVSG	42.99	0
65	HAIHVSGT	Consensus_1-127	31149.5	55	HAIHVSGT_	38526.3	75	HAIHVSGT_	37090.2	50	HAIHVSGT_	35255.4	65	HAIHVSGT_	28453.4	47	HAIHVSGT_	56.705	0
66	AIHVSGTN	Consensus_1-127	30971.1	55	AIHVSGTN_	41472.2	90	AIHVSGTN_	40943	80	_AIHVSGTN	35916.5	65	AIHVSGTN_	32346.1	65	_AIHVSGTN	68.906	0
67	IHVSGTNG	Consensus_1-127	36188	70	_IHVSGTNG	43395.2	99	IHVSGTNG_	37431.3	55	IHVSGTNG_	38673.3	90	I_HVSGTNG	37803.3	95	IHVSG_TNG	77.874	0
68	HVSGTNGT	Consensus_1-127	32365	55	HVSGTNGT_	38345.8	75	HVSGTNGT_	33185.9	33	_HVSGTNGT	37640.5	80	HVSGTNGT_	29094.4	50	HVSGT_NGT	53.012	0
69	VSGTNGTK	Consensus_1-127	40764.9	90	VSGTNGTK_	38357.9	75	VS_GTNGTK	41966.5	90	_VSGTNGTK	37453.2	80	V_SGTNGTK	30573.2	60	VSGTNGTK_	77.253	0
70	SGTNGTKR	Consensus_1-127	44105.2	99	SGTNGTKR_	36619.7	65	SGTN_GTKR	43908.1	99	S_GTNGTKR	37620.9	80	S_GTNGTKR	34592.7	75	_SGTNGTKR	81.407	0
71	GTNGTKRF	Consensus_1-127	21423.7	30	GTN_GTKRF	29977.4	39	GTNGTK_RF	41476.7	85	GTNGTK_RF	35295.1	65	GTNGTK_RF	14870.6	15	GTNGTK_RF	32.725	0
72	TNGTKRFD	Consensus_1-127	44762.9	99	TNGTKRFD_	44963.4	99	TNGTKRFD_	44327.2	99	T_NGTKRFD	41921.6	99	_TNGTKRFD	30762.7	60	_TNGTKRFD	87.611	0
73	NGTKRFDN	Consensus_1-127	45448.1	99	NGTKRFDN_	44434.8	99	NGTKRFDN_	44126.7	99	NGTKRFDN_	41204.4	99	NGTKRFDN_	31976.6	65	NGTK_RFDN	89.624	0
74	GTKRFDNP	Consensus_1-127	34209.3	65	GTKRFDNP_	36596.7	65	GTKRFDNP_	43834.1	99	GTKRFDNP_	35738.2	65	GT_KRFDNP	33671.3	75	GTKRFDNP_	71.851	0
75	TKRFDNPV	Consensus_1-127	33708.2	60	_TKRFDNPV	29605.4	38	TK_RFDNPV	28798.5	22	TK_RFDNPV	36360.7	70	T_KRFDNPV	33635.3	70	_TKRFDNPV	42.732	0
76	KRFDNPVL	Consensus_1-127	25427.5	37	K_RFDNPVL	1222.8	2.5	KRFDNPV_L	10398.7	4.5	KRFDNP_VL	30785.6	39	KRFD_NPVL	30797.3	60	KRFDNP_VL	7.23	0
77	RFDNPVLP	Consensus_1-127	37442.6	75	R_FDNPVLP	24337	26	_RFDNPVLP	38406.5	60	_RFDNPVLP	35072.1	60	RFDNPVLP_	33415.5	70	R_FDNPVLP	50.295	0
78	FDNPVLPF	Consensus_1-127	7119.2	11	FDNP_VLPF	28825.6	36	F_DNPVLPF	33930.2	36	F_DNPVLPF	27746	29	FDNPVL_PF	26640.7	41	FDNPVL_PF	24.35	0
79	DNPVLPFN	Consensus_1-127	43847.8	99	_DNPVLPFN	45365.6	99	D_NPVLPFN	43968	99	D_NPVLPFN	41188.8	99	_DNPVLPFN	31899.9	65	D_NPVLPFN	89.624	0
80	NPVLPFND	Consensus_1-127	43690.6	99	NPVLPFND_	45372.9	99	NPVLPFND_	37239.4	55	NPVLPFND_	41388.9	99	NPVLPFND_	35816.8	85	NP_VLPFND	82.988	0
81	PVLPFNDG	Consensus_1-127	42423.5	95	_PVLPFNDG	46186.7	99	PVLPFNDG_	40965.2	80	_PVLPFNDG	41676.5	99	PVLPFNDG_	39880.6	99	PVLPFNDG_	93.757	0
82	VLPFNDGV	Consensus_1-127	36533	70	VLPFNDGV_	42042	95	V_LPFNDGV	41555.8	85	_VLPFNDGV	35027.3	60	V_LPFNDGV	35148.8	80	VL_PFNDGV	76.053	0
83	LPFNDGVY	Consensus_1-127	12568.2	17	_LPFNDGVY	40545.8	85	LPFNDGV_Y	39741.5	70	LPFNDG_VY	36648.3	70	LPFNDG_VY	38848.2	95	LPFNDG_VY	45.585	0
84	PFNDGVYF	Consensus_1-127	29417.3	46	P_FNDGVYF	42092.5	95	_PFNDGVYF	37960.7	60	_PFNDGVYF	36900.5	75	_PFNDGVYF	30431.3	60	PFNDGV_YF	63.346	0
85	FNDGVYFA	Consensus_1-127	35702.7	70	F_NDGVYFA	41207	90	F_NDGVYFA	32043.1	29	FNDGVYFA_	37364.1	80	FNDGVYFA_	30190.9	55	F_NDGVYFA	55.211	0
86	NDGVYFAS	Consensus_1-127	40046.6	85	NDGVYFAS_	44268.8	99	N_DGVYFAS	37067.4	50	N_DGVYFAS	39064.9	90	NDGVYFAS_	38556.3	95	N_DGVYFAS	78.736	0
87	DGVYFAST	Consensus_1-127	42067	95	_DGVYFAST	44941	99	DGVYFAST_	41442.7	85	DGVYFAST_	39986.5	95	_DGVYFAST	41494.2	99	DGVYFA_ST	94.305	0
88	GVYFASTE	Consensus_1-127	29180.8	46	GVYFASTE_	39125.4	80	GVYFASTE_	39844.8	70	GVYFAS_TE	34907.4	60	GVYFASTE_	35778.1	85	GVYFASTE_	64.972	0
89	VYFASTEK	Consensus_1-127	38005.9	80	_VYFASTEK	37170.2	70	V_YFASTEK	39966.6	75	_VYFASTEK	35414.5	65	V_YFASTEK	38965.7	99	VYFASTEK_	76.214	0
90	YFASTEKS	Consensus_1-127	38215.4	80	Y_FASTEKS	41885.3	95	YFASTEKS_	42284.7	90	Y_FASTEKS	37150.1	75	Y_FASTEKS	37009.3	90	YFASTE_KS	85.351	0
91	FASTEKSN	Consensus_1-127	40409.2	90	FASTEKSN_	43430.9	99	F_ASTEKSN	42422.1	95	FASTEK_SN	39896.1	95	F_ASTEKSN	19359.1	22	FASTEK_SN	57	0
92	ASTEKSNI	Consensus_1-127	36585.7	70	ASTEKSN_I	39233	80	ASTEKSN_I	41884.9	90	ASTEKSN_I	36834.7	75	ASTEKSN_I	21553.7	26	_ASTEKSNI	55.747	0
93	STEKSNII	Consensus_1-127	36288.8	70	ST_EKSNII	36878.2	70	STEKSNI_I	33968.8	36	STEK_SNII	32613.9	47	STEKSNI_I	24622.8	34	_STEKSNII	46.713	0
94	TEKSNIIR	Consensus_1-127	39898.7	85	TEKSNIIR_	39755.7	85	TEKSNII_R	41363.4	85	T_EKSNIIR	19982	13	TE_KSNIIR	39216.9	99	TEKSNIIR_	40.877	0
95	EKSNIIRG	Consensus_1-127	41126.4	90	_EKSNIIRG	36164.1	65	EKSNIIRG_	41478.1	85	EK_SNIIRG	36412.7	70	_EKSNIIRG	35223.4	80	EKSNI_IRG	76.869	0
96	KSNIIRGW	Consensus_1-127	30511.1	49	KSN_IIRGW	31279.5	43	_KSNIIRGW	39249.2	65	_KSNIIRGW	39329.1	90	K_SNIIRGW	53.7	0.25	KSNIIR_GW	1.228	1
97	SNIIRGWI	Consensus_1-127	34147.2	65	SNIIRG_WI	33828.3	55	SNIIRGW_I	39420.7	70	SNIIRGW_I	34651.5	60	S_NIIRGWI	21227.1	26	_SNIIRGWI	48.553	0
98	NIIRGWIF	Consensus_1-127	16489.7	22	NIIRGWI_F	31693.8	45	NIIR_GWIF	32496.6	31	NIIRG_WIF	33094.2	49	N_IIRGWIF	24121.5	33	NIIRG_WIF	33.19	0
99	IIRGWIFG	Consensus_1-127	29189.7	46	IIRGWI_FG	36488.4	65	IIRGWIFG_	40208.6	75	IIRGWIFG_	39358.5	95	I_IRGWIFG	33420.5	70	II_RGWIFG	66.428	0
100	IRGWIFGT	Consensus_1-127	39529.2	85	_IRGWIFGT	1543.3	3	IR_GWIFGT	37249.5	55	IR_GWIFGT	38909.7	90	IRGWIFGT_	36218.6	85	I_RGWIFGT	12.948	0
101	RGWIFGTT	Consensus_1-127	30596	50	RGWIFGTT_	18713.6	17	_RGWIFGTT	38345.4	60	_RGWIFGTT	35084.2	60	R_GWIFGTT	35021.6	80	RGWIFGTT_	40.11	0
102	GWIFGTTL	Consensus_1-127	23757.1	34	GWI_FGTTL	23528.7	24	G_WIFGTTL	35918.1	44	GWIFGT_TL	16213	9	GWI_FGTTL	33829.5	75	GWIFG_TTL	22.909	0
103	WIFGTTLD	Consensus_1-127	29169.5	46	WIFGTTLD_	41462.8	90	WIFGTTLD_	38733.6	65	WIFGTT_LD	37076.6	75	W_IFGTTLD	34043.5	75	WI_FGTTLD	66.754	0
104	IFGTTLDS	Consensus_1-127	39471.5	85	_IFGTTLDS	44382.9	99	IFGTTLDS_	42436.8	95	_IFGTTLDS	36995.6	75	IFGTTLDS_	35223.8	80	IFGTTLDS_	85.873	0
105	FGTTLDSK	Consensus_1-127	42434.1	95	FGTTLDSK_	36110.6	65	FGTTLD_SK	42402.4	95	F_GTTLDSK	35049.3	60	F_GTTLDSK	34721.7	80	FGTT_LDSK	76.215	0
106	GTTLDSKT	Consensus_1-127	42607.5	95	GTTLDSKT_	40861.2	90	GT_TLDSKT	43958	99	GTTLDSKT_	39191.9	90	GTTLDSKT_	34471.3	75	GTT_LDSKT	88.995	0
107	TTLDSKTQ	Consensus_1-127	40656.1	90	TTLDSKTQ_	42887.4	95	TTLDSKTQ_	41414.4	85	TTLDSK_TQ	39781	95	TT_LDSKTQ	35897.5	85	TTLDSKTQ_	89.778	0
108	TLDSKTQS	Consensus_1-127	41206.1	90	TLDSKTQS_	42341.4	95	TLDSKTQS_	39744.5	70	TLDSKTQS_	39561.3	95	TLDSKTQS_	37893.8	95	TL_DSKTQS	87.757	0
109	LDSKTQSL	Consensus_1-127	30933.5	55	LDSKT_QSL	39054.7	80	_LDSKTQSL	28336.4	21	_LDSKTQSL	33704.9	55	LDSKT_QSL	32754.3	70	LDSKTQ_SL	45.139	0
110	DSKTQSLL	Consensus_1-127	38589.3	80	DSKTQSL_L	38517.2	75	DS_KTQSLL	38729.9	65	D_SKTQSLL	39488.1	95	_DSKTQSLL	31255.5	60	DS_KTQSLL	73.088	0
111	SKTQSLLI	Consensus_1-127	32993.7	60	_SKTQSLLI	20435	20	SKTQ_SLLI	30884.7	26	SK_TQSLLI	34377.8	60	SKTQSLL_I	26138.5	39	_SKTQSLLI	33.913	0
112	KTQSLLIV	Consensus_1-127	31765.6	55	KTQSLLIV_	29168.2	37	KTQSLLI_V	35103.9	40	_KTQSLLIV	32503.3	46	K_TQSLLIV	16973.6	18	KT_QSLLIV	33.897	0
113	TQSLLIVN	Consensus_1-127	24669.8	35	TQSLLIVN_	35538.5	60	TQSLLIVN_	35623.2	43	TQSLLIVN_	35044	60	TQSLLIVN_	26277.7	40	TQS_LLIVN	45.388	0
114	QSLLIVNN	Consensus_1-127	35482.8	70	_QSLLIVNN	40255.6	85	QSLLIVNN_	40974.1	80	_QSLLIVNN	39636.3	95	_QSLLIVNN	31321.2	60	QSLLIV_NN	76.053	0
115	SLLIVNNA	Consensus_1-127	30770.6	50	SLLIVNNA_	40028.9	85	SLLIVNNA_	38378.2	60	SLLIVNNA_	38150.1	85	SLLIVNNA_	37457.6	90	_SLLIVNNA	70.119	0
116	LLIVNNAT	Consensus_1-127	22045.9	31	LLIVNNAT_	41261.4	90	LLIVNNAT_	39448	70	LLI_VNNAT	37067.8	75	LLIVNNAT_	38905.9	95	LLIVNNAT_	61.339	0
117	LIVNNATN	Consensus_1-127	36420.2	70	LIVNNATN_	43272.8	99	LIVNNATN_	41927.5	90	_LIVNNATN	38494.3	85	L_IVNNATN	36724.1	90	LIVNNA_TN	85.655	0
118	IVNNATNV	Consensus_1-127	25906.5	38	IVNNATNV_	39358.5	80	IVNNATN_V	41181.2	85	IVNNATN_V	36876.6	75	I_VNNATNV	29097.9	50	IVN_NATNV	59.585	0
119	VNNATNVV	Consensus_1-127	29766.3	47	_VNNATNVV	39670.1	80	VNNATNV_V	35323	41	_VNNATNVV	35321.5	65	V_NNATNVV	30912.5	60	_VNNATNVV	55.421	0
120	NNATNVVI	Consensus_1-127	30867	50	N_NATNVVI	37124	70	N_NATNVVI	22185.4	12	N_NATNVVI	35400.3	65	N_NATNVVI	30107.4	55	N_NATNVVI	33.072	0
121	NATNVVIK	Consensus_1-127	42956.5	99	NA_TNVVIK	35848.2	65	NATNVVI_K	40546.3	75	N_ATNVVIK	39544.6	95	N_ATNVVIK	28590.5	48	NATNVVIK_	71.247	0
122	ATNVVIKV	Consensus_1-127	31309	55	ATNVVIKV_	34643.2	60	A_TNVVIKV	40908.5	80	ATN_VVIKV	33646.2	55	ATNVV_IKV	19120.9	21	ATNVVI_KV	44.189	0
123	TNVVIKVC	Consensus_1-127	38247.6	80	_TNVVIKVC	44094.7	99	TNVVIKVC_	41493.8	85	T_NVVIKVC	38672.9	90	T_NVVIKVC	26064	39	_TNVVIKVC	70.306	0
124	NVVIKVCE	Consensus_1-127	39378.5	85	NVVIKVCE_	44561.4	99	NVVIKVCE_	39726.8	70	NVVIKVCE_	40504.2	99	NV_VIKVCE	39788.4	99	NV_VIKVCE	88.726	0
125	VVIKVCEF	Consensus_1-127	4550.1	8	VVIK_VCEF	39713.5	80	VVIKV_CEF	37084.6	50	_VVIKVCEF	31464.2	42	VVIKVCE_F	16249.2	17	VVIKV_CEF	20.822	0
126	VIKVCEFQ	Consensus_1-127	34290.8	65	VIK_VCEFQ	42892.5	95	VIKVCEFQ_	43338.4	99	_VIKVCEFQ	36319.8	70	V_IKVCEFQ	35389.6	80	_VIKVCEFQ	79.621	0
127	IKVCEFQF	Consensus_1-127	24183.7	34	_IKVCEFQF	24815.7	27	IKVC_EFQF	37246.7	55	IKVCEFQ_F	31330.7	41	IKVCEFQ_F	28001.7	46	IKV_CEFQF	38.238	0
128	KVCEFQFC	Consensus_1-127	35447.5	70	KVCE_FQFC	39302.7	80	KVCEFQFC_	38702.7	65	_KVCEFQFC	34041.7	55	K_VCEFQFC	22158.8	28	KVCEFQF_C	52.047	0
129	VCEFQFCN	Consensus_1-127	43306.1	99	_VCEFQFCN	44920.6	99	VCEFQFCN_	40834.6	80	_VCEFQFCN	36602.7	70	VCEFQFCN_	35261.9	80	_VCEFQFCN	84.051	0
130	CEFQFCND	Consensus_1-127	40388.7	90	CEFQFCND_	45008.2	99	CEFQFCND_	41521.2	85	CEFQFCN_D	22101.1	16	CEFQFCN_D	41207.5	99	CEFQFCND_	47.358	0
131	EFQFCNDP	Consensus_1-127	40947	90	EFQFCNDP_	40152.5	85	EFQFCNDP_	41709.9	85	EFQFCNDP_	20063.2	13	_EFQFCNDP	37855.7	95	EFQFCNDP_	40.953	0
132	FQFCNDPF	Consensus_1-127	128.7	1	FQFCND_PF	6622.3	7	FQFCND_PF	13913.6	6	FQFC_NDPF	3811.4	3	FQFC_NDPF	33309.7	70	FQFCND_PF	3.017	1
133	QFCNDPFL	Consensus_1-127	14356.5	19	_QFCNDPFL	24495.3	26	_QFCNDPFL	29180.8	22	_QFCNDPFL	16010.4	9	_QFCNDPFL	32082.3	65	QFCNDPF_L	19.008	0
134	FCNDPFLG	Consensus_1-127	40698.8	90	FCNDPFLG_	40012.4	85	FCNDPFLG_	40387.3	75	FCNDPFLG_	35934.4	65	FCNDPFLG_	28333.9	47	FCND_PFLG	68.615	0
135	CNDPFLGV	Consensus_1-127	39921.6	85	C_NDPFLGV	34219.7	55	C_NDPFLGV	40565.1	80	C_NDPFLGV	35311.9	65	_CNDPFLGV	33722	75	CNDPFL_GV	70.26	0
136	NDPFLGVY	Consensus_1-127	27528	42	ND_PFLGVY	42171.8	95	N_DPFLGVY	39006.2	65	N_DPFLGVY	36343.8	70	N_DPFLGVY	35175.4	80	N_DPFLGVY	65.354	0
137	DPFLGVYY	Consensus_1-127	27970.9	43	_DPFLGVYY	41829.2	90	D_PFLGVYY	35133.2	40	DPFLGVY_Y	39091.9	90	_DPFLGVYY	40410.1	99	DPFLGVYY_	62.051	0
138	PFLGVYYH	Consensus_1-127	38628.6	80	_PFLGVYYH	44194.1	99	_PFLGVYYH	36344.6	46	_PFLGVYYH	39750.9	95	_PFLGVYYH	36323.4	85	_PFLGVYYH	75.04	0
139	FLGVYYHK	Consensus_1-127	35169	65	FL_GVYYHK	27014.9	31	F_LGVYYHK	37890.1	55	F_LGVYYHK	35159.1	60	FLGVYYH_K	36173.9	85	FLGVYYHK_	53.047	0
140	LGVYYHKN	Consensus_1-127	40878.8	90	LGVYYHKN_	44649.7	99	LGVYYHKN_	41791.6	90	_LGVYYHKN	38815.5	90	L_GVYYHKN	35300.9	80	LGVY_YHKN	89.391	0
141	GVYYHKNN	Consensus_1-127	38779.4	80	GVYYHKNN_	42905.9	95	GVYYHKNN_	41883.1	90	GVYYHKN_N	38006.7	85	GVYYHKNN_	36861.8	90	GVYYHK_NN	87.699	0
142	VYYHKNNK	Consensus_1-127	42597.8	95	_VYYHKNNK	38442.2	75	VYYHKN_NK	41794.3	90	_VYYHKNNK	38075.1	85	V_YYHKNNK	38937	99	_VYYHKNNK	87.972	0
143	YYHKNNKS	Consensus_1-127	38379.9	80	YYHKNNKS_	35598.5	60	YYHKNNKS_	41115.3	80	YYHKNNKS_	37808.6	80	YYHKNNKS_	38713.5	95	Y_YHKNNKS	77.288	0
144	YHKNNKSW	Consensus_1-127	29888	48	Y_HKNNKSW	34276.7	55	Y_HKNNKSW	28269.9	21	YH_KNNKSW	37341.5	75	Y_HKNNKSW	24357.6	34	Y_HKNNKSW	38.646	0
145	HKNNKSWM	Consensus_1-127	32976.6	60	H_KNNKSWM	18746.5	17	HKNNKSW_M	20796.1	11	HKNNKSW_M	36234.6	70	HKNNKSW_M	29635.8	55	HKNNKSW_M	25.142	0
146	KNNKSWME	Consensus_1-127	40363.3	90	KNNKSWME_	39247.9	80	_KNNKSWME	42054.2	90	_KNNKSWME	38371.2	85	K_NNKSWME	31448.2	60	KNNKSWME_	79.172	0
147	NNKSWMES	Consensus_1-127	41477.2	95	NNKSWMES_	42270.5	95	NNKSWMES_	41625.1	85	N_NKSWMES	41088.6	99	N_NKSWMES	36009.1	85	N_NKSWMES	91.436	0
148	NKSWMESE	Consensus_1-127	43343.6	99	N_KSWMESE	37953.3	75	NKSWMESE_	35951.9	44	NK_SWMESE	39941.5	95	NKSW_MESE	35517.3	80	NKS_WMESE	72.267	0
149	KSWMESEF	Consensus_1-127	8724.9	13	KSWMES_EF	27370.9	32	KS_WMESEF	35498.1	42	_KSWMESEF	33777.9	55	K_SWMESEF	2036.2	2.5	KSW_MESEF	9.088	0
150	SWMESEFR	Consensus_1-127	39575.8	85	SWMESEFR_	29323.6	37	SWME_SEFR	42374.9	95	SWMESEFR_	37200	75	SWMES_EFR	35295.1	80	SWMESEFR_	66.532	0
151	WMESEFRV	Consensus_1-127	30505.8	49	WMESEFRV_	31181.2	43	WM_ESEFRV	33650.9	35	WMESEF_RV	31202.5	41	WMESEFR_V	26475.5	40	WM_ESEFRV	41.11	0
152	MESEFRVY	Consensus_1-127	3441.8	7	MESE_FRVY	40590.6	85	MESEFRV_Y	36240.5	46	MESEFR_VY	13528.4	7.5	MESEFRV_Y	30913.8	60	MESEFR_VY	15.32	0
153	ESEFRVYS	Consensus_1-127	41956.1	95	ESEFRVYS_	42975.1	95	ESEFRVYS_	38573.5	60	ESEFRVYS_	30573.5	38	_ESEFRVYS	32375.5	65	ES_EFRVYS	62.957	0
154	SEFRVYSS	Consensus_1-127	31139.1	55	SEFRVYSS_	39296.8	80	SEFRVYSS_	38339.2	60	SEFRVYSS_	13656.7	7.5	SEFRVYSS_	38588.1	95	_SEFRVYSS	26.15	0
155	EFRVYSSA	Consensus_1-127	32826.3	60	_EFRVYSSA	40342.4	85	E_FRVYSSA	38180.2	60	E_FRVYSSA	18990.4	12	_EFRVYSSA	39539	99	E_FRVYSSA	36.093	0
156	FRVYSSAN	Consensus_1-127	34333.9	65	F_RVYSSAN	13684.7	12	FRVYSSAN_	25776.2	17	FRVYSS_AN	37518.9	80	F_RVYSSAN	39685.6	99	FRVYSSAN_	27.756	0
157	RVYSSANN	Consensus_1-127	29050.1	45	RVYSSANN_	32938.8	49	RVYSSANN_	39329.5	70	RVYSSANN_	36509.3	70	RVYSSANN_	31597.9	65	RVYSSA_NN	57.746	0
158	VYSSANNC	Consensus_1-127	40113.4	85	_VYSSANNC	43301.4	99	VYSSANNC_	41022.4	80	_VYSSANNC	37715.9	80	V_YSSANNC	31122.2	60	VYS_SANNC	78.7	0
159	YSSANNCT	Consensus_1-127	21746.7	30	YSSANNCT_	39809.5	85	YSSANNCT_	36581.3	47	YSSANNCT_	39162.6	90	YSSANNCT_	16248.3	17	YSSANNCT_	36.681	0
160	SSANNCTF	Consensus_1-127	3444.5	7	SSAN_NCTF	34215.6	55	SS_ANNCTF	33078.4	33	S_SANNCTF	32691.3	47	SSANNC_TF	7075.2	6.5	_SSANNCTF	13.644	0
161	SANNCTFE	Consensus_1-127	39393.8	85	SANNCTFE_	38957.7	80	SANNCTFE_	42213.4	90	SANNCTFE_	37574.6	80	SANNCTFE_	23525.1	31	SANNCTFE_	62.396	0
162	ANNCTFEY	Consensus_1-127	11813.4	16	ANNCTF_EY	34338.7	55	A_NNCTFEY	39416.4	70	ANNCTF_EY	32916	48	ANNCTF_EY	12297.7	11	_ANNCTFEY	24.188	0
163	NNCTFEYV	Consensus_1-127	37450.4	75	N_NCTFEYV	40716.9	85	N_NCTFEYV	36853.8	49	NNCTFEY_V	33355.1	50	N_NCTFEYV	32071.9	65	N_NCTFEYV	61.812	0
164	NCTFEYVS	Consensus_1-127	43719.4	99	N_CTFEYVS	44059.9	99	NCTFEYVS_	39297.2	65	NCTFEYVS_	38771.4	90	NCTFEYVS_	36848.6	90	NCTF_EYVS	86.492	0
165	CTFEYVSQ	Consensus_1-127	31151.9	55	CTFEY_VSQ	38603.9	75	CTFEYVSQ_	38283.7	60	CTFE_YVSQ	35189.5	60	CTFEY_VSQ	33276.6	70	CTFEYVSQ_	63.184	0
166	TFEYVSQP	Consensus_1-127	37303.1	75	_TFEYVSQP	41954.3	95	TFEYVSQP_	38644.1	60	TFEYVSQP_	34751.4	60	TFEYVSQP_	38052.4	95	_TFEYVSQP	73.834	0
167	FEYVSQPF	Consensus_1-127	1476.6	4	FEY_VSQPF	29780.2	39	FEYVSQ_PF	19252.7	9.5	FEY_VSQPF	827.1	1.1	FEY_VSQPF	33514.7	70	FEYVSQ_PF	3.834	1
168	EYVSQPFL	Consensus_1-127	32883.2	60	_EYVSQPFL	38250.9	75	E_YVSQPFL	30375.7	25	EYVSQPF_L	5030.6	3.5	_EYVSQPFL	33248.8	70	E_YVSQPFL	13.514	0
169	YVSQPFLM	Consensus_1-127	9470.2	14	YVSQPFL_M	28416.5	35	Y_VSQPFLM	27391.9	19	Y_VSQPFLM	32319.2	46	YVSQPFL_M	8467.9	7.5	YVSQ_PFLM	16.249	0
170	VSQPFLMD	Consensus_1-127	38388.6	80	VSQPFLMD_	43099.5	95	VSQPFLMD_	41803.8	90	_VSQPFLMD	38157.5	85	V_SQPFLMD	25880.2	38	VSQPFLM_D	69.235	0
171	SQPFLMDL	Consensus_1-127	20210.9	28	SQ_PFLMDL	33340.3	55	SQ_PFLMDL	24308.1	15	SQ_PFLMDL	20245.5	13	SQ_PFLMDL	23820.9	32	_SQPFLMDL	21.859	0
172	QPFLMDLE	Consensus_1-127	39520.6	85	_QPFLMDLE	43302.3	99	QPFLMDLE_	38856.6	65	QPFLMDLE_	37798	80	_QPFLMDLE	39876.3	99	QP_FLMDLE	83.54	0
173	PFLMDLEG	Consensus_1-127	42161.8	95	_PFLMDLEG	45732.2	99	_PFLMDLEG	42404.7	95	_PFLMDLEG	41325.3	99	_PFLMDLEG	40994	99	_PFLMDLEG	97.36	0
174	FLMDLEGK	Consensus_1-127	35799	70	FLMDLEGK_	27277.5	32	FLMD_LEGK	41022	80	FLMDLE_GK	35956.6	65	FLM_DLEGK	39368.7	99	FLMDLEGK_	59.865	0
175	LMDLEGKQ	Consensus_1-127	38913	80	LM_DLEGKQ	41705.8	90	LM_DLEGKQ	41590.4	85	LMDLEG_KQ	36325.7	70	LMDLEG_KQ	38670.4	95	LM_DLEGKQ	83.073	0
176	MDLEGKQG	Consensus_1-127	42079.8	95	MDLEGKQ_G	44413.6	99	_MDLEGKQG	42322.6	90	_MDLEGKQG	38631.5	90	M_DLEGKQG	40982.9	99	_MDLEGKQG	94.428	0
177	DLEGKQGN	Consensus_1-127	45540.2	99	DLEGKQGN_	44107.1	99	DLEGKQGN_	43710	99	D_LEGKQGN	41597.6	99	_DLEGKQGN	38287	95	DL_EGKQGN	98.173	0
178	LEGKQGNF	Consensus_1-127	19394.7	26	LEGKQGN_F	39656	80	_LEGKQGNF	41826.9	90	LEGKQGN_F	17936.7	11	LEGKQGN_F	37453.2	90	LEGKQGNF_	30.471	0
179	EGKQGNFK	Consensus_1-127	43010	99	EGKQGNFK_	40158.6	85	EGKQGNF_K	43397.5	99	E_GKQGNFK	31427.1	42	_EGKQGNFK	36032.5	85	EGKQGNFK_	74.029	0
180	GKQGNFKN	Consensus_1-127	43676.4	99	GKQGNFKN_	33609.5	55	GKQGNFKN_	42706.3	95	GKQG_NFKN	38791.9	90	GKQGNFKN_	34563.9	75	GKQGN_FKN	79.047	0
181	KQGNFKNL	Consensus_1-127	19203.9	26	KQGN_FKNL	21408.7	21	KQ_GNFKNL	33953.4	36	_KQGNFKNL	23746.6	18	KQ_GNFKNL	33828	75	KQGNFK_NL	27.36	0
182	QGNFKNLR	Consensus_1-127	41139.3	90	_QGNFKNLR	32581.8	48	_QGNFKNLR	42696.6	95	_QGNFKNLR	39437.3	95	_QGNFKNLR	35028.8	80	QGNFKNLR_	76.339	0
183	GNFKNLRE	Consensus_1-127	43338.9	99	GNFKNLRE_	41753.2	90	G_NFKNLRE	44183.6	99	G_NFKNLRE	36347.3	70	G_NFKNLRE	36907.7	90	G_NFKNLRE	88.168	0
184	NFKNLREF	Consensus_1-127	29523.5	47	N_FKNLREF	36159.4	65	N_FKNLREF	40050.1	75	N_FKNLREF	33562.9	55	N_FKNLREF	34304.9	75	N_FKNLREF	61.342	0
185	FKNLREFV	Consensus_1-127	36382.7	70	F_KNLREFV	23809.6	25	FK_NLREFV	34238.6	37	FKNLREF_V	37666.9	80	FKNL_REFV	31490.4	60	FKNLREFV_	45.257	0
186	KNLREFVF	Consensus_1-127	19429.8	26	K_NLREFVF	29629.7	38	KNLREFV_F	36687.5	48	_KNLREFVF	36053.2	70	KNLREFV_F	7816.8	7	KNLR_EFVF	20.597	0
187	NLREFVFK	Consensus_1-127	37993.2	80	NLRE_FVFK	32222.8	46	NLRE_FVFK	39510.4	70	N_LREFVFK	38385.3	85	NLRE_FVFK	34793.9	80	NLREFVFK_	68.691	0
188	LREFVFKN	Consensus_1-127	41602.1	95	_LREFVFKN	11488.7	10	LR_EFVFKN	41079.2	80	LR_EFVFKN	38300.6	85	LREFVF_KN	35173.2	80	_LREFVFKN	33.946	0
189	REFVFKNI	Consensus_1-127	27813	42	REF_VFKNI	20919.6	20	_REFVFKNI	37501	55	REFVFKN_I	1128.6	1.3	REFVFKN_I	37959.5	95	REFVFK_NI	5.736	1
190	EFVFKNID	Consensus_1-127	42781.7	95	_EFVFKNID	44974.6	99	EFVFKNID_	41521.7	85	E_FVFKNID	22290.8	16	_EFVFKNID	38626.1	95	EF_VFKNID	47.43	0
191	FVFKNIDG	Consensus_1-127	33768.4	60	FVFKNID_G	40920.9	90	FVFKNIDG_	41207.5	85	FVFKNIDG_	35004.2	60	FVFKNIDG_	36810.4	90	FVFKNIDG_	74.272	0
192	VFKNIDGY	Consensus_1-127	14472.2	20	_VFKNIDGY	37944.7	75	V_FKNIDGY	40536.6	75	_VFKNIDGY	33696.1	55	V_FKNIDGY	34399.7	75	_VFKNIDGY	46.218	0
193	FKNIDGYF	Consensus_1-127	15327.7	21	F_KNIDGYF	24514.6	26	FKNIDGY_F	29865	24	FKNIDGY_F	32999.4	49	FKNIDGY_F	31056.6	60	FKN_IDGYF	30.336	0
194	KNIDGYFK	Consensus_1-127	40379	90	KNID_GYFK	30829.3	42	_KNIDGYFK	41773.5	90	_KNIDGYFK	37224.5	75	K_NIDGYFK	30836	60	KNIDGYFK_	65.762	0
195	NIDGYFKI	Consensus_1-127	40712	90	NI_DGYFKI	38208.3	75	N_IDGYFKI	33398.8	34	NIDGYF_KI	35089.9	60	N_IDGYFKI	32199.5	65	NIDGY_FKI	58.202	0
196	IDGYFKIY	Consensus_1-127	25367	37	ID_GYFKIY	41510	90	_IDGYFKIY	37809.9	55	_IDGYFKIY	34636.5	60	I_DGYFKIY	38920.2	95	IDGYFKIY_	59.871	0
197	DGYFKIYS	Consensus_1-127	41586.4	95	DGYFKIYS_	42822.9	95	DGYFKIYS_	41956.1	90	DGYFKIYS_	42534.3	99	_DGYFKIYS	39083.5	99	D_GYFKIYS	95.482	0
198	GYFKIYSK	Consensus_1-127	39440.3	85	G_YFKIYSK	25231.5	28	G_YFKIYSK	40859.4	80	G_YFKIYSK	35966.3	65	G_YFKIYSK	37373.8	90	GY_FKIYSK	57.82	0
199	YFKIYSKH	Consensus_1-127	30560.3	50	YFKIYSKH_	37950	75	Y_FKIYSKH	39767.3	70	Y_FKIYSKH	33913	55	Y_FKIYSKH	38632.8	95	Y_FKIYSKH	65.507	0
200	FKIYSKHT	Consensus_1-127	36904.9	75	F_KIYSKHT	32186.2	46	FKIYSKHT_	27500.9	19	FKIYSKHT_	37696.7	80	FKIYSKHT_	38485.9	95	FKIYSKHT_	45.155	0
201	KIYSKHTP	Consensus_1-127	21281.2	29	KIYSKHTP_	32762.1	48	KIYSKHTP_	36286	46	_KIYSKHTP	36742.3	75	K_IYSKHTP	31450.9	60	KIYSKHTP_	46.705	0
202	IYSKHTPI	Consensus_1-127	24455.3	35	_IYSKHTPI	31050.6	42	I_YSKHTPI	34020.3	36	_IYSKHTPI	32920.9	48	I_YSKHTPI	26992.7	42	IYSK_HTPI	40.064	0
203	YSKHTPIN	Consensus_1-127	32708.6	60	YSKHTPIN_	39095.7	80	YSKHTPIN_	41060.6	80	Y_SKHTPIN	38408.6	85	Y_SKHTPIN	27663.3	44	YSKHTP_IN	65.652	0
204	SKHTPINL	Consensus_1-127	34458.9	65	_SKHTPINL	21490.8	21	SKHTPIN_L	13592.2	6	SKH_TPINL	33483.5	55	SKH_TPINL	28688.1	48	_SKHTPINL	18.609	0
205	KHTPINLV	Consensus_1-127	36847.4	75	K_HTPINLV	27796.2	33	_KHTPINLV	31594.2	28	_KHTPINLV	36435.9	70	K_HTPINLV	26198	39	KHTPIN_LV	41.919	0
206	HTPINLVR	Consensus_1-127	40269.5	90	HT_PINLVR	34109.5	55	HT_PINLVR	37555	55	_HTPINLVR	36460.4	70	HTPINL_VR	33088.8	70	HT_PINLVR	65.75	0
207	TPINLVRD	Consensus_1-127	43972.3	99	TPINLVRD_	45140.8	99	TPINLVRD_	40762.2	80	TP_INLVRD	40118.6	95	TPI_NLVRD	39580.5	99	TPI_NLVRD	93.757	0
208	PINLVRDL	Consensus_1-127	39850	85	PINLVRD_L	41991.5	95	PINLVRD_L	37509.1	55	_PINLVRDL	40149	95	_PINLVRDL	34872.6	80	PINLVRD_L	78.741	0
209	INLVRDLP	Consensus_1-127	39295.9	85	INLVRDLP_	41402.3	90	INLVRDLP_	42894.3	95	_INLVRDLP	38888.2	90	I_NLVRDLP	34576.2	75	I_NLVRDLP	86.436	0
210	NLVRDLPQ	Consensus_1-127	36917.3	75	NLV_RDLPQ	37665.3	70	NLVR_DLPQ	38505.1	60	NLVRDL_PQ	37874.6	80	NLVRDL_PQ	34207.8	75	NLVRDL_PQ	71.307	0
211	LVRDLPQG	Consensus_1-127	31016.3	55	LVRDL_PQG	40861.2	90	LVRDLPQG_	42977.5	95	LVRDLPQG_	40021.5	95	LVR_DLPQG	35376.2	80	LV_RDLPQG	79.56	0
212	VRDLPQGF	Consensus_1-127	17611.1	24	_VRDLPQGF	3750.9	5	VR_DLPQGF	36334	46	VRD_LPQGF	37369.4	80	VRDL_PQGF	35564.2	80	_VRDLPQGF	17.337	0
213	RDLPQGFS	Consensus_1-127	35560	70	RDLPQGFS_	32793.7	48	_RDLPQGFS	43116.7	95	RDLPQGFS_	38153.4	85	RDLPQGFS_	38412.3	95	RDLPQGFS_	73.598	0
214	DLPQGFSA	Consensus_1-127	39443.7	85	DLPQGFSA_	42978.9	95	DLPQGFSA_	40407	75	D_LPQGFSA	40042.7	95	_DLPQGFSA	37040.9	90	DL_PQGFSA	87.318	0
215	LPQGFSAL	Consensus_1-127	20374.9	28	_LPQGFSAL	37668.2	70	LPQG_FSAL	7969.3	3.5	LPQGFS_AL	33129.3	49	L_PQGFSAL	39226.3	99	LPQGFS_AL	13.653	0
216	PQGFSALE	Consensus_1-127	38456.4	80	PQGFSALE_	43129.3	95	PQGFSALE_	39409.2	70	_PQGFSALE	39953.1	95	PQGFSALE_	39114.4	99	PQGFSA_LE	86.297	0
217	QGFSALEP	Consensus_1-127	33323.8	60	_QGFSALEP	39122.8	80	QGFSALEP_	41361.1	85	QGFSALEP_	34087.4	55	_QGFSALEP	34653.7	75	QGFSALEP_	69.016	0
218	GFSALEPL	Consensus_1-127	25814.2	38	G_FSALEPL	27618.4	33	G_FSALEPL	32358.4	30	G_FSALEPL	14008.1	7.5	G_FSALEPL	22466.9	28	GFSALE_PL	19.305	0
219	FSALEPLV	Consensus_1-127	33999.7	65	FSALEPLV_	36942.9	70	FS_ALEPLV	36051.6	45	FSALEPL_V	35531.6	65	FSALEPL_V	19680.1	22	FSA_LEPLV	44.353	0
220	SALEPLVD	Consensus_1-127	42206	95	SALEPLVD_	42925.4	95	SALEPLVD_	40901.4	80	SALE_PLVD	39050.5	90	S_ALEPLVD	27918.9	45	_SALEPLVD	74.754	0
221	ALEPLVDL	Consensus_1-127	33228	60	AL_EPLVDL	38680.1	75	A_LEPLVDL	35990.1	44	ALEPLVD_L	32045.5	44	A_LEPLVDL	32780.2	70	_ALEPLVDL	55.716	0
222	LEPLVDLP	Consensus_1-127	36139.9	70	LEPLVDLP_	42310.3	95	LEPLVDLP_	43176	99	_LEPLVDLP	23786.7	19	LEPLVDLP_	38214.6	95	_LEPLVDLP	50.984	0
223	EPLVDLPI	Consensus_1-127	36545.7	70	_EPLVDLPI	37764.5	70	EP_LVDLPI	27335.1	19	EPL_VDLPI	14236.4	7.5	_EPLVDLPI	38178.2	95	EP_LVDLPI	22.216	0
224	PLVDLPIG	Consensus_1-127	41632.3	95	PLVDL_PIG	45202.4	99	PLVDLPIG_	42157.7	90	_PLVDLPIG	42524.6	99	_PLVDLPIG	38234.4	95	PLVDLPIG_	95.482	0
225	LVDLPIGI	Consensus_1-127	34562	65	LV_DLPIGI	35576.6	60	L_VDLPIGI	38007.6	60	_LVDLPIGI	36443.8	70	LVDL_PIGI	31544.6	65	LV_DLPIGI	63.785	0
226	VDLPIGIN	Consensus_1-127	40745.5	90	VDLPIGIN_	44968.7	99	_VDLPIGIN	42772.9	95	_VDLPIGIN	39197.4	90	VDLPIG_IN	40531.8	99	VDLPIGIN_	94.428	0
227	DLPIGINI	Consensus_1-127	38794	80	_DLPIGINI	40559.9	85	DL_PIGINI	40639.4	80	D_LPIGINI	36726	75	_DLPIGINI	36222.1	85	DL_PIGINI	80.824	0
228	LPIGINIT	Consensus_1-127	38132.8	80	LPIGINIT_	42192.4	95	LPIGINIT_	36074.3	45	LPIGINIT_	39818.5	95	LPIGINIT_	37918.4	95	LPIGINIT_	75.413	0
229	PIGINITR	Consensus_1-127	43094.3	99	_PIGINITR	40643.3	85	_PIGINITR	36927.3	49	_PIGINITR	40912.5	99	_PIGINITR	39627.7	99	PIGINITR_	80.031	0
230	IGINITRF	Consensus_1-127	18616.1	25	IGIN_ITRF	33539.7	55	IGIN_ITRF	39514.6	70	_IGINITRF	35218.8	60	I_GINITRF	20582.1	24	IGINIT_RF	38.226	0
231	GINITRFQ	Consensus_1-127	36359.5	70	GINITRFQ_	39717	80	GINITRFQ_	40621.4	80	GINITRFQ_	37579.8	80	G_INITRFQ	29294.4	55	GINITRFQ_	71.462	0
232	INITRFQT	Consensus_1-127	35660.2	70	INITRFQT_	41801.6	90	I_NITRFQT	40344.5	75	_INITRFQT	38375.3	85	INITRFQT_	32123.3	65	I_NITRFQT	75.896	0
233	NITRFQTL	Consensus_1-127	31071.4	55	NI_TRFQTL	34422.8	55	NITR_FQTL	23401.7	14	N_ITRFQTL	34077.4	55	N_ITRFQTL	27811.8	45	NITRFQ_TL	33.739	0
234	ITRFQTLL	Consensus_1-127	27008.2	40	ITRFQTL_L	29603.8	38	I_TRFQTLL	38486.3	60	_ITRFQTLL	35475.1	65	ITRFQTL_L	9083.2	8	IT_RFQTLL	23.996	0
235	TRFQTLLA	Consensus_1-127	37604.2	75	_TRFQTLLA	2752.7	4	TRFQTLLA_	27315	19	TRFQTLLA_	36231.5	70	TRFQTLLA_	36270.3	85	TRFQTL_LA	14.619	0
236	RFQTLLAL	Consensus_1-127	13489.8	18	R_FQTLLAL	430	1.3	_RFQTLLAL	2372.1	1.3	_RFQTLLAL	14566.9	8	R_FQTLLAL	27240.3	43	R_FQTLLAL	2.87	2
237	FQTLLALH	Consensus_1-127	19923.7	27	FQ_TLLALH	11805.9	11	FQTLLALH_	35647.5	43	FQ_TLLALH	30908.1	40	FQTLLAL_H	33679	75	F_QTLLALH	26.38	0
238	QTLLALHR	Consensus_1-127	38056.9	80	_QTLLALHR	14475.6	13	_QTLLALHR	38739.9	65	QTLLALH_R	36525.5	70	_QTLLALHR	33653.9	75	QTLLALHR_	37.757	0
239	TLLALHRS	Consensus_1-127	31394.8	55	TLLALHRS_	40095.2	85	TLLALHRS_	40093	75	TL_LALHRS	39928.9	95	TLLALHRS_	38149.3	95	_TLLALHRS	77.721	0
240	LLALHRSY	Consensus_1-127	949.6	3.5	LLA_LHRSY	32396.2	47	L_LALHRSY	37837.7	55	LLALHR_SY	35820.7	65	LLAL_HRSY	37048.1	90	LLA_LHRSY	14.218	0
241	LALHRSYL	Consensus_1-127	29221.9	46	_LALHRSYL	34711.5	60	LALHRSY_L	30977.4	27	LALHRSY_L	35461.6	65	L_ALHRSYL	21244.6	26	LALHRS_YL	38.673	0
242	ALHRSYLT	Consensus_1-127	27087.2	41	ALHRSYLT_	30845.7	42	ALHRSYLT_	38847	65	ALHRSYLT_	36578.9	70	ALHRSYLT_	33477	70	_ALHRSYLT	54.256	0
243	LHRSYLTP	Consensus_1-127	36124.6	70	LHRSYLTP_	35201.7	60	LHRSYLTP_	37805	55	LH_RSYLTP	35310.4	65	L_HRSYLTP	36489.6	85	LHRSYLTP_	65.545	0
244	HRSYLTPG	Consensus_1-127	29955.3	48	H_RSYLTPG	4078.2	5	HRSYLTPG_	26727.9	18	HRSYLT_PG	37474.3	80	H_RSYLTPG	28653.3	48	HRSY_LTPG	16.143	0
245	RSYLTPGD	Consensus_1-127	35088	65	RSYLTPGD_	29744.4	38	_RSYLTPGD	40883.3	80	_RSYLTPGD	37489.7	80	RSYLT_PGD	22755.3	29	RSYLTP_GD	49.415	0
246	SYLTPGDS	Consensus_1-127	41713.5	95	SYLTPGDS_	42783.1	95	SYLTPGDS_	42878.5	95	SYLTPGDS_	39086.9	90	SYLTPGDS_	36556	85	_SYLTPGDS	91.819	0
247	YLTPGDSS	Consensus_1-127	21226	29	YLTPGDSS_	39664.6	80	YLTPGDSS_	40693.1	80	YLTPGDSS_	37841.8	80	YLTP_GDSS	33459.6	70	YLTPG_DSS	57.959	0
248	LTPGDSSS	Consensus_1-127	33119.9	60	LTPGDSSS_	42747	95	L_TPGDSSS	43124.7	95	LTPGDSSS_	40893.5	99	LTPGDSSS_	34296.8	75	LT_PGDSSS	81.761	0
249	TPGDSSSG	Consensus_1-127	38050.4	80	_TPGDSSSG	44196	99	TPGDSSSG_	38201.3	60	TP_GDSSSG	41866.7	99	TPGDSSSG_	37815.2	95	TPGDSS_SG	83.479	0
250	PGDSSSGW	Consensus_1-127	41898	95	_PGDSSSGW	43325.8	99	_PGDSSSGW	37952.1	60	_PGDSSSGW	41940.7	99	_PGDSSSGW	23961.8	32	PGDSSS_GW	63.577	0
251	GDSSSGWT	Consensus_1-127	42372.1	95	GDSSSGWT_	42567.4	95	GDSSSGWT_	43338.9	99	GDSSSGWT_	35628.6	65	GDSSSGWT_	32489.9	65	GDSSSGWT_	80.746	0
252	DSSSGWTA	Consensus_1-127	41435.9	95	DSSSGWTA_	42545.3	95	DS_SSGWTA	39528.3	70	D_SSSGWTA	38706.4	90	_DSSSGWTA	22525.5	29	DSSSG_WTA	61.78	0
253	SSSGWTAG	Consensus_1-127	29092.9	46	SSSGW_TAG	38993.5	80	SSSGWTAG_	36458.4	47	SSSGWT_AG	39909.5	95	S_SSGWTAG	18262.2	20	SSSGWTAG_	43.088	0
254	SSGWTAGA	Consensus_1-127	34688.6	65	SSGWTAGA_	38040.9	75	SS_GWTAGA	37226.5	55	S_SGWTAGA	38172.4	85	SSGWTAGA_	25318.5	36	_SSGWTAGA	57.842	0
255	SGWTAGAA	Consensus_1-127	30418.4	49	SGWTAGAA_	38508	75	SGWTAG_AA	40060.9	75	S_GWTAGAA	37016.1	75	S_GWTAGAA	35856.3	85	_SGWTAGAA	69.278	0
256	GWTAGAAA	Consensus_1-127	29663.1	47	G_WTAGAAA	34565.4	60	GWTAGAAA_	41828.3	90	G_WTAGAAA	35233.3	60	G_WTAGAAA	35687.2	85	GWTAGA_AA	64.528	0
257	WTAGAAAY	Consensus_1-127	1120	3.5	WTAGA_AAY	30509.7	41	WTAGAA_AY	33966.2	36	WTAGAA_AY	32933.4	48	WTA_GAAAY	17481.1	18	WTAGAAA_Y	12.069	0
258	TAGAAAYY	Consensus_1-127	7968.1	12	_TAGAAAYY	38006.3	75	TAGAAAY_Y	38329.3	60	T_AGAAAYY	38009.2	85	T_AGAAAYY	13758.8	13	_TAGAAAYY	24.75	0
259	AGAAAYYV	Consensus_1-127	34721.7	65	AGAAAYYV_	40417.9	85	A_GAAAYYV	38983.4	65	AGAAAYY_V	35583.5	65	A_GAAAYYV	20856.5	25	_AGAAAYYV	51.063	0
260	GAAAYYVG	Consensus_1-127	33467.2	60	GAAAY_YVG	40472.6	85	GAAAYYVG_	40243	75	G_AAAYYVG	36168.8	70	GAAAYYVG_	23145.1	30	GAA_AYYVG	55.939	0
261	AAAYYVGY	Consensus_1-127	6861.3	11	AAAYY_VGY	35896.3	65	AAAYYV_GY	37519.7	55	_AAAYYVGY	33170.5	49	A_AAYYVGY	20858.5	25	AAAYYV_GY	27.044	0
262	AAYYVGYL	Consensus_1-127	20204.2	28	AAYYVG_YL	32067	46	AAYYVGY_L	23640.2	14	AAYYVGY_L	22663.9	17	AAYYVGY_L	14991.8	15	AAYYVG_YL	19.656	0
263	AYYVGYLQ	Consensus_1-127	33907.9	60	A_YYVGYLQ	38839.4	80	A_YYVGYLQ	37756.7	55	_AYYVGYLQ	33923.6	55	A_YYVGYLQ	27930.9	45	_AYYVGYLQ	56.978	0
264	YYVGYLQP	Consensus_1-127	32414.4	55	YYVGYLQP_	34933.8	60	YYVGYLQP_	34986.8	40	YYVGYLQP_	33277.3	50	Y_YVGYLQP	37488.9	90	YYVGYLQP_	54.969	0
265	YVGYLQPR	Consensus_1-127	34624.1	65	YV_GYLQPR	26527.1	30	Y_VGYLQPR	34692	39	Y_VGYLQPR	33049.4	49	Y_VGYLQPR	36131.3	85	YVGYLQPR_	46.934	0
266	VGYLQPRT	Consensus_1-127	40058.3	85	VGYLQPRT_	42887.8	95	VGYL_QPRT	43520.3	99	_VGYLQPRT	41708.5	99	V_GYLQPRT	37338.3	90	VGY_LQPRT	93.276	0
267	GYLQPRTF	Consensus_1-127	24459	35	G_YLQPRTF	31679.7	45	GYLQPR_TF	40321.4	75	G_YLQPRTF	35609.3	65	G_YLQPRTF	33500.9	70	_GYLQPRTF	53.306	0
268	YLQPRTFL	Consensus_1-127	15907	21	YLQPR_TFL	27417.4	32	Y_LQPRTFL	24019.5	14	YLQPRTF_L	34514.5	60	Y_LQPRTFL	27983.9	46	YLQPRTF_L	26.497	0
269	LQPRTFLL	Consensus_1-127	10607.6	15	LQPRTFL_L	16593.9	15	LQ_PRTFLL	21893.8	12	LQ_PRTFLL	24345.2	20	LQPRTFL_L	26320.7	40	L_QPRTFLL	17.143	0
270	QPRTFLLK	Consensus_1-127	39135.1	85	_QPRTFLLK	22596.8	23	_QPRTFLLK	38953.9	65	QP_RTFLLK	36066.1	70	_QPRTFLLK	38279.5	95	QPRTFL_LK	52.389	0
271	PRTFLLKY	Consensus_1-127	35501.6	70	_PRTFLLKY	7264.9	7	PR_TFLLKY	40115.1	75	_PRTFLLKY	38473.9	85	_PRTFLLKY	37478.3	90	PRTFLLKY_	25.86	0
272	RTFLLKYN	Consensus_1-127	33796.5	60	RTFLLKYN_	22371.8	22	_RTFLLKYN	41073.5	80	RTFLLKY_N	36831.9	75	RTFLLKYN_	26570.5	40	RTFLLK_YN	44.266	0
273	TFLLKYNE	Consensus_1-127	41359.8	90	_TFLLKYNE	45151.6	99	TFLLKYNE_	41146.4	85	TFLLKYNE_	38195.5	85	_TFLLKYNE	38728.2	95	_TFLLKYNE	90.469	0
274	FLLKYNEN	Consensus_1-127	36871	75	FLLKYNEN_	42554.5	95	FLLKYNEN_	39695.5	70	FL_LKYNEN	37246.7	75	FLLKYNEN_	40632.4	99	FL_LKYNEN	81.196	0
275	LLKYNENG	Consensus_1-127	30325.4	49	LLK_YNENG	42781.7	95	LLKYNENG_	44028	99	LLKYNENG_	39796.1	95	LLKYNENG_	38005.9	95	LLKYNENG_	80.531	0
276	LKYNENGT	Consensus_1-127	40245.6	90	LKYNENGT_	35833.5	65	LKYNEN_GT	42028.8	90	LKYNENGT_	39347.8	95	LKYNENGT_	38025.7	95	_LKYNENGT	85.238	0
277	KYNENGTI	Consensus_1-127	31629.4	55	K_YNENGTI	30701.1	41	KYNENG_TI	34091.1	36	_KYNENGTI	32880.7	48	K_YNENGTI	25985.7	39	KYNENG_TI	42.799	0
278	YNENGTIT	Consensus_1-127	38771	80	Y_NENGTIT	40660.5	85	Y_NENGTIT	38563	60	Y_NENGTIT	36135.2	70	Y_NENGTIT	32292.6	65	Y_NENGTIT	70.82	0
279	NENGTITD	Consensus_1-127	40877.1	90	NENGTITD_	42483.2	95	NENGTITD_	39221.1	65	NENGT_ITD	27238	27	NENGT_ITD	35168.2	80	NENGTITD_	57.764	0
280	ENGTITDA	Consensus_1-127	39652.5	85	_ENGTITDA	42824.3	95	E_NGTITDA	41493.4	85	E_NGTITDA	29054.5	33	_ENGTITDA	35311.2	80	E_NGTITDA	65.054	0
281	NGTITDAV	Consensus_1-127	40672.8	90	NGTITDAV_	41183	90	NGTITD_AV	38004.2	60	N_GTITDAV	37600.6	80	N_GTITDAV	32897.4	70	NG_TITDAV	76.133	0
282	GTITDAVD	Consensus_1-127	39224.6	85	GTITDAVD_	44090.9	99	GTITDAVD_	43306.1	99	GTITDA_VD	37649.4	80	GTITDAVD_	31857.1	65	GTITDA_VD	83.54	0
283	TITDAVDC	Consensus_1-127	41059.7	90	TITDAVDC_	44678.2	99	TITDAVDC_	41027.7	80	T_ITDAVDC	38847.8	90	T_ITDAVDC	33319.1	70	_TITDAVDC	84.59	0
284	ITDAVDCA	Consensus_1-127	38487.2	80	ITDAVDCA_	42474.5	95	ITDAVDCA_	41551.8	85	ITDAVDCA_	37942.2	80	ITDAV_DCA	31698.9	65	ITDAVDCA_	79.776	0
285	TDAVDCAL	Consensus_1-127	31564.4	55	TD_AVDCAL	39905.2	85	_TDAVDCAL	15707.9	7	T_DAVDCAL	30690.8	39	TDAVDC_AL	29384.2	55	_TDAVDCAL	23.081	0
286	DAVDCALD	Consensus_1-127	45168.7	99	_DAVDCALD	44567.2	99	DAVDCALD_	44292.2	99	DAVDCA_LD	41810.6	99	_DAVDCALD	37315.7	90	DAVDCA_LD	97.059	0
287	AVDCALDP	Consensus_1-127	40859.4	90	AVDCALDP_	38916	80	AVDCALDP_	39144.9	65	AVDCALDP_	31169.4	41	AVDCALDP_	34675.9	80	AVDCALDP_	65.888	0
288	VDCALDPL	Consensus_1-127	34213.4	65	VDCALD_PL	35270.3	60	_VDCALDPL	26735.5	18	_VDCALDPL	17445.6	10	V_DCALDPL	33401.7	70	_VDCALDPL	24.766	0
289	DCALDPLS	Consensus_1-127	44777.5	99	_DCALDPLS	44383.4	99	DCALDPLS_	42408.4	95	DCALDPLS_	41792.5	99	DCALDPLS_	40744.2	99	DCALDPLS_	98.173	0
290	CALDPLSE	Consensus_1-127	42663.8	95	CALDPLSE_	40815.2	90	CALDPLSE_	42254.9	90	_CALDPLSE	39037.8	90	_CALDPLSE	35231	80	CA_LDPLSE	88.716	0
291	ALDPLSET	Consensus_1-127	38515.9	80	ALDPLSET_	42205.6	95	ALDPLSET_	40757.4	80	ALDPLSET_	37846.3	80	ALDPLSET_	34875.7	80	ALDPLSET_	82.609	0
292	LDPLSETK	Consensus_1-127	42984.4	99	LD_PLSETK	40491.5	85	_LDPLSETK	41853.2	90	_LDPLSETK	38627.4	90	L_DPLSETK	37008.9	90	L_DPLSETK	90.581	0
293	DPLSETKC	Consensus_1-127	45667.9	99	_DPLSETKC	45456.5	99	DP_LSETKC	42463.5	95	DPLSET_KC	42300.7	99	_DPLSETKC	41146.9	99	DP_LSETKC	98.173	0
294	PLSETKCT	Consensus_1-127	40780.8	90	PLSETKCT_	45039.3	99	PLSETKCT_	42161.8	90	_PLSETKCT	42997	99	PLSETKCT_	32767.1	70	PLSETKCT_	88.168	0
295	LSETKCTL	Consensus_1-127	23422.8	33	LS_ETKCTL	38550.5	75	LS_ETKCTL	24956.8	15	_LSETKCTL	34070.1	55	L_SETKCTL	19012	21	LS_ETKCTL	28.392	0
296	SETKCTLK	Consensus_1-127	43609.4	99	SE_TKCTLK	35989.3	65	SETKCTL_K	43585.8	99	S_ETKCTLK	22243.8	16	SETKCTLK_	35706.9	85	_SETKCTLK	45.516	0
297	ETKCTLKS	Consensus_1-127	38072.2	80	ETKCTLKS_	38868.8	80	ETKCTLKS_	42459.8	95	ETKCTLKS_	31162	41	_ETKCTLKS	38610.6	95	ET_KCTLKS	70.979	0
298	TKCTLKSF	Consensus_1-127	9305.7	14	_TKCTLKSF	21821.9	22	TK_CTLKSF	31715.1	29	TKCTLK_SF	33606.2	55	TK_CTLKSF	36569	85	_TKCTLKSF	27.577	0
299	KCTLKSFT	Consensus_1-127	42534.3	95	KCTLKSFT_	38032.6	75	KCTLKSFT_	42186.4	90	_KCTLKSFT	38341.7	85	KCTLKSFT_	32965.5	70	KCTLKSFT_	81.939	0
300	CTLKSFTV	Consensus_1-127	34290.5	65	CTLKSFTV_	33570.9	55	C_TLKSFTV	36991.7	50	CTLK_SFTV	36156.3	70	CTLKSF_TV	24517	34	CTLKS_FTV	51.407	0
301	TLKSFTVE	Consensus_1-127	28540.7	44	TLKSFTVE_	42806.7	95	TLKSFTVE_	39586.1	70	T_LKSFTVE	36698.6	70	TL_KSFTVE	37952.5	95	TL_KSFTVE	69.107	0
302	LKSFTVEK	Consensus_1-127	39768.6	85	_LKSFTVEK	28161.6	34	LK_SFTVEK	40951.9	80	LK_SFTVEK	38062.7	85	L_KSFTVEK	34134.6	75	LKSFTVEK_	63.472	0
303	KSFTVEKG	Consensus_1-127	35514.6	70	KSF_TVEKG	39240.2	80	KSFTVEKG_	43009.6	95	_KSFTVEKG	38498.4	85	K_SFTVEKG	11486.9	11	KSFTVE_KG	35.718	0
304	SFTVEKGI	Consensus_1-127	37790.2	80	_SFTVEKGI	39206.3	80	S_FTVEKGI	42011.1	90	S_FTVEKGI	36589.2	70	S_FTVEKGI	20981	25	_SFTVEKGI	55.312	0
305	FTVEKGIY	Consensus_1-127	7578.8	12	FTVEKG_IY	36557.6	65	FTVEKGI_Y	39394.7	70	FTVEKG_IY	33037.3	49	FTVEKGI_Y	25823.7	38	FTVEKG_IY	31.303	0
306	TVEKGIYQ	Consensus_1-127	38588.9	80	TV_EKGIYQ	42983.5	95	TVEKGIYQ_	37667.8	55	TVEKGIY_Q	36822.3	75	TVEK_GIYQ	34152.7	75	_TVEKGIYQ	73.665	0
307	VEKGIYQT	Consensus_1-127	33450.5	60	VEKGIYQT_	43413.5	99	VEKGIYQT_	40219.9	75	_VEKGIYQT	25619.1	23	VEKGIYQT_	40102.1	99	_VEKGIYQT	53.373	0
308	EKGIYQTS	Consensus_1-127	39631.5	85	_EKGIYQTS	40352.4	85	EKGIYQTS_	37682.8	55	EK_GIYQTS	33404.6	55	_EKGIYQTS	40417.9	99	EKGIYQTS_	71.435	0
309	KGIYQTSN	Consensus_1-127	37417.5	75	KGIYQTSN_	41222.6	90	KGIYQTSN_	43443.6	99	_KGIYQTSN	40969.6	99	K_GIYQTSN	29910	55	KGI_YQTSN	79.582	0
310	GIYQTSNF	Consensus_1-127	3472.2	7	GIYQTSN_F	34600.9	60	GIYQTSN_F	36383.1	46	GIYQTSN_F	32456.9	46	GIYQTSN_F	29029.7	50	GIYQTS_NF	22.421	0
311	IYQTSNFR	Consensus_1-127	39477.9	85	_IYQTSNFR	36934.9	70	I_YQTSNFR	39592.5	70	_IYQTSNFR	36597.9	70	I_YQTSNFR	35914.2	85	IYQTSNFR_	75.316	0
312	YQTSNFRV	Consensus_1-127	14531.3	20	YQTSNFRV_	12230.8	11	YQTSNF_RV	23056.2	13	YQ_TSNFRV	21410.5	15	YQT_SNFRV	31025	60	YQTSN_FRV	16.602	0
313	QTSNFRVQ	Consensus_1-127	31247.1	55	_QTSNFRVQ	39247.9	80	_QTSNFRVQ	39580.1	70	_QTSNFRVQ	32859	48	_QTSNFRVQ	28074.2	46	QTSNFRVQ_	57.117	0
314	TSNFRVQP	Consensus_1-127	28445.1	44	TSNFRVQP_	38358.3	75	TSNFRVQP_	38884.8	65	TSNFRVQP_	38244.8	85	TSNFRVQP_	26207.3	39	TSNFRVQP_	56.274	0
315	SNFRVQPT	Consensus_1-127	37005.3	75	SNFRVQPT_	37008.5	70	SNFRVQ_PT	38618.6	60	S_NFRVQPT	37310.4	75	S_NFRVQPT	29345.8	55	_SNFRVQPT	65.962	0
316	NFRVQPTE	Consensus_1-127	41460.6	95	_NFRVQPTE	43102.3	95	NFRVQPTE_	41402.8	85	N_FRVQPTE	39417.7	95	NFRVQPTE_	34909.3	80	N_FRVQPTE	89.536	0
317	FRVQPTES	Consensus_1-127	40583.6	90	F_RVQPTES	10521	9.5	FRVQPTES_	35292.1	41	FRVQPTES_	39244.9	90	FRVQPTES_	37553.4	90	FRVQ_PTES	30.677	0
318	RVQPTESI	Consensus_1-127	17057.5	23	RVQP_TESI	10447.7	9.5	_RVQPTESI	28707	21	_RVQPTESI	32857.9	48	R_VQPTESI	15073.1	15	RVQPTE_SI	17.614	0
319	VQPTESIV	Consensus_1-127	22102.5	31	VQPTESIV_	39061.9	80	VQ_PTESIV	36747.9	48	VQ_PTESIV	31900.2	44	VQ_PTESIV	32851.9	70	_VQPTESIV	48.731	0
320	QPTESIVR	Consensus_1-127	37268	75	_QPTESIVR	39993.4	85	QPTESIV_R	37545.3	55	QPTE_SIVR	37942.2	80	_QPTESIVR	36753.1	90	QPTESIVR_	74.749	0
321	PTESIVRF	Consensus_1-127	34970.5	65	PT_ESIVRF	37874.1	75	_PTESIVRF	36962.9	50	_PTESIVRF	38757.5	90	_PTESIVRF	34296.4	75	PT_ESIVRF	68.341	0
322	TESIVRFP	Consensus_1-127	36265.6	70	TESIVRFP_	40642	85	TESIVRFP_	38780.6	65	TESIVRFP_	15517.4	8.5	TESIVRFP_	30323.5	55	TESIVRFP_	28.207	0
323	ESIVRFPN	Consensus_1-127	37834.4	80	ESIVRFPN_	41997	95	ES_IVRFPN	38896.2	65	ESI_VRFPN	23809.1	19	_ESIVRFPN	23000.1	30	ESI_VRFPN	40.201	0
324	SIVRFPNI	Consensus_1-127	30430	49	SIV_RFPNI	37863.1	75	SIVR_FPNI	36282.9	46	SIVRFPN_I	33409	55	S_IVRFPNI	28880.5	49	SIVRFP_NI	53.152	0
325	IVRFPNIT	Consensus_1-127	30581.8	50	IVRFPNIT_	39374.7	80	IVRFPNIT_	41155.8	85	_IVRFPNIT	38563.9	85	IVRFPNIT_	34529.9	75	IV_RFPNIT	72.085	0
326	VRFPNITN	Consensus_1-127	40104.7	85	_VRFPNITN	12734.2	11	VRFPNITN_	38948.8	65	VRFP_NITN	39442	95	VRF_PNITN	35792.8	85	VRFPN_ITN	35.625	0
327	RFPNITNL	Consensus_1-127	22256.4	31	R_FPNITNL	5139.1	6	_RFPNITNL	23692.4	14	_RFPNITNL	27861.8	29	R_FPNITNL	26286.3	40	R_FPNITNL	15.159	0
328	FPNITNLC	Consensus_1-127	40819.2	90	FPNITNLC_	41018.9	90	FPNITNLC_	30161.8	25	FPN_ITNLC	38831.8	90	FPNITNL_C	34011.5	75	FPN_ITNLC	57.692	0
329	PNITNLCP	Consensus_1-127	42642.6	95	PNITNLCP_	43718.5	99	_PNITNLCP	41345	85	_PNITNLCP	40870.4	99	PNITNLCP_	39009.6	99	PNITNLCP_	95.068	0
330	NITNLCPF	Consensus_1-127	10884.3	15	NI_TNLCPF	31115.5	43	N_ITNLCPF	30300.8	25	N_ITNLCPF	32851.2	48	N_ITNLCPF	29385.5	55	N_ITNLCPF	29.597	0
331	ITNLCPFG	Consensus_1-127	34416.8	65	ITN_LCPFG	39390.9	80	ITNLCPFG_	43407	99	ITNLCPFG_	39170.3	90	ITNLCPFG_	20419.1	24	ITNLCPFG_	55.088	0
332	TNLCPFGE	Consensus_1-127	42069.7	95	TNLCPFGE_	43618.8	99	TNLCPFGE_	42459.8	95	T_NLCPFGE	38381.5	85	T_NLCPFGE	29357.2	55	_TNLCPFGE	81.833	0
333	NLCPFGEV	Consensus_1-127	32348.9	55	NLCPFGEV_	40257.3	85	NL_CPFGEV	36932.9	49	NLCPFG_EV	35096.3	60	NL_CPFGEV	34748	80	NLCPFGEV_	62.876	0
334	LCPFGEVF	Consensus_1-127	3034.7	6.5	_LCPFGEVF	41250.3	90	LCPFGEV_F	37741.6	55	_LCPFGEVF	28892.7	32	LC_PFGEVF	28327.8	47	LC_PFGEVF	21.216	0
335	CPFGEVFN	Consensus_1-127	42681.4	95	CPFGEVFN_	44187.4	99	CPFGEVFN_	40281.3	75	CPFGEVF_N	41039.7	99	_CPFGEVFN	36000.6	85	CP_FGEVFN	89.563	0
336	PFGEVFNA	Consensus_1-127	42115.3	95	PFGEVFNA_	45814.4	99	PFGEVFNA_	40082.2	75	_PFGEVFNA	39960.1	95	PFGEVFNA_	36357.2	85	PFGEV_FNA	88.886	0
337	FGEVFNAT	Consensus_1-127	38182.7	80	F_GEVFNAT	41992.4	95	F_GEVFNAT	36583.7	47	F_GEVFNAT	35014.1	60	F_GEVFNAT	38997.3	99	FG_EVFNAT	70.353	0
338	GEVFNATR	Consensus_1-127	41982.9	95	GEVFNATR_	38865.9	80	GEVFNA_TR	42281.5	90	G_EVFNATR	10246.7	5.5	GEV_FNATR	39897.4	99	GEVFNATR_	22.118	0
339	EVFNATRF	Consensus_1-127	15168.8	20	EVFNATR_F	33500.9	55	EVFN_ATRF	37117.5	50	EVF_NATRF	10037.1	5.5	_EVFNATRF	31648.9	65	EVF_NATRF	17.52	0
340	VFNATRFA	Consensus_1-127	32737.3	60	_VFNATRFA	40515.6	85	VFNATRFA_	41617.4	85	VFNATRFA_	37283.4	75	VFNATRFA_	30567.2	60	VFNATRF_A	71.229	0
341	FNATRFAS	Consensus_1-127	32784.1	60	FNATRFAS_	38836.4	80	F_NATRFAS	35232.2	41	F_NATRFAS	37859	80	FNATRFAS_	32658.4	70	F_NATRFAS	62.233	0
342	NATRFASV	Consensus_1-127	36393.4	70	NA_TRFASV	34209.3	55	NATR_FASV	33728.9	35	N_ATRFASV	36994.9	75	N_ATRFASV	24714.6	35	NATRFA_SV	48.57	0
343	ATRFASVY	Consensus_1-127	901.5	3	ATRFAS_VY	32943	49	ATRFASV_Y	39412.6	70	AT_RFASVY	34648.1	60	ATRFAS_VY	17204.3	18	_ATRFASVY	11.357	0
344	TRFASVYA	Consensus_1-127	30742.7	50	_TRFASVYA	4856.5	5.5	TRFASVYA_	16120.1	7.5	TRFASVYA_	37780.8	80	TRFASVYA_	35998.2	85	_TRFASVYA	13.911	0
345	RFASVYAW	Consensus_1-127	12072.5	17	R_FASVYAW	9476.1	8.5	_RFASVYAW	14842.6	6.5	_RFASVYAW	33376.4	50	R_FASVYAW	351.5	0.8	R_FASVYAW	3.124	1
346	FASVYAWN	Consensus_1-127	38967.8	85	FASVYAWN_	40883.3	90	FASVYAWN_	38834.8	65	FASVYAW_N	35721.6	65	FASVYAWN_	11094.3	10	FASVYAW_N	32.543	0
347	ASVYAWNR	Consensus_1-127	38124.1	80	ASVYAWNR_	37516.4	70	ASVYA_WNR	41053.9	80	ASVYAWN_R	35818.3	65	A_SVYAWNR	26006.2	39	_ASVYAWNR	62.258	0
348	SVYAWNRK	Consensus_1-127	37167.8	75	SVYAWNRK_	24536.1	26	SVYAWN_RK	37251.9	55	SVYAW_NRK	36595.9	70	SVYA_WNRK	35437.9	80	_SVYAWNRK	51.673	0
349	VYAWNRKR	Consensus_1-127	42802.5	95	_VYAWNRKR	30681.2	41	V_YAWNRKR	40554.6	80	_VYAWNRKR	37398.5	80	V_YAWNRKR	39238.1	99	_VYAWNRKR	71.411	0
350	YAWNRKRI	Consensus_1-127	34975.1	65	YAWNRKR_I	20630.9	20	YAWNRK_RI	37548.1	55	Y_AWNRKRI	36271.5	70	Y_AWNRKRI	27294	43	YAWNRK_RI	41.285	0
351	AWNRKRIS	Consensus_1-127	35605	70	AWNRKRIS_	30658.7	41	AWNRKRIS_	44069.5	99	AWNRKRIS_	40593.2	99	AWNRKRIS_	33229.8	70	AWNRKRIS_	68.34	0
352	WNRKRISN	Consensus_1-127	38317.2	80	WNRKRISN_	36947.6	70	W_NRKRISN	42967.2	95	W_NRKRISN	40102.6	95	W_NRKRISN	31608.9	65	W_NRKRISN	79.085	0
353	NRKRISNC	Consensus_1-127	42204.7	95	NRKRISNC_	15235.1	14	NRKRISNC_	39880.1	70	NRKRISNC_	41053.5	99	NRKRISN_C	37115.1	90	NRKRIS_NC	42.57	0
354	RKRISNCV	Consensus_1-127	26062.3	38	RKRISNCV_	12229.5	11	_RKRISNCV	32542	31	RK_RISNCV	37075	75	R_KRISNCV	36745.1	90	R_KRISNCV	28.748	0
355	KRISNCVA	Consensus_1-127	25534.4	37	K_RISNCVA	4949.3	5.5	KRISNCVA_	34012.6	36	KRIS_NCVA	37235.8	75	KRISNCVA_	36634.8	90	K_RISNCVA	19.152	0
356	RISNCVAD	Consensus_1-127	31614.3	55	RISNCVAD_	28463	35	_RISNCVAD	37202.4	55	_RISNCVAD	35426.4	65	R_ISNCVAD	31444.1	60	RIS_NCVAD	51.554	0
357	ISNCVADY	Consensus_1-127	5800.1	9.5	ISNC_VADY	36878.9	70	ISNCVAD_Y	41431.9	85	_ISNCVADY	34740.5	60	ISNCVAD_Y	4825	4.5	ISNCVAD_Y	13.506	0
358	SNCVADYS	Consensus_1-127	40658.7	90	SNCVADYS_	43275.2	99	S_NCVADYS	42108	90	SNCVADYS_	38580.6	85	S_NCVADYS	20553	24	_SNCVADYS	58.306	0
359	NCVADYSV	Consensus_1-127	40387.3	90	N_CVADYSV	40660.5	85	N_CVADYSV	34511.2	38	N_CVADYSV	36894.9	75	NCVADY_SV	35800.1	85	N_CVADYSV	67.304	0
360	CVADYSVL	Consensus_1-127	21015.3	29	CVADYS_VL	36848.6	70	CVADYSV_L	24796.1	15	CVADYS_VL	31250.1	41	_CVADYSVL	31030.8	60	CVADYS_VL	31.951	0
361	VADYSVLY	Consensus_1-127	5880	9.5	_VADYSVLY	38119.2	75	V_ADYSVLY	37805.8	55	_VADYSVLY	34938.4	60	VADYSVL_Y	15028.3	15	VADYSV_LY	22.716	0
362	ADYSVLYN	Consensus_1-127	39554	85	ADYSVLYN_	43017	95	ADYSVLYN_	42437.3	95	_ADYSVLYN	36544.5	70	ADYSVLYN_	29281.4	55	_ADYSVLYN	76.587	0
363	DYSVLYNS	Consensus_1-127	42533.4	95	_DYSVLYNS	43502.9	99	DYSVLYNS_	40876.2	80	DYSVLYNS_	40281.3	99	_DYSVLYNS	36256.6	85	DYS_VLYNS	90.921	0
364	YSVLYNSA	Consensus_1-127	21459	30	YSVLYNSA_	37836.5	75	YSVLYNSA_	34972.4	40	Y_SVLYNSA	36100	70	Y_SVLYNSA	28575.6	48	YS_VLYNSA	46.823	0
365	SVLYNSAS	Consensus_1-127	27758.6	42	SVLYNSAS_	40372.5	85	SVLYNSAS_	38162.1	60	SVLYNSAS_	38885.2	90	SVLYNSAS_	40484	99	SVLYNSAS_	68.071	0
366	VLYNSASF	Consensus_1-127	224.1	1.4	VLYN_SASF	30855.7	42	VLYNSA_SF	34954.2	40	_VLYNSASF	33142.5	49	VLY_NSASF	27572.7	44	VLYNSA_SF	6.202	1
367	LYNSASFS	Consensus_1-127	34447	65	LYNSASFS_	37973	75	LYNSASFS_	40854.1	80	LYNSASFS_	39477.9	95	LYNSASFS_	29988.4	55	LYNSASFS_	71.504	0
368	YNSASFST	Consensus_1-127	29081.5	45	YNSASFST_	37512	70	Y_NSASFST	33909	36	Y_NSASFST	37787.4	80	Y_NSASFST	27932.4	45	YNSAS_FST	50.501	0
369	NSASFSTF	Consensus_1-127	4587.2	8	NSA_SFSTF	32807.5	49	NS_ASFSTF	31255.5	27	NSASFS_TF	33642.9	55	N_SASFSTF	10663.1	9.5	NSASFS_TF	16.346	0
370	SASFSTFK	Consensus_1-127	40812.6	90	SASFSTFK_	34960.7	60	S_ASFSTFK	40518.2	75	SASFSTF_K	37413.5	80	S_ASFSTFK	13260.7	13	SASFSTFK_	38.304	0
371	ASFSTFKC	Consensus_1-127	29928.1	48	ASFSTFKC_	40477.4	85	ASFSTFKC_	41496.5	85	_ASFSTFKC	33198.1	50	ASFSTF_KC	10976.8	10	_ASFSTFKC	30.421	0
372	SFSTFKCY	Consensus_1-127	6279.8	10	_SFSTFKCY	36848.3	70	S_FSTFKCY	38325.1	60	S_FSTFKCY	34714.9	60	S_FSTFKCY	27332.1	43	SFSTFKCY_	29.261	0
373	FSTFKCYG	Consensus_1-127	36428.8	70	FS_TFKCYG	39189.8	80	FSTFKCYG_	42191.9	90	F_STFKCYG	38241.4	85	FSTFKCYG_	20750.9	25	FSTF_KCYG	55.765	0
374	STFKCYGV	Consensus_1-127	30979.8	55	STFKCYGV_	35960.5	65	STFKC_YGV	38033.1	60	STFKC_YGV	31867.8	44	STFKCYG_V	26899.7	42	_STFKCYGV	51.669	0
375	TFKCYGVS	Consensus_1-127	30271	49	TFKCYGVS_	42046.1	95	TFKCYGVS_	41901.2	90	TFKCYGVS_	36052.4	70	TFKCYGVS_	38666.2	95	_TFKCYGVS	74.786	0
376	FKCYGVSP	Consensus_1-127	27300.8	41	F_KCYGVSP	30581.1	41	FKCYGVSP_	26913.7	18	FKCYGVSP_	32641.1	47	FK_CYGVSP	39672.3	99	FKCYGVSP_	36.842	0
377	KCYGVSPT	Consensus_1-127	33701.9	60	KCYGVSPT_	33667	55	KCYGVS_PT	34007.8	36	_KCYGVSPT	35243.2	65	KCYGVS_PT	31960.3	65	KCYGVSPT_	53.536	0
378	CYGVSPTK	Consensus_1-127	39356.3	85	C_YGVSPTK	28464.8	35	C_YGVSPTK	40512.5	75	C_YGVSPTK	37642.9	80	_CYGVSPTK	35066	80	CYGVSPTK_	63.557	0
379	YGVSPTKL	Consensus_1-127	36487.6	70	YGVSPTK_L	35648.2	60	YG_VSPTKL	33486.4	34	YGV_SPTKL	33429.9	55	Y_GVSPTKL	26476.7	40	YGV_SPTKL	48.288	0
380	GVSPTKLN	Consensus_1-127	40217.7	90	GVSPTKLN_	41262.3	90	GVSPTKLN_	43682.6	99	GVSPTKLN_	40351.1	99	GVSPTKLN_	20886.8	25	GVSPTK_LN	60.662	0
381	VSPTKLND	Consensus_1-127	43733.1	99	VSPTKLND_	45274.3	99	VSPTKLND_	44328.2	99	_VSPTKLND	39693.8	95	VSPTKLND_	26321	40	VS_PTKLND	75.954	0
382	SPTKLNDL	Consensus_1-127	42212.9	95	_SPTKLNDL	40554.2	85	SPTKLN_DL	30156.3	25	SPTKLND_L	36361.9	70	SPTKLND_L	33032.6	70	_SPTKLNDL	55.028	0
383	PTKLNDLC	Consensus_1-127	43826.9	99	PTKLNDLC_	43572.1	99	PTKLNDLC_	42424	95	_PTKLNDLC	41558.1	99	_PTKLNDLC	36077.4	85	PT_KLNDLC	95.068	0
384	TKLNDLCF	Consensus_1-127	21526	30	_TKLNDLCF	27047.4	31	TKLN_DLCF	35566.2	42	TKLNDLC_F	38118.8	85	_TKLNDLCF	36324.1	85	_TKLNDLCF	44.275	0
385	KLNDLCFT	Consensus_1-127	28482.4	44	KLNDLCFT_	35671	60	KLNDLCFT_	40233.8	75	KLNDLCFT_	39537.3	95	KLNDLCFT_	25023.3	36	KLNDLCFT_	54.926	0
386	LNDLCFTN	Consensus_1-127	41365.2	90	_LNDLCFTN	42752.5	95	LNDLCFTN_	42398.7	95	_LNDLCFTN	39766	95	LNDLCFTN_	28128.7	46	L_NDLCFTN	77.605	0
387	NDLCFTNV	Consensus_1-127	40917.8	90	NDLCFTNV_	40437.2	85	N_DLCFTNV	37684.9	55	NDLCFTN_V	36323	70	NDLC_FTNV	40011.6	99	N_DLCFTNV	76.401	0
388	DLCFTNVY	Consensus_1-127	17591.3	24	DLCF_TNVY	39858.2	85	DLCFTNV_Y	36803.6	49	D_LCFTNVY	37101.1	75	_DLCFTNVY	40404.8	99	DLCFTNVY_	51.401	0
389	LCFTNVYA	Consensus_1-127	33573.1	60	_LCFTNVYA	40391.3	85	_LCFTNVYA	38280.8	60	LCFTNVYA_	34009.3	55	LCFTNVYA_	36731.2	90	LCFTNV_YA	67.212	0
390	CFTNVYAD	Consensus_1-127	41521.2	95	C_FTNVYAD	41905.7	95	CFTNVYAD_	39465.5	70	_CFTNVYAD	37583.9	80	_CFTNVYAD	35909.1	85	C_FTNVYAD	83.888	0
391	FTNVYADS	Consensus_1-127	32480.8	55	FTNVYADS_	42213.8	95	FTNVYADS_	39786.2	70	FTNVYADS_	34502.6	60	FTNVYADS_	27088.7	42	FTNVYADS_	59.902	0
392	TNVYADSF	Consensus_1-127	16703.4	22	_TNVYADSF	38143.5	75	_TNVYADSF	37202.8	55	T_NVYADSF	31266.3	41	T_NVYADSF	13168.2	12	_TNVYADSF	27.072	0
393	NVYADSFV	Consensus_1-127	31104	55	NVYADSFV_	37802.1	75	NVYA_DSFV	33179.9	33	NVYADSF_V	37986.2	80	NVYADSF_V	31673.2	65	NVYADSFV_	55.74	0
394	VYADSFVI	Consensus_1-127	23078.6	32	_VYADSFVI	38495.5	75	V_YADSFVI	28015.1	20	_VYADSFVI	32639.3	47	V_YADSFVI	20169.4	23	_VYADSFVI	31.38	0
395	YADSFVIR	Consensus_1-127	38857.5	80	YA_DSFVIR	36217.4	65	YADSFVI_R	35985.4	44	YADS_FVIR	33394.5	50	YAD_SFVIR	32916	70	YADSFVIR_	58.894	0
396	ADSFVIRG	Consensus_1-127	39563.8	85	ADSFVIR_G	44161.1	99	ADSFVIRG_	42928.2	95	_ADSFVIRG	39801.7	95	ADSFVIRG_	34402.3	75	_ADSFVIRG	88.886	0
397	DSFVIRGD	Consensus_1-127	42512.2	95	DSFVIRGD_	44846.8	99	DSFVIRGD_	44021.3	99	DSFVIR_GD	41078.8	99	_DSFVIRGD	35638.6	80	DSFVIR_GD	93.757	0
398	SFVIRGDE	Consensus_1-127	41878.5	95	SFVIRGDE_	45313.5	99	SFVIRGDE_	43216.2	99	SFVIRGDE_	35922.7	65	SFVIRGDE_	36559.9	85	_SFVIRGDE	86.389	0
399	FVIRGDEV	Consensus_1-127	27161.1	41	FVIRGDEV_	39261.5	80	FVIRGD_EV	37996	60	FVIRGD_EV	29827.9	36	FVIR_GDEV	32177.9	65	FVIRGDEV_	51.696	0
400	VIRGDEVR	Consensus_1-127	37575.4	75	VIRGDEVR_	40626.6	85	V_IRGDEVR	42949.6	95	_VIRGDEVR	38160	85	V_IRGDEVR	37834.8	95	_VIRGDEVR	86.333	0
401	IRGDEVRQ	Consensus_1-127	40971	90	_IRGDEVRQ	26471.5	30	IR_GDEVRQ	42471.7	95	IR_GDEVRQ	41599.9	99	I_RGDEVRQ	37597.3	90	IR_GDEVRQ	65.632	0
402	RGDEVRQI	Consensus_1-127	36928.9	75	R_GDEVRQI	24493.4	26	_RGDEVRQI	40202.9	75	RGDEVRQ_I	36034.5	70	R_GDEVRQI	25537.8	37	RGDEVR_QI	46.974	0
403	GDEVRQIA	Consensus_1-127	42180.5	95	GD_EVRQIA	43126.5	95	G_DEVRQIA	42042.9	90	G_DEVRQIA	37223.7	75	G_DEVRQIA	36476.6	85	G_DEVRQIA	87.318	0
404	DEVRQIAP	Consensus_1-127	42265	95	DEVRQIAP_	41605.3	90	DEVRQIAP_	41981.1	90	DEVRQIAP_	33042.3	49	DEVRQ_IAP	41947	99	DEVRQIAP_	79.042	0
405	EVRQIAPG	Consensus_1-127	26025.9	38	EVRQ_IAPG	38686.3	75	EVRQIAPG_	39275.9	65	E_VRQIAPG	32453.4	46	_EVRQIAPG	37146.5	90	EVRQIA_PG	56.893	0
406	VRQIAPGQ	Consensus_1-127	37026.9	75	_VRQIAPGQ	13208.6	12	VR_QIAPGQ	41657.1	85	VRQ_IAPGQ	38509.7	85	V_RQIAPGQ	37471	90	_VRQIAPGQ	38.079	0
407	RQIAPGQT	Consensus_1-127	3218.8	6.5	RQIAPGQT_	13103.9	12	RQIAPGQT_	36653	48	RQIAPGQT_	25723.3	23	RQIAPGQT_	37218.9	90	RQI_APGQT	15.995	0
408	QIAPGQTG	Consensus_1-127	11099.6	16	_QIAPGQTG	40073.1	85	_QIAPGQTG	37677.5	55	_QIAPGQTG	36718.9	75	_QIAPGQTG	28874.6	49	QIAPGQ_TG	39.623	0
409	IAPGQTGK	Consensus_1-127	42493.8	95	_IAPGQTGK	38321	75	I_APGQTGK	42502.5	95	_IAPGQTGK	40433.3	99	I_APGQTGK	29325.8	55	IA_PGQTGK	79.785	0
410	APGQTGKI	Consensus_1-127	41190.5	90	A_PGQTGKI	40012.8	85	APGQTG_KI	39892.2	70	APGQTG_KI	37795.5	80	APGQTG_KI	35766.8	85	APGQTG_KI	81.398	0
411	PGQTGKIA	Consensus_1-127	43285.5	99	PGQTGKIA_	44560.9	99	PGQTGKIA_	42521.9	95	_PGQTGKIA	41135.7	99	_PGQTGKIA	37185.9	90	PGQTGK_IA	96.264	0
412	GQTGKIAD	Consensus_1-127	33645.5	60	GQTGKIAD_	34104.7	55	GQTGKIAD_	41334.7	85	GQ_TGKIAD	33630.2	55	GQT_GKIAD	34868.1	80	GQT_GKIAD	64.687	0
413	QTGKIADY	Consensus_1-127	8486.6	13	_QTGKIADY	33056.6	49	_QTGKIADY	39858.2	70	_QTGKIADY	36486.4	70	QTGKIAD_Y	25408.2	37	QTGKIAD_Y	32.695	0
414	TGKIADYN	Consensus_1-127	40889	90	TGKIADYN_	44276.9	99	TGKIADYN_	44918.2	99	T_GKIADYN	40986.9	99	TG_KIADYN	28454.4	47	_TGKIADYN	79.757	0
415	GKIADYNY	Consensus_1-127	20516.8	28	G_KIADYNY	28880.9	36	GKIA_DYNY	38992.2	65	GKIADYN_Y	36122.7	70	GKIADYN_Y	36963.6	90	GKI_ADYNY	47.951	0
416	KIADYNYK	Consensus_1-127	37343.1	75	KIADYNYK_	34512.7	55	KIADYNY_K	38770.1	65	_KIADYNYK	37434.1	80	K_IADYNYK	33367.8	70	KIADYNYK_	67.856	0
417	IADYNYKL	Consensus_1-127	37445.9	75	_IADYNYKL	37633.5	70	I_ADYNYKL	28770.8	22	_IADYNYKL	30078.4	37	I_ADYNYKL	24474.9	34	IADYN_YKL	38.606	0
418	ADYNYKLP	Consensus_1-127	36237	70	ADYNYKLP_	40328.8	85	ADYNYKLP_	42976.5	95	_ADYNYKLP	35307.7	65	ADYNYKLP_	38498.8	95	_ADYNYKLP	80.016	0
419	DYNYKLPD	Consensus_1-127	44334.9	99	_DYNYKLPD	42660.1	95	DYNYKLPD_	42546.3	95	D_YNYKLPD	39176.2	90	_DYNYKLPD	35463.2	80	DYNYKL_PD	91.3	0
420	YNYKLPDD	Consensus_1-127	42270	95	YNYKLPDD_	43594.3	99	YNYKLPDD_	42371.7	95	YNYKLPD_D	39030.2	90	Y_NYKLPDD	35234.8	80	_YNYKLPDD	91.3	0
421	NYKLPDDF	Consensus_1-127	35812.5	70	N_YKLPDDF	38175.7	75	N_YKLPDDF	40064	75	N_YKLPDDF	37505.5	80	N_YKLPDDF	32229.8	65	N_YKLPDDF	72.635	0
422	YKLPDDFT	Consensus_1-127	40720.4	90	YKLPDDFT_	35082.3	60	YKLPDDFT_	37112.7	50	YKLPDDFT_	40220.3	95	YKLPDDFT_	35953.8	85	YKLPDDFT_	71.358	0
423	KLPDDFTG	Consensus_1-127	33924.4	60	KL_PDDFTG	40962.1	90	KLPDDFTG_	41257	85	_KLPDDFTG	39831	95	KLPDDFTG_	26810.8	41	KL_PDDFTG	67.151	0
424	LPDDFTGC	Consensus_1-127	42538.4	95	_LPDDFTGC	44906	99	LPDD_FTGC	39026.4	65	LPDDFT_GC	39507.8	95	LPDD_FTGC	38417.7	95	LPDDF_TGC	87.62	0
425	PDDFTGCV	Consensus_1-127	44357.9	99	PDDFTGCV_	44758.1	99	PDDFTG_CV	33203.5	33	_PDDFTGCV	39953.1	95	PDDFTGC_V	40499.4	99	_PDDFTGCV	70.291	0
426	DDFTGCVI	Consensus_1-127	36494.3	70	DDF_TGCVI	41746	90	D_DFTGCVI	33901.6	35	D_DFTGCVI	34582.9	60	_DDFTGCVI	38500.5	95	D_DFTGCVI	61.606	0
427	DFTGCVIA	Consensus_1-127	37288.6	75	_DFTGCVIA	42925.9	95	DFTGCVIA_	42126.7	90	D_FTGCVIA	37649.4	80	_DFTGCVIA	37172.6	90	D_FTGCVIA	85.351	0
428	FTGCVIAW	Consensus_1-127	23080.4	32	FTGCVI_AW	34447.8	55	FT_GCVIAW	29941.4	24	FT_GCVIAW	35281.4	65	FTGCV_IAW	1357.1	1.7	FTGCVIA_W	7.197	1
429	TGCVIAWN	Consensus_1-127	41077.9	90	_TGCVIAWN	43553.7	99	TGCVIAWN_	42477.3	95	TGCVIAW_N	39735.4	95	T_GCVIAWN	30950.3	60	TGCVIAWN_	84.844	0
430	GCVIAWNS	Consensus_1-127	41795.7	95	GCVIAWNS_	41996.1	95	GCVIAWNS_	41483.5	85	GCVIAWNS_	35701.9	65	GCVIAWNS_	36506.2	85	GCV_IAWNS	83.38	0
431	CVIAWNSN	Consensus_1-127	34783	65	CVIAWNSN_	35814.5	65	CVIAWNSN_	38380.3	60	CVIAW_NSN	38570.1	85	_CVIAWNSN	36120.7	85	CVIAWN_SN	70.457	0
432	VIAWNSNN	Consensus_1-127	38010.8	80	VIAWNSNN_	42027.9	95	VIAWNSNN_	40308.8	75	_VIAWNSNN	37591.2	80	VIAWNSNN_	38575.6	95	VIAWNS_NN	84.195	0
433	IAWNSNNL	Consensus_1-127	31621.9	55	IAWN_SNNL	35954.2	65	IAWNSNN_L	28760.5	22	_IAWNSNNL	30446.4	38	I_AWNSNNL	26620.3	41	IAWNSN_NL	38.542	0
434	AWNSNNLD	Consensus_1-127	40227.3	90	AWNSNNLD_	39842.6	85	AWNSNNLD_	43852.1	99	_AWNSNNLD	38882.7	90	AWNSNNL_D	31412.5	60	_AWNSNNLD	82.298	0
435	WNSNNLDS	Consensus_1-127	40540.6	90	WNSNNLDS_	41122.9	90	WNSNNLDS_	43398	99	W_NSNNLDS	37597.7	80	WNSNNLDS_	30646.7	60	WNSNNLDS_	81.314	0
436	NSNNLDSK	Consensus_1-127	40795.8	90	NSNNLDSK_	35491.2	60	NSNNLD_SK	42866	95	NSN_NLDSK	37625.4	80	N_SNNLDSK	27669.9	44	NSN_NLDSK	67.998	0
437	SNNLDSKV	Consensus_1-127	38586.4	80	SNNLDSKV_	37538	70	S_NNLDSKV	41913	90	SNNLDS_KV	38777.3	90	S_NNLDSKV	27198.5	43	_SNNLDSKV	69.191	0
438	NNLDSKVG	Consensus_1-127	41265.9	90	N_NLDSKVG	43824.1	99	NNLDSKVG_	43133.5	95	N_NLDSKVG	42083.4	99	N_NLDSKVG	37749.8	95	N_NLDSKVG	95.482	0
439	NLDSKVGG	Consensus_1-127	41543.7	95	NL_DSKVGG	42473.6	95	NLDSKVGG_	41831	90	N_LDSKVGG	40466.5	99	NLDSKVGG_	36468.7	85	NL_DSKVGG	92.542	0
440	LDSKVGGN	Consensus_1-127	40892.6	90	LDSKVGGN_	44449.2	99	_LDSKVGGN	44119.5	99	_LDSKVGGN	39211	90	LDSKVGGN_	36047.7	85	LDSKVG_GN	92.27	0
441	DSKVGGNY	Consensus_1-127	22893.1	32	DSKVGGN_Y	40338.4	85	DS_KVGGNY	42194.6	90	DSKVGGN_Y	37999.3	85	_DSKVGGNY	35217.7	80	DSKVGGNY_	63.783	0
442	SKVGGNYN	Consensus_1-127	41004.2	90	_SKVGGNYN	38549.7	75	SKVGGNYN_	36430	47	SKVGGNY_N	38583.9	85	S_KVGGNYN	30946.6	60	_SKVGGNYN	67.429	0
443	KVGGNYNY	Consensus_1-127	9582.7	14	KV_GGNYNY	33931.4	55	_KVGGNYNY	35923.1	44	_KVGGNYNY	36270.3	70	KVGGNYN_Y	25511.8	37	KVGGN_YNY	32.541	0
444	VGGNYNYL	Consensus_1-127	36668.1	75	_VGGNYNYL	41923	95	VGGNYNY_L	35140.1	40	_VGGNYNYL	34583.3	60	V_GGNYNYL	32607.9	70	_VGGNYNYL	62.647	0
445	GGNYNYLY	Consensus_1-127	22478.8	31	GGNYNYL_Y	33853.2	55	G_GNYNYLY	40863.4	80	GGN_YNYLY	36361.5	70	G_GNYNYLY	24648.9	34	GGNYN_YLY	46.888	0
446	GNYNYLYR	Consensus_1-127	41198.6	90	GNYNYLYR_	29950.1	39	GNYNYLY_R	41590.4	85	G_NYNYLYR	35406.1	65	G_NYNYLYR	34211.5	75	G_NYNYLYR	64.738	0
447	NYNYLYRL	Consensus_1-127	37662.1	75	N_YNYLYRL	28146	34	N_YNYLYRL	29815.9	24	N_YNYLYRL	33877.8	55	N_YNYLYRL	30673.9	60	NYNY_LYRL	41.925	0
448	YNYLYRLF	Consensus_1-127	15337	21	Y_NYLYRLF	23089.1	24	YNYLYR_LF	34231.5	37	YNYLYRL_F	32083.3	44	Y_NYLYRLF	28523.1	48	Y_NYLYRLF	31.275	0
449	NYLYRLFR	Consensus_1-127	41435.5	95	_NYLYRLFR	30138.7	40	N_YLYRLFR	39583.1	70	N_YLYRLFR	39187.6	90	N_YLYRLFR	38126.2	95	NYLYRLFR_	69.98	0
450	YLYRLFRK	Consensus_1-127	30184	48	YLYRLFRK_	8543.6	8	YLYRL_FRK	38580.6	60	YLYRLF_RK	35153.7	60	YLY_RLFRK	33964.8	75	YLYR_LFRK	25.974	0
451	LYRLFRKS	Consensus_1-127	36495.1	70	LYRLFRKS_	36054.4	65	L_YRLFRKS	42865.1	95	_LYRLFRKS	39005.8	90	L_YRLFRKS	40439.4	99	_LYRLFRKS	81.422	0
452	YRLFRKSN	Consensus_1-127	39258.5	85	Y_RLFRKSN	4495.6	5.5	YRLFRKSN_	38819.6	65	YRLFRK_SN	40865.6	99	Y_RLFRKSN	40764.9	99	_YRLFRKSN	21.818	0
453	RLFRKSNL	Consensus_1-127	14002.2	19	RLFRKSN_L	6155.5	6.5	_RLFRKSNL	33918.5	36	RLFRKSN_L	32616	47	RLFRKSN_L	29946.9	55	RLFRKS_NL	18.267	0
454	LFRKSNLK	Consensus_1-127	39472.3	85	_LFRKSNLK	32078.5	46	L_FRKSNLK	42461.2	95	_LFRKSNLK	37772.2	80	LFRKSNL_K	36833.1	90	LFRKSNLK_	73.919	0
455	FRKSNLKP	Consensus_1-127	40505.9	90	FRKSNLKP_	4165.1	5	FRKSNLKP_	39513.4	70	FRKSNLKP_	36849	75	F_RKSNLKP	37329.4	90	FRKSNLKP_	20.013	0
456	RKSNLKPF	Consensus_1-127	8986.2	13	R_KSNLKPF	2623.6	4	_RKSNLKPF	34879.4	39	RKSNLK_PF	30299.2	37	R_KSNLKPF	26998.5	42	RKSNLK_PF	12.395	0
457	KSNLKPFE	Consensus_1-127	39009.1	85	KSNLKPFE_	38077.1	75	KSNLKPFE_	42944	95	KSNLKPFE_	39611.8	95	KSNLKPFE_	11931.1	11	KSNLKPFE_	36.48	0
458	SNLKPFER	Consensus_1-127	43878.2	99	SNLKPFER_	38652	75	S_NLKPFER	41839.1	90	S_NLKPFER	38600.2	85	S_NLKPFER	29602.2	55	_SNLKPFER	77.529	0
459	NLKPFERD	Consensus_1-127	41411.7	95	NLKPFERD_	43849.2	99	NLKPFERD_	42879.5	95	N_LKPFERD	40016.7	95	NLKP_FERD	35326.1	80	NLKPFE_RD	92.285	0
460	LKPFERDI	Consensus_1-127	37052.1	75	_LKPFERDI	40478.8	85	LK_PFERDI	43118.6	95	LKPFERD_I	39130.4	90	LKPFERD_I	34463.8	75	_LKPFERDI	83.238	0
461	KPFERDIS	Consensus_1-127	38774.7	80	KPFERDIS_	40698.3	85	KPFERDIS_	40418.8	75	KPFERDIS_	39754.8	95	KPFERDIS_	36578.5	85	KPFERDIS_	83.488	0
462	PFERDIST	Consensus_1-127	43991.3	99	_PFERDIST	44365.1	99	PFERDIST_	40302.6	75	_PFERDIST	41337	99	_PFERDIST	37934	95	_PFERDIST	92.314	0
463	FERDISTE	Consensus_1-127	28951.9	45	FERDISTE_	41509.5	90	FERDISTE_	41116.2	80	F_ERDISTE	20971.9	14	FE_RDISTE	39566.4	99	FERDISTE_	39.258	0
464	ERDISTEI	Consensus_1-127	31856.8	55	_ERDISTEI	16532.2	15	ER_DISTEI	23143.9	13	ERD_ISTEI	15840.7	9	_ERDISTEI	37538.4	90	E_RDISTEI	17.606	0
465	RDISTEIY	Consensus_1-127	11099.1	16	RDI_STEIY	26470.9	30	_RDISTEIY	37962.8	60	_RDISTEIY	31314.8	41	RDIST_EIY	31792	65	R_DISTEIY	32.835	0
466	DISTEIYQ	Consensus_1-127	42144.9	95	_DISTEIYQ	45331.7	99	DISTEIYQ_	40152.1	75	DISTEIY_Q	39921.6	95	_DISTEIYQ	32896.7	70	DIST_EIYQ	85.074	0
467	ISTEIYQA	Consensus_1-127	34896	65	ISTEIYQA_	40847	90	ISTEIYQA_	40164.7	75	_ISTEIYQA	37392.5	80	ISTEIYQA_	18798.9	21	ISTEI_YQA	50.026	0
468	STEIYQAG	Consensus_1-127	35271.1	65	ST_EIYQAG	42873	95	STEIYQAG_	39827.6	70	ST_EIYQAG	38090.7	85	STE_IYQAG	30719.8	60	_STEIYQAG	72.857	0
469	TEIYQAGS	Consensus_1-127	35577.3	70	TEIYQAGS_	44710.1	99	TEIYQAGS_	41688.7	85	TEIYQAGS_	19840.2	13	TEIYQAGS_	40743.3	99	TEIYQAGS_	40.592	0
470	EIYQAGST	Consensus_1-127	27953	43	EIYQAGST_	40887.7	90	EIYQAGST_	37065	50	EIYQAGST_	26253.6	24	_EIYQAGST	39722.1	99	EIYQAG_ST	47.11	0
471	IYQAGSTP	Consensus_1-127	28981.6	45	IYQAGSTP_	37310	70	IYQAGSTP_	40456.9	75	_IYQAGSTP	36246.4	70	I_YQAGSTP	36183.3	85	IYQAGSTP_	65.883	0
472	YQAGSTPC	Consensus_1-127	4637.4	8	YQ_AGSTPC	24264.5	26	YQAG_STPC	5918.9	2.5	YQAGST_PC	19145.8	12	YQA_GSTPC	31725	65	YQAGS_TPC	7.551	0
473	QAGSTPCN	Consensus_1-127	34362.1	65	_QAGSTPCN	41972.9	95	_QAGSTPCN	38401.9	60	_QAGSTPCN	39314.6	90	_QAGSTPCN	27798.9	45	QAGSTPC_N	65.867	0
474	AGSTPCNG	Consensus_1-127	39998.1	85	AGS_TPCNG	45111.5	99	AGSTPCNG_	43935.7	99	_AGSTPCNG	41484.4	99	AGSTPCNG_	26876.7	42	AGST_PCNG	75.899	0
475	GSTPCNGV	Consensus_1-127	39218.6	85	GSTPCNGV_	36993.3	70	GSTPCN_GV	43159.7	95	G_STPCNGV	33959.3	55	GSTPCNG_V	21254	26	GSTP_CNGV	53.637	0
476	STPCNGVE	Consensus_1-127	39226.7	85	STPCNGVE_	42781.2	95	STPCNGVE_	42507.2	95	STPCNGVE_	34922.1	60	STPCNGVE_	32380.8	65	_STPCNGVE	77.079	0
477	TPCNGVEG	Consensus_1-127	41228	90	_TPCNGVEG	44823.5	99	TPCNGVEG_	39410	70	TP_CNGVEG	38910.9	90	_TPCNGVEG	39309.5	99	TPCNGVEG_	88.168	0
478	PCNGVEGF	Consensus_1-127	37811.5	80	P_CNGVEGF	41575.6	90	_PCNGVEGF	38891.1	65	_PCNGVEGF	38660.8	90	_PCNGVEGF	32926.6	70	PCNGVE_GF	77.649	0
479	CNGVEGFN	Consensus_1-127	44569.6	99	CNGVEGFN_	44043.2	99	C_NGVEGFN	44880.3	99	C_NGVEGFN	40785.2	99	_CNGVEGFN	31297.1	60	C_NGVEGFN	87.611	0
480	NGVEGFNC	Consensus_1-127	42546.7	95	NGVEGFNC_	44617.4	99	NGVEGFNC_	39938	70	NGVEGFNC_	39511.2	95	N_GVEGFNC	32775.2	70	NGVEG_FNC	83.717	0
481	GVEGFNCY	Consensus_1-127	9029.2	13	GV_EGFNCY	36709	65	G_VEGFNCY	36119.2	45	GVEG_FNCY	33628	55	GVE_GFNCY	36794.8	90	GV_EGFNCY	34.765	0
482	VEGFNCYF	Consensus_1-127	18401.6	25	VE_GFNCYF	41030.4	90	VEGFNCY_F	36189.6	45	_VEGFNCYF	8440.4	4.5	VE_GFNCYF	34831.2	80	_VEGFNCYF	16.231	0
483	EGFNCYFP	Consensus_1-127	38352.1	80	EGFNCYFP_	39404.5	80	EGFNCYFP_	41146.4	85	EGFNCYFP_	26265.8	24	_EGFNCYFP	35274.1	80	EGFNCYFP_	54.987	0
484	GFNCYFPL	Consensus_1-127	25372	37	GFNCYF_PL	19258.6	18	G_FNCYFPL	29551.9	23	G_FNCYFPL	10379.4	5.5	G_FNCYFPL	25791.6	38	GFN_CYFPL	14.961	0
485	FNCYFPLQ	Consensus_1-127	34639.9	65	F_NCYFPLQ	39218.2	80	F_NCYFPLQ	37280.2	55	F_NCYFPLQ	32086.5	44	F_NCYFPLQ	37177.4	90	FNCYFP_LQ	62.574	0
486	NCYFPLQS	Consensus_1-127	41498.3	95	NCYFPLQS_	41527	90	NCYFPLQS_	38982.1	65	NCYFPLQS_	38200.1	85	NCYFPLQS_	39244.9	99	NCYFPLQS_	84.907	0
487	CYFPLQSY	Consensus_1-127	11968.1	17	C_YFPLQSY	29483.9	38	C_YFPLQSY	37746.9	55	CYFPL_QSY	34486.2	60	_CYFPLQSY	31458.1	60	CYFPLQ_SY	36.589	0
488	YFPLQSYG	Consensus_1-127	29493.8	47	Y_FPLQSYG	43202.7	99	Y_FPLQSYG	41890.3	90	Y_FPLQSYG	39174.1	90	YFPLQSYG_	31191.7	60	Y_FPLQSYG	71.158	0
489	FPLQSYGF	Consensus_1-127	25458.9	37	F_PLQSYGF	36320.2	65	FPLQ_SYGF	24134.1	14	FPLQ_SYGF	34815.7	60	F_PLQSYGF	37741.2	95	FPLQS_YGF	35.453	0
490	PLQSYGFQ	Consensus_1-127	40914.7	90	PLQSYGFQ_	44326.7	99	PLQSYGFQ_	41057.5	80	_PLQSYGFQ	40540.6	99	_PLQSYGFQ	37618.5	90	PLQSYGFQ_	91.034	0
491	LQSYGFQP	Consensus_1-127	2596.7	6	LQSYGFQP_	30786.6	42	LQSYGFQP_	33603.6	34	LQSYGFQP_	27443.2	28	LQSYGFQP_	30356	55	LQSYG_FQP	18.263	0
492	QSYGFQPT	Consensus_1-127	21548.1	30	_QSYGFQPT	35289	60	QSYG_FQPT	31274.4	27	_QSYGFQPT	32182.1	45	_QSYGFQPT	22501.9	29	QSYGFQPT_	34.785	0
493	SYGFQPTN	Consensus_1-127	40650.4	90	_SYGFQPTN	42614.4	95	SYGFQPTN_	40865.1	80	S_YGFQPTN	40753	99	S_YGFQPTN	25581.7	37	_SYGFQPTN	70.16	0
494	YGFQPTNG	Consensus_1-127	34235.6	65	YGFQPTNG_	41996.1	95	YGFQPTNG_	41694.5	85	YGFQPTNG_	39544.2	95	Y_GFQPTNG	34162.7	75	YGFQ_PTNG	81.254	0
495	GFQPTNGV	Consensus_1-127	38010.4	80	GFQPTNGV_	38839	80	G_FQPTNGV	40925.7	80	G_FQPTNGV	33648.4	55	G_FQPTNGV	31832	65	GFQPT_NGV	70.357	0
496	FQPTNGVG	Consensus_1-127	9733	14	FQ_PTNGVG	36715.7	65	FQPTNGVG_	36404.8	46	FQ_PTNGVG	33150.4	49	FQPTNGVG_	36423.3	85	F_QPTNGVG	35.53	0
497	QPTNGVGY	Consensus_1-127	4956.9	8.5	_QPTNGVGY	35159.5	60	_QPTNGVGY	37686.1	55	QP_TNGVGY	34129.5	55	_QPTNGVGY	36412.3	85	QPTNGV_GY	27.406	0
498	PTNGVGYQ	Consensus_1-127	41281.1	90	PTNGVGYQ_	43834.5	99	PTNGVGYQ_	42245.8	90	_PTNGVGYQ	40982	99	PTNGVGY_Q	29623	55	PTNGVGYQ_	82.5	0
499	TNGVGYQP	Consensus_1-127	38354.6	80	_TNGVGYQP	43582.5	99	_TNGVGYQP	39518.9	70	T_NGVGYQP	37170.6	75	T_NGVGYQP	29072.1	50	_TNGVGYQP	71.205	0
500	NGVGYQPY	Consensus_1-127	14848.2	20	NGVGY_QPY	37118.3	70	NGVGYQ_PY	35887.4	44	N_GVGYQPY	36074.3	70	N_GVGYQPY	31282.9	60	NGVGYQ_PY	42.385	0
501	GVGYQPYR	Consensus_1-127	41273.5	90	GV_GYQPYR	38201.7	75	G_VGYQPYR	41509.5	85	GVGYQPY_R	38778.5	90	G_VGYQPYR	33563.7	70	GVGYQPYR_	81.161	0
502	VGYQPYRV	Consensus_1-127	36604.7	75	VGYQPYRV_	39734.1	80	VGYQ_PYRV	40348.5	75	_VGYQPYRV	37615.2	80	V_GYQPYRV	31592.1	65	VGYQ_PYRV	74.57	0
503	GYQPYRVV	Consensus_1-127	35085	65	G_YQPYRVV	39261.1	80	GYQPYRV_V	40122.9	75	GYQPYR_VV	34584.8	60	G_YQPYRVV	31971.7	65	GYQPYR_VV	68.241	0
504	YQPYRVVV	Consensus_1-127	6009.3	9.5	YQ_PYRVVV	28680.6	35	YQ_PYRVVV	7098.2	3	YQ_PYRVVV	22901.3	17	YQ_PYRVVV	33090.6	70	Y_QPYRVVV	9.255	0
505	QPYRVVVL	Consensus_1-127	14548.5	20	_QPYRVVVL	34201.9	55	QPYRVVV_L	7369.1	3	QPYR_VVVL	33366.3	50	_QPYRVVVL	32416.9	65	QPYRVV_VL	11.444	0
506	PYRVVVLS	Consensus_1-127	40438.1	90	PYRVVVLS_	41774.4	90	_PYRVVVLS	39992.1	75	_PYRVVVLS	42008.3	99	_PYRVVVLS	37820.9	95	_PYRVVVLS	88.995	0
507	YRVVVLSF	Consensus_1-127	3782.2	7	Y_RVVVLSF	197.8	0.8	YR_VVVLSF	17170.5	8	YRV_VVLSF	31783.8	43	Y_RVVVLSF	28345	47	YRVVVL_SF	3.2	1
508	RVVVLSFE	Consensus_1-127	31152.5	55	RVVVLSFE_	27253.3	32	_RVVVLSFE	39097.9	65	RVVVLSFE_	34674	60	R_VVVLSFE	25595.6	37	RVVVLSFE_	46.079	0
509	VVVLSFEL	Consensus_1-127	26964.7	40	VVVLSF_EL	38342.9	75	VV_VLSFEL	31345.3	28	_VVVLSFEL	29317.2	34	V_VVLSFEL	25868.7	38	VVV_LSFEL	38.528	0
510	VVLSFELL	Consensus_1-127	30235.7	49	VV_LSFELL	36686.3	65	VVLS_FELL	34608	38	_VVLSFELL	28885.2	32	V_VLSFELL	25382.9	37	VVLSFE_LL	41.533	0
511	VLSFELLH	Consensus_1-127	33115.3	60	VLSFELLH_	40358.1	85	V_LSFELLH	40199.4	75	_VLSFELLH	36670.9	70	VLSFELL_H	25951.1	38	VLSFEL_LH	60.705	0
512	LSFELLHA	Consensus_1-127	20808.9	28	LSFEL_LHA	36072.3	65	LSFELLHA_	38001	60	LSFELLHA_	35344.1	65	LSFELLHA_	21021.7	25	LSFELLHA_	40.601	0
513	SFELLHAP	Consensus_1-127	35847	70	_SFELLHAP	39613.1	80	SFELLHAP_	35708.4	43	S_FELLHAP	33610.2	55	S_FELLHAP	31649.2	65	_SFELLHAP	59.803	0
514	FELLHAPA	Consensus_1-127	27714.8	42	FEL_LHAPA	37609.1	70	FELLHA_PA	32887.8	32	FEL_LHAPA	11579.7	6	FELLHAPA_	41934.3	99	FE_LLHAPA	20.316	0
515	ELLHAPAT	Consensus_1-127	38572.6	80	ELLHAPAT_	40847.5	90	ELLHAPAT_	37801.7	55	ELLHAPAT_	26028.7	24	_ELLHAPAT	40333.2	99	ELLHAPAT_	53.441	0
516	LLHAPATV	Consensus_1-127	15958.6	21	LLHAPATV_	32095.8	46	LLHAPA_TV	33721.6	35	LLHA_PATV	36584.4	70	LLHA_PATV	33139.3	70	LL_HAPATV	39.525	0
517	LHAPATVC	Consensus_1-127	33855.1	60	_LHAPATVC	40903.2	90	_LHAPATVC	19520	9.5	LHAPAT_VC	38000.6	85	L_HAPATVC	30258.3	55	LHAPA_TVC	30.677	0
518	HAPATVCG	Consensus_1-127	34045.7	65	HA_PATVCG	41919.3	95	HAPATVCG_	32671.8	31	_HAPATVCG	40168.1	95	HAPATVCG_	29647.7	55	HA_PATVCG	57.553	0
519	APATVCGP	Consensus_1-127	39775.9	85	APATVCGP_	43344.5	99	APATVCGP_	40068.7	75	APATVCGP_	37872.9	80	APATVCGP_	36906.5	90	APATVCGP_	85.019	0
520	PATVCGPK	Consensus_1-127	44216.6	99	_PATVCGPK	40028	85	PATVCG_PK	41254.3	85	_PATVCGPK	38696.4	90	_PATVCGPK	34917.6	80	PATVCGPK_	87.349	0
521	ATVCGPKK	Consensus_1-127	42499.8	95	ATVCGPKK_	34267.5	55	ATVC_GPKK	43080.8	95	ATVCGP_KK	33795.8	55	ATVC_GPKK	35147.6	80	ATVCGPKK_	71.514	0
522	TVCGPKKS	Consensus_1-127	39847	85	TVCGPKKS_	43525.9	99	TVCGPKKS_	42524.2	95	TVCGPKKS_	40410.5	99	TV_CGPKKS	38620.7	95	_TVCGPKKS	94.305	0
523	VCGPKKST	Consensus_1-127	43181.6	99	_VCGPKKST	44468.9	99	VCGPKKST_	43789	99	_VCGPKKST	41018.9	99	VCGPKKST_	37308.4	90	VCGPKK_ST	97.059	0
524	CGPKKSTN	Consensus_1-127	44413.6	99	CGPKKSTN_	42846.5	95	CGPKKSTN_	44949.8	99	_CGPKKSTN	42170	99	_CGPKKSTN	34404.2	75	CG_PKKSTN	92.314	0
525	GPKKSTNL	Consensus_1-127	39719.5	85	GPKK_STNL	39680.9	80	GPKKSTN_L	37326.6	55	GPKKSTN_L	37819.7	80	G_PKKSTNL	35676	85	GPKKS_TNL	74.95	0
526	PKKSTNLV	Consensus_1-127	42716.9	95	_PKKSTNLV	38555.1	75	PKKSTN_LV	39370	70	_PKKSTNLV	41229.8	99	_PKKSTNLV	37072.2	90	_PKKSTNLV	84.235	0
527	KKSTNLVK	Consensus_1-127	39296.8	85	K_KSTNLVK	20066.5	19	KK_STNLVK	40028	75	KK_STNLVK	37704.5	80	K_KSTNLVK	28323.8	47	KKSTNLVK_	44.841	0
528	KSTNLVKN	Consensus_1-127	41655.3	95	KSTNLVKN_	36590.4	65	KSTNLVKN_	42854.9	95	_KSTNLVKN	38590.2	85	K_STNLVKN	16566.8	17	KSTNLV_KN	46.718	0
529	STNLVKNK	Consensus_1-127	41176.7	90	STNLVKNK_	34952.7	60	S_TNLVKNK	41912.5	90	STNLVKN_K	38282	85	STNLVKN_K	28749.3	49	STNLVKNK_	70.361	0
530	TNLVKNKC	Consensus_1-127	42968.2	99	_TNLVKNKC	43127.5	95	_TNLVKNKC	42556.4	95	T_NLVKNKC	39327	90	T_NLVKNKC	26600.4	41	_TNLVKNKC	75.013	0
531	NLVKNKCV	Consensus_1-127	36370.5	70	NLVKNKCV_	40897.4	90	NLVKNK_CV	39238.6	65	NLVKNKC_V	40431.1	99	NLVKNKC_V	36445.4	85	NLVKNKC_V	79.812	0
532	LVKNKCVN	Consensus_1-127	34216.7	65	LVKNKCVN_	42962.1	95	LVKNKCVN_	43213.9	99	_LVKNKCVN	40350.2	99	LVKNKCVN_	35713.8	85	LV_KNKCVN	86.389	0
533	VKNKCVNF	Consensus_1-127	18433.9	25	_VKNKCVNF	26226.6	30	VKNKCVN_F	39545.4	70	VKNKCVN_F	36231.5	70	VKNKCVN_F	32795.5	70	VKNKCV_NF	43.033	0
534	KNKCVNFN	Consensus_1-127	38851.2	80	KNKCVNFN_	37784.9	75	KNKCVNFN_	43199.8	99	_KNKCVNFN	39701.1	95	K_NKCVNFN	28922.1	49	K_NKCVNFN	74.773	0
535	NKCVNFNF	Consensus_1-127	27662.4	42	N_KCVNFNF	26844.7	31	NK_CVNFNF	30258.6	25	NKCVNFN_F	34635.8	60	NKCVNFN_F	35779.6	85	NKC_VNFNF	40.161	0
536	KCVNFNFN	Consensus_1-127	42067	95	K_CVNFNFN	40361.1	85	KCVNFNFN_	40688.7	80	_KCVNFNFN	35184.2	60	KC_VNFNFN	33395.2	70	KCVNFNFN_	76.053	0
537	CVNFNFNG	Consensus_1-127	36563.5	70	CVNFNFN_G	37453.2	70	CVNFNFNG_	39058.5	65	CVNFNFNG_	36568.6	70	CVNFNFNG_	30648.7	60	CVNFN_FNG	66.748	0
538	VNFNFNGL	Consensus_1-127	31177.8	55	_VNFNFNGL	35187.6	60	_VNFNFNGL	32003.6	29	_VNFNFNGL	26836.9	26	V_NFNFNGL	33592.4	70	_VNFNFNGL	40.957	0
539	NFNFNGLT	Consensus_1-127	40807.3	90	NFNFNGLT_	40292.6	85	NFNFNGLT_	40618.7	80	NFNFNGLT_	38071.3	85	NFNFNGLT_	32703	70	NFNFNG_LT	81.398	0
540	FNFNGLTG	Consensus_1-127	32133.4	55	F_NFNGLTG	38356.2	75	FNFNGLTG_	39925.9	70	F_NFNGLTG	35988.1	65	F_NFNGLTG	33026.9	70	F_NFNGLTG	66.25	0
541	NFNGLTGT	Consensus_1-127	41417.6	95	NFNGLTGT_	40710.7	85	N_FNGLTGT	41123.3	80	NFNGLTGT_	39213.5	90	N_FNGLTGT	31834.7	65	NFN_GLTGT	81.584	0
542	FNGLTGTG	Consensus_1-127	33653.5	60	F_NGLTGTG	41193.6	90	FNGLTGTG_	40719.1	80	F_NGLTGTG	38719	90	FNGLTGTG_	35401.8	80	F_NGLTGTG	78.261	0
543	NGLTGTGV	Consensus_1-127	40560.8	90	NGLTGTGV_	39483.9	80	N_GLTGTGV	40166.4	75	NGLTGT_GV	37900.8	80	N_GLTGTGV	35907.2	85	NG_LTGTGV	81.687	0
544	GLTGTGVL	Consensus_1-127	20846.8	29	GL_TGTGVL	33043	49	GLTGTGV_L	32811.1	32	GLTGTG_VL	25242.4	22	GLTGTGV_L	30502.5	60	GLTGTG_VL	33.724	0
545	LTGTGVLT	Consensus_1-127	33757.1	60	LTGTGVLT_	39780.6	85	L_TGTGVLT	41445.4	85	LT_GTGVLT	38771.8	90	L_TGTGVLT	28941.2	49	LTGTGVLT_	69.72	0
546	TGTGVLTE	Consensus_1-127	42549.9	95	TGTGVLTE_	42574.8	95	TGTGVLTE_	41749.1	90	T_GTGVLTE	38726.5	90	T_GTGVLTE	30775.7	60	TGTGVLTE_	83.415	0
547	GTGVLTES	Consensus_1-127	38734.5	80	GTGVLTES_	41151.8	90	GT_GVLTES	43486.4	99	GT_GVLTES	37700	80	GTGVLTES_	31573.6	65	GT_GVLTES	81.173	0
548	TGVLTESN	Consensus_1-127	42860.4	99	TGVLTESN_	45122.7	99	TGVLTESN_	43432.3	99	TGV_LTESN	40790	99	T_GVLTESN	32958	70	_TGVLTESN	91.425	0
549	GVLTESNK	Consensus_1-127	42441.4	95	GVLTESNK_	39313.4	80	G_VLTESNK	42950	95	GVLTESN_K	38286.6	85	GVLTESN_K	39785.8	99	GVLTESNK_	90.223	0
550	VLTESNKK	Consensus_1-127	42753.9	95	VLTESNKK_	37087.4	70	VLTESN_KK	43072.9	95	_VLTESNKK	36886.5	75	VLTESN_KK	37869.2	95	VLTES_NKK	84.462	0
551	LTESNKKF	Consensus_1-127	25278.5	37	LT_ESNKKF	34321.6	55	L_TESNKKF	41588.2	85	LTESNK_KF	33633.8	55	LTE_SNKKF	25504.9	37	LT_ESNKKF	48.932	0
552	TESNKKFL	Consensus_1-127	39836.2	85	TESNKK_FL	40554.2	85	TESNKKF_L	38608.9	60	TESNKKF_L	5411	3.5	TESNKKF_L	31223.7	60	TESNKKF_L	14.595	0
553	ESNKKFLP	Consensus_1-127	35350.2	70	ESNKKFLP_	36265.6	65	ESNKKFLP_	40017.2	75	ESNKKFLP_	32026.8	44	_ESNKKFLP	25807.5	38	ESNK_KFLP	54.32	0
554	SNKKFLPF	Consensus_1-127	3215.7	6.5	_SNKKFLPF	25832.6	29	S_NKKFLPF	35402.2	42	S_NKKFLPF	30055	36	S_NKKFLPF	13978	13	_SNKKFLPF	15.781	0
555	NKKFLPFQ	Consensus_1-127	40813.9	90	N_KKFLPFQ	33732.2	55	NKKFLPFQ_	39864.2	70	NK_KFLPFQ	39758.7	95	N_KKFLPFQ	35511.6	80	NKKFLPFQ_	75.069	0
556	KKFLPFQQ	Consensus_1-127	35756.8	70	KKFLPFQQ_	25774	29	KKFLPFQQ_	37324.1	55	KKF_LPFQQ	36545.7	70	KKFLPFQ_Q	32219.3	65	KKF_LPFQQ	51.749	0
557	KFLPFQQF	Consensus_1-127	15616.9	21	K_FLPFQQF	27738.2	33	_KFLPFQQF	34248.9	37	_KFLPFQQF	30017.6	36	K_FLPFQQF	6050.3	5.5	KFLPFQ_QF	15.896	0
558	FLPFQQFG	Consensus_1-127	31873.3	55	FL_PFQQFG	41715.3	90	FLPFQQFG_	41767.7	90	F_LPFQQFG	40390.4	99	FLPFQQFG_	32387.4	65	FL_PFQQFG	75.884	0
559	LPFQQFGR	Consensus_1-127	41482.6	95	LPFQQFGR_	38948	80	LPFQ_QFGR	40396.5	75	LPFQQF_GR	37884	80	LPFQQFG_R	38161.7	95	LPFQ_QFGR	84.195	0
560	PFQQFGRD	Consensus_1-127	45018.9	99	PFQQFGRD_	45994.2	99	PFQQFGRD_	42663.3	95	_PFQQFGRD	40358.5	99	_PFQQFGRD	39047.6	99	PFQQFGRD_	98.173	0
561	FQQFGRDI	Consensus_1-127	16233.4	22	FQQF_GRDI	27098.3	32	FQQFGRD_I	28833.4	22	FQQFGRD_I	21659.1	15	FQQFGRD_I	33849.9	75	FQQFGRD_I	24.733	0
562	QQFGRDIA	Consensus_1-127	10668.4	15	QQFGRDIA_	29737.3	38	QQFGRDIA_	34814.6	39	QQFGRDIA_	30248.8	37	QQF_GRDIA	36319.4	85	QQ_FGRDIA	31.763	0
563	QFGRDIAD	Consensus_1-127	30726.7	50	_QFGRDIAD	41253.4	90	QFGRDIAD_	38929.4	65	_QFGRDIAD	37767.7	80	_QFGRDIAD	35935.2	85	QFGRDIAD_	70.661	0
564	FGRDIADT	Consensus_1-127	36020.1	70	FGRDIADT_	41886.7	95	FGRDIADT_	43414	99	FGRDIADT_	40091.3	95	F_GRDIADT	35257	80	FGRDIADT_	86.297	0
565	GRDIADTT	Consensus_1-127	42407.5	95	G_RDIADTT	18352.1	17	GR_DIADTT	40913.4	80	GRD_IADTT	39268.3	90	GRD_IADTT	36077.8	85	G_RDIADTT	47.744	0
566	RDIADTTD	Consensus_1-127	38546.4	80	RDIADTTD_	37052.1	70	_RDIADTTD	41966.1	90	_RDIADTTD	37925.8	80	RDIADTTD_	36530.7	85	R_DIADTTD	80.436	0
567	DIADTTDA	Consensus_1-127	41266.4	90	DIADTTDA_	44386.7	99	DIADTTDA_	41194.1	85	DIADTTDA_	40307.9	99	_DIADTTDA	39060.7	99	DIADT_TDA	94.022	0
568	IADTTDAV	Consensus_1-127	33619.3	60	_IADTTDAV	41582.8	90	I_ADTTDAV	33551.7	34	_IADTTDAV	33282.3	50	I_ADTTDAV	27069.9	42	IADTTDAV_	49.505	0
569	ADTTDAVR	Consensus_1-127	43302.3	99	AD_TTDAVR	41555.8	90	ADTTDAV_R	42263.2	90	_ADTTDAVR	38310.6	85	A_DTTDAVR	36718.5	90	_ADTTDAVR	90.581	0
570	DTTDAVRD	Consensus_1-127	45702.5	99	DTTDAVRD_	44168.3	99	DTTDAVRD_	44445.4	99	DT_TDAVRD	41959.3	99	_DTTDAVRD	36944.1	90	DTTDAV_RD	97.059	0
571	TTDAVRDP	Consensus_1-127	41635	95	TTDAVRDP_	39767.3	85	TTDAVRDP_	38760.5	65	TTDAVRDP_	35651.3	65	TTDAVRDP_	31086.2	60	TTDAVRDP_	71.708	0
572	TDAVRDPQ	Consensus_1-127	41237.3	90	TD_AVRDPQ	41634.6	90	_TDAVRDPQ	38851.6	65	T_DAVRDPQ	34774.7	60	T_DAVRDPQ	33037.3	70	_TDAVRDPQ	72.93	0
573	DAVRDPQT	Consensus_1-127	44694.7	99	DAVRDPQT_	44013.7	99	DAVRDPQT_	42746.5	95	DAVRDPQT_	41284.2	99	_DAVRDPQT	34650.8	75	DAVRDPQT_	92.314	0
574	AVRDPQTL	Consensus_1-127	21254.5	29	AVRDP_QTL	36313.5	65	A_VRDPQTL	29811.8	24	_AVRDPQTL	34463.8	60	A_VRDPQTL	17957.3	19	_AVRDPQTL	31.088	0
575	VRDPQTLE	Consensus_1-127	42020.6	95	_VRDPQTLE	28287.4	34	VRDPQTLE_	40369.4	75	VRDPQTLE_	40756.5	99	VRDPQTLE_	35036.4	80	VRDP_QTLE	65.9	0
576	RDPQTLEI	Consensus_1-127	36329.3	70	RD_PQTLEI	21901.4	22	_RDPQTLEI	26522.8	18	_RDPQTLEI	32548.3	47	R_DPQTLEI	25972.5	38	R_DPQTLEI	30.696	0
577	DPQTLEIL	Consensus_1-127	41495.2	95	_DPQTLEIL	41550	90	DPQTLEI_L	29993.3	24	DP_QTLEIL	35602.4	65	_DPQTLEIL	38204.2	95	DP_QTLEIL	56.044	0
578	PQTLEILD	Consensus_1-127	42738.2	95	PQTLEILD_	43693.4	99	PQTLEILD_	42639.4	95	_PQTLEILD	41516.3	99	PQTLEILD_	37479.5	90	_PQTLEILD	95.482	0
579	QTLEILDI	Consensus_1-127	34391.5	65	_QTLEILDI	33371.4	55	_QTLEILDI	39334.2	70	_QTLEILDI	32103.5	45	QTLEILD_I	23503	31	QTLEILD_I	48.86	0
580	TLEILDIT	Consensus_1-127	40005.5	85	TLEILDIT_	41716.2	90	TLEILDIT_	40854.5	80	TLEILDIT_	37380.3	80	TLEI_LDIT	34347.3	75	TL_EILDIT	81.687	0
581	LEILDITP	Consensus_1-127	27767.6	42	LEILDITP_	40652.6	85	LEILDITP_	41431.9	85	LEILDITP_	13715.1	7.5	LEILD_ITP	41132.6	99	LEILDITP_	26.209	0
582	EILDITPC	Consensus_1-127	36839.9	75	_EILDITPC	42025.2	95	E_ILDITPC	36316.3	46	E_ILDITPC	11706.8	6	_EILDITPC	39042.9	99	EI_LDITPC	22.485	0
583	ILDITPCS	Consensus_1-127	38061.1	80	ILDITPCS_	43022.1	95	ILDITPCS_	40460.4	75	ILDITPCS_	39955.3	95	ILDITPCS_	37775.5	95	ILDITPCS_	87.089	0
584	LDITPCSF	Consensus_1-127	6626.3	11	LDI_TPCSF	37944.7	75	_LDITPCSF	33118.5	33	_LDITPCSF	33865.3	55	LDITPC_SF	32092.4	65	L_DITPCSF	29.742	0
585	DITPCSFG	Consensus_1-127	40534.9	90	_DITPCSFG	43455.4	99	DITPCSFG_	43193.8	99	DITPCSFG_	42008.3	99	DITPCSFG_	33388	70	DITPCSFG_	89.767	0
586	ITPCSFGG	Consensus_1-127	36836.3	75	ITPCSFG_G	43057.1	95	ITPCSFGG_	43406	99	IT_PCSFGG	35658.6	65	ITPCSFGG_	26089.1	39	IT_PCSFGG	66.679	0
587	TPCSFGGV	Consensus_1-127	40027.1	85	_TPCSFGGV	42055.6	95	TP_CSFGGV	31622.6	28	TPCSFG_GV	34160.5	55	T_PCSFGGV	38846.5	95	TPCSFG_GV	57.661	0
588	PCSFGGVS	Consensus_1-127	43427.6	99	PCSFGGVS_	45178.4	99	PCSFGGVS_	41503.7	85	_PCSFGGVS	40622.7	99	PCSFGGVS_	36330.8	85	PCSFGGVS_	92.881	0
589	CSFGGVSV	Consensus_1-127	21812.5	30	CSF_GGVSV	33189.9	50	CSFG_GVSV	35241	41	CSFGG_VSV	30271.4	37	_CSFGGVSV	25777.9	38	CSFGGV_SV	38.149	0
590	SFGGVSVI	Consensus_1-127	18251.3	25	_SFGGVSVI	38580.2	75	S_FGGVSVI	26515.6	18	S_FGGVSVI	33617.8	55	S_FGGVSVI	21465.3	26	_SFGGVSVI	30.206	0
591	FGGVSVIT	Consensus_1-127	37876.2	80	FGGVSVIT_	42871.6	95	F_GGVSVIT	38059.4	60	F_GGVSVIT	39101.7	90	F_GGVSVIT	34737.4	80	FGGVSVIT_	78.984	0
592	GGVSVITP	Consensus_1-127	35349	70	GGVSVITP_	36896.5	70	GGVSVITP_	42841.9	95	GGVSVITP_	37822.9	80	G_GVSVITP	32238.5	65	GGVSVITP_	74.647	0
593	GVSVITPG	Consensus_1-127	27821.8	42	GVS_VITPG	38295.3	75	G_VSVITPG	40646.9	80	GVSV_ITPG	37600.2	80	GVSVITPG_	22217.1	28	GVSVI_TPG	51.095	0
594	VSVITPGT	Consensus_1-127	36919.7	75	VSVITPGT_	42316.7	95	VSVITPGT_	42604.8	95	_VSVITPGT	39020.9	90	VSVITPGT_	27453.9	44	VSVITPGT_	73.288	0
595	SVITPGTN	Consensus_1-127	32717.8	60	SVITPGTN_	42585.4	95	SVITPGTN_	41109.9	80	SVI_TPGTN	37847.9	80	SVITPGTN_	28698	48	_SVITPGTN	68.468	0
596	VITPGTNT	Consensus_1-127	35636.3	70	VITPGTNT_	43836.4	99	VITPGTNT_	41286.5	85	VITPGTNT_	38946.7	90	V_ITPGTNT	32671.5	70	VITPGTNT_	81.237	0
597	ITPGTNTS	Consensus_1-127	35783.9	70	ITPGTNTS_	41948.4	95	ITPGTNTS_	41149.1	85	_ITPGTNTS	39862.9	95	ITPGTNTS_	31774.1	65	IT_PGTNTS	80.016	0
598	TPGTNTSN	Consensus_1-127	43031	99	_TPGTNTSN	44022.3	99	_TPGTNTSN	37014.5	50	TP_GTNTSN	41142.9	99	_TPGTNTSN	37304.8	90	TPGTN_TSN	81.414	0
599	PGTNTSNQ	Consensus_1-127	44868.1	99	PGTNTSNQ_	44693.2	99	PGTNTSNQ_	42581.7	95	_PGTNTSNQ	41522.1	99	_PGTNTSNQ	38112.6	95	PGTNTSNQ_	97.36	0
600	GTNTSNQV	Consensus_1-127	31989.4	55	GTNTSNQV_	37434.1	70	G_TNTSNQV	39327.8	65	GTN_TSNQV	32649.9	47	G_TNTSNQV	22928.3	30	GTNTS_NQV	48.799	0
601	TNTSNQVA	Consensus_1-127	33729.7	60	_TNTSNQVA	42525.1	95	TNTSNQVA_	38604.8	60	T_NTSNQVA	38530.1	85	T_NTSNQVA	31509.5	60	_TNTSNQVA	69.165	0
602	NTSNQVAV	Consensus_1-127	35331	70	NTSNQVAV_	38756.7	75	N_TSNQVAV	33598.2	34	NT_SNQVAV	38682.5	90	NT_SNQVAV	25537.2	37	NTS_NQVAV	52.538	0
603	TSNQVAVL	Consensus_1-127	14394.4	19	TSNQ_VAVL	35892.1	65	TSNQVAV_L	19777.2	10	TSNQVA_VL	32109.7	45	TSNQVAV_L	7054.7	6	TSNQVA_VL	14.009	0
604	SNQVAVLY	Consensus_1-127	9680.2	14	_SNQVAVLY	32200.9	46	S_NQVAVLY	39078	65	S_NQVAVLY	36737.6	75	S_NQVAVLY	3012.8	3	_SNQVAVLY	10.984	0
605	NQVAVLYQ	Consensus_1-127	27263.9	41	NQVAVLYQ_	28658	35	NQVAVLYQ_	34193.4	37	NQVAVLYQ_	33818.1	55	NQVAVLY_Q	33541.2	70	NQVAVLYQ_	44.462	0
606	QVAVLYQG	Consensus_1-127	27064.1	41	_QVAVLYQG	37617.2	70	_QVAVLYQG	37433.7	55	_QVAVLYQG	36142.2	70	_QVAVLYQG	31416.9	60	QVA_VLYQG	56.941	0
607	VAVLYQGV	Consensus_1-127	33995.3	65	VAVLYQGV_	40155.5	85	VAVLYQ_GV	38548.8	60	_VAVLYQGV	35087.6	60	V_AVLYQGV	28996.7	50	VAVLYQ_GV	62.125	0
608	AVLYQGVN	Consensus_1-127	35279.1	65	AVLYQGVN_	43174.1	99	AVLYQGVN_	42239.4	90	AVLYQG_VN	39017.2	90	AVLYQGVN_	34783	80	_AVLYQGVN	83.046	0
609	VLYQGVNC	Consensus_1-127	26737.8	40	VLYQGVNC_	42577.6	95	VLYQGVNC_	39778.5	70	VLYQGVNC_	36486.4	70	VLYQ_GVNC	36651.4	90	VLYQGV_NC	66.482	0
610	LYQGVNCT	Consensus_1-127	34475	65	LYQGVNCT_	40263.4	85	LYQGVNCT_	38026.5	60	_LYQGVNCT	40286.5	99	L_YQGVNCT	37883.6	95	LYQGVNCT_	77.588	0
611	YQGVNCTE	Consensus_1-127	18021.3	24	YQ_GVNCTE	37751.4	70	YQGVNCTE_	28500.3	21	YQ_GVNCTE	30699.2	39	YQ_GVNCTE	37764.1	95	YQGVNCTE_	35.781	0
612	QGVNCTEV	Consensus_1-127	33001.6	60	_QGVNCTEV	39810.7	85	_QGVNCTEV	40962.1	80	_QGVNCTEV	32059	44	_QGVNCTEV	35161.3	80	QGV_NCTEV	65.652	0
613	GVNCTEVP	Consensus_1-127	29807.2	47	GVNCTEVP_	36450.1	65	GVNCTEVP_	40532.7	75	GVNCTEVP_	34611.4	60	GVNCT_EVP	30225.2	55	GVNCTEVP_	58.932	0
614	VNCTEVPV	Consensus_1-127	30318.9	49	_VNCTEVPV	36139.1	65	_VNCTEVPV	34090.7	36	_VNCTEVPV	32272	45	V_NCTEVPV	29908.7	55	_VNCTEVPV	48.089	0
615	NCTEVPVA	Consensus_1-127	41249.8	90	N_CTEVPVA	42419.8	95	NCTEVPVA_	39049.2	65	NCTEVPVA_	38215.4	85	NCTEVPVA_	33035.8	70	NCTEVP_VA	79.274	0
616	CTEVPVAI	Consensus_1-127	33274.4	60	CT_EVPVAI	32130.9	46	C_TEVPVAI	31913	29	CT_EVPVAI	32629.8	47	_CTEVPVAI	22213.5	28	CT_EVPVAI	38.497	0
617	TEVPVAIH	Consensus_1-127	34798.8	65	TEVPVAIH_	43631.1	99	TEVPVAIH_	38999.4	65	TEVPVA_IH	13929.2	7.5	TEVPVAI_H	35549.2	80	TEVPVAIH_	26.78	0
618	EVPVAIHA	Consensus_1-127	35187.6	65	EV_PVAIHA	42818.3	95	E_VPVAIHA	38182.3	60	EVPVAIHA_	23758.1	18	_EVPVAIHA	34412.8	75	EV_PVAIHA	44.857	0
619	VPVAIHAD	Consensus_1-127	40243	90	_VPVAIHAD	45029.6	99	VPVAIHAD_	38171.6	60	VPVA_IHAD	39497.1	95	V_PVAIHAD	40076.1	99	VP_VAIHAD	85.461	0
620	PVAIHADQ	Consensus_1-127	42415.7	95	PV_AIHADQ	45794.1	99	_PVAIHADQ	40908	80	_PVAIHADQ	40459.5	99	_PVAIHADQ	39113.1	99	PVAIHADQ_	93.757	0
621	VAIHADQL	Consensus_1-127	32177.2	55	VAIHADQ_L	39635.8	80	VAIHAD_QL	35506.2	42	_VAIHADQL	28241.8	30	VAIHA_DQL	13850.1	13	VAIHAD_QL	30.349	0
622	AIHADQLT	Consensus_1-127	30817.3	50	AIHADQLT_	39316.7	80	AIHADQLT_	41179.8	85	AIHADQLT_	39557.4	95	A_IHADQLT	32257	65	_AIHADQLT	71.25	0
623	IHADQLTP	Consensus_1-127	39448	85	_IHADQLTP	40289.6	85	IHADQLTP_	37333.8	55	IHADQLTP_	39478.8	95	IHADQLTP_	35135.9	80	IHADQLTP_	77.235	0
624	HADQLTPT	Consensus_1-127	39970.9	85	H_ADQLTPT	37142	70	H_ADQLTPT	30698.5	26	HADQLT_PT	36108.6	70	HADQ_LTPT	28546	48	HADQ_LTPT	50.185	0
625	ADQLTPTW	Consensus_1-127	35243.2	65	ADQL_TPTW	39806.9	85	A_DQLTPTW	34577.3	38	_ADQLTPTW	38502.2	85	A_DQLTPTW	671.8	1.2	_ADQLTPTW	5.564	1
626	DQLTPTWR	Consensus_1-127	41712.1	95	DQLTPTWR_	29344.8	37	DQLTPTW_R	40739.3	80	DQLTPTWR_	39767.7	95	DQ_LTPTWR	38878.5	95	DQ_LTPTWR	70.318	0
627	QLTPTWRV	Consensus_1-127	34378.5	65	QLTPTWRV_	23258.1	24	_QLTPTWRV	33690.3	35	_QLTPTWRV	34370.3	55	_QLTPTWRV	26005.6	39	QLTPT_WRV	38.626	0
628	LTPTWRVY	Consensus_1-127	3437.9	7	LT_PTWRVY	39022.6	80	LTPTWRV_Y	39161.8	65	LTPTWR_VY	36048.9	70	LT_PTWRVY	21472.2	26	LT_PTWRVY	22.372	0
629	TPTWRVYS	Consensus_1-127	42664.7	95	TPTWRVYS_	42317.2	95	TPTWRVYS_	32127.4	30	TPTWRVYS_	40893.5	99	TPTWRVYS_	36507	85	TP_TWRVYS	65.572	0
630	PTWRVYST	Consensus_1-127	41913.5	95	PTWRVYST_	40851	90	PTWRVYST_	34990.9	40	_PTWRVYST	41578.8	99	PTWRVYST_	34257.8	75	PTWRV_YST	71.355	0
631	TWRVYSTG	Consensus_1-127	29141.1	46	TWRVYS_TG	38268.3	75	TWRVYSTG_	41248.5	85	T_WRVYSTG	38446.4	85	TWRVYSTG_	31607.8	65	_TWRVYSTG	67.58	0
632	WRVYSTGS	Consensus_1-127	36271.1	70	W_RVYSTGS	6791.6	7	WR_VYSTGS	35227.6	41	WRVYSTGS_	37761.2	80	W_RVYSTGS	39015.9	99	WRVYS_TGS	24.494	0
633	RVYSTGSN	Consensus_1-127	20789.8	28	RVYSTGSN_	28183.8	34	RVYSTGSN_	39051.4	65	RVYSTG_SN	35013.7	60	RVYSTGSN_	32628.8	70	RVYSTG_SN	44.858	0
634	VYSTGSNV	Consensus_1-127	32408.8	55	_VYSTGSNV	39802.6	85	V_YSTGSNV	38777.3	65	_VYSTGSNV	34297.1	55	V_YSTGSNV	31068.7	60	VYSTGS_NV	62.36	0
635	YSTGSNVF	Consensus_1-127	1150.2	3.5	YS_TGSNVF	31636.6	44	YSTGSNV_F	24740.6	15	Y_STGSNVF	29119	33	Y_STGSNVF	5620.6	5	YSTGSN_VF	8.259	0
636	STGSNVFQ	Consensus_1-127	38428.5	80	ST_GSNVFQ	41488	90	STGSNVFQ_	40562.1	80	ST_GSNVFQ	37596.9	80	S_TGSNVFQ	27422.8	44	STGSNVFQ_	70.088	0
637	TGSNVFQT	Consensus_1-127	36559.5	70	TGSNVFQT_	42707.2	95	TGSNVFQT_	41670.2	85	TGSNVFQT_	39965.3	95	T_GSNVFQT	24973.2	35	TGSNV_FQT	66.072	0
638	GSNVFQTR	Consensus_1-127	37911	80	GSNVFQTR_	33402.8	55	GS_NVFQTR	41629.2	85	GSNV_FQTR	34985.3	60	G_SNVFQTR	16915.3	18	GSNVFQTR_	43.604	0
639	SNVFQTRA	Consensus_1-127	39070.4	85	_SNVFQTRA	41622.4	90	S_NVFQTRA	42683.2	95	SNVFQTRA_	40473.5	99	S_NVFQTRA	21832.3	27	_SNVFQTRA	62.081	0
640	NVFQTRAG	Consensus_1-127	31992.2	55	NVFQ_TRAG	40638.1	85	NVFQTRAG_	38345	60	NVFQTR_AG	39278.5	90	NVFQTRAG_	38346.3	95	NVFQTRAG_	73.259	0
641	VFQTRAGC	Consensus_1-127	37660.4	75	_VFQTRAGC	42623.2	95	V_FQTRAGC	40745.9	80	_VFQTRAGC	36513.3	70	V_FQTRAGC	36000.9	85	_VFQTRAGC	80.115	0
642	FQTRAGCL	Consensus_1-127	10187.5	15	FQTRAGC_L	9847.9	9	FQTRAG_CL	7527.1	3.5	FQTRAG_CL	14582.8	8	FQTRAGC_L	31864	65	FQTRAGC_L	8.28	0
643	QTRAGCLI	Consensus_1-127	21524.3	30	_QTRAGCLI	18853.9	18	_QTRAGCLI	32220.4	30	_QTRAGCLI	30740.4	39	_QTRAGCLI	19575.4	22	QT_RAGCLI	25.864	0
644	TRAGCLIG	Consensus_1-127	34417.6	65	_TRAGCLIG	3220	4.5	TRAGCLIG_	36771	48	TRAGCLIG_	39952.3	95	TRAGCLIG_	33326.3	70	TRAGCLIG_	17.652	0
645	RAGCLIGA	Consensus_1-127	30073.2	48	RAGCLIGA_	4240.5	5	_RAGCLIGA	38604.4	60	_RAGCLIGA	35129.4	60	R_AGCLIGA	29501.8	55	RA_GCLIGA	18.359	0
646	AGCLIGAE	Consensus_1-127	37700.4	75	AGCLIGAE_	43957.5	99	AGCLIGAE_	42571.1	95	_AGCLIGAE	36167.7	70	A_GCLIGAE	39962.2	99	_AGCLIGAE	85.694	0
647	GCLIGAEH	Consensus_1-127	38416.9	80	G_CLIGAEH	41886.7	95	GCLIGAEH_	41668.4	85	G_CLIGAEH	33196.4	50	GC_LIGAEH	40206.4	99	GCLIGAEH_	77.051	0
648	CLIGAEHV	Consensus_1-127	28999.8	45	CLIGA_EHV	36816	70	CLIGAE_HV	38907.1	65	CLIGAEH_V	37131.6	75	CLI_GAEHV	33039.1	70	CLIGAEHV_	62.884	0
649	LIGAEHVN	Consensus_1-127	36464.3	70	LIGAEHVN_	44795.4	99	LIGAEHVN_	40992.2	80	_LIGAEHVN	40088.7	95	L_IGAEHVN	32210.3	65	LI_GAEHVN	79.621	0
650	IGAEHVNN	Consensus_1-127	41677.4	95	IGAEHVNN_	45297.9	99	IGAEHVNN_	43514.6	99	_IGAEHVNN	40204.7	95	I_GAEHVNN	35990.4	85	IGAE_HVNN	94.305	0
651	GAEHVNNS	Consensus_1-127	42164.1	95	GAEHVNNS_	40730.5	85	GAEHVNNS_	41935.7	90	GAEHVNNS_	35408	65	GAEHVNNS_	35424.1	80	GA_EHVNNS	81.584	0
652	AEHVNNSY	Consensus_1-127	6449.4	10	AEH_VNNSY	35757.2	65	AEHVNN_SY	38280.8	60	AEH_VNNSY	12245.9	6.5	AE_HVNNSY	34897.2	80	_AEHVNNSY	16.756	0
653	EHVNNSYE	Consensus_1-127	43291.1	99	_EHVNNSYE	44319.1	99	EHVNNSYE_	33287	33	EHVNNSYE_	22821.9	17	_EHVNNSYE	39486.8	99	EHVNNS_YE	41.866	0
654	HVNNSYEC	Consensus_1-127	33822.9	60	HVNNSYEC_	40394.3	85	HVNNSYEC_	30238.3	25	_HVNNSYEC	35000.4	60	H_VNNSYEC	28167.7	46	HVNNS_YEC	46.8	0
655	VNNSYECD	Consensus_1-127	42503	95	_VNNSYECD	45739.2	99	VNNSYECD_	43576.8	99	_VNNSYECD	40320.1	99	V_NNSYECD	35656.7	85	_VNNSYECD	95.068	0
656	NNSYECDI	Consensus_1-127	41574.7	95	N_NSYECDI	43332.8	99	N_NSYECDI	40243.4	75	N_NSYECDI	39855.1	95	NNSYECD_I	30129.5	55	NNSYECD_I	79.785	0
657	NSYECDIP	Consensus_1-127	34384.4	65	NSYECDIP_	35715	65	NSYECDIP_	40541	75	NSYECDIP_	37559.5	80	N_SYECDIP	28685	48	NSYECDIP_	64.57	0
658	SYECDIPI	Consensus_1-127	26599.8	39	_SYECDIPI	28718.8	36	S_YECDIPI	30687.2	26	S_YECDIPI	29617.9	35	S_YECDIPI	19973.3	23	_SYECDIPI	30.501	0
659	YECDIPIG	Consensus_1-127	34302.7	65	YECD_IPIG	42737.7	95	YECDIPIG_	39333.4	70	YECDIPIG_	18911.7	12	YECDIPIG_	38540.9	95	YECDIPIG_	37.298	0
660	ECDIPIGA	Consensus_1-127	42516.8	95	_ECDIPIGA	43241	99	ECDIPIGA_	40426.2	75	ECDIPIGA_	28962.2	33	_ECDIPIGA	38212.5	95	E_CDIPIGA	66.854	0
661	CDIPIGAG	Consensus_1-127	36776.2	75	CDIPIG_AG	42642.6	95	CDIPIGAG_	42826.6	95	CDIPIG_AG	37968.9	80	_CDIPIGAG	40703.2	99	CDIPIGAG_	87.739	0
662	DIPIGAGI	Consensus_1-127	35513.9	70	_DIPIGAGI	39856	85	DI_PIGAGI	40463.9	75	D_IPIGAGI	34295.7	55	_DIPIGAGI	36371.7	85	DI_PIGAGI	72.119	0
663	IPIGAGIC	Consensus_1-127	39425.4	85	IPIGAGIC_	43455.8	99	IPIGAGIC_	37604.6	55	IPIGAG_IC	38232.3	85	IPIGAG_IC	38255.5	95	IPIGAG_IC	80.207	0
664	PIGAGICA	Consensus_1-127	37343.5	75	PIGAGICA_	44115.2	99	_PIGAGICA	35157.6	41	_PIGAGICA	41514	99	_PIGAGICA	39076.7	99	_PIGAGICA	73.501	0
665	IGAGICAS	Consensus_1-127	33314	60	_IGAGICAS	43348.3	99	IGAGICAS_	39974.3	75	_IGAGICAS	40576.1	99	I_GAGICAS	35573.9	80	IGAGICAS_	79.742	0
666	GAGICASY	Consensus_1-127	7638.5	12	G_AGICASY	34273.8	55	GAGICA_SY	41001.1	80	G_AGICASY	35851.3	65	G_AGICASY	25079.4	36	GA_GICASY	31.811	0
667	AGICASYQ	Consensus_1-127	33820.7	60	AGICASYQ_	41967.9	95	AGICASYQ_	41697.2	85	AGICASYQ_	37072.2	75	A_GICASYQ	33747.5	75	_AGICASYQ	76.191	0
668	GICASYQT	Consensus_1-127	33033.3	60	GICASYQT_	40282.6	85	G_ICASYQT	39521.1	70	GICASYQT_	35296.3	65	G_ICASYQT	37381.9	90	GICAS_YQT	72.241	0
669	ICASYQTQ	Consensus_1-127	36592.8	75	_ICASYQTQ	43315	99	ICASYQTQ_	38045	60	_ICASYQTQ	35535	65	ICA_SYQTQ	35401.8	80	ICASYQTQ_	73.545	0
670	CASYQTQT	Consensus_1-127	38296.1	80	CASYQTQT_	39865.9	85	CASYQTQT_	41202.6	85	CASYQTQT_	40540.6	99	CASYQTQT_	19420.3	22	CASY_QTQT	54.594	0
671	ASYQTQTN	Consensus_1-127	32972.6	60	ASYQTQTN_	40378.6	85	ASYQTQTN_	41916.2	90	_ASYQTQTN	38797	90	ASYQT_QTN	19284.4	22	ASYQTQ_TN	52.025	0
672	SYQTQTNS	Consensus_1-127	39691.6	85	SYQTQTNS_	40445.5	85	SYQTQTNS_	40422.7	75	SYQTQTNS_	40067.4	95	SYQTQTNS_	30711.5	60	_SYQTQTNS	78.057	0
673	YQTQTNSP	Consensus_1-127	7853.6	12	YQTQTNSP_	18479.6	17	YQTQTNSP_	26394.3	17	YQTQTNSP_	26078.1	24	YQTQTNSP_	36438.7	85	YQTQTNSP_	19.653	0
674	QTQTNSPR	Consensus_1-127	33716.9	60	_QTQTNSPR	21565.4	21	_QTQTNSPR	37374.2	55	_QTQTNSPR	32356.6	46	_QTQTNSPR	34785.6	80	QTQTNSPR_	42.842	0
675	TQTNSPRR	Consensus_1-127	35832.3	70	TQTNSPRR_	24993	27	TQTN_SPRR	41166.9	85	TQ_TNSPRR	35662.5	65	TQT_NSPRR	35307.7	80	TQTNSPRR_	54.962	0
676	QTNSPRRA	Consensus_1-127	34691.3	65	QTNSPRRA_	36173.1	65	_QTNSPRRA	42041.5	90	QTNSPRRA_	38042.9	85	_QTNSPRRA	29827.2	55	QTN_SPRRA	69.612	0
677	TNSPRRAR	Consensus_1-127	41829.6	95	TNSPRRAR_	38768.5	80	_TNSPRRAR	41986.1	90	TNSPRR_AR	40358.5	99	_TNSPRRAR	32695.2	70	TNSPRRAR_	85.435	0
678	NSPRRARS	Consensus_1-127	42251.3	95	NSPRRARS_	40963.9	90	NSPRRARS_	43226	99	N_SPRRARS	41976.1	99	NSPRRARS_	32249	65	NS_PRRARS	87.376	0
679	SPRRARSV	Consensus_1-127	39102.9	85	_SPRRARSV	32926.6	49	SPRRAR_SV	37445.5	55	SPRRAR_SV	39435.6	95	S_PRRARSV	34113.2	75	_SPRRARSV	67.372	0
680	PRRARSVA	Consensus_1-127	40171.2	90	PRRARSVA_	24451.6	26	PRRARSVA_	41430.5	85	_PRRARSVA	42094.3	99	_PRRARSVA	37970.6	95	_PRRARSVA	61.002	0
681	RRARSVAS	Consensus_1-127	24279.2	35	R_RARSVAS	870.9	2	RRARSVAS_	35115.7	40	RRAR_SVAS	39161.4	90	R_RARSVAS	34935.3	80	RRARSVAS_	8.663	1
682	RARSVASQ	Consensus_1-127	20267.2	28	RAR_SVASQ	17974.2	16	_RARSVASQ	36057.1	45	_RARSVASQ	36554.4	70	R_ARSVASQ	25601.4	37	RA_RSVASQ	30.912	0
683	ARSVASQS	Consensus_1-127	38284.9	80	ARSVASQS_	14296.2	13	AR_SVASQS	37278.5	55	ARSVASQS_	39956.2	95	ARSVASQS_	33820.3	75	ARSVASQS_	38.033	0
684	RSVASQSI	Consensus_1-127	10187.2	15	RSVA_SQSI	11746.4	11	_RSVASQSI	21218.6	11	_RSVASQSI	30513.4	38	R_SVASQSI	608.6	1.1	RSVASQ_SI	4.223	1
685	SVASQSII	Consensus_1-127	28338.2	44	SVASQSI_I	36821.5	70	SVASQSI_I	33566.2	34	SVASQS_II	36240.9	70	SVASQS_II	13722.8	13	_SVASQSII	31.719	0
686	VASQSIIA	Consensus_1-127	30716.8	50	VASQSIIA_	41606.2	90	VASQSIIA_	39909.5	70	_VASQSIIA	37494.9	80	VASQSIIA_	21721.1	27	VASQSI_IA	52.668	0
687	ASQSIIAY	Consensus_1-127	1524	4.5	ASQ_SIIAY	31427.8	44	ASQSII_AY	36977.6	50	_ASQSIIAY	34903.2	60	A_SQSIIAY	17325.6	18	_ASQSIIAY	14.829	0
688	SQSIIAYT	Consensus_1-127	21625.9	30	SQSIIAYT_	30383.2	40	SQSIIAYT_	33496.5	34	SQSIIAYT_	33231.9	50	SQSIIAYT_	24751.8	35	SQSIIAYT_	36.679	0
689	QSIIAYTM	Consensus_1-127	12302.4	17	_QSIIAYTM	25051.4	27	_QSIIAYTM	16957.6	8	_QSIIAYTM	23727.6	18	_QSIIAYTM	3852.2	4	QSI_IAYTM	9.498	0
690	SIIAYTMS	Consensus_1-127	16685	22	SIIAYTMS_	41220.4	90	SIIAYTMS_	36463.9	47	SIIAYTMS_	37519.3	80	SIIAYTMS_	36301.7	85	_SIIAYTMS	48.968	0
691	IIAYTMSL	Consensus_1-127	11162.5	16	_IIAYTMSL	35761.8	65	I_IAYTMSL	16066.8	7.5	_IIAYTMSL	28062.7	30	I_IAYTMSL	28746.5	49	I_IAYTMSL	18.871	0
692	IAYTMSLG	Consensus_1-127	29701.3	47	IAYTMSL_G	38053.6	75	IAYTMSLG_	40139.5	75	_IAYTMSLG	38630.3	90	IAYTMSLG_	25676.6	38	IAYTMSLG_	58.568	0
693	AYTMSLGA	Consensus_1-127	33761.4	60	A_YTMSLGA	38049.9	75	A_YTMSLGA	40925.3	80	_AYTMSLGA	36857.8	75	AYTMSLGA_	32972.3	70	_AYTMSLGA	71.307	0
694	YTMSLGAE	Consensus_1-127	18828.4	25	YTMSLGAE_	36267.6	65	YTMSLGAE_	33942	36	YTMSLG_AE	32703.7	47	YTM_SLGAE	34396	75	YTMSLGAE_	42.455	0
695	TMSLGAEN	Consensus_1-127	32660.5	60	TMSLGAEN_	42347.9	95	TMSLGAEN_	37837.3	55	T_MSLGAEN	37514.4	80	TMSLGAEN_	28142.4	46	TMSLGA_EN	62.803	0
696	MSLGAENS	Consensus_1-127	34872.3	65	MSLGAENS_	42129.8	95	MSLGAENS_	40331.4	75	MSLGAENS_	39945.8	95	M_SLGAENS	21706	27	MSLGAENS_	57.599	0
697	SLGAENSV	Consensus_1-127	29517.7	47	SLGAENSV_	39427.9	80	SL_GAENSV	35612	43	S_LGAENSV	37208.8	75	SLGAE_NSV	28648.7	48	_SLGAENSV	54.825	0
698	LGAENSVA	Consensus_1-127	31315.8	55	LGAENSVA_	42805.8	95	LGAENSVA_	41170	85	LGAENSVA_	38746.6	90	L_GAENSVA	35517.3	80	LGAENS_VA	78.023	0
699	GAENSVAY	Consensus_1-127	5436.1	9	G_AENSVAY	35334.5	60	G_AENSVAY	38734.1	65	G_AENSVAY	32368.9	46	G_AENSVAY	30544.8	60	GA_ENSVAY	27.538	0
700	AENSVAYS	Consensus_1-127	33469.4	60	AENSVAYS_	41407.3	90	AENSVAYS_	39394.3	70	AENSVAYS_	13890.7	7.5	AENSVAYS_	34246	75	AENSVAYS_	26.493	0
701	ENSVAYSN	Consensus_1-127	41783.9	95	_ENSVAYSN	43505.7	99	E_NSVAYSN	38976.2	65	E_NSVAYSN	25589.8	23	_ENSVAYSN	30658	60	E_NSVAYSN	51.998	0
702	NSVAYSNN	Consensus_1-127	39262.8	85	NSVAYSNN_	43810.8	99	NSVAYSNN_	40751.2	80	NSVAYSN_N	39504.8	95	NSVAYSNN_	30680.9	60	N_SVAYSNN	81.223	0
703	SVAYSNNS	Consensus_1-127	29002	45	SVAYSNNS_	41149.5	90	SVAYSNNS_	37012.9	50	SVAYSNNS_	37044.5	75	SVAYSNNS_	35905.6	85	SVAYSNNS_	63.75	0
704	VAYSNNSI	Consensus_1-127	25626.1	37	VAY_SNNSI	35520.4	60	VAYSNN_SI	32032.3	29	_VAYSNNSI	33154	49	V_AYSNNSI	19956.3	23	VAYSNN_SI	35.196	0
705	AYSNNSIA	Consensus_1-127	35326.5	65	AYSNNSIA_	40321.9	85	AYSNNSIA_	39885.8	70	_AYSNNSIA	37140	75	A_YSNNSIA	32394.1	65	AYSNNS_IA	71.273	0
706	YSNNSIAI	Consensus_1-127	11174.4	16	YSNN_SIAI	29448.5	38	YSNNSI_AI	17746	8.5	YSN_NSIAI	28993.6	33	Y_SNNSIAI	11408.2	11	YSNNSIA_I	15.259	0
707	SNNSIAIP	Consensus_1-127	35211.6	65	_SNNSIAIP	36227.2	65	SNNSIAIP_	39219.5	65	SNNSIAIP_	37962.8	80	S_NNSIAIP	30120.1	55	_SNNSIAIP	65.074	0
708	NNSIAIPT	Consensus_1-127	40668.4	90	NNSIAIPT_	37769	70	N_NSIAIPT	37699.1	55	N_NSIAIPT	39973.9	95	N_NSIAIPT	30365.2	55	NNS_IAIPT	69.169	0
709	NSIAIPTN	Consensus_1-127	38606	80	NSIAIPTN_	41522.5	90	NSIAIPTN_	40414.9	75	NSIAIP_TN	39827.6	95	N_SIAIPTN	17897.2	19	NSIAIP_TN	49.949	0
710	SIAIPTNF	Consensus_1-127	12278.8	17	SIAIPTN_F	34394.5	55	S_IAIPTNF	35735.1	43	SIAIPTN_F	34147.6	55	S_IAIPTNF	5450.3	5	_SIAIPTNF	15.701	0
711	IAIPTNFT	Consensus_1-127	32026.4	55	IAIPTNFT_	42271.4	95	IAIPTNFT_	39347.8	70	IAIPTNFT_	37093.5	75	IAIPTNFT_	12477.4	12	IAIPTNFT_	35.801	0
712	AIPTNFTI	Consensus_1-127	28145.4	43	AI_PTNFTI	37076.2	70	A_IPTNFTI	26570.5	18	_AIPTNFTI	28159.4	30	A_IPTNFTI	5725.7	5	_AIPTNFTI	15.317	0
713	IPTNFTIS	Consensus_1-127	41297.2	90	IPTNFTIS_	43410.2	99	IPTNFTIS_	41154.9	85	IPTNFTIS_	39636.7	95	I_PTNFTIS	38521.3	95	IPTNFTIS_	92.542	0
714	PTNFTISV	Consensus_1-127	38394.8	80	PTNFTISV_	40643.3	85	_PTNFTISV	32891.4	32	_PTNFTISV	39381.1	95	_PTNFTISV	30905.8	60	PTNFTI_SV	60.454	0
715	TNFTISVT	Consensus_1-127	33648.4	60	TNFTISVT_	42174.1	95	TNFTISVT_	37285.8	55	TNFTISVT_	38020.7	85	TNFTISVT_	32182.8	65	_TNFTISVT	68.943	0
716	NFTISVTT	Consensus_1-127	39163.5	85	N_FTISVTT	42428.1	95	N_FTISVTT	37056.5	50	N_FTISVTT	39278.9	90	N_FTISVTT	34557.1	75	NFTISVTT_	74.923	0
717	FTISVTTE	Consensus_1-127	28874.3	45	FTISVTTE_	40708.5	85	FTISVTTE_	37459.3	55	FTISVT_TE	33980.9	55	FTISVTTE_	24875.1	35	FTISVTTE_	50.545	0
718	TISVTTEI	Consensus_1-127	29753.1	47	_TISVTTEI	38457.2	75	T_ISVTTEI	33141.1	33	T_ISVTTEI	33254.2	50	T_ISVTTEI	11493.1	11	_TISVTTEI	28.438	0
719	ISVTTEIL	Consensus_1-127	26587.5	39	ISV_TTEIL	39442.5	80	ISVTTEI_L	31413.8	28	_ISVTTEIL	29044.1	33	I_SVTTEIL	7555.1	6.5	ISVTTE_IL	19.38	0
720	SVTTEILP	Consensus_1-127	36155.5	70	SVTTEILP_	38522.6	75	SVTTEILP_	39272.6	65	SVTTEILP_	37337.5	75	SVTTEILP_	28065.7	46	_SVTTEILP	64.04	0
721	VTTEILPV	Consensus_1-127	34252.6	65	VT_TEILPV	33098.4	50	VTTEIL_PV	37881.9	55	_VTTEILPV	30788.6	39	VTTEIL_PV	20033.1	23	VTTEI_LPV	40.755	0
722	TTEILPVS	Consensus_1-127	40163.8	90	TT_EILPVS	42257.2	95	TTEILPVS_	39467.6	70	TTEILPVS_	38525.1	85	TTE_ILPVS	32672.5	70	_TTEILPVS	80.68	0
723	TEILPVSM	Consensus_1-127	19005.6	26	TEI_LPVSM	39103.4	80	_TEILPVSM	22566.3	13	TEI_LPVSM	1975	1.7	TEI_LPVSM	35582	80	_TEILPVSM	6.862	1
724	EILPVSMT	Consensus_1-127	33883.7	60	EILPVSMT_	42427.2	95	E_ILPVSMT	37303.6	55	EILPVSMT_	30101.2	37	_EILPVSMT	38701.4	95	EILPVSMT_	60.293	0
725	ILPVSMTK	Consensus_1-127	34888.5	65	IL_PVSMTK	38005.5	75	I_LPVSMTK	40650.8	80	_ILPVSMTK	38213.3	85	IL_PVSMTK	36472.2	85	IL_PVSMTK	77.223	0
726	LPVSMTKT	Consensus_1-127	42572.5	95	LPVSMTKT_	43424.3	99	LPVSMTKT_	40469.1	75	LPVSMTKT_	40759.6	99	L_PVSMTKT	39579.2	99	LP_VSMTKT	92.314	0
727	PVSMTKTS	Consensus_1-127	41435.9	95	PVSMTKTS_	43925.7	99	PVSMTKTS_	41219	85	_PVSMTKTS	42959.3	99	PVSMTKTS_	35220.8	80	PVSMTKTS_	90.921	0
728	VSMTKTSV	Consensus_1-127	25995.2	38	VSMTKTSV_	37042.9	70	VSMTKT_SV	38193.5	60	_VSMTKTSV	36067.2	70	VSM_TKTSV	22641.1	29	VSMT_KTSV	47.154	0
729	SMTKTSVD	Consensus_1-127	32276.6	55	SMTKTSVD_	39361.9	80	SMTKTSVD_	39329.9	70	SMTKTS_VD	38618.6	85	SMTKTSVD_	31096.6	60	_SMTKTSVD	68.121	0
730	MTKTSVDC	Consensus_1-127	33460	60	MTKTSVDC_	42410.7	95	_MTKTSVDC	40445.5	75	MT_KTSVDC	35876.9	65	MT_KTSVDC	29179.6	50	MTKTSVD_C	65.867	0
731	TKTSVDCT	Consensus_1-127	41925.7	95	TKTSVDCT_	39183.4	80	TKTSVDCT_	38979.6	65	TKTSVDCT_	40424.9	99	_TKTSVDCT	35727.8	85	TKTSVDCT_	82.951	0
732	KTSVDCTM	Consensus_1-127	14880.4	20	KTS_VDCTM	32983.7	49	_KTSVDCTM	30338.2	25	_KTSVDCTM	34904.3	60	KTSVDC_TM	1363.2	1.8	KTS_VDCTM	7.325	1
733	TSVDCTMY	Consensus_1-127	10151.6	14	TSVDCTM_Y	38205.9	75	TSVDCT_MY	40273.4	75	TSVDCTM_Y	37810.7	80	T_SVDCTMY	16730.9	17	TSVDCTM_Y	29.513	0
734	SVDCTMYI	Consensus_1-127	31605.1	55	SV_DCTMYI	36514.9	65	SVDCTMY_I	27570.6	19	SVDCTMY_I	32435.5	46	SVDCTMY_I	12780.9	12	_SVDCTMYI	26.141	0
735	VDCTMYIC	Consensus_1-127	40901	90	VDCTMYIC_	44050.9	99	_VDCTMYIC	34343.2	37	_VDCTMYIC	33732.2	55	V_DCTMYIC	36268.4	85	_VDCTMYIC	63.95	0
736	DCTMYICG	Consensus_1-127	43138.2	99	_DCTMYICG	44286.5	99	DCTMYICG_	42003.3	90	D_CTMYICG	41996.5	99	DCTMYICG_	41536.5	99	DC_TMYICG	97.059	0
737	CTMYICGD	Consensus_1-127	38552.6	80	CTMYICGD_	40579.6	85	CTMYICGD_	41547.7	85	CTM_YICGD	38757.5	90	CTMYIC_GD	34077	75	CTMYI_CGD	82.68	0
738	TMYICGDS	Consensus_1-127	19419.1	26	TMYICGDS_	36799.6	70	TMYICGDS_	39618.2	70	TMYICGDS_	36017.3	70	TMYICGDS_	37505.9	90	TMYICGDS_	54.095	0
739	MYICGDST	Consensus_1-127	32486.8	55	_MYICGDST	38946.3	80	_MYICGDST	39151.2	65	MYICGDST_	33524.1	55	MYIC_GDST	38553.4	95	_MYICGDST	66.868	0
740	YICGDSTE	Consensus_1-127	28266.6	43	YICGDSTE_	43298.1	99	Y_ICGDSTE	37834.4	55	YICGDSTE_	35567.7	65	Y_ICGDSTE	39317.6	99	YICGDSTE_	64.915	0
741	ICGDSTEC	Consensus_1-127	41079.2	90	_ICGDSTEC	45362.1	99	ICGDSTEC_	41471.4	85	_ICGDSTEC	37934.8	80	IC_GDSTEC	37400.5	90	ICGDS_TEC	88.358	0
742	CGDSTECS	Consensus_1-127	43799.9	99	C_GDSTECS	42483.2	95	CGDSTECS_	43144.7	95	CGDSTECS_	41456.6	99	_CGDSTECS	36495.5	85	CGDSTECS_	94.305	0
743	GDSTECSN	Consensus_1-127	43763	99	GDSTECSN_	44572	99	G_DSTECSN	43316.9	99	G_DSTECSN	40058.3	95	GDSTECSN_	33874.5	75	GDST_ECSN	92.314	0
744	DSTECSNL	Consensus_1-127	41698.1	95	_DSTECSNL	40221.6	85	DSTECSN_L	38059.4	60	DSTECSN_L	37352.4	75	_DSTECSNL	32354.9	65	DSTECS_NL	73.882	0
745	STECSNLL	Consensus_1-127	34599	65	ST_ECSNLL	33345	55	S_TECSNLL	24130.2	14	STEC_SNLL	25013	21	STECSNL_L	23007.3	30	_STECSNLL	26.889	0
746	TECSNLLL	Consensus_1-127	36728.4	75	TE_CSNLLL	36489.6	65	_TECSNLLL	21804.4	12	TE_CSNLLL	269.8	0.6	TE_CSNLLL	36483.7	85	_TECSNLLL	2.793	1
747	ECSNLLLQ	Consensus_1-127	43148.9	99	_ECSNLLLQ	41661.6	90	ECSNLLLQ_	40344.5	75	E_CSNLLLQ	26107.4	24	_ECSNLLLQ	33047.3	70	ECSNLL_LQ	55.25	0
748	CSNLLLQY	Consensus_1-127	13797.8	19	CSN_LLLQY	25009.7	27	CS_NLLLQY	39754.8	70	CSNLLLQ_Y	36121.1	70	_CSNLLLQY	3212.9	3.5	CSN_LLLQY	12.378	0
749	SNLLLQYG	Consensus_1-127	36520.8	70	_SNLLLQYG	38877.7	80	SNLLLQYG_	41522.5	85	SNLLLQYG_	40926.2	99	S_NLLLQYG	22175.6	28	_SNLLLQYG	59.266	0
750	NLLLQYGS	Consensus_1-127	39079.7	85	NLLLQYGS_	40470	85	N_LLLQYGS	39803.4	70	NLLLQYGS_	41115.3	99	NLLLQYGS_	38972.4	99	NL_LLQYGS	86.181	0
751	LLLQYGSF	Consensus_1-127	866.7	3	LLLQYG_SF	30261.2	40	LLLQYG_SF	36760.6	48	LLLQYG_SF	33008.7	49	LLLQYG_SF	26286.8	40	LLLQYG_SF	11.776	0
752	LLQYGSFC	Consensus_1-127	25697.1	38	LLQYGSFC_	39032.8	80	LLQYGSFC_	39971.3	75	LLQYGSFC_	36824.7	75	LL_QYGSFC	34276.7	75	LLQYGSF_C	63.439	0
753	LQYGSFCT	Consensus_1-127	2132.9	5	LQYGSFCT_	27561.7	33	LQYGSFCT_	29157.8	22	LQYGSFCT_	32266.8	45	LQYGSFCT_	36748.3	90	LQYGS_FCT	16.176	0
754	QYGSFCTQ	Consensus_1-127	10664.3	15	_QYGSFCTQ	37995.2	75	_QYGSFCTQ	27217.9	19	_QYGSFCTQ	33161.5	49	_QYGSFCTQ	36195.8	85	Q_YGSFCTQ	30.339	0
755	YGSFCTQL	Consensus_1-127	30144.9	48	YGSFCTQ_L	34914.2	60	YGSFC_TQL	32029.2	29	YGSFCTQ_L	31624.6	43	Y_GSFCTQL	24762.3	35	YGSF_CTQL	40.384	0
756	GSFCTQLN	Consensus_1-127	35039.4	65	GSFCTQLN_	37501	70	GSFCTQLN_	43492	99	GSFCT_QLN	36848.3	75	GSFCTQLN_	22972	30	GSFCTQ_LN	57.845	0
757	SFCTQLNR	Consensus_1-127	42122.1	95	_SFCTQLNR	35444.4	60	S_FCTQLNR	41052.2	80	S_FCTQLNR	36998.5	75	S_FCTQLNR	35901	85	_SFCTQLNR	77.171	0
758	FCTQLNRA	Consensus_1-127	41906.6	95	F_CTQLNRA	38677.1	75	FCTQLN_RA	40671.9	80	F_CTQLNRA	34696.5	60	FCTQ_LNRA	37836.1	95	FCTQ_LNRA	78.675	0
759	CTQLNRAL	Consensus_1-127	31164.7	55	CTQ_LNRAL	29128.1	37	C_TQLNRAL	31618.8	28	CTQLNR_AL	33403.5	55	_CTQLNRAL	35512.7	80	CTQLNRA_L	44.801	0
760	TQLNRALT	Consensus_1-127	25303.7	37	TQLNRALT_	25041.1	27	TQLNRALT_	37440.2	55	TQLNRALT_	37583.5	80	TQLNRALT_	38603.5	95	_TQLNRALT	47.496	0
761	QLNRALTG	Consensus_1-127	27733.7	42	_QLNRALTG	29814.3	39	QLNRALTG_	39508.6	70	_QLNRALTG	38530.5	85	QLNRALTG_	27012.9	42	QLNRALTG_	50.347	0
762	LNRALTGI	Consensus_1-127	31975.9	55	_LNRALTGI	26384.3	30	L_NRALTGI	40116.5	75	_LNRALTGI	35898.3	65	L_NRALTGI	20577.9	24	L_NRALTGI	41.017	0
763	NRALTGIA	Consensus_1-127	38805	80	N_RALTGIA	9006.8	8.5	NRALTGIA_	25961.2	17	NRALTGIA_	39092.4	90	NRALTGIA_	38113.4	95	NRALTG_IA	23.741	0
764	RALTGIAV	Consensus_1-127	22581.9	31	RALTGIAV_	6862.2	7	_RALTGIAV	10395.6	4.5	_RALTGIAV	25021.1	21	R_ALTGIAV	22648.7	29	RALTGIAV_	10.429	0
765	ALTGIAVE	Consensus_1-127	31555.2	55	AL_TGIAVE	40464.8	85	ALTGIAVE_	40152.9	75	_ALTGIAVE	38015.4	85	ALTGIAVE_	34615.9	75	ALTGIAVE_	73.123	0
766	LTGIAVEQ	Consensus_1-127	36672.8	75	LT_GIAVEQ	42187.8	95	L_TGIAVEQ	41271.7	85	LT_GIAVEQ	37570.9	80	L_TGIAVEQ	32529	65	LTGIAVEQ_	78.729	0
767	TGIAVEQD	Consensus_1-127	41320.4	90	TGIAVEQD_	45723.8	99	TGIAVEQD_	43570.7	99	TGIAVEQ_D	39564.3	95	TGIAV_EQD	33930.6	75	TGIAVE_QD	90.624	0
768	GIAVEQDK	Consensus_1-127	43068.7	99	GIAVEQDK_	40497.6	85	G_IAVEQDK	43263.9	99	G_IAVEQDK	38170.7	85	G_IAVEQDK	34886.2	80	GIAVEQDK_	88.918	0
769	IAVEQDKN	Consensus_1-127	43198	99	IAVEQDKN_	45130.1	99	IAVEQDKN_	44412.7	99	_IAVEQDKN	39717.8	95	IAVEQ_DKN	23245.3	30	IAVE_QDKN	67.419	0
770	AVEQDKNT	Consensus_1-127	42707.7	95	AVEQDKNT_	43530.6	99	AVEQDKNT_	42019.2	90	AVEQDKNT_	38897.4	90	AVEQDKNT_	36668.5	90	_AVEQDKNT	92.66	0
771	VEQDKNTQ	Consensus_1-127	39298	85	VEQDKNTQ_	42718.3	95	VEQDKNTQ_	41216.8	85	_VEQDKNTQ	27358.2	27	VE_QDKNTQ	38683	95	_VEQDKNTQ	61.26	0
772	EQDKNTQE	Consensus_1-127	38912.6	80	EQ_DKNTQE	41306.6	90	EQDKNTQE_	36869.8	49	EQDKNTQE_	30843.6	39	_EQDKNTQE	38723.2	95	EQDKN_TQE	62.355	0
773	QDKNTQEV	Consensus_1-127	37548.9	75	_QDKNTQEV	39995.5	85	_QDKNTQEV	28775.4	22	_QDKNTQEV	31387.7	42	_QDKNTQEV	37246.7	90	Q_DKNTQEV	47.405	0
774	DKNTQEVF	Consensus_1-127	23608.5	33	_DKNTQEVF	36454.5	65	DKNTQEV_F	38690.9	65	DKN_TQEVF	39606.2	95	_DKNTQEVF	34367.7	75	DKNT_QEVF	58.871	0
775	KNTQEVFA	Consensus_1-127	39685.2	85	K_NTQEVFA	39540.7	80	KNTQEVFA_	42725.3	95	_KNTQEVFA	39592.1	95	KNTQEVFA_	28943.1	49	K_NTQEVFA	76.074	0
776	NTQEVFAQ	Consensus_1-127	36306.5	70	NTQEVF_AQ	39331.7	80	NTQEVFAQ_	35598.5	43	NTQEVF_AQ	36755.1	75	NTQEVF_AQ	31827.5	65	NTQEV_FAQ	63.484	0
777	TQEVFAQV	Consensus_1-127	18634	25	TQ_EVFAQV	32470.3	47	TQ_EVFAQV	24129.6	14	TQ_EVFAQV	22856	17	TQE_VFAQV	35310.8	80	_TQEVFAQV	24.506	0
778	QEVFAQVK	Consensus_1-127	38033.1	80	_QEVFAQVK	38765.5	80	QEVFAQV_K	38932	65	_QEVFAQVK	16645.8	9.5	QE_VFAQVK	39476.2	99	QEVFAQVK_	32.103	0
779	EVFAQVKQ	Consensus_1-127	37243	75	EVFAQVKQ_	42453.8	95	EV_FAQVKQ	39190.6	65	EVFAQV_KQ	25082.1	21	_EVFAQVKQ	38239.8	95	EV_FAQVKQ	51.34	0
780	VFAQVKQI	Consensus_1-127	31898.5	55	_VFAQVKQI	39440.8	80	V_FAQVKQI	40534	75	_VFAQVKQI	35772.3	65	VFAQVKQ_I	30062.1	55	VFAQVK_QI	64.448	0
781	FAQVKQIY	Consensus_1-127	9760.2	14	FAQ_VKQIY	35979.1	65	FAQVKQI_Y	38357.9	60	F_AQVKQIY	34547.4	60	F_AQVKQIY	19727.4	22	FA_QVKQIY	30.193	0
782	AQVKQIYK	Consensus_1-127	30875.7	50	AQVKQIYK_	19347.3	18	AQVKQIY_K	41341.9	85	AQVKQIY_K	35341	65	AQVKQIYK_	33802	75	_AQVKQIYK	43.089	0
783	QVKQIYKT	Consensus_1-127	35144.2	65	QVKQIYKT_	34631.2	60	_QVKQIYKT	40228.2	75	_QVKQIYKT	38362	85	_QVKQIYKT	37971.8	95	QV_KQIYKT	73.882	0
784	VKQIYKTP	Consensus_1-127	37309.6	75	_VKQIYKTP	31959.3	45	VKQIYKTP_	41542.8	85	VKQIYKTP_	38878.1	90	VKQIYKTP_	39813.8	99	VKQIYKTP_	72.958	0
785	KQIYKTPP	Consensus_1-127	7418.1	11	KQIYKTPP_	18578	17	KQIYKTPP_	37681.2	55	KQIYKTPP_	27287.8	27	KQI_YKTPP	35610.4	80	KQIYKTPP_	22.994	0
786	QIYKTPPI	Consensus_1-127	8733.7	13	_QIYKTPPI	21449.2	21	_QIYKTPPI	21433.2	12	_QIYKTPPI	26941.1	26	_QIYKTPPI	25727.2	38	QIYKTP_PI	18.338	0
787	IYKTPPIK	Consensus_1-127	40540.6	90	_IYKTPPIK	37614.4	70	I_YKTPPIK	41397.8	85	_IYKTPPIK	37917.2	80	I_YKTPPIK	36074.6	85	IYKTPPIK_	81.398	0
788	YKTPPIKD	Consensus_1-127	43172.7	99	YKTPPIKD_	37653.1	70	YKTPPIKD_	41231.5	85	YK_TPPIKD	40457.7	99	YKTPP_IKD	32661.2	70	YKTP_PIKD	82.593	0
789	KTPPIKDF	Consensus_1-127	24820.5	36	KT_PPIKDF	34310.5	55	_KTPPIKDF	41649.4	85	_KTPPIKDF	36154.8	70	KTPPIKD_F	18806.6	21	KT_PPIKDF	41.796	0
790	TPPIKDFG	Consensus_1-127	43685.4	99	_TPPIKDFG	45498.3	99	TPPIKDFG_	43432.3	99	TP_PIKDFG	41987.4	99	_TPPIKDFG	32247.6	65	TP_PIKDFG	89.624	0
791	PPIKDFGG	Consensus_1-127	45335.6	99	_PPIKDFGG	46564.6	99	PPIKDFGG_	44193.1	99	PPIKDFGG_	42411.1	99	PPIKDFGG_	38991.4	99	PPIK_DFGG	99	0
792	PIKDFGGF	Consensus_1-127	25042.8	36	PIKDFGG_F	41047.3	90	_PIKDFGGF	38826	65	_PIKDFGGF	36696.3	70	_PIKDFGGF	39020.5	99	PIKDFG_GF	63.565	0
793	IKDFGGFN	Consensus_1-127	41717.1	95	_IKDFGGFN	40919.1	90	IKDFGGFN_	41599.9	85	IKDFGGF_N	37871.7	80	IKDFGGFN_	36330.8	85	IKDFGGFN_	86.705	0
794	KDFGGFNF	Consensus_1-127	16846	23	KDFGGFN_F	33439	55	K_DFGGFNF	35399.9	42	_KDFGGFNF	27188.5	27	KDF_GGFNF	27787.2	45	K_DFGGFNF	34.547	0
795	DFGGFNFS	Consensus_1-127	40905.9	90	_DFGGFNFS	44827.4	99	DFGGFNFS_	41064.6	80	D_FGGFNFS	39830.1	95	_DFGGFNFS	38142.3	95	DFGGFNFS_	91.3	0
796	FGGFNFSQ	Consensus_1-127	37002.9	75	FGGFNF_SQ	42056.5	95	F_GGFNFSQ	38337.6	60	F_GGFNFSQ	36306.8	70	F_GGFNFSQ	34254.5	75	FGGFN_FSQ	73.373	0
797	GGFNFSQI	Consensus_1-127	31829.5	55	GGFNFSQ_I	35435.6	60	GGFN_FSQI	40472.2	75	G_GFNFSQI	31241	41	G_GFNFSQI	33137.5	70	GGFNFS_QI	57.565	0
798	GFNFSQIL	Consensus_1-127	28115.9	43	G_FNFSQIL	36240.9	65	G_FNFSQIL	32650.6	31	G_FNFSQIL	19513	12	G_FNFSQIL	26062.5	39	GFNFSQ_IL	27.797	0
799	FNFSQILP	Consensus_1-127	30568.6	50	FNFSQILP_	32866.1	49	FNFSQILP_	37607.1	55	FNFSQILP_	36755.1	75	FNFSQILP_	31682.5	65	F_NFSQILP	57.269	0
800	NFSQILPD	Consensus_1-127	42400.1	95	N_FSQILPD	42079.8	95	N_FSQILPD	39581.4	70	N_FSQILPD	38713.5	90	NFSQIL_PD	27363.2	43	NFSQIL_PD	71.731	0
801	FSQILPDP	Consensus_1-127	33314.4	60	FSQILPDP_	38425.2	75	FSQILPDP_	40286.9	75	FSQILPDP_	36086.8	70	F_SQILPDP	25524.8	37	FSQILPDP_	59.069	0
802	SQILPDPS	Consensus_1-127	16538.7	22	SQILPDPS_	34325	55	SQILPDPS_	36353.2	46	SQI_LPDPS	32448.8	46	SQIL_PDPS	31256.2	60	_SQILPDPS	40.394	0
803	QILPDPSK	Consensus_1-127	32888.9	60	_QILPDPSK	30686.5	41	_QILPDPSK	40786.9	80	_QILPDPSK	37141.2	75	_QILPDPSK	36966.5	90	QILPDPSK_	64.101	0
804	ILPDPSKP	Consensus_1-127	33558.9	60	ILPDPSKP_	42929.1	95	ILPDPSKP_	44027.5	99	_ILPDPSKP	39980.8	95	ILPDPSKP_	36123.5	85	IL_PDPSKP	83.914	0
805	LPDPSKPS	Consensus_1-127	40820.9	90	_LPDPSKPS	43089.2	95	_LPDPSKPS	40425.8	75	LPDPSKPS_	41033.5	99	LPDPSKPS_	35451.3	80	LPDPSK_PS	86.848	0
806	PDPSKPSK	Consensus_1-127	45326.8	99	_PDPSKPSK	42683.7	95	_PDPSKPSK	41105.9	80	_PDPSKPSK	41533.8	99	_PDPSKPSK	37065.4	90	_PDPSKPSK	92.014	0
807	DPSKPSKR	Consensus_1-127	46356.4	99	DPSKPSKR_	42465.3	95	D_PSKPSKR	42898.5	95	DPSK_PSKR	41829.6	99	_DPSKPSKR	37516.4	90	DPSK_PSKR	95.482	0
808	PSKPSKRS	Consensus_1-127	40245.6	90	PSKPSKRS_	44258.2	99	PSKPSKRS_	44506.9	99	_PSKPSKRS	43249.9	99	PSKPSKRS_	33378.6	70	PSKPSKRS_	89.767	0
809	SKPSKRSF	Consensus_1-127	9388.5	14	_SKPSKRSF	30790	42	SKPSKR_SF	38682.1	65	SK_PSKRSF	37664.5	80	S_KPSKRSF	28235.1	47	_SKPSKRSF	34.626	0
810	KPSKRSFI	Consensus_1-127	39743.2	85	K_PSKRSFI	35426	60	_KPSKRSFI	36996.1	50	KPSKRSF_I	39871.5	95	KPSKRSF_I	24441.3	34	KPSKRSF_I	56.581	0
811	PSKRSFIE	Consensus_1-127	41846.8	95	PSKRSFIE_	42368	95	PSKRSFIE_	40831.1	80	_PSKRSFIE	41215	99	_PSKRSFIE	32150	65	PSKRS_FIE	84.691	0
812	SKRSFIED	Consensus_1-127	41261.4	90	SKRSFIED_	38878.5	80	SKRSFIED_	40608.6	80	SK_RSFIED	37943.4	80	S_KRSFIED	35438.3	80	_SKRSFIED	81.818	0
813	KRSFIEDL	Consensus_1-127	34532.1	65	K_RSFIEDL	3333.1	4.5	KR_SFIEDL	34601.7	38	KR_SFIEDL	35172.8	60	K_RSFIEDL	22623	29	KRSFIED_L	15.869	0
814	RSFIEDLL	Consensus_1-127	24172.2	34	RSFIEDL_L	14256.2	13	_RSFIEDLL	34243.7	37	_RSFIEDLL	27215	27	R_SFIEDLL	4358.3	4	RSF_IEDLL	11.893	0
815	SFIEDLLF	Consensus_1-127	21169.1	29	_SFIEDLLF	35847.8	65	SFIE_DLLF	39276.4	65	SFIED_LLF	31492.1	42	SFIEDLL_F	8939.9	8	_SFIEDLLF	23.358	0
816	FIEDLLFN	Consensus_1-127	41049.1	90	FIEDLLFN_	41321.3	90	F_IEDLLFN	40137.3	75	FIEDLLFN_	36499.1	70	F_IEDLLFN	34124.7	75	FI_EDLLFN	79.146	0
817	IEDLLFNK	Consensus_1-127	42561.5	95	IEDLLFNK_	40235.6	85	IE_DLLFNK	41580.6	85	IEDLLFN_K	21203.5	14	IEDLLFNK_	39591.7	99	IE_DLLFNK	43.258	0
818	EDLLFNKV	Consensus_1-127	41491.6	95	EDLLFNKV_	41209.7	90	E_DLLFNKV	35982.3	44	E_DLLFNKV	13570.1	7.5	_EDLLFNKV	42204.2	99	E_DLLFNKV	26.624	0
819	DLLFNKVT	Consensus_1-127	41891.2	95	DLLFNKVT_	42712.3	95	DLLFNKVT_	41841.9	90	DLLFNKVT_	41967.9	99	_DLLFNKVT	42634.7	99	DLLFNKVT_	95.482	0
820	LLFNKVTL	Consensus_1-127	12997.2	18	LLFNK_VTL	31926.8	45	LLFNKV_TL	30731.7	26	LLF_NKVTL	31482.6	42	L_LFNKVTL	33693.2	75	LLFNKV_TL	32.598	0
821	LFNKVTLA	Consensus_1-127	31914.7	55	_LFNKVTLA	37795.5	75	L_FNKVTLA	42192.8	90	LFNKVTLA_	37870	80	LFNKVTLA_	30120.7	55	LFNKV_TLA	68.205	0
822	FNKVTLAD	Consensus_1-127	38513.8	80	FNKVTLAD_	42499.3	95	F_NKVTLAD	38599.4	60	F_NKVTLAD	37459.3	80	F_NKVTLAD	33981.7	75	F_NKVTLAD	76.305	0
823	NKVTLADA	Consensus_1-127	41585	95	N_KVTLADA	38770.1	80	NKVTLADA_	35819.9	44	NKVTLADA_	39131.7	90	NKVTLADA_	38428.5	95	N_KVTLADA	74.194	0
824	KVTLADAG	Consensus_1-127	35093.3	65	KV_TLADAG	36850.2	70	KVTLADAG_	39977.8	75	_KVTLADAG	38995.2	90	KVTLADAG_	30990.5	60	KVTLADAG_	70.64	0
825	VTLADAGF	Consensus_1-127	15844	21	VTLA_DAGF	34907	60	VTLADA_GF	40304.4	75	_VTLADAGF	35470.1	65	VTLADAG_F	12695.6	12	VTLADA_GF	28.355	0
826	TLADAGFI	Consensus_1-127	26004.2	38	TLADAG_FI	37140.4	70	TLADAGF_I	33442.2	34	TLADAGF_I	35076.2	60	TLADAGF_I	28830.9	49	TLADAGF_I	46.691	0
827	LADAGFIK	Consensus_1-127	40155.1	90	_LADAGFIK	35999	65	_LADAGFIK	39964.8	75	_LADAGFIK	35183	60	L_ADAGFIK	31275.8	60	LADAG_FIK	68.341	0
828	ADAGFIKQ	Consensus_1-127	41429.2	95	ADAGFIKQ_	42028.3	95	A_DAGFIKQ	39167.7	65	_ADAGFIKQ	34393.8	60	A_DAGFIKQ	36891.7	90	_ADAGFIKQ	77.863	0
829	DAGFIKQY	Consensus_1-127	30523.9	49	_DAGFIKQY	40309.6	85	DAGFIK_QY	40827.6	80	D_AGFIKQY	39617.4	95	_DAGFIKQY	35123.3	80	DAGFIK_QY	73.856	0
830	AGFIKQYG	Consensus_1-127	36733.2	75	AGF_IKQYG	41802.9	90	AGFIKQYG_	44178.8	99	AGFIKQYG_	41076.6	99	A_GFIKQYG	29612.8	55	_AGFIKQYG	79.582	0
831	GFIKQYGD	Consensus_1-127	43483.1	99	GFIKQYGD_	43671.7	99	G_FIKQYGD	44217.5	99	GFIK_QYGD	37930.3	80	GFIKQYGD_	35276.8	80	GFIK_QYGD	90.411	0
832	FIKQYGDC	Consensus_1-127	27503.6	42	FIKQYGDC_	43464.7	99	FIKQYGDC_	41976.1	90	F_IKQYGDC	35116.9	60	FIKQYGD_C	38393.2	95	FIKQYGD_C	69.238	0
833	IKQYGDCL	Consensus_1-127	28296.9	43	_IKQYGDCL	33616	55	IKQY_GDCL	30987.2	27	IK_QYGDCL	32718.5	47	IK_QYGDCL	37562	90	IKQYGDC_L	45.101	0
834	KQYGDCLG	Consensus_1-127	12342.5	17	KQY_GDCLG	19810.8	19	KQYGDCLG_	40279.5	75	KQYGD_CLG	33726	55	KQYGDCLG_	32474.8	65	KQY_GDCLG	31.575	0
835	QYGDCLGD	Consensus_1-127	39613.5	85	_QYGDCLGD	40241.7	85	_QYGDCLGD	42443.3	95	_QYGDCLGD	37625	80	_QYGDCLGD	35532.3	80	Q_YGDCLGD	84.666	0
836	YGDCLGDI	Consensus_1-127	39001.1	85	Y_GDCLGDI	38193	75	YGDCLGD_I	37756.3	55	YGDCLGD_I	33482.8	55	YGDCLGD_I	34643.2	75	YGDCLGD_I	66.849	0
837	GDCLGDIA	Consensus_1-127	40585.8	90	GDCLGDIA_	43305.1	99	G_DCLGDIA	42911.5	95	G_DCLGDIA	32908.8	48	G_DCLGDIA	38322.2	95	G_DCLGDIA	79.242	0
838	DCLGDIAA	Consensus_1-127	41291.4	90	_DCLGDIAA	43703.8	99	DCLGDI_AA	41428.3	85	DCLGDIAA_	40668.4	99	_DCLGDIAA	42828.5	99	DC_LGDIAA	94.022	0
839	CLGDIAAR	Consensus_1-127	38317.6	80	CL_GDIAAR	32471.3	47	C_LGDIAAR	39730.7	70	CL_GDIAAR	39691.2	95	_CLGDIAAR	38737	95	CLGDIAAR_	72.343	0
840	LGDIAARD	Consensus_1-127	43585.3	99	_LGDIAARD	44392.5	99	LGDIAARD_	44492	99	_LGDIAARD	41868.6	99	L_GDIAARD	37836.5	95	LG_DIAARD	98.173	0
841	GDIAARDL	Consensus_1-127	38486.3	80	GDIAARD_L	40039.7	85	G_DIAARDL	41159.8	85	GDIAARD_L	23870.5	19	GDIAARD_L	36595.1	85	G_DIAARDL	49.788	0
842	DIAARDLI	Consensus_1-127	39650.8	85	_DIAARDLI	39193.6	80	D_IAARDLI	40412.3	75	D_IAARDLI	36497.1	70	_DIAARDLI	36019.3	85	DIA_ARDLI	78.556	0
843	IAARDLIC	Consensus_1-127	40628.4	90	_IAARDLIC	40852.8	90	IAARDLIC_	42612.6	95	_IAARDLIC	38160.4	85	IAARDLI_C	17526.9	19	IAAR_DLIC	51.47	0
844	AARDLICA	Consensus_1-127	21380.4	29	AARDLICA_	39627.2	80	A_ARDLICA	41224.4	85	AARDLICA_	39900.4	95	A_ARDLICA	32001.8	65	_AARDLICA	59.061	0
845	ARDLICAQ	Consensus_1-127	27956.6	43	A_RDLICAQ	17576.3	16	AR_DLICAQ	32084.4	30	ARD_LICAQ	38545.5	85	ARDLIC_AQ	37513.2	90	_ARDLICAQ	35.22	0
846	RDLICAQK	Consensus_1-127	39852.6	85	RD_LICAQK	16828.2	15	_RDLICAQK	41274.9	85	_RDLICAQK	36460	70	R_DLICAQK	41333	99	R_DLICAQK	43.637	0
847	DLICAQKF	Consensus_1-127	29179.6	46	DLICA_QKF	35608.1	60	DLICAQ_KF	39859	70	DLIC_AQKF	36639.1	70	DLICA_QKF	39235.2	99	DLICAQ_KF	64.869	0
848	LICAQKFN	Consensus_1-127	39295.1	85	LICAQKFN_	42390	95	L_ICAQKFN	43637.2	99	LICAQKFN_	40906.7	99	L_ICAQKFN	36328.5	85	LICAQKF_N	92.153	0
849	ICAQKFNG	Consensus_1-127	42367.1	95	_ICAQKFNG	43479.8	99	ICAQKFNG_	42800.2	95	ICAQKFNG_	35628.2	65	ICAQKFNG_	36037.2	85	ICAQ_KFNG	85.759	0
850	CAQKFNGL	Consensus_1-127	36137.2	70	CAQK_FNGL	30739.7	41	CAQK_FNGL	35022.8	40	CAQK_FNGL	31975.5	44	_CAQKFNGL	31160.6	60	CAQKFN_GL	48.511	0
851	AQKFNGLT	Consensus_1-127	8629	13	AQKFNGLT_	30704.5	41	AQKFNGLT_	42128	90	AQKFNGLT_	31939.9	44	AQKFNGLT_	36946.1	90	_AQKFNGLT	34.185	0
852	QKFNGLTV	Consensus_1-127	14981.7	20	_QKFNGLTV	21165.5	21	QKFN_GLTV	24332.8	15	QKF_NGLTV	27577.5	28	_QKFNGLTV	36089.9	85	QKFNGLTV_	23.611	0
853	KFNGLTVL	Consensus_1-127	18887.7	26	K_FNGLTVL	27509.3	33	_KFNGLTVL	15705.9	7	_KFNGLTVL	23921.4	19	K_FNGLTVL	19899.1	23	KFNG_LTVL	16.248	0
854	FNGLTVLP	Consensus_1-127	36318.6	70	FNGLTVLP_	37688.5	70	FNGLTVLP_	38268.3	60	F_NGLTVLP	37899.2	80	FNGLTVLP_	34861.7	80	F_NGLTVLP	71.186	0
855	NGLTVLPP	Consensus_1-127	39909.1	85	NGLTVLPP_	39381.5	80	NGLTVLPP_	40500.2	75	N_GLTVLPP	38828.1	90	N_GLTVLPP	36408.3	85	NGLTVLPP_	82.68	0
856	GLTVLPPL	Consensus_1-127	22339.4	31	GL_TVLPPL	24069.4	25	G_LTVLPPL	32483.3	31	G_LTVLPPL	22048.1	16	G_LTVLPPL	26766.4	41	GLTVLP_PL	26.122	0
857	LTVLPPLL	Consensus_1-127	30906.8	55	LTVLP_PLL	33458.9	55	L_TVLPPLL	35141.6	40	LTV_LPPLL	34307.2	55	LTVLPPL_L	14437.6	14	LTV_LPPLL	33.118	0
858	TVLPPLLT	Consensus_1-127	35944.5	70	TVLPPLLT_	40889	90	TVLPPLLT_	39906.9	70	TVLPPLLT_	40071.3	95	TVLPPLLT_	33455.2	70	TVLP_PLLT	77.526	0
859	VLPPLLTD	Consensus_1-127	39896.1	85	VLPPLLTD_	43798.5	99	VLPPLLTD_	42486.5	95	_VLPPLLTD	39513.4	95	VLPP_LLTD	34348.4	75	VL_PPLLTD	88.886	0
860	LPPLLTDE	Consensus_1-127	43148.9	99	LPPLLTDE_	45698.6	99	LPPLLTDE_	42827.1	95	LP_PLLTDE	40461.7	99	L_PPLLTDE	37059.4	90	LP_PLLTDE	96.264	0
861	PPLLTDEM	Consensus_1-127	42204.2	95	_PPLLTDEM	43989.9	99	_PPLLTDEM	39177.5	65	_PPLLTDEM	40002	95	_PPLLTDEM	40978	99	PP_LLTDEM	88.278	0
862	PLLTDEMI	Consensus_1-127	40912.5	90	_PLLTDEMI	42429.5	95	_PLLTDEMI	39096.6	65	_PLLTDEMI	41187.9	99	_PLLTDEMI	40357.6	99	PL_LTDEMI	87.376	0
863	LLTDEMIA	Consensus_1-127	33156.5	60	LLTDEMIA_	43063.1	95	LLTDEMIA_	41573.8	85	LLTDEMIA_	39573.7	95	LLTDEMIA_	36181.7	85	LLTD_EMIA	81.634	0
864	LTDEMIAQ	Consensus_1-127	37147.3	75	LT_DEMIAQ	41380.8	90	LTDEMIAQ_	38578.1	60	LTDEM_IAQ	36573	70	LTDE_MIAQ	34005.2	75	LTDEMIAQ_	72.748	0
865	TDEMIAQY	Consensus_1-127	20235.2	28	TD_EMIAQY	38764.7	75	_TDEMIAQY	37539.6	55	T_DEMIAQY	36876.6	75	T_DEMIAQY	28025.1	46	_TDEMIAQY	48.875	0
866	DEMIAQYT	Consensus_1-127	41368.7	90	DEMIAQYT_	43226	99	DEMIAQYT_	40659.2	80	DEMIAQYT_	33287.4	50	DEM_IAQYT	42365.7	99	DEMIAQYT_	78.354	0
867	EMIAQYTS	Consensus_1-127	20413.1	28	EMIAQYTS_	38965.7	80	EMIAQYTS_	34831.2	39	EMIAQYTS_	31103.4	40	_EMIAQYTS	36393.4	85	EM_IAQYTS	45.2	0
868	MIAQYTSA	Consensus_1-127	13398.7	18	_MIAQYTSA	39015	80	_MIAQYTSA	33889.2	35	MIAQYTSA_	36057.9	70	M_IAQYTSA	35868.8	85	MIAQYT_SA	40.757	0
869	IAQYTSAL	Consensus_1-127	15975	21	_IAQYTSAL	35161.7	60	I_AQYTSAL	16156.3	7.5	_IAQYTSAL	30550.7	38	I_AQYTSAL	27248	43	IAQYTSA_L	20.227	0
870	AQYTSALL	Consensus_1-127	2183.6	5	AQY_TSALL	10159.2	9	AQYTSA_LL	7590.2	3.5	AQY_TSALL	7187.2	4	AQYTSAL_L	29100.7	50	_AQYTSALL	5.768	0
871	QYTSALLA	Consensus_1-127	23487.2	33	_QYTSALLA	26031	29	_QYTSALLA	35536.9	42	_QYTSALLA	34757.8	60	_QYTSALLA	33011.5	70	Q_YTSALLA	41.824	0
872	YTSALLAG	Consensus_1-127	23509.6	33	YTSAL_LAG	35576.6	60	YTSALLAG_	37657.2	55	YTSAL_LAG	37400.1	80	YT_SALLAG	19177.3	21	YTSALLAG_	39.914	0
873	TSALLAGT	Consensus_1-127	37618.9	75	TSALLAGT_	40631	85	TS_ALLAGT	40932.8	80	TSALLAGT_	39354.2	95	TSALLAGT_	26819.5	41	_TSALLAGT	68.952	0
874	SALLAGTI	Consensus_1-127	31671.5	55	SALLAG_TI	33642.6	55	SALLAG_TI	33630.6	35	SALLAG_TI	34548.9	60	SALLAG_TI	22309.2	28	_SALLAGTI	42.62	0
875	ALLAGTIT	Consensus_1-127	25731.6	38	ALLAGTIT_	39653.8	80	ALLAGTIT_	39231.8	65	ALLAGTIT_	38332.2	85	ALLAGTIT_	37294.3	90	_ALLAGTIT	64.871	0
876	LLAGTITS	Consensus_1-127	14194.1	19	LLAGTITS_	36967.2	70	LLAGTITS_	39338.5	70	LLAGTITS_	39242.4	90	LLAGTITS_	35130.2	80	LLAGTITS_	47.703	0
877	LAGTITSG	Consensus_1-127	26072.1	38	_LAGTITSG	41043.3	90	LAGTITSG_	40104.3	75	_LAGTITSG	40421.9	99	LAGTITSG_	27033.9	42	LAGTI_TSG	59.052	0
878	AGTITSGW	Consensus_1-127	37249.1	75	A_GTITSGW	40121.2	85	A_GTITSGW	39821.1	70	_AGTITSGW	39131.7	90	A_GTITSGW	3546	3.5	_AGTITSGW	14.872	0
879	GTITSGWT	Consensus_1-127	34302.7	65	GTITSGWT_	38224.5	75	GTITSGWT_	40862.5	80	GTITSGWT_	31906.4	44	GTITSGWT_	25798.3	38	GTITSGWT_	55.395	0
880	TITSGWTF	Consensus_1-127	8548.1	13	_TITSGWTF	33905.3	55	T_ITSGWTF	28589.2	21	T_ITSGWTF	26749.1	26	T_ITSGWTF	5352.6	5	_TITSGWTF	13.117	0
881	ITSGWTFG	Consensus_1-127	35761	70	ITSGW_TFG	39051.4	80	ITSGWTFG_	38983.8	65	ITSGWTFG_	39856.4	95	IT_SGWTFG	14858.9	15	ITSGWTFG_	41.889	0
882	TSGWTFGA	Consensus_1-127	34274.5	65	TSGWTFGA_	38807.9	80	TS_GWTFGA	35586.6	42	T_SGWTFGA	36654.2	70	TSGWTFGA_	23124.6	30	_TSGWTFGA	50.346	0
883	SGWTFGAG	Consensus_1-127	32440.8	55	SGW_TFGAG	40109.9	85	SGWTFGAG_	39942.3	70	S_GWTFGAG	37239	75	S_GWTFGAG	37107.5	90	SGWTFGAG_	72.805	0
884	GWTFGAGA	Consensus_1-127	36863.8	75	G_WTFGAGA	34540	55	G_WTFGAGA	43424.3	99	G_WTFGAGA	35469.7	65	GWTFGAGA_	35121.4	80	GWTFGA_GA	71.942	0
885	WTFGAGAA	Consensus_1-127	10470.9	15	WTFGAGAA_	36612.6	65	WTFGAGAA_	33234.8	33	WTFGAG_AA	31678	43	WTFGAGAA_	34636.9	75	WTFGAGAA_	33.57	0
886	TFGAGAAL	Consensus_1-127	10787.1	15	_TFGAGAAL	36141.1	65	T_FGAGAAL	6647.9	3	T_FGAGAAL	20443	13	T_FGAGAAL	31657.1	65	_TFGAGAAL	9.848	0
887	FGAGAALQ	Consensus_1-127	36828.7	75	FGAGAALQ_	39437.8	80	FGAGAALQ_	39919.4	70	F_GAGAALQ	38558.4	85	F_GAGAALQ	32189	65	FGAGAALQ_	74.329	0
888	GAGAALQI	Consensus_1-127	36195.8	70	GAGAALQ_I	31509.8	44	GA_GAALQI	39518.1	70	G_AGAALQI	30969.1	40	G_AGAALQI	16017	16	GA_GAALQI	36.023	0
889	AGAALQIP	Consensus_1-127	34431.7	65	AGAALQIP_	37930.7	75	AGAALQIP_	42299.3	90	AGAALQIP_	37235.4	75	A_GAALQIP	31103	60	AGAALQIP_	71.603	0
890	GAALQIPF	Consensus_1-127	8648.3	13	GAA_LQIPF	21933.9	22	G_AALQIPF	35302	41	GAALQI_PF	31004.2	40	GAALQ_IPF	13842	13	GAA_LQIPF	20.105	0
891	AALQIPFA	Consensus_1-127	35809.4	70	AALQ_IPFA	38907.5	80	AALQIPFA_	39556.6	70	AALQIPFA_	38241.4	85	AALQIPFA_	25281.3	36	AALQIPFA_	62.024	0
892	ALQIPFAM	Consensus_1-127	9573.2	14	ALQIPF_AM	31351	43	A_LQIPFAM	25794.1	17	_ALQIPFAM	32589.9	47	A_LQIPFAM	12252.7	11	_ALQIPFAM	18.819	0
893	LQIPFAMQ	Consensus_1-127	8359.4	13	LQIP_FAMQ	32362.9	47	LQIPFAMQ_	36319.4	46	_LQIPFAMQ	30420.7	38	LQIP_FAMQ	35356.7	80	LQIPFAMQ_	31.495	0
894	QIPFAMQM	Consensus_1-127	6287.8	10	_QIPFAMQM	30284.1	40	_QIPFAMQM	19652.8	10	_QIPFAMQM	22776.2	17	_QIPFAMQM	22975	30	Q_IPFAMQM	15.765	0
895	IPFAMQMA	Consensus_1-127	34669.1	65	IPFAMQMA_	42448.8	95	IPFAMQ_MA	37269.3	55	IPFAMQMA_	39419	95	I_PFAMQMA	40045.3	99	IPFAMQM_A	77.256	0
896	PFAMQMAY	Consensus_1-127	14122.7	19	P_FAMQMAY	40631.5	85	_PFAMQMAY	33092.4	33	_PFAMQMAY	40039.7	95	_PFAMQMAY	38165.8	95	_PFAMQMAY	43.196	0
897	FAMQMAYR	Consensus_1-127	33967	60	FAMQMAYR_	25955	29	FAMQMAY_R	34332.4	37	FAMQMAYR_	36912.5	75	FAMQMAY_R	26280.3	40	FAMQMAYR_	42.915	0
898	AMQMAYRF	Consensus_1-127	2404	5.5	AMQMAYR_F	20508.8	20	AM_QMAYRF	34111.7	36	_AMQMAYRF	33051.6	49	A_MQMAYRF	7520.1	6.5	_AMQMAYRF	11.525	0
899	MQMAYRFN	Consensus_1-127	13470.5	18	MQMAYRFN_	18467.8	17	MQMAYRFN_	29520.9	23	MQMAYRF_N	30386.2	38	MQMAYRFN_	34674	80	MQMAYRF_N	25.423	0
900	QMAYRFNG	Consensus_1-127	22372.7	31	_QMAYRFNG	33295.6	50	_QMAYRFNG	34692.4	39	QMAYRFNG_	35034.1	60	QMAYRFNG_	32661.6	70	QMAY_RFNG	45.934	0
901	MAYRFNGI	Consensus_1-127	22922.8	32	_MAYRFNGI	27621.4	33	MAYRFN_GI	31333.1	27	_MAYRFNGI	30418.8	38	MAYR_FNGI	7475.5	6.5	MAYRFN_GI	17.937	0
902	AYRFNGIG	Consensus_1-127	36630.8	75	AYRFNGI_G	38698	75	AYRFNGIG_	43048.7	95	_AYRFNGIG	37418	80	AYRFNGIG_	34769.8	80	_AYRFNGIG	80.395	0
903	YRFNGIGV	Consensus_1-127	30113.6	48	Y_RFNGIGV	287.2	1	YRFN_GIGV	16798.5	8	YRF_NGIGV	30906.4	40	YRF_NGIGV	35800.9	85	_YRFNGIGV	4.228	1
904	RFNGIGVT	Consensus_1-127	26781.8	40	RFNGIGVT_	20933.6	20	_RFNGIGVT	39386.6	70	_RFNGIGVT	35290.2	65	RFNGIGVT_	29296.9	55	RFNGIGVT_	40.699	0
905	FNGIGVTQ	Consensus_1-127	30906.4	55	F_NGIGVTQ	39761.2	85	F_NGIGVTQ	36132.8	45	F_NGIGVTQ	35445.2	65	F_NGIGVTQ	32488.5	65	F_NGIGVTQ	60.286	0
906	NGIGVTQN	Consensus_1-127	41211.9	90	NGIGVTQN_	44276.9	99	NGIGVTQN_	41565.7	85	NGIGVTQ_N	41458.3	99	N_GIGVTQN	34859.1	80	NGIGV_TQN	89.964	0
907	GIGVTQNV	Consensus_1-127	35822.6	70	GIGVTQNV_	40549.8	85	G_IGVTQNV	40047.5	75	G_IGVTQNV	34188.6	55	G_IGVTQNV	32820.7	70	GIGVTQ_NV	69.588	0
908	IGVTQNVL	Consensus_1-127	30373.7	49	_IGVTQNVL	41313.3	90	IGVTQNV_L	33591.6	34	_IGVTQNVL	36363.1	70	I_GVTQNVL	26965	42	IGVT_QNVL	50.492	0
909	GVTQNVLY	Consensus_1-127	16618.7	22	GV_TQNVLY	32252.5	47	GVTQ_NVLY	39742.3	70	G_VTQNVLY	35055.4	60	GVTQNVL_Y	25654.6	37	GVTQNV_LY	40.093	0
910	VTQNVLYE	Consensus_1-127	38774.3	80	VTQNVLYE_	40646.9	85	VTQNVLYE_	41869.5	90	VTQNVLYE_	36327.3	70	VTQNVLYE_	30381.6	55	VTQNVLYE_	73.699	0
911	TQNVLYEN	Consensus_1-127	29112.7	46	TQNVLYEN_	38905.9	80	TQ_NVLYEN	37964	60	TQN_VLYEN	33215	50	TQNVLYEN_	29431.3	55	TQN_VLYEN	56.125	0
912	QNVLYENQ	Consensus_1-127	33635.6	60	_QNVLYENQ	43541	99	_QNVLYENQ	41435.9	85	_QNVLYENQ	35727	65	_QNVLYENQ	36473.4	85	Q_NVLYENQ	76.125	0
913	NVLYENQK	Consensus_1-127	43420.1	99	NVLYENQK_	41319.1	90	N_VLYENQK	40520	75	NVLYE_NQK	39729.4	95	NV_LYENQK	41280.7	99	NV_LYENQK	90.624	0
914	VLYENQKL	Consensus_1-127	29740.5	47	VLYE_NQKL	34135.7	55	VLYENQ_KL	36433.2	47	VLYE_NQKL	32965.9	48	VLYE_NQKL	31889.9	65	VLYENQ_KL	51.571	0
915	LYENQKLI	Consensus_1-127	36471.8	70	_LYENQKLI	34045.3	55	L_YENQKLI	41010.4	80	_LYENQKLI	39002.8	90	LYENQKL_I	31968.3	65	L_YENQKLI	69.966	0
916	YENQKLIA	Consensus_1-127	30735	50	YENQKLIA_	38793.6	80	YENQKLIA_	38278.3	60	YENQKLIA_	17516.1	10	YENQKLIA_	34995.5	80	YENQ_KLIA	30.928	0
917	ENQKLIAN	Consensus_1-127	42441.4	95	ENQKLIAN_	42506.2	95	ENQKLIAN_	41326.2	85	E_NQKLIAN	28964.4	33	_ENQKLIAN	35955.8	85	E_NQKLIAN	66.769	0
918	NQKLIANQ	Consensus_1-127	25076.9	36	NQKL_IANQ	35239.4	60	NQKLIANQ_	39957	75	NQ_KLIANQ	38234.4	85	NQKLIAN_Q	39374.2	99	N_QKLIANQ	62.78	0
919	QKLIANQF	Consensus_1-127	7815.4	12	_QKLIANQF	21776.1	21	QKLIAN_QF	32618.5	31	QKL_IANQF	32685.6	47	_QKLIANQF	38276.2	95	QKL_IANQF	25.639	0
920	KLIANQFN	Consensus_1-127	32409.5	55	KLIANQFN_	36425.3	65	KLIANQFN_	42051.1	90	_KLIANQFN	38782.7	90	KLIAN_QFN	26139.1	39	KLIANQFN_	61.403	0
921	LIANQFNS	Consensus_1-127	20423.5	28	LIANQFNS_	41900.3	95	LIANQFNS_	40246	75	LIANQFNS_	38400.2	85	LIANQFNS_	34919.8	80	LIA_NQFNS	59.638	0
922	IANQFNSA	Consensus_1-127	27190.6	41	IANQ_FNSA	40502.4	85	IANQFNSA_	39141	65	_IANQFNSA	36374.1	70	IANQ_FNSA	27902.8	45	IANQFN_SA	56.788	0
923	ANQFNSAI	Consensus_1-127	26207	39	A_NQFNSAI	36397.7	65	A_NQFNSAI	30930.2	26	_ANQFNSAI	32027.1	44	A_NQFNSAI	27930.3	45	_ANQFNSAI	40.181	0
924	NQFNSAIG	Consensus_1-127	16136.5	22	NQFN_SAIG	27102.7	32	NQFNSAIG_	35442.1	42	NQF_NSAIG	33580.7	55	NQFNSAIG_	37440.6	90	NQFNSAIG_	38.519	0
925	QFNSAIGK	Consensus_1-127	33210.4	60	_QFNSAIGK	14903.6	13	_QFNSAIGK	40746.8	80	_QFNSAIGK	32614.3	47	_QFNSAIGK	33895	75	QFN_SAIGK	35.537	0
926	FNSAIGKI	Consensus_1-127	34755.1	65	FNSAIGK_I	31941.3	45	F_NSAIGKI	38284.9	60	FNSAIG_KI	32989.4	49	F_NSAIGKI	26674.5	41	FNSAIG_KI	50.468	0
927	NSAIGKIQ	Consensus_1-127	40591.1	90	NSAIGKIQ_	42429.9	95	NSAIGKIQ_	41026.9	80	N_SAIGKIQ	38746.2	90	N_SAIGKIQ	28269.3	47	NSAIGKIQ_	75.16	0
928	SAIGKIQD	Consensus_1-127	39422.8	85	SAIGKIQD_	43572.1	99	SAIGKIQD_	41977.4	90	SAIG_KIQD	39050.9	90	SAI_GKIQD	30152.7	55	_SAIGKIQD	80.296	0
929	AIGKIQDS	Consensus_1-127	38697.2	80	AIGKIQDS_	43654.7	99	AIGKIQDS_	43320.1	99	_AIGKIQDS	40670.2	99	AIGKIQDS_	34425	75	AIGKIQDS_	89.069	0
930	IGKIQDSL	Consensus_1-127	31771.7	55	IGKIQD_SL	39919.9	85	I_GKIQDSL	40334.9	75	_IGKIQDSL	37249.9	75	I_GKIQDSL	28406.7	47	IG_KIQDSL	64.193	0
931	GKIQDSLS	Consensus_1-127	39515.9	85	GKIQDSLS_	32351.7	47	GKIQDSLS_	40744.6	80	GKIQDSLS_	38014.1	85	GKIQDSLS_	39587.4	99	GKIQDSLS_	74.176	0
932	KIQDSLSS	Consensus_1-127	24991.6	36	KIQDSLSS_	36395.7	65	KIQDSLSS_	38545.1	60	_KIQDSLSS	38505.5	85	K_IQDSLSS	35864.5	85	KIQDSLSS_	59.982	0
933	IQDSLSST	Consensus_1-127	25932.6	38	IQ_DSLSST	35186.1	60	IQDSLSST_	34270.1	37	IQDSLSST_	34663.1	60	IQD_SLSST	38660	95	IQDSLS_ST	51.439	0
934	QDSLSSTA	Consensus_1-127	32185.9	55	_QDSLSSTA	38072.6	75	_QDSLSSTA	29070.8	22	_QDSLSSTA	37213.6	75	_QDSLSSTA	38099.4	95	Q_DSLSSTA	49.589	0
935	DSLSSTAS	Consensus_1-127	40334.9	90	_DSLSSTAS	42913.3	95	DSLSSTAS_	42047	90	DSLSSTAS_	41827.8	99	_DSLSSTAS	38275	95	DSLSSTAS_	93.675	0
936	SLSSTASA	Consensus_1-127	19613.1	27	SLS_STASA	39142.7	80	SLSSTASA_	36955.7	49	SLSSTASA_	38236.1	85	SLSSTASA_	30692.8	60	SLSSTA_SA	50.825	0
937	LSSTASAL	Consensus_1-127	11195.7	16	LSSTAS_AL	34307.2	55	LS_STASAL	18094.8	8.5	_LSSTASAL	29011.1	33	L_SSTASAL	7109	6.5	LSSTASA_L	13.073	0
938	SSTASALG	Consensus_1-127	33598.6	60	SS_TASALG	37600.6	70	SSTASALG_	42151.8	90	S_STASALG	38952.2	90	SSTASALG_	16879.1	17	_SSTASALG	44.644	0
939	STASALGK	Consensus_1-127	41323.1	90	STASALGK_	30381.3	40	S_TASALGK	41643.1	85	STASAL_GK	36029.4	70	STASALG_K	29874.4	55	_STASALGK	62.233	0
940	TASALGKL	Consensus_1-127	34624.9	65	TASALGK_L	35159.1	60	TASALG_KL	32821.7	32	TASALG_KL	31480.9	42	T_ASALGKL	13755.5	13	TASALG_KL	30.482	0
941	ASALGKLQ	Consensus_1-127	37713.4	75	ASALGKLQ_	41175.4	90	ASALGKLQ_	42476.3	95	_ASALGKLQ	38067.6	85	A_SALGKLQ	25703	38	_ASALGKLQ	68.445	0
942	SALGKLQD	Consensus_1-127	43486.9	99	SALGKLQD_	43066.9	95	SALGKLQD_	42399.7	95	S_ALGKLQD	39313.4	90	S_ALGKLQD	29717.4	55	_SALGKLQD	82.718	0
943	ALGKLQDV	Consensus_1-127	37028.1	75	ALGKLQDV_	41760	90	A_LGKLQDV	41909.8	90	_ALGKLQDV	37956.6	80	ALGK_LQDV	32692.4	70	ALGKLQDV_	80.204	0
944	LGKLQDVV	Consensus_1-127	33340.3	60	LGKLQDVV_	41721.1	90	LGKLQDV_V	42759.5	95	_LGKLQDVV	39906.1	95	L_GKLQDVV	30985.5	60	LG_KLQDVV	76.339	0
945	GKLQDVVN	Consensus_1-127	42086.1	95	G_KLQDVVN	36141.8	65	GKLQDVVN_	42663.3	95	GKLQD_VVN	40735.8	99	GKLQDVVN_	39004.5	99	G_KLQDVVN	88.278	0
946	KLQDVVNQ	Consensus_1-127	29760.5	47	KLQDVVNQ_	37737.1	70	KLQDVVNQ_	39884.5	70	_KLQDVVNQ	38760.5	90	KLQDVVN_Q	34526.9	75	KLQDVVNQ_	67.302	0
947	LQDVVNQN	Consensus_1-127	33033.7	60	LQ_DVVNQN	40091.3	85	LQDVVNQN_	40184.7	75	LQD_VVNQN	33400.3	55	LQDVVNQN_	37450.4	90	LQDVVN_QN	70.365	0
948	QDVVNQNA	Consensus_1-127	37601.8	75	_QDVVNQNA	43047.8	95	_QDVVNQNA	40389.5	75	_QDVVNQNA	35274.9	65	_QDVVNQNA	40225.1	99	Q_DVVNQNA	79.772	0
949	DVVNQNAQ	Consensus_1-127	42104.3	95	_DVVNQNAQ	43839.7	99	DVVNQNAQ_	40719.1	80	DV_VNQNAQ	40061.4	95	_DVVNQNAQ	40107.3	99	DV_VNQNAQ	93.015	0
950	VVNQNAQA	Consensus_1-127	29911.6	48	VVNQNAQA_	40993.1	90	VVNQNAQA_	41086.4	80	VVNQNAQA_	37003.3	75	VVNQNAQA_	33577.8	70	VVNQNA_QA	69.383	0
951	VNQNAQAL	Consensus_1-127	24998.4	36	_VNQNAQAL	36712.5	65	VNQNAQ_AL	22860.9	13	_VNQNAQAL	30968	40	V_NQNAQAL	31828.5	65	_VNQNAQAL	31.158	0
952	NQNAQALN	Consensus_1-127	28293.5	43	NQNAQALN_	33432.1	55	NQNAQALN_	39559.1	70	NQNAQALN_	39030.2	90	NQNAQALN_	30762.3	60	NQN_AQALN	59.879	0
953	QNAQALNT	Consensus_1-127	35170.9	65	_QNAQALNT	37049.3	70	_QNAQALNT	40220.3	75	QNAQALNT_	38210.8	85	QNAQALNT_	34820.2	80	Q_NAQALNT	74.329	0
954	NAQALNTL	Consensus_1-127	34266.3	65	NAQAL_NTL	33347.6	55	NAQALN_TL	18652.6	9	NAQAL_NTL	33201.7	50	N_AQALNTL	23568.2	31	NA_QALNTL	25.389	0
955	AQALNTLV	Consensus_1-127	13717.2	19	AQALNTLV_	20466.9	20	AQ_ALNTLV	30860	26	AQA_LNTLV	24115	19	AQALNTL_V	30221.6	55	_AQALNTLV	23.595	0
956	QALNTLVK	Consensus_1-127	33739.9	60	_QALNTLVK	27345.7	32	_QALNTLVK	38158.4	60	_QALNTLVK	34946.3	60	_QALNTLVK	34286	75	QALNTLVK_	52.863	0
957	ALNTLVKQ	Consensus_1-127	34921.7	65	ALNTLVKQ_	38892	80	A_LNTLVKQ	40670.6	80	ALN_TLVKQ	36433.9	70	ALN_TLVKQ	32714.6	70	ALNT_LVKQ	72.51	0
958	LNTLVKQL	Consensus_1-127	33385.5	60	_LNTLVKQL	35474.7	60	L_NTLVKQL	36766.6	48	_LNTLVKQL	36033.3	70	L_NTLVKQL	32712.9	70	L_NTLVKQL	60.432	0
959	NTLVKQLS	Consensus_1-127	41676.5	95	NTLVKQLS_	40873.5	90	NTLVKQLS_	42395.5	95	NTLVKQLS_	41907.5	99	NTLVKQLS_	35990.1	85	NTLVKQLS_	92.542	0
960	TLVKQLSS	Consensus_1-127	31135.7	55	TLVKQLSS_	41239.1	90	TLVKQLSS_	40745.1	80	TLVKQLSS_	39896.6	95	TLVKQLSS_	37835.2	95	_TLVKQLSS	79.56	0
961	LVKQLSSN	Consensus_1-127	25758.1	38	LVKQLSSN_	40314	85	LVKQLSSN_	42883.6	95	_LVKQLSSN	39832.3	95	LVKQ_LSSN	38247.2	95	LV_KQLSSN	71.778	0
962	VKQLSSNF	Consensus_1-127	7680.7	12	_VKQLSSNF	28889.9	36	VK_QLSSNF	36642.7	48	VKQLSSN_F	36236.6	70	VKQLSSN_F	38560.9	95	_VKQLSSNF	31.897	0
963	KQLSSNFG	Consensus_1-127	18884.9	26	KQ_LSSNFG	15969.6	14	KQLSSNFG_	39817.2	70	KQLSSNFG_	33212.5	50	KQLSSNFG_	34073.7	75	KQLSSNFG_	31.744	0
964	QLSSNFGA	Consensus_1-127	27602	42	QLSSNFGA_	31100.7	43	_QLSSNFGA	36239	46	_QLSSNFGA	34573.2	60	_QLSSNFGA	28559.5	48	QLSSN_FGA	47.035	0
965	LSSNFGAI	Consensus_1-127	16323.4	22	LSSN_FGAI	35856.3	65	LSSNFG_AI	35922.7	44	_LSSNFGAI	30030	36	L_SSNFGAI	15192.1	15	LSSNFGA_I	28.088	0
966	SSNFGAIS	Consensus_1-127	28869	45	SSNFGAIS_	38196.4	75	SSNFGAIS_	39469.8	70	SSNFGAIS_	38277.9	85	SSNFGAIS_	22237.6	28	SSNFGAIS_	51.377	0
967	SNFGAISS	Consensus_1-127	31016	55	SNFGAISS_	39062.3	80	SNFGAISS_	39202.5	65	SNFGAISS_	39394.3	95	SNFGAISS_	28453.4	47	_SNFGAISS	64.21	0
968	NFGAISSV	Consensus_1-127	32040.7	55	N_FGAISSV	37366.6	70	N_FGAISSV	30046.8	24	N_FGAISSV	37064.6	75	N_FGAISSV	35445.2	80	NFGAIS_SV	50.016	0
969	FGAISSVL	Consensus_1-127	19880	27	F_GAISSVL	36711.3	65	F_GAISSVL	16587.8	7.5	F_GAISSVL	31151.5	41	F_GAISSVL	32213.8	65	FGAISS_VL	22.17	0
970	GAISSVLN	Consensus_1-127	36776.2	75	GAISSVLN_	40847.9	90	GAISSVLN_	42834	95	GAI_SSVLN	37333.8	75	GAISSVLN_	26132.6	39	GAISSV_LN	67.618	0
971	AISSVLND	Consensus_1-127	39598.9	85	AISSVLND_	43868.7	99	AISSVLND_	41322.2	85	AISSVLND_	38031.8	85	A_ISSVLND	27604.7	44	AISSVL_ND	73.397	0
972	ISSVLNDI	Consensus_1-127	35326.1	65	ISS_VLNDI	40197.7	85	IS_SVLNDI	39611.4	70	_ISSVLNDI	34654.1	60	I_SSVLNDI	4343.3	4	ISSVLND_I	16.228	0
973	SSVLNDIL	Consensus_1-127	32103.1	55	SSVLNDI_L	38056.9	75	SSVLNDI_L	31409.8	28	S_SVLNDIL	27541.4	28	S_SVLNDIL	10784.5	9.5	_SSVLNDIL	24.015	0
974	SVLNDILS	Consensus_1-127	34052.4	65	SVLNDILS_	38403.6	75	SVLNDILS_	41480.8	85	SVLNDILS_	40248.2	99	SVLNDILS_	35191.4	80	_SVLNDILS	79.26	0
975	VLNDILSR	Consensus_1-127	34572.5	65	VLNDILSR_	31900.2	45	VLNDIL_SR	41621.9	85	_VLNDILSR	38087	85	VLN_DILSR	35006.5	80	VLNDILSR_	67.901	0
976	LNDILSRL	Consensus_1-127	31838.2	55	_LNDILSRL	32725.3	48	L_NDILSRL	36730.8	48	_LNDILSRL	35321.1	65	L_NDILSRL	31327.6	60	L_NDILSRL	54.407	0
977	NDILSRLD	Consensus_1-127	43352.5	99	NDILSRLD_	45010.6	99	NDILSRLD_	43573	99	N_DILSRLD	40665.3	99	NDILSRL_D	40721.3	99	N_DILSRLD	99	0
978	DILSRLDK	Consensus_1-127	44774.1	99	_DILSRLDK	41645.4	90	DI_LSRLDK	42513.6	95	D_ILSRLDK	39656.4	95	_DILSRLDK	41443.6	99	DILSRLDK_	95.482	0
979	ILSRLDKV	Consensus_1-127	35304.3	65	ILSRLDKV_	36845	70	ILSRLD_KV	42254.5	90	_ILSRLDKV	35335.6	65	ILSR_LDKV	23700.1	32	ILSR_LDKV	57.198	0
980	LSRLDKVE	Consensus_1-127	35610.4	70	LSRLDKVE_	41936.6	95	LSRLDKVE_	44298.9	99	_LSRLDKVE	40217.7	95	L_SRLDKVE	32311.5	65	LS_RLDKVE	82.204	0
981	SRLDKVEA	Consensus_1-127	39308.7	85	_SRLDKVEA	12685.2	11	SRLDKVEA_	38936.6	65	SRLDKVEA_	40239.9	99	S_RLDKVEA	37897.1	95	_SRLDKVEA	36.053	0
982	RLDKVEAE	Consensus_1-127	36518.8	70	RL_DKVEAE	31673.6	45	_RLDKVEAE	40633.2	80	_RLDKVEAE	35024.3	60	RLDKV_EAE	35176.6	80	RLDKVEAE_	63.959	0
983	LDKVEAEV	Consensus_1-127	37884.8	80	LDKVEAEV_	42172.7	95	_LDKVEAEV	41246.7	85	_LDKVEAEV	37296.7	75	L_DKVEAEV	35873	85	L_DKVEAEV	83.488	0
984	DKVEAEVQ	Consensus_1-127	42519.6	95	_DKVEAEVQ	42185.5	95	DKVEAEVQ_	41397.4	85	DKVE_AEVQ	40204.7	95	_DKVEAEVQ	39519.4	99	DKVEAE_VQ	93.555	0
985	KVEAEVQI	Consensus_1-127	33478.8	60	KV_EAEVQI	33651.3	55	_KVEAEVQI	34339.5	37	_KVEAEVQI	34708.2	60	K_VEAEVQI	18291.6	20	KV_EAEVQI	38.898	0
986	VEAEVQID	Consensus_1-127	41547.7	95	VEAEVQID_	45114	99	VEAEVQID_	42161.3	90	_VEAEVQID	21121.1	14	VEAEV_QID	36957.2	90	VEAEVQ_ID	43.753	0
987	EAEVQIDR	Consensus_1-127	44596.1	99	_EAEVQIDR	41554	90	E_AEVQIDR	41268.6	85	E_AEVQIDR	29580.1	35	_EAEVQIDR	35576.2	80	EA_EVQIDR	67.524	0
988	AEVQIDRL	Consensus_1-127	36309.2	70	AEVQIDR_L	39433.1	80	AEVQID_RL	39148.7	65	_AEVQIDRL	1070.8	1.2	AEVQI_DRL	35501.6	80	_AEVQIDRL	5.631	1
989	EVQIDRLI	Consensus_1-127	37409	75	EVQ_IDRLI	37755.9	70	EVQIDRL_I	38671.7	65	EVQIDR_LI	18056.1	11	_EVQIDRLI	35413.7	80	EV_QIDRLI	34.15	0
990	VQIDRLIT	Consensus_1-127	15906	21	VQIDRLIT_	31534.7	44	VQIDRLIT_	39354.2	70	VQIDRLIT_	33557.5	55	VQIDRLIT_	38387.4	95	VQIDRLIT_	44.115	0
991	QIDRLITG	Consensus_1-127	21239.1	29	_QIDRLITG	36332	65	QIDRLITG_	37809.9	55	_QIDRLITG	37978.8	80	_QIDRLITG	35333.3	80	QIDR_LITG	53.735	0
992	IDRLITGR	Consensus_1-127	39877.6	85	IDRLITGR_	33578.2	55	I_DRLITGR	41381.7	85	_IDRLITGR	38472.2	85	I_DRLITGR	38852.9	95	I_DRLITGR	78.122	0
993	DRLITGRL	Consensus_1-127	38842.3	80	_DRLITGRL	5853.4	6.5	DRLITG_RL	33588	34	DRLITG_RL	39364.9	95	_DRLITGRL	42154	99	D_RLITGRL	23.107	0
994	RLITGRLQ	Consensus_1-127	22869.1	32	RLITGRLQ_	16479.2	15	_RLITGRLQ	39034.5	65	RLITGR_LQ	34825.9	60	RLI_TGRLQ	34167.5	75	RLITGRLQ_	34.892	0
995	LITGRLQS	Consensus_1-127	35386.1	70	LITGRLQS_	40709.4	85	LITGRLQS_	41167.8	85	LITGRLQS_	39144.9	90	L_ITGRLQS	36956	90	LITGRLQS_	83.281	0
996	ITGRLQSL	Consensus_1-127	28540.1	44	IT_GRLQSL	32992.3	49	ITGRLQ_SL	33616.4	34	_ITGRLQSL	34856.4	60	I_TGRLQSL	17794.8	19	ITGRLQ_SL	35.25	0
997	TGRLQSLQ	Consensus_1-127	37944.3	80	TGRLQSLQ_	40439.4	85	TGRLQSLQ_	43135.4	95	T_GRLQSLQ	41173.1	99	T_GRLQSLQ	32705.8	70	_TGRLQSLQ	84.491	0
998	GRLQSLQT	Consensus_1-127	42131.2	95	G_RLQSLQT	5454	6	GRLQSLQT_	39753.1	70	GRLQSLQT_	39195.7	90	GRLQSLQT_	39857.3	99	GRLQSLQT_	23.508	0
999	RLQSLQTY	Consensus_1-127	767.2	3	RL_QSLQTY	4900.5	5.5	_RLQSLQTY	34687.1	39	_RLQSLQTY	33377.9	50	RL_QSLQTY	22400.6	28	R_LQSLQTY	8.382	0
1000	LQSLQTYV	Consensus_1-127	12310.1	17	LQSLQTYV_	26213	30	LQ_SLQTYV	31753.2	29	LQSLQTY_V	33485.3	55	LQSLQTY_V	21890.7	27	LQS_LQTYV	27.494	0
1001	QSLQTYVT	Consensus_1-127	30573.8	50	_QSLQTYVT	39246.6	80	QSLQTYVT_	33806.8	35	_QSLQTYVT	38231.5	85	QSLQTYVT_	28322.6	47	QSLQTYVT_	53.128	0
1002	SLQTYVTQ	Consensus_1-127	29309.6	46	SLQTY_VTQ	39834.9	85	SLQTYVTQ_	35605	43	S_LQTYVTQ	36701	70	SL_QTYVTQ	34040.6	75	_SLQTYVTQ	59.257	0
1003	LQTYVTQQ	Consensus_1-127	19949.6	27	LQ_TYVTQQ	32498	47	LQTYVTQQ_	38474.3	60	LQTYVTQQ_	33372.8	50	LQTYV_TQQ	35566.2	80	LQTYVTQQ_	46.52	0
1004	QTYVTQQL	Consensus_1-127	22516.5	31	_QTYVTQQL	28647.4	35	_QTYVTQQL	19586.4	9.5	_QTYVTQQL	23359.5	18	_QTYVTQQL	11202.5	10	QTYVTQ_QL	15.545	0
1005	TYVTQQLI	Consensus_1-127	33840.1	60	_TYVTQQLI	35934	65	T_YVTQQLI	35765.3	43	T_YVTQQLI	37699.1	80	T_YVTQQLI	14778	14	_TYVTQQLI	35.91	0
1006	YVTQQLIR	Consensus_1-127	39289.1	85	YVTQQLIR_	32072.2	46	YVTQQLI_R	39157.6	65	Y_VTQQLIR	36761.8	75	YVTQQL_IR	33607.6	70	YVTQQLIR_	65.353	0
1007	VTQQLIRA	Consensus_1-127	32831.7	60	VTQQLIRA_	38296.1	75	VTQQ_LIRA	42027.4	90	VTQQLIRA_	37399.3	80	VTQQLIRA_	35509.6	80	_VTQQLIRA	75.63	0
1008	TQQLIRAA	Consensus_1-127	13862.8	19	TQQLIRAA_	29864.1	39	TQQLIRAA_	32745.5	32	TQQLIRAA_	35907.6	65	TQQLIRAA_	39358.5	99	_TQQLIRAA	37.035	0
1009	QQLIRAAE	Consensus_1-127	24351.8	35	QQLIRAAE_	33112.4	50	QQLIRAAE_	36716.9	48	QQL_IRAAE	34416.5	60	QQ_LIRAAE	42219.3	99	Q_QLIRAAE	51.99	0
1010	QLIRAAEI	Consensus_1-127	22801.9	32	_QLIRAAEI	27818.7	33	_QLIRAAEI	35758.3	43	_QLIRAAEI	34297.1	55	_QLIRAAEI	28948.8	49	QLIRAA_EI	40.519	0
1011	LIRAAEIR	Consensus_1-127	33192.1	60	LIRAAEIR_	34933.1	60	L_IRAAEIR	42576.2	95	_LIRAAEIR	37309.2	75	L_IRAAEIR	37610.3	90	LIRAAEIR_	73.202	0
1012	IRAAEIRA	Consensus_1-127	37807.8	80	_IRAAEIRA	9418.1	8.5	IRAAEI_RA	40950.6	80	IRAAEIRA_	39769.8	95	IRAAEIRA_	37530.7	90	IRA_AEIRA	30.435	0
1013	RAAEIRAS	Consensus_1-127	25844.9	38	RAAEIRAS_	24013.2	25	_RAAEIRAS	39377.2	70	RAAEIRAS_	37398.9	80	RAAEIRAS_	24135.9	33	RAAEIRAS_	40.517	0
1014	AAEIRASA	Consensus_1-127	33234.5	60	A_AEIRASA	40330.6	85	A_AEIRASA	40137.3	75	_AAEIRASA	37646.2	80	A_AEIRASA	31794.4	65	_AAEIRASA	71.788	0
1015	AEIRASAN	Consensus_1-127	32546.9	60	AEIRASAN_	42100.7	95	AEIRASAN_	40872.2	80	AEIRAS_AN	13978.5	7.5	AEIRASAN_	39472.8	99	_AEIRASAN	27.303	0
1016	EIRASANL	Consensus_1-127	23890.9	34	EIRA_SANL	36806.8	70	E_IRASANL	30676.6	26	E_IRASANL	2741.3	2.5	_EIRASANL	36801.6	90	EI_RASANL	10.136	0
1017	IRASANLA	Consensus_1-127	34673.2	65	_IRASANLA	5271.5	6	IRASANLA_	34663.1	38	IRASANLA_	38591.4	85	IRASANL_A	36586.1	85	IRA_SANLA	21.561	0
1018	RASANLAA	Consensus_1-127	22418.8	31	RASANLAA_	10541.8	9.5	_RASANLAA	27019	18	_RASANLAA	34504.8	60	R_ASANLAA	17277.3	18	RASANLAA_	18.847	0
1019	ASANLAAT	Consensus_1-127	29670.2	47	ASANLAAT_	39116.1	80	ASANLAAT_	40145.5	75	_ASANLAAT	37189.9	75	A_SANLAAT	24411.9	34	ASANLAAT_	55.645	0
1020	SANLAATK	Consensus_1-127	39071.6	85	SANLA_ATK	32172	46	S_ANLAATK	40040.6	75	SAN_LAATK	38935.8	90	S_ANLAATK	23592.4	31	SANLAATK_	55.428	0
1021	ANLAATKM	Consensus_1-127	32432	55	A_NLAATKM	31934.1	45	A_NLAATKM	38478.8	60	_ANLAATKM	34392.7	60	A_NLAATKM	13942.4	13	_ANLAATKM	33.187	0
1022	NLAATKMS	Consensus_1-127	32694.8	60	NLAATKMS_	39777.6	85	NLAATKMS_	38557.2	60	NLAATKMS_	40682.5	99	NLAATKMS_	36832.3	90	NLAATKMS_	75.403	0
1023	LAATKMSE	Consensus_1-127	38396.5	80	LAATKMSE_	43138.7	95	LAATKMSE_	41274.9	85	_LAATKMSE	38389	85	L_AATKMSE	31629	65	LAATKMSE_	80.723	0
1024	AATKMSEC	Consensus_1-127	40545.8	90	AATKMSEC_	43008.2	95	AATKMSEC_	42352	90	_AATKMSEC	37718.7	80	AATK_MSEC	26719.8	41	AATKMS_EC	71.799	0
1025	ATKMSECV	Consensus_1-127	26521.7	39	ATKMSECV_	39940.6	85	A_TKMSECV	40977.2	80	AT_KMSECV	37785.7	80	AT_KMSECV	31878.8	65	_ATKMSECV	64.275	0
1026	TKMSECVL	Consensus_1-127	24641.2	35	_TKMSECVL	33250.6	50	TKMSECV_L	2383.2	1.3	TKMSE_CVL	31920.9	44	TKMSECV_L	34271.5	75	_TKMSECVL	5.856	1
1027	KMSECVLG	Consensus_1-127	22075.3	31	KMSECVLG_	25048.5	27	KMSECVLG_	40538.4	75	_KMSECVLG	38815.9	90	KMSECVLG_	19953.9	23	KMSECVLG_	36.438	0
1028	MSECVLGQ	Consensus_1-127	34084.8	65	_MSECVLGQ	37817.6	75	_MSECVLGQ	40321.4	75	_MSECVLGQ	32707.6	47	MSECVLG_Q	27383.6	43	MS_ECVLGQ	57.748	0
1029	SECVLGQS	Consensus_1-127	34485.8	65	SECVLGQS_	43498.6	99	SECVLGQS_	40370.7	75	SECVLGQS_	19122.4	12	SECVLGQS_	40282.6	99	_SECVLGQS	37.806	0
1030	ECVLGQSK	Consensus_1-127	41767.7	95	_ECVLGQSK	40778.1	90	EC_VLGQSK	40632.8	80	E_CVLGQSK	25494.7	22	_ECVLGQSK	41452.1	99	ECVLGQSK_	55.746	0
1031	CVLGQSKR	Consensus_1-127	41896.7	95	CVLGQSKR_	31154.2	43	CVLG_QSKR	41741	90	CV_LGQSKR	40559.4	99	_CVLGQSKR	40920	99	CV_LGQSKR	76.811	0
1032	VLGQSKRV	Consensus_1-127	35607.8	70	VLGQSKRV_	39985.1	85	V_LGQSKRV	42742.8	95	_VLGQSKRV	38620.7	85	VLGQSKR_V	35687.6	85	VLGQSK_RV	83.186	0
1033	LGQSKRVD	Consensus_1-127	42562.4	95	LGQSKRVD_	42902.2	95	LGQSKRVD_	44616.4	99	LGQSKR_VD	41330.7	99	L_GQSKRVD	36091.4	85	_LGQSKRVD	94.305	0
1034	GQSKRVDF	Consensus_1-127	6058.1	10	GQSKRVD_F	25808	29	GQ_SKRVDF	40134.7	75	GQSK_RVDF	27441.5	28	GQSK_RVDF	27205	43	GQSKRVD_F	24.18	0
1035	QSKRVDFC	Consensus_1-127	36258.9	70	_QSKRVDFC	36819.2	70	QSKRVDFC_	42743.8	95	_QSKRVDFC	37638.4	80	_QSKRVDFC	19224.9	21	QSKRVDF_C	50.395	0
1036	SKRVDFCG	Consensus_1-127	37360.1	75	_SKRVDFCG	37394.5	70	SKRVDFCG_	39980.8	75	SK_RVDFCG	40109.5	95	SKRVDFCG_	29081.5	50	_SKRVDFCG	69.951	0
1037	KRVDFCGK	Consensus_1-127	39726.4	85	K_RVDFCGK	1133	2.5	KRVDFC_GK	39606.2	70	KRVD_FCGK	38201.3	85	K_RVDFCGK	37922.9	95	KRVDFCGK_	11.152	0
1038	RVDFCGKG	Consensus_1-127	38976.2	85	RV_DFCGKG	28893.7	36	RVDFCGKG_	42161.3	90	RVDFCGKG_	35597.4	65	RVDFCGKG_	36657	90	RVDFCG_KG	64.809	0
1039	VDFCGKGY	Consensus_1-127	20148.9	27	VDFC_GKGY	36670.9	65	_VDFCGKGY	41278.4	85	_VDFCGKGY	33201.7	50	VDFC_GKGY	39277.6	99	_VDFCGKGY	53.029	0
1040	DFCGKGYH	Consensus_1-127	41217.7	90	_DFCGKGYH	44956.1	99	DFCGKGYH_	42079.8	90	DFCGKGY_H	38117.5	85	_DFCGKGYH	38887.3	95	DFCGKG_YH	91.551	0
1041	FCGKGYHL	Consensus_1-127	29045.1	45	F_CGKGYHL	35465.5	60	F_CGKGYHL	26675.1	18	F_CGKGYHL	28846.8	32	FCGKGYH_L	33020.5	70	FCGKG_YHL	35.719	0
1042	CGKGYHLM	Consensus_1-127	31432.5	55	CGKGYHL_M	34833.1	60	CGKGYH_LM	37122.8	50	C_GKGYHLM	35784.3	65	_CGKGYHLM	29220	55	CG_KGYHLM	56.552	0
1043	GKGYHLMS	Consensus_1-127	40948.8	90	G_KGYHLMS	33420.9	55	GK_GYHLMS	40868.2	80	GKGYHLMS_	39272.1	90	GKGYHLMS_	38793.2	95	GKGYHLMS_	78.827	0
1044	KGYHLMSF	Consensus_1-127	6371.3	10	KGY_HLMSF	23501.2	24	KGYHLM_SF	34285.3	37	_KGYHLMSF	32576.9	47	K_GYHLMSF	8582.6	7.5	KGYH_LMSF	15.465	0
1045	GYHLMSFP	Consensus_1-127	35567.3	70	GYHLMSFP_	27316.5	32	GYHLMSFP_	39459.9	70	GYHLMSFP_	35982.3	65	GYHLMSFP_	36290.7	85	GYHLMSFP_	57.491	0
1046	YHLMSFPQ	Consensus_1-127	26634.4	40	Y_HLMSFPQ	30427	40	Y_HLMSFPQ	13200.1	5.5	YHL_MSFPQ	33156.5	49	Y_HLMSFPQ	37237.4	90	Y_HLMSFPQ	18.987	0
1047	HLMSFPQS	Consensus_1-127	22147.1	31	HLMSFPQS_	36011.1	65	HLMSFPQS_	31165	27	HLMSFPQS_	37304.3	75	HLM_SFPQS	37480.3	90	HLMSFPQS_	45.819	0
1048	LMSFPQSA	Consensus_1-127	13745.4	19	LMSFPQSA_	36477.8	65	LMSFPQSA_	37206.4	55	_LMSFPQSA	37896.3	80	L_MSFPQSA	27295.2	43	LMSFPQ_SA	40.999	0
1049	MSFPQSAP	Consensus_1-127	7130.7	11	MSFPQSAP_	40297.4	85	MSFPQSAP_	36408.7	47	MSFPQSAP_	36051.6	70	MSFPQSAP_	16214.2	16	MSFPQSAP_	24.908	0
1050	SFPQSAPH	Consensus_1-127	14828	20	_SFPQSAPH	40772.4	90	S_FPQSAPH	37383.6	55	S_FPQSAPH	34772.1	60	S_FPQSAPH	27040	42	_SFPQSAPH	41.747	0
1051	FPQSAPHG	Consensus_1-127	37929.9	80	F_PQSAPHG	42117.1	95	FPQSAPHG_	31954.8	29	FPQSAPHG_	39925.1	95	FPQSAPHG_	35108.5	80	FPQSAPHG_	62.085	0
1052	PQSAPHGV	Consensus_1-127	32372	55	PQSAPHGV_	39506.9	80	PQ_SAPHGV	28874	22	_PQSAPHGV	37853.2	80	PQ_SAPHGV	29441.2	55	PQS_APHGV	46.809	0
1053	QSAPHGVV	Consensus_1-127	16837.1	23	_QSAPHGVV	38594.3	75	_QSAPHGVV	33485.3	34	_QSAPHGVV	29214.6	33	_QSAPHGVV	23164.2	30	QSAP_HGVV	33.365	0
1054	SAPHGVVF	Consensus_1-127	1579.8	4.5	_SAPHGVVF	37238.2	70	SAPH_GVVF	32299.6	30	S_APHGVVF	30297.9	37	S_APHGVVF	16191.8	16	_SAPHGVVF	13.913	0
1055	APHGVVFL	Consensus_1-127	34384.1	65	A_PHGVVFL	34896	60	APHGVVF_L	14496.3	6.5	APHGVVF_L	33352.2	50	A_PHGVVFL	32358.7	65	_APHGVVFL	22.596	0
1056	PHGVVFLH	Consensus_1-127	41144.2	90	_PHGVVFLH	40723.9	85	_PHGVVFLH	36244.4	46	_PHGVVFLH	40237.3	95	_PHGVVFLH	34673.6	80	_PHGVVFLH	73.919	0
1057	HGVVFLHV	Consensus_1-127	30408.2	49	HGV_VFLHV	36780.1	70	H_GVVFLHV	34685.6	39	HGVVFLH_V	33230.5	50	H_GVVFLHV	27752.6	45	HGVVFLHV_	48.753	0
1058	GVVFLHVT	Consensus_1-127	33208.9	60	GVVFLHVT_	39882.7	85	GVVFLHVT_	39175.4	65	GVVFLHVT_	35454	65	GVVFLHVT_	31475.1	60	GV_VFLHVT	65.905	0
1059	VVFLHVTY	Consensus_1-127	2779.9	6	VVF_LHVTY	36197.8	65	VV_FLHVTY	36304.9	46	_VVFLHVTY	33109.2	49	VVFL_HVTY	25821.7	38	VVF_LHVTY	19.959	0
1060	VFLHVTYV	Consensus_1-127	30230.8	49	_VFLHVTYV	38886.5	80	V_FLHVTYV	38262.5	60	_VFLHVTYV	35064.5	60	V_FLHVTYV	33914.8	75	_VFLHVTYV	62.834	0
1061	FLHVTYVP	Consensus_1-127	17003	23	FLHVTYVP_	32868.6	49	FLHVTYVP_	29834.3	24	FLHVTYVP_	31329	41	FLHVTYVP_	35453.2	80	FL_HVTYVP	35.102	0
1062	LHVTYVPA	Consensus_1-127	25352.5	37	_LHVTYVPA	36284.5	65	_LHVTYVPA	26642.5	18	LHV_TYVPA	33281.2	50	L_HVTYVPA	37562.8	90	LHVTYV_PA	38.736	0
1063	HVTYVPAQ	Consensus_1-127	32111.5	55	HV_TYVPAQ	39306.1	80	HVTYVPAQ_	30113.9	25	_HVTYVPAQ	35609.3	65	H_VTYVPAQ	28428.2	47	HVTYVPAQ_	46.58	0
1064	VTYVPAQE	Consensus_1-127	36634.4	75	VTYVPAQE_	43844.5	99	VTYVPAQE_	41324.9	85	VTYVPAQE_	36716.5	75	VTYV_PAQE	32049.7	65	VTY_VPAQE	78.226	0
1065	TYVPAQEK	Consensus_1-127	42561.5	95	_TYVPAQEK	40932.4	90	_TYVPAQEK	41955.2	90	T_YVPAQEK	37742.8	80	_TYVPAQEK	33688.8	75	TYVPAQEK_	85.351	0
1066	YVPAQEKN	Consensus_1-127	41489.3	95	YVPAQEKN_	42968.6	95	Y_VPAQEKN	43598.5	99	Y_VPAQEKN	39915.1	95	YVPAQ_EKN	28971.3	49	YV_PAQEKN	80.531	0
1067	VPAQEKNF	Consensus_1-127	34988.7	65	_VPAQEKNF	42859.1	95	_VPAQEKNF	39483	70	VPAQEKN_F	37748.5	80	VPAQEKN_F	36553.2	85	VPAQEK_NF	77.566	0
1068	PAQEKNFT	Consensus_1-127	44300.9	99	PAQEKNFT_	43800.9	99	PAQEKNFT_	42153.6	90	_PAQEKNFT	41765.9	99	PAQEKNFT_	33251	70	PAQEKNFT_	89.767	0
1069	AQEKNFTT	Consensus_1-127	29345.8	46	AQEKNFTT_	35522.3	60	AQ_EKNFTT	37769.4	55	AQEKNFTT_	28756.8	32	AQEKNFTT_	32118.8	65	_AQEKNFTT	48.439	0
1070	QEKNFTTA	Consensus_1-127	29909	48	QEKNFTTA_	39639.7	80	_QEKNFTTA	36980.4	50	_QEKNFTTA	18169.9	11	QE_KNFTTA	40175.5	99	QE_KNFTTA	32.395	0
1071	EKNFTTAP	Consensus_1-127	35638.6	70	_EKNFTTAP	31943	45	EKNFTTAP_	30242.9	25	EKNFTTAP_	26687.2	25	_EKNFTTAP	37140.4	90	EKNFTTAP_	39.179	0
1072	KNFTTAPA	Consensus_1-127	22630.6	32	K_NFTTAPA	30717.8	41	_KNFTTAPA	31484.3	28	_KNFTTAPA	35311.2	65	K_NFTTAPA	30326.8	55	K_NFTTAPA	40.025	0
1073	NFTTAPAI	Consensus_1-127	31765.6	55	N_FTTAPAI	37048.1	70	N_FTTAPAI	22372.3	13	N_FTTAPAI	33256.4	50	N_FTTAPAI	29879.9	55	NFTTAP_AI	33.882	0
1074	FTTAPAIC	Consensus_1-127	39172	85	FTTAPAIC_	39170.7	80	FTTAPAIC_	36135.6	45	FT_TAPAIC	36169.2	70	FTTA_PAIC	24382.9	34	FTTA_PAIC	55.442	0
1075	TTAPAICH	Consensus_1-127	25592.5	37	TTAPAICH_	41596.3	90	T_TAPAICH	37390.8	55	TTAPAIC_H	39067.8	90	TTAPAIC_H	23038.9	30	TTAPAICH_	49.621	0
1076	TAPAICHD	Consensus_1-127	39890.1	85	TA_PAICHD	45327.8	99	TAPAICHD_	41805.7	90	T_APAICHD	40033.6	95	TAPAICHD_	24657.7	34	TA_PAICHD	68.573	0
1077	APAICHDG	Consensus_1-127	41645.4	95	A_PAICHDG	44326.7	99	APAICHDG_	42355.6	90	APAICHDG_	39336.3	95	APAICHDG_	35854.4	85	_APAICHDG	92.542	0
1078	PAICHDGK	Consensus_1-127	44359.8	99	_PAICHDGK	42880.9	95	_PAICHDGK	43258.3	99	_PAICHDGK	39227.1	90	PAIC_HDGK	38662.9	95	PA_ICHDGK	95.482	0
1079	AICHDGKA	Consensus_1-127	34790.5	65	AICHDGKA_	43071	95	A_ICHDGKA	42957.5	95	AICHDGKA_	36426.1	70	A_ICHDGKA	39029	99	_AICHDGKA	82.204	0
1080	ICHDGKAH	Consensus_1-127	37497	75	_ICHDGKAH	41446.7	90	ICHD_GKAH	41080.6	80	ICHDGK_AH	34832.3	60	ICH_DGKAH	38662.5	95	ICHDGKAH_	77.958	0
1081	CHDGKAHF	Consensus_1-127	16223.7	22	C_HDGKAHF	30200	40	C_HDGKAHF	25661.3	16	CHDGKAH_F	36978.4	75	_CHDGKAHF	34259.3	75	CHDGKA_HF	31.324	0
1082	HDGKAHFP	Consensus_1-127	40323.6	90	HDGKAHFP_	41061.1	90	HDGKAHFP_	38143.1	60	_HDGKAHFP	37008.5	75	HDGKAHFP_	34819.5	80	HDGKAHFP_	77.253	0
1083	DGKAHFPR	Consensus_1-127	43066.9	99	DGKAHFPR_	37416.3	70	DGKAHF_PR	42198.3	90	D_GKAHFPR	38966.1	90	_DGKAHFPR	37811.5	95	D_GKAHFPR	87.512	0
1084	GKAHFPRE	Consensus_1-127	42080.7	95	G_KAHFPRE	36815.2	70	GKAHFPRE_	41869.9	90	GKA_HFPRE	35958.9	65	G_KAHFPRE	36547.3	85	GKAHFPRE_	79.274	0
1085	KAHFPREG	Consensus_1-127	37653.5	75	KAHFP_REG	33732.9	55	KAHFPREG_	41717.1	85	_KAHFPREG	37980	80	KAHFPREG_	29484.2	55	KA_HFPREG	67.603	0
1086	AHFPREGV	Consensus_1-127	38988	85	AHFPREGV_	37746.9	70	A_HFPREGV	34565	38	AHFP_REGV	35676.8	65	A_HFPREGV	33614.2	70	_AHFPREGV	60.948	0
1087	HFPREGVF	Consensus_1-127	10909.9	15	H_FPREGVF	38079.2	75	HFPREGV_F	35311.9	41	_HFPREGVF	34417.6	60	HFPREG_VF	29869.5	55	H_FPREGVF	35.91	0
1088	FPREGVFV	Consensus_1-127	36573	70	FPREGVFV_	38849.5	80	FPRE_GVFV	32677.1	31	FPREGVF_V	36401.3	70	F_PREGVFV	33622.9	70	FPREGVF_V	57.068	0
1089	PREGVFVS	Consensus_1-127	42517.7	95	_PREGVFVS	30787	42	PREGVFVS_	39586.1	70	PREGVFVS_	41957.5	99	PREGVFVS_	36835.5	90	_PREGVFVS	71.599	0
1090	REGVFVSN	Consensus_1-127	35262.7	65	RE_GVFVSN	29617.6	38	_REGVFVSN	36061.8	45	_REGVFVSN	9235.9	5	RE_GVFVSN	38925.2	95	REGVFV_SN	18.218	0
1091	EGVFVSNG	Consensus_1-127	40895.2	90	_EGVFVSNG	44242.9	99	EGVFVSNG_	41702.6	85	EGVFVSNG_	35518.1	65	_EGVFVSNG	38864.6	95	EGVFVSNG_	84.907	0
1092	GVFVSNGT	Consensus_1-127	31886.1	55	GVFVSNGT_	40809	90	G_VFVSNGT	41537.4	85	GVF_VSNGT	34480.6	60	GVFVSNGT_	36621.7	90	GV_FVSNGT	72.637	0
1093	VFVSNGTH	Consensus_1-127	31729.5	55	_VFVSNGTH	43014.2	95	VFVSNGTH_	40384.7	75	_VFVSNGTH	34018.5	55	V_FVSNGTH	37207.6	90	VFVSNGTH_	70.092	0
1094	FVSNGTHW	Consensus_1-127	17708.2	24	FVSN_GTHW	37154.9	70	F_VSNGTHW	32114.9	30	FVSNGTH_W	36095.3	70	F_VSNGTHW	1116.6	1.5	FVSNGT_HW	6.491	1
1095	VSNGTHWF	Consensus_1-127	12616.4	17	VSN_GTHWF	32435.1	47	VSNGTHW_F	36802.4	49	VSNGTHW_F	31652.3	43	VSNGTHW_F	1259	1.7	VSNGTHW_F	7.022	1
1096	SNGTHWFV	Consensus_1-127	38231.9	80	_SNGTHWFV	34651.5	60	S_NGTHWFV	34500	38	S_NGTHWFV	33631.6	55	S_NGTHWFV	12926.2	12	_SNGTHWFV	31.848	0
1097	NGTHWFVT	Consensus_1-127	42817.8	95	NGTHWFVT_	39592.5	80	NGTHWFVT_	38168.7	60	NGTHWFVT_	40034.5	95	N_GTHWFVT	30996.2	60	NGTHW_FVT	74.754	0
1098	GTHWFVTQ	Consensus_1-127	33043	60	GTH_WFVTQ	32787.6	48	GTHWFVTQ_	34409.4	37	GTH_WFVTQ	30585.8	38	GTHW_FVTQ	32544.8	65	GTHWFVTQ_	47.069	0
1099	THWFVTQR	Consensus_1-127	41016.6	90	THWFVTQR_	32285.6	47	_THWFVTQR	33321.6	33	TH_WFVTQR	36447	70	T_HWFVTQR	38877.7	95	THWFVTQR_	57.141	0
1100	HWFVTQRN	Consensus_1-127	35920.8	70	HWFVTQRN_	36492	65	HWFVTQRN_	40327.5	75	_HWFVTQRN	37848.3	80	HWFVT_QRN	36379.6	85	H_WFVTQRN	74.329	0
1101	WFVTQRNF	Consensus_1-127	18957	26	W_FVTQRNF	35069.4	60	_WFVTQRNF	39321.4	65	WFVTQRN_F	32788.7	48	W_FVTQRNF	32303.5	65	W_FVTQRNF	46.847	0
1102	FVTQRNFY	Consensus_1-127	12941.8	18	FV_TQRNFY	32596.6	48	FVTQRNF_Y	36977.6	50	FV_TQRNFY	34417.9	60	FVTQRNF_Y	26842.7	41	FVTQRNF_Y	36.378	0
1103	VTQRNFYE	Consensus_1-127	39723.4	85	VTQRNFYE_	38901.2	80	VTQRNFYE_	41040.6	80	VTQRNFYE_	35229.5	60	VTQRNFYE_	28923.4	49	VTQRN_FYE	67.714	0
1104	TQRNFYEP	Consensus_1-127	12725.6	17	TQRNFYEP_	32400.4	47	TQRNFYEP_	38060.6	60	TQ_RNFYEP	30195.4	37	TQ_RNFYEP	36781.3	90	_TQRNFYEP	37.063	0
1105	QRNFYEPQ	Consensus_1-127	18362.4	25	_QRNFYEPQ	11680.6	11	QR_NFYEPQ	33943.1	36	QRN_FYEPQ	32855.5	48	_QRNFYEPQ	33950.1	75	QRNFYE_PQ	25.926	0
1106	RNFYEPQI	Consensus_1-127	31874.7	55	RNFYE_PQI	12056.5	11	_RNFYEPQI	36682.4	48	_RNFYEPQI	32716.8	47	R_NFYEPQI	22331.9	28	R_NFYEPQI	26.75	0
1107	NFYEPQII	Consensus_1-127	37535.5	75	N_FYEPQII	39191	80	NFYEPQI_I	32859	32	N_FYEPQII	36792.1	75	N_FYEPQII	31900.9	65	NFYEPQ_II	58.274	0
1108	FYEPQIIT	Consensus_1-127	40324	90	F_YEPQIIT	40745.9	85	F_YEPQIIT	37983.7	60	FYEPQIIT_	38732.4	90	FYEPQIIT_	34600.2	75	F_YEPQIIT	78.141	0
1109	YEPQIITT	Consensus_1-127	33980.2	65	YEPQIITT_	42263.2	95	YEPQIITT_	37859.8	55	Y_EPQIITT	22370.3	16	YE_PQIITT	38104.3	95	YE_PQIITT	42.692	0
1110	EPQIITTD	Consensus_1-127	42531.5	95	EPQIITTD_	43486.4	99	EPQIITTD_	38438.9	60	EPQIIT_TD	33155.1	49	_EPQIITTD	39872.8	99	EP_QIITTD	73.743	0
1111	PQIITTDN	Consensus_1-127	37823.8	80	PQIITTDN_	44259.2	99	PQIITTDN_	43267.7	99	_PQIITTDN	39021.4	90	PQIITTDN_	39999.4	99	PQI_ITTDN	92.74	0
1112	QIITTDNT	Consensus_1-127	32040.3	55	QIITTDNT_	41469.6	90	_QIITTDNT	39952.3	70	QIITTDNT_	35879.2	65	_QIITTDNT	37215.7	90	QIITTDNT_	71.353	0
1113	IITTDNTF	Consensus_1-127	6118.1	10	_IITTDNTF	38367.4	75	I_ITTDNTF	36986.1	50	_IITTDNTF	33420.2	55	I_ITTDNTF	22855.2	29	I_ITTDNTF	26.882	0
1114	ITTDNTFV	Consensus_1-127	38964.8	85	ITTDNTFV_	40526.5	85	ITTD_NTFV	40719.1	80	ITTDNTF_V	36465.5	70	ITTDNTF_V	21731.7	27	ITTDNTFV_	57.24	0
1115	TTDNTFVS	Consensus_1-127	39512.9	85	TTDNTFVS_	40183.8	85	TTDNTFVS_	37386.8	55	TTDNTFVS_	35998.2	65	TTDNTFVS_	31814	65	_TTDNTFVS	68.984	0
1116	TDNTFVSG	Consensus_1-127	33758.5	60	TDN_TFVSG	43033.8	95	_TDNTFVSG	39915.1	70	T_DNTFVSG	38733.2	90	T_DNTFVSG	37843.4	95	_TDNTFVSG	79.219	0
1117	DNTFVSGN	Consensus_1-127	44749.8	99	_DNTFVSGN	44614	99	DNTFVSGN_	44065.2	99	D_NTFVSGN	41593.1	99	_DNTFVSGN	37902.8	95	D_NTFVSGN	98.173	0
1118	NTFVSGNC	Consensus_1-127	37026.1	75	NTFVSGNC_	43676.9	99	NTFVSGNC_	38557.6	60	NTFVSGNC_	35468.2	65	NTFVSGN_C	33783.7	75	NTFVSG_NC	72.654	0
1119	TFVSGNCD	Consensus_1-127	41294.5	90	TFVSGNCD_	45884.4	99	TFVSGNCD_	40845.2	80	T_FVSGNCD	37594.1	80	_TFVSGNCD	37611.2	90	_TFVSGNCD	87.225	0
1120	FVSGNCDV	Consensus_1-127	32511.8	55	FVSGNCDV_	41507.3	90	F_VSGNCDV	33636.4	35	F_VSGNCDV	34543.3	60	FVSGNCD_V	26495.6	40	FVSGNCDV_	50.236	0
1121	VSGNCDVV	Consensus_1-127	35639	70	VSGNCDVV_	41202.1	90	VSGNCDV_V	40413.6	75	_VSGNCDVV	33852.9	55	V_SGNCDVV	26082.9	39	_VSGNCDVV	60.567	0
1122	SGNCDVVI	Consensus_1-127	30758.7	50	SGNC_DVVI	37870.4	75	SGNCDVV_I	38038	60	SGNCD_VVI	36977.3	75	S_GNCDVVI	25641.3	37	_SGNCDVVI	55.334	0
1123	GNCDVVIG	Consensus_1-127	39315.9	85	G_NCDVVIG	42811.8	95	GNCDVVIG_	43181.6	99	G_NCDVVIG	39536.5	95	G_NCDVVIG	34614.4	75	G_NCDVVIG	88.886	0
1124	NCDVVIGI	Consensus_1-127	40184.7	90	N_CDVVIGI	38609.4	75	NC_DVVIGI	36603.1	48	N_CDVVIGI	35200.9	60	NCDVV_IGI	36031.7	85	NCDVVI_GI	67.834	0
1125	CDVVIGIV	Consensus_1-127	37163.8	75	CDVVIGIV_	40002	85	C_DVVIGIV	40428.9	75	C_DVVIGIV	32448.8	46	CDVVIGI_V	37815.6	95	C_DVVIGIV	70.725	0
1126	DVVIGIVN	Consensus_1-127	40766.2	90	DVVIGIVN_	44657.9	99	DVVIGIVN_	40991.4	80	DVVIGIVN_	38875.1	90	_DVVIGIVN	38896.6	95	DV_VIGIVN	90.335	0
1127	VVIGIVNN	Consensus_1-127	34761.5	65	VVIGIVNN_	43734.6	99	VVIGIVNN_	41743.3	90	VVIGIVN_N	38461.8	85	VVIGIVNN_	35628.6	80	VVIGIV_NN	82.154	0
1128	VIGIVNNT	Consensus_1-127	36038.4	70	VIGIVNNT_	43177.9	99	VIGIVNNT_	41912.5	90	_VIGIVNNT	39565.5	95	V_IGIVNNT	37847.5	95	VIGIVNNT_	88.417	0
1129	IGIVNNTV	Consensus_1-127	33724.2	60	IGIVNNTV_	41396.5	90	I_GIVNNTV	37840.5	55	_IGIVNNTV	34287.1	55	I_GIVNNTV	33011.5	70	IGIVNNTV_	63.753	0
1130	GIVNNTVY	Consensus_1-127	3760.3	7	GIVN_NTVY	37678.8	70	GIVNNTV_Y	39452.7	70	GI_VNNTVY	32426.4	46	G_IVNNTVY	32591.3	65	_GIVNNTVY	23.975	0
1131	IVNNTVYD	Consensus_1-127	37412.7	75	IVNNTVYD_	42806.7	95	IVNNTVYD_	42836.8	95	IVNNTVY_D	39034.9	90	IVNNTVYD_	27937.3	45	IVNNTV_YD	73.834	0
1132	VNNTVYDP	Consensus_1-127	37483.2	75	VNNTVYDP_	42855.8	95	VNNTVYDP_	42784	95	VNNTVYDP_	37098.7	75	VNNTVYDP_	31361.9	60	VNNTVYDP_	77.657	0
1133	NNTVYDPL	Consensus_1-127	34507.4	65	N_NTVYDPL	35965.5	65	N_NTVYDPL	24498.7	15	N_NTVYDPL	27454.5	28	N_NTVYDPL	26515.6	40	N_NTVYDPL	31.616	0
1134	NTVYDPLQ	Consensus_1-127	41685.5	95	NT_VYDPLQ	43301.9	99	NTVYDPLQ_	40596.8	80	NTVYDPLQ_	39470.6	95	NT_VYDPLQ	31887.8	65	NTVYDPLQ_	84.691	0
1135	TVYDPLQP	Consensus_1-127	27182	41	TVYDPLQP_	39428.4	80	TVYDPLQP_	37111.9	50	TVYDPLQP_	37299.9	75	TVYDPLQP_	34997.4	80	_TVYDPLQP	60.442	0
1136	VYDPLQPE	Consensus_1-127	38404	80	_VYDPLQPE	43103.7	95	V_YDPLQPE	39572.4	70	_VYDPLQPE	35336	65	VYDP_LQPE	34499.2	75	VYDPLQ_PE	75.723	0
1137	YDPLQPEL	Consensus_1-127	36029	70	YD_PLQPEL	39183.4	80	Y_DPLQPEL	26441.2	18	Y_DPLQPEL	34513.4	60	Y_DPLQPEL	31967.9	65	Y_DPLQPEL	43.709	0
1138	DPLQPELD	Consensus_1-127	46439.8	99	_DPLQPELD	45815.9	99	DPLQPELD_	43430.9	99	DPLQ_PELD	43103.2	99	_DPLQPELD	40786.9	99	DP_LQPELD	99	0
1139	PLQPELDS	Consensus_1-127	42886.4	99	PLQPELDS_	45245	99	PLQPELDS_	43768.7	99	_PLQPELDS	41214.6	99	PLQPELDS_	36107.8	85	PLQPELDS_	95.843	0
1140	LQPELDSF	Consensus_1-127	908.4	3	LQ_PELDSF	31491.8	44	LQPELD_SF	37542.4	55	LQ_PELDSF	26185.2	24	LQ_PELDSF	29862.4	55	L_QPELDSF	11.518	0
1141	QPELDSFK	Consensus_1-127	40445.1	90	_QPELDSFK	37003.7	70	_QPELDSFK	39406.6	70	QPELDSF_K	39542.9	95	_QPELDSFK	39151.6	99	QP_ELDSFK	82.905	0
1142	PELDSFKE	Consensus_1-127	45105.7	99	PELDSFKE_	46231.2	99	PELDSFKE_	41969.3	90	_PELDSFKE	33317.3	50	PELDSF_KE	42433.2	99	_PELDSFKE	81.414	0
1143	ELDSFKEE	Consensus_1-127	44090	99	EL_DSFKEE	44678.2	99	ELDSFKEE_	40146	75	ELDSFKEE_	25183	22	_ELDSFKEE	39071.6	99	ELDSFKEE_	56.122	0
1144	LDSFKEEL	Consensus_1-127	39405.3	85	LDSFK_EEL	42450.2	95	L_DSFKEEL	37183.5	55	_LDSFKEEL	32066	44	L_DSFKEEL	34621.5	75	L_DSFKEEL	65.331	0
1145	DSFKEELD	Consensus_1-127	45596.3	99	DSFKEELD_	46127.8	99	DSFKEELD_	45041.3	99	DSFKEE_LD	42386.3	99	DSFKE_ELD	34342.8	75	DSFK_EELD	93.045	0
1146	SFKEELDK	Consensus_1-127	44322.4	99	SFKEELDK_	41402.3	90	SFKE_ELDK	43929	99	S_FKEELDK	36242.9	70	SFKEELD_K	34686.7	80	_SFKEELDK	86.06	0
1147	FKEELDKY	Consensus_1-127	24854.6	36	F_KEELDKY	31359.5	43	FKEELD_KY	39418.6	70	FKEELD_KY	32604.8	47	FKEE_LDKY	37141.2	90	F_KEELDKY	51.173	0
1148	KEELDKYF	Consensus_1-127	27157.6	41	KE_ELDKYF	36411.1	65	K_EELDKYF	40311.4	75	KEELDKY_F	11930.8	6.5	KEELDKY_F	34114.3	75	KE_ELDKYF	22.698	0
1149	EELDKYFK	Consensus_1-127	44343	99	EELDK_YFK	41307.9	90	EELDK_YFK	41938.8	90	E_ELDKYFK	29188.1	33	_EELDKYFK	40445.9	99	EELDKYFK_	68.75	0
1150	ELDKYFKN	Consensus_1-127	44949.3	99	ELDKYFKN_	43561.2	99	ELDKYFKN_	40732.7	80	ELDKY_FKN	32796.2	48	_ELDKYFKN	37286.2	90	ELDK_YFKN	77.344	0
1151	LDKYFKNH	Consensus_1-127	37358.5	75	LDKYFKNH_	44031.8	99	_LDKYFKNH	41347.7	85	_LDKYFKNH	36015.8	70	L_DKYFKNH	41345.5	99	LDKYFK_NH	83.913	0
1152	DKYFKNHT	Consensus_1-127	43219.9	99	_DKYFKNHT	38545.5	75	DKYFKNHT_	37501.4	55	DKYFKNHT_	41636.4	99	DKYFKNHT_	40495	99	D_KYFKNHT	80.882	0
1153	KYFKNHTS	Consensus_1-127	35284.4	65	KYFKNHTS_	36306.8	65	KYFKNHTS_	37938.9	55	_KYFKNHTS	37360.1	80	KYFKNHTS_	35271.5	80	KYFKNHTS_	67.612	0
1154	YFKNHTSP	Consensus_1-127	21630.3	30	YFKNHTSP_	37396.9	70	YFKNHTSP_	40015.9	75	Y_FKNHTSP	33994.9	55	Y_FKNHTSP	37157.3	90	Y_FKNHTSP	55.405	0
1155	FKNHTSPD	Consensus_1-127	36558.3	70	F_KNHTSPD	33223	50	FKNHTSPD_	30750.7	26	FKNHTS_PD	36800.8	75	FKNHTS_PD	34232.3	75	FKNHTS_PD	50.295	0
1156	KNHTSPDV	Consensus_1-127	36030.2	70	K_NHTSPDV	35855.2	65	_KNHTSPDV	36604.7	48	_KNHTSPDV	35081.5	60	K_NHTSPDV	28354.2	47	K_NHTSPDV	56.531	0
1157	NHTSPDVD	Consensus_1-127	45008.2	99	_NHTSPDVD	44452.6	99	NHTSPDVD_	36614.9	48	NH_TSPDVD	39555.3	95	N_HTSPDVD	32839.8	70	NHTS_PDVD	75.933	0
1158	HTSPDVDL	Consensus_1-127	33137.1	60	HTSP_DVDL	37904.1	75	H_TSPDVDL	30351.1	25	HTSPDVD_L	32768.8	48	HTSPDVD_L	14917.2	15	HTSPDVD_L	31.746	0
1159	TSPDVDLG	Consensus_1-127	40228.2	90	TSPDVDLG_	43570.2	99	TSPDVDLG_	43744	99	T_SPDVDLG	40908.5	99	TSPDVDLG_	21522.2	26	_TSPDVDLG	62.597	0
1160	SPDVDLGD	Consensus_1-127	45166.2	99	_SPDVDLGD	44777.9	99	SPDVDLGD_	41064.2	80	SPD_VDLGD	39903.5	95	SPDVDLGD_	35836.9	85	_SPDVDLGD	90.921	0
1161	PDVDLGDI	Consensus_1-127	44133.9	99	PDVDLGD_I	44215.6	99	_PDVDLGDI	41041.9	80	_PDVDLGDI	39227.5	90	_PDVDLGDI	38822.6	95	_PDVDLGDI	92.014	0
1162	DVDLGDIS	Consensus_1-127	44060.4	99	DVDLGDIS_	42755.3	95	DVDLGDIS_	41278.9	85	DVDLGDIS_	40365.9	99	_DVDLGDIS	40059.6	99	DVDLGDIS_	95.068	0
1163	VDLGDISG	Consensus_1-127	40277.4	90	_VDLGDISG	43315.5	99	_VDLGDISG	41875.8	90	_VDLGDISG	40806.8	99	V_DLGDISG	39784	99	_VDLGDISG	95.192	0
1164	DLGDISGI	Consensus_1-127	40454.2	90	_DLGDISGI	39452.3	80	DL_GDISGI	40728.8	80	D_LGDISGI	39865.9	95	_DLGDISGI	37675.5	95	DLGDIS_GI	87.468	0
1165	LGDISGIN	Consensus_1-127	42781.2	95	_LGDISGIN	43993.7	99	LGDISGIN_	44180.2	99	_LGDISGIN	40387.8	99	LGDISG_IN	37191.1	90	LGDISG_IN	96.264	0
1166	GDISGINA	Consensus_1-127	37644.5	75	GDISGINA_	42903.1	95	G_DISGINA	42175.5	90	GDISGINA_	35221.1	60	GDI_SGINA	38868.4	95	G_DISGINA	80.433	0
1167	DISGINAS	Consensus_1-127	39437.3	85	DISGINAS_	42171.4	95	DISGINAS_	39361.9	70	D_ISGINAS	40744.2	99	_DISGINAS	37381.1	90	DISGINAS_	86.522	0
1168	ISGINASV	Consensus_1-127	28936.8	45	IS_GINASV	38282	75	IS_GINASV	35427.9	42	_ISGINASV	35958.9	65	I_SGINASV	25480.9	37	IS_GINASV	49.127	0
1169	SGINASVV	Consensus_1-127	27523	42	SGINASVV_	40279.5	85	SGINASV_V	36930.9	49	SGI_NASVV	34803.7	60	S_GINASVV	31981.4	65	_SGINASVV	56.796	0
1170	GINASVVN	Consensus_1-127	32258.4	55	GINASVVN_	41116.6	90	GINASVVN_	40966.5	80	GINASVVN_	36674	70	G_INASVVN	28963.5	49	GINASV_VN	65.371	0
1171	INASVVNI	Consensus_1-127	28516.9	44	_INASVVNI	38353.7	75	_INASVVNI	38384.5	60	_INASVVNI	35602.8	65	I_NASVVNI	28386.4	47	I_NASVVNI	55.936	0
1172	NASVVNIQ	Consensus_1-127	40655.7	90	NASVVNIQ_	41788.5	90	NASVVNIQ_	37375.9	55	N_ASVVNIQ	38460.5	85	N_ASVVNIQ	13115.3	12	NASVVNIQ_	36.9	0
1173	ASVVNIQK	Consensus_1-127	39480.9	85	ASVVNIQK_	37123.6	70	ASVVNI_QK	42499.8	95	_ASVVNIQK	36397.3	70	A_SVVNIQK	25533.3	37	_ASVVNIQK	64.194	0
1174	SVVNIQKE	Consensus_1-127	40855.9	90	SVVNIQKE_	42522.8	95	SVVNIQKE_	41495.2	85	SV_VNIQKE	37125.2	75	SV_VNIQKE	35763.7	85	_SVVNIQKE	85.47	0
1175	VVNIQKEI	Consensus_1-127	35558.1	70	VVN_IQKEI	38951.4	80	V_VNIQKEI	42465.3	95	VVNIQK_EI	38137.7	85	VVNIQ_KEI	28800.3	49	VVN_IQKEI	71.958	0
1176	VNIQKEID	Consensus_1-127	44075.7	99	VNIQKEID_	45792.1	99	VNIQKEID_	44312.8	99	_VNIQKEID	39857.7	95	VNIQ_KEID	36260.9	85	_VNIQKEID	95.068	0
1177	NIQKEIDR	Consensus_1-127	43931.9	99	NIQKEIDR_	40606.9	85	N_IQKEIDR	41594.5	85	NIQKEIDR_	40011.6	95	NIQKEID_R	37856.1	95	NIQKEIDR_	91.436	0
1178	IQKEIDRL	Consensus_1-127	12923.2	18	IQKEIDR_L	26049.9	29	IQKEID_RL	38603.1	60	IQ_KEIDRL	27434	28	IQKEI_DRL	35489.3	80	IQKEI_DRL	32.275	0
1179	QKEIDRLN	Consensus_1-127	38091.9	80	_QKEIDRLN	39149.5	80	QKEIDRLN_	42318.1	90	QKEIDRLN_	40309.2	99	_QKEIDRLN	37568	90	Q_KEIDRLN	87.225	0
1180	KEIDRLNE	Consensus_1-127	38007.6	80	KEIDRLNE_	42349.7	95	KEIDRLNE_	42283.3	90	KEIDRLNE_	19347.3	12	KEID_RLNE	39530.5	99	KEIDRLNE_	39.194	0
1181	EIDRLNEV	Consensus_1-127	40836	90	_EIDRLNEV	39108.9	80	EIDRLN_EV	35803.6	43	EID_RLNEV	16281.9	9	_EIDRLNEV	37046.1	90	EIDR_LNEV	29.57	0
1182	IDRLNEVA	Consensus_1-127	36527.1	70	IDR_LNEVA	43043.6	95	I_DRLNEVA	41816.5	90	_IDRLNEVA	38200.9	85	I_DRLNEVA	37802.5	95	I_DRLNEVA	85.89	0
1183	DRLNEVAK	Consensus_1-127	43162.9	99	_DRLNEVAK	11814.3	11	DRLNEV_AK	41404.6	85	DRL_NEVAK	41618.8	99	_DRLNEVAK	42199.6	99	DR_LNEVAK	37.601	0
1184	RLNEVAKN	Consensus_1-127	31559	55	RLNEVAKN_	24434.4	26	_RLNEVAKN	41972.4	90	_RLNEVAKN	37779.6	80	RLNEVAKN_	27195.9	43	RLNEVA_KN	48.304	0
1185	LNEVAKNL	Consensus_1-127	34098.1	65	_LNEVAKNL	38149.3	75	_LNEVAKNL	38976.2	65	_LNEVAKNL	34439.9	60	L_NEVAKNL	31631.4	65	L_NEVAKNL	65.657	0
1186	NEVAKNLN	Consensus_1-127	43703.3	99	NEVAKNLN_	43591.4	99	NEVAKNLN_	42668	95	N_EVAKNLN	29692.6	35	NEVAKNLN_	38372.8	95	N_EVAKNLN	71.606	0
1187	EVAKNLNE	Consensus_1-127	43376.9	99	EVAKNLNE_	43266.3	99	EVAKNLNE_	39257.3	65	EVAKNLNE_	27306.7	27	_EVAKNLNE	37117.9	90	EVAKNLNE_	59.712	0
1188	VAKNLNES	Consensus_1-127	32504.4	55	VAKNLNES_	40913.4	90	VAKNLNES_	42179.6	90	_VAKNLNES	37751	80	V_AKNLNES	36008.7	85	VA_KNLNES	77.317	0
1189	AKNLNESL	Consensus_1-127	25834.6	38	A_KNLNESL	25542.5	28	AK_NLNESL	23107.3	13	AKN_LNESL	29807.9	36	AK_NLNESL	33160.1	70	AKNLNE_SL	27.622	0
1190	KNLNESLI	Consensus_1-127	37204.8	75	K_NLNESLI	30897.1	42	_KNLNESLI	38656.2	60	_KNLNESLI	37889.7	80	KNLNESL_I	25213.2	36	K_NLNESLI	53.142	0
1191	NLNESLID	Consensus_1-127	40930.2	90	NLNESLID_	41061.1	90	NLNESLID_	39411.3	70	NLNE_SLID	39383.6	95	NLNESLID_	29881.2	55	NLNESL_ID	76.668	0
1192	LNESLIDL	Consensus_1-127	33710.7	60	_LNESLIDL	38019.9	75	_LNESLIDL	34813.1	39	_LNESLIDL	31515.3	42	L_NESLIDL	27888.7	45	L_NESLIDL	49.177	0
1193	NESLIDLQ	Consensus_1-127	41536.9	95	NESLIDLQ_	43078.5	95	NESLIDLQ_	41333	85	N_ESLIDLQ	27255.1	27	NESLI_DLQ	33973.2	75	NES_LIDLQ	60.105	0
1194	ESLIDLQE	Consensus_1-127	42303	95	ESLIDLQE_	44368.5	99	ESLIDLQE_	42387.3	95	ESLIDLQE_	26436.6	25	_ESLIDLQE	36830.3	90	ES_LIDLQE	60.779	0
1195	SLIDLQEL	Consensus_1-127	20286.1	28	SLIDL_QEL	38225.7	75	SLIDLQ_EL	31055.3	27	SLIDL_QEL	31780.7	43	SLID_LQEL	32606.5	70	_SLIDLQEL	40.445	0
1196	LIDLQELG	Consensus_1-127	37859.8	80	_LIDLQELG	42879.5	95	LIDLQELG_	42927.7	95	_LIDLQELG	41117.9	99	LIDLQELG_	36107.5	85	LI_DLQELG	90.223	0
1197	IDLQELGK	Consensus_1-127	45065.7	99	IDLQELGK_	40227.3	85	_IDLQELGK	43155.5	95	_IDLQELGK	38777.3	90	I_DLQELGK	40216.8	99	I_DLQELGK	93.276	0
1198	DLQELGKY	Consensus_1-127	27854.6	42	DLQELGK_Y	36353.2	65	DLQELG_KY	40439.4	75	DLQELG_KY	37712.6	80	_DLQELGKY	39760.8	99	DLQELGKY_	66.553	0
1199	LQELGKYE	Consensus_1-127	32780.9	60	LQELGKYE_	40512.5	85	LQELGKYE_	40208.1	75	LQELGKYE_	33594.2	55	LQELGKYE_	38885.2	95	_LQELGKYE	70.949	0
1200	QELGKYEQ	Consensus_1-127	38981.7	85	_QELGKYEQ	43465.7	99	_QELGKYEQ	38395.7	60	_QELGKYEQ	22088.7	16	QE_LGKYEQ	40041	99	QE_LGKYEQ	44.991	0
1201	ELGKYEQY	Consensus_1-127	22160.7	31	EL_GKYEQY	40979.8	90	EL_GKYEQY	38272.5	60	EL_GKYEQY	27740.9	29	_ELGKYEQY	37075.4	90	ELGKYEQY_	47.335	0
1202	LGKYEQYI	Consensus_1-127	33377.9	60	LGKYE_QYI	41794.8	90	L_GKYEQYI	43089.2	95	_LGKYEQYI	39407.9	95	L_GKYEQYI	29096.7	50	LG_KYEQYI	72.642	0
1203	GKYEQYIK	Consensus_1-127	42672.6	95	G_KYEQYIK	16488.6	15	GKYE_QYIK	39869.4	70	GKYE_QYIK	38035.1	85	GKYEQYI_K	35316.5	80	GKYEQYIK_	43.199	0
1204	KYEQYIKW	Consensus_1-127	37462.5	75	K_YEQYIKW	33946.1	55	_KYEQYIKW	33529.5	34	_KYEQYIKW	36958.4	75	KYEQY_IKW	3289.4	3.5	K_YEQYIKW	13.89	0
1205	YEQYIKWP	Consensus_1-127	33657.8	60	YEQYIKWP_	32686.7	48	YEQYIKWP_	35575	42	YEQYIKWP_	12890.6	7	YEQYIKWP_	37581	90	YEQYIKWP_	23.226	0
1206	EQYIKWPW	Consensus_1-127	18905.9	26	EQYIKW_PW	25779.3	29	EQY_IKWPW	22235.2	12	EQY_IKWPW	24015.3	19	_EQYIKWPW	14525.8	14	EQY_IKWPW	17.836	0
1207	QYIKWPWY	Consensus_1-127	7987.7	12	_QYIKWPWY	21181.7	21	_QYIKWPWY	35578.5	42	QYIKWPW_Y	33703.4	55	_QYIKWPWY	30703.1	60	QYIKWPW_Y	26.37	0
1208	YIKWPWYI	Consensus_1-127	25508.2	37	YIKWPWY_I	23897.1	25	Y_IKWPWYI	21720.4	12	Y_IKWPWYI	32915.6	48	Y_IKWPWYI	18811.3	21	Y_IKWPWYI	22.851	0
1209	IKWPWYIW	Consensus_1-127	34255.2	65	_IKWPWYIW	21851.2	22	IKWPWYIW_	30563.3	26	IKWPW_YIW	38406.1	85	I_KWPWYIW	4809.9	4.5	IKWPW_YIW	15.002	0
1210	KWPWYIWL	Consensus_1-127	31619.8	55	K_WPWYIWL	15120.5	14	_KWPWYIWL	24827.5	15	_KWPWYIWL	30335.9	38	K_WPWYIWL	23866.1	32	K_WPWYIWL	23.382	0
1211	WPWYIWLG	Consensus_1-127	38360.4	80	W_PWYIWLG	33881.5	55	WPWYIWLG_	34194.5	37	WP_WYIWLG	37399.7	80	WPWYIWLG_	35010.3	80	WPWYI_WLG	60.453	0
1212	PWYIWLGF	Consensus_1-127	31723.3	55	PWYIW_LGF	25940.7	29	PWYIWL_GF	35964.7	44	_PWYIWLGF	36922.9	75	_PWYIWLGF	36151.2	85	_PWYIWLGF	49.756	0
1213	WYIWLGFI	Consensus_1-127	30376.7	49	W_YIWLGFI	17335.3	16	_WYIWLGFI	26706.6	18	WYIWLGF_I	25904.8	23	WYIWLGF_I	33101.7	70	WYIWLGF_I	25.481	0
1214	YIWLGFIA	Consensus_1-127	19853.5	27	YIWLGFIA_	31830.6	45	Y_IWLGFIA	29603.1	23	Y_IWLGFIA	31077.1	40	Y_IWLGFIA	34401.2	75	YIW_LGFIA	35.443	0
1215	IWLGFIAG	Consensus_1-127	29022.4	45	_IWLGFIAG	32384	47	IWLGFIAG_	38019.1	60	_IWLGFIAG	37789.4	80	I_WLGFIAG	40180.7	99	I_WLGFIAG	60.411	0
1216	WLGFIAGL	Consensus_1-127	20313.7	28	WL_GFIAGL	23207.1	24	W_LGFIAGL	25826.7	17	W_LGFIAGL	29695.5	35	W_LGFIAGL	33265.4	70	WLGFIA_GL	27.923	0
1217	LGFIAGLI	Consensus_1-127	27539.6	42	LGFIAGL_I	33616	55	LGFIAG_LI	41439.1	85	_LGFIAGLI	34416.1	60	L_GFIAGLI	29759.5	55	LGFIAG_LI	56.431	0
1218	GFIAGLIA	Consensus_1-127	32358.7	55	G_FIAGLIA	38187.7	75	G_FIAGLIA	41195.9	85	GFIAGLIA_	31630.1	43	G_FIAGLIA	35150.7	80	GF_IAGLIA	63.263	0
1219	FIAGLIAI	Consensus_1-127	17620.1	24	FIAGLI_AI	29837.6	39	F_IAGLIAI	14747.9	6.5	F_IAGLIAI	24729.1	21	F_IAGLIAI	31605.1	65	FIAG_LIAI	17.596	0
1220	IAGLIAIV	Consensus_1-127	32189.7	55	_IAGLIAIV	39248.3	80	I_AGLIAIV	33979.1	36	_IAGLIAIV	37105.9	75	I_AGLIAIV	26056.6	39	IAGLIAIV_	51.317	0
1221	AGLIAIVM	Consensus_1-127	25369.5	37	AGLIAI_VM	36514.9	65	AGLIAIV_M	36016.9	45	_AGLIAIVM	33905.7	55	A_GLIAIVM	24589.5	34	_AGLIAIVM	44.552	0
1222	GLIAIVMV	Consensus_1-127	20688.2	28	GLIAIVMV_	31013.3	42	GLIAIV_MV	39232.6	65	GLIAIVM_V	32398	46	G_LIAIVMV	34287.9	75	GLIAIVMV_	45.462	0
1223	LIAIVMVT	Consensus_1-127	26183.2	39	LIAIVMVT_	41107.3	90	LIAIVMVT_	38670	65	_LIAIVMVT	38287.8	85	L_IAIVMVT	33449.8	70	LIAIVMVT_	63.949	0
1224	IAIVMVTI	Consensus_1-127	23261.4	33	IAI_VMVTI	36534.6	65	I_AIVMVTI	33684.8	35	_IAIVMVTI	31491.4	42	IAI_VMVTI	5391.6	5	IAI_VMVTI	16.775	0
1225	AIVMVTIM	Consensus_1-127	13012.5	18	AIV_MVTIM	37109.9	70	A_IVMVTIM	34139.4	36	_AIVMVTIM	32150.7	45	A_IVMVTIM	17429.7	18	_AIVMVTIM	28.507	0
1226	IVMVTIML	Consensus_1-127	17751.5	24	IVMVTIM_L	30652.7	41	IVMVTI_ML	27963.9	20	IVM_VTIML	28140.8	30	I_VMVTIML	24637.2	34	IVMVTIM_L	27.964	0
1227	VMVTIMLC	Consensus_1-127	27000.6	40	VMVTIMLC_	36177.4	65	VMVTIMLC_	37819.3	55	_VMVTIMLC	36303.7	70	V_MVTIMLC	25117.4	36	VMVTIM_LC	49.687	0
1228	MVTIMLCC	Consensus_1-127	34180.8	65	MVTIMLCC_	40181.6	85	_MVTIMLCC	37069	50	M_VTIMLCC	37418	80	M_VTIMLCC	29124	50	MVT_IMLCC	62.775	0
1229	VTIMLCCM	Consensus_1-127	13732.2	19	VTI_MLCCM	37822.9	75	V_TIMLCCM	35367.8	41	_VTIMLCCM	35264.2	65	VTIMLCC_M	24525.2	34	VTI_MLCCM	36.996	0
1230	TIMLCCMT	Consensus_1-127	29414.4	46	TIMLCCMT_	41274.4	90	TIMLCCMT_	38534.7	60	TIMLCCMT_	39432.2	95	TIMLCCMT_	39364.9	99	_TIMLCCMT	71.282	0
1231	IMLCCMTS	Consensus_1-127	20254.5	28	IMLCCMTS_	27757.1	33	IMLCCMTS_	40760.5	80	IMLCCMTS_	37734.7	80	IMLCCMTS_	38031.8	95	IMLCCMTS_	49.24	0
1232	MLCCMTSC	Consensus_1-127	21763.2	30	MLCCMTSC_	35707.7	65	_MLCCMTSC	33334.2	33	MLCCMT_SC	34719.4	60	M_LCCMTSC	36320.6	85	MLC_CMTSC	46.532	0
1233	LCCMTSCC	Consensus_1-127	37154.5	75	_LCCMTSCC	42944.9	95	LC_CMTSCC	38656.2	60	_LCCMTSCC	38604.4	85	LCCMTSC_C	41043.7	99	LCCMTSC_C	80.138	0
1234	CCMTSCCS	Consensus_1-127	38274.6	80	CCMTSCCS_	41324.4	90	CCMTSCCS_	40509	75	CCMTSCCS_	39329.1	90	CCMTSCCS_	40585.3	99	CCMTSCCS_	85.975	0
1235	CMTSCCSC	Consensus_1-127	30370.7	49	CM_TSCCSC	32537.8	48	CMTSCCSC_	38684.6	65	CM_TSCCSC	38212.5	85	_CMTSCCSC	31526.2	65	CMTSC_CSC	59.683	0
1236	MTSCCSCL	Consensus_1-127	20638.8	28	MTSCCSC_L	32526.5	48	_MTSCCSCL	19397.7	9.5	MTSCCS_CL	30402	38	MTSCCSC_L	19033.2	21	MTSCCSC_L	21.209	0
1237	TSCCSCLK	Consensus_1-127	39803.4	85	TSCC_SCLK	36347.3	65	TS_CCSCLK	41197.2	85	T_SCCSCLK	37551.8	80	TSCCSCL_K	32402.9	65	TSCCSCLK_	74.852	0
1238	SCCSCLKG	Consensus_1-127	42504.8	95	_SCCSCLKG	41899.8	95	SCCSCLKG_	43547.1	99	SCCSCLKG_	37479.9	80	SC_CSCLKG	35130.5	80	_SCCSCLKG	89.041	0
1239	CCSCLKGC	Consensus_1-127	45034	99	CCSCLKGC_	39419	80	CCSCLKGC_	43518.4	99	CCSCLK_GC	37673.1	80	CCSC_LKGC	33324.8	70	CCSCLK_GC	84.051	0
1240	CSCLKGCC	Consensus_1-127	38254.3	80	CSCLKGCC_	41581.4	90	CSCLKGCC_	42858.6	95	CSCLKGCC_	39887.5	95	_CSCLKGCC	34426.9	75	CSCLKGC_C	86.211	0
1241	SCLKGCCS	Consensus_1-127	39798.7	85	SCLKGCCS_	44067.1	99	SCLKGCCS_	41530.2	85	SCLKGCCS_	39534.8	95	SCLKGCCS_	40390.4	99	_SCLKGCCS	92.153	0
1242	CLKGCCSC	Consensus_1-127	30657.7	50	CLK_GCCSC	37674.7	70	CLKGCCSC_	41498.3	85	C_LKGCCSC	39858.2	95	_CLKGCCSC	37061	90	CL_KGCCSC	73.869	0
1243	LKGCCSCG	Consensus_1-127	34094.8	65	_LKGCCSCG	33673.9	55	LKGCCSCG_	42435.5	95	LKGCCSCG_	40938.2	99	LKGCCSCG_	39853.4	99	LKGCCSCG_	77.767	0
1244	KGCCSCGS	Consensus_1-127	36852.6	75	KGCCSCGS_	39941	85	_KGCCSCGS	42985.8	95	_KGCCSCGS	39884.5	95	KGCCSCGS_	37085.8	90	K_GCCSCGS	87.318	0
1245	GCCSCGSC	Consensus_1-127	41630.1	95	G_CCSCGSC	41841.4	90	GCCSCGSC_	43256.4	99	GCCSCG_SC	31938.2	44	GC_CSCGSC	38894.5	95	GCCSCG_SC	76.933	0
1246	CCSCGSCC	Consensus_1-127	41320.4	90	CCSCGSCC_	40799.3	90	CCSCGSCC_	40269.5	75	CCSCGSCC_	37974.7	80	CCSC_GSCC	34868.9	80	CCSCGSC_C	82.569	0
1247	CSCGSCCK	Consensus_1-127	39996.4	85	CSCGSCCK_	36413.9	65	CS_CGSCCK	40761.8	80	C_SCGSCCK	39483.4	95	_CSCGSCCK	32483.3	65	CSCGSCCK_	76.266	0
1248	SCGSCCKF	Consensus_1-127	22347.1	31	_SCGSCCKF	37430.9	70	SCGSCC_KF	38797	65	S_CGSCCKF	34359.5	55	SCGSCC_KF	24240.3	33	_SCGSCCKF	45.284	0
1249	CGSCCKFD	Consensus_1-127	44612.5	99	CGSCCKFD_	41004.7	90	CGSCCKFD_	44968.7	99	CGSCCKF_D	41097.9	99	_CGSCCKFD	29167.6	50	CGSCCKF_D	81.414	0
1250	GSCCKFDE	Consensus_1-127	40740.6	90	GSCCKFDE_	43383.5	99	GSCCKFDE_	43276.6	99	GSCCKFDE_	34874.1	60	GSCCKFDE_	29895.1	55	G_SCCKFDE	75.573	0
1251	SCCKFDED	Consensus_1-127	45106.7	99	_SCCKFDED	46043	99	SCCKFDED_	42730.8	95	S_CCKFDED	34381.5	60	SC_CKFDED	38227.4	95	_SCCKFDED	86.324	0
1252	CCKFDEDD	Consensus_1-127	45683.8	99	CCKFDEDD_	45034.9	99	CCKFDEDD_	45178.4	99	CCKFDEDD_	40537.5	99	CC_KFDEDD	38905	95	C_CKFDEDD	98.173	0
1253	CKFDEDDS	Consensus_1-127	42458	95	CKFDEDDS_	41077.1	90	CKFDEDDS_	43315	99	CKFDEDDS_	40425.4	99	CKFDEDDS_	39290.4	99	C_KFDEDDS	96.264	0
1254	KFDEDDSE	Consensus_1-127	41481.7	95	K_FDEDDSE	42874.4	95	KFDEDDSE_	43320.6	99	_KFDEDDSE	36226.8	70	K_FDEDDSE	34582.6	75	KFDEDDSE_	85.074	0
1255	FDEDDSEP	Consensus_1-127	40713.8	90	FDEDDSEP_	44550.8	99	FDEDDSEP_	42157.2	90	FDEDDSEP_	35945.7	65	FDEDDSEP_	37913.9	95	F_DEDDSEP	85.86	0
1256	DEDDSEPV	Consensus_1-127	42145.8	95	DE_DDSEPV	43246.6	99	DEDD_SEPV	37276.1	55	DEDD_SEPV	16866.3	9.5	DEDDS_EPV	37486	90	DEDDSE_PV	32.22	0
1257	EDDSEPVL	Consensus_1-127	40524.8	90	ED_DSEPVL	43471.8	99	E_DDSEPVL	26694.4	18	_EDDSEPVL	3071.5	2.5	_EDDSEPVL	36253.8	85	E_DDSEPVL	10.235	0
1258	DDSEPVLK	Consensus_1-127	45853.1	99	DDSEPVLK_	43608.9	99	D_DSEPVLK	43458.2	99	D_DSEPVLK	41389.3	99	_DDSEPVLK	37530.3	90	DDSE_PVLK	97.059	0
1259	DSEPVLKG	Consensus_1-127	44874	99	_DSEPVLKG	43428.1	99	DSEPVLKG_	44288.9	99	DSEPVLKG_	41128.6	99	DSEPVLKG_	34766.8	80	DSEPVL_KG	94.511	0
1260	SEPVLKGV	Consensus_1-127	40624.9	90	SEPVLKGV_	41060.6	90	S_EPVLKGV	41942.9	90	S_EPVLKGV	16550.1	9.5	SE_PVLKGV	32266.8	65	_SEPVLKGV	32.472	0
1261	EPVLKGVK	Consensus_1-127	43400.8	99	_EPVLKGVK	42810.4	95	EPVLKGV_K	39849.5	70	EPVLKG_VK	33372.1	50	_EPVLKGVK	41479.4	99	EPVLKGVK_	76.906	0
1262	PVLKGVKL	Consensus_1-127	40579.6	90	PV_LKGVKL	40753	90	_PVLKGVKL	33640.7	35	_PVLKGVKL	38581.8	85	_PVLKGVKL	40013.7	99	_PVLKGVKL	68.814	0
1263	VLKGVKLH	Consensus_1-127	27028.3	40	VLKGVKLH_	39396.4	80	VLKGVKLH_	42038.3	90	_VLKGVKLH	38893.6	90	VLKGVKL_H	36645.1	90	VLKGVK_LH	70.588	0
1264	LKGVKLHY	Consensus_1-127	3800.7	7	_LKGVKLHY	21423.5	21	LK_GVKLHY	39912.5	70	LK_GVKLHY	38229	85	LKGVKLH_Y	33106.7	70	LK_GVKLHY	21.663	0
1265	KGVKLHYT	Consensus_1-127	39180	85	KGVKLHYT_	39148.2	80	KGVKLHYT_	41319.5	85	KGVKLHYT_	39544.2	95	K_GVKLHYT	26440.9	40	KGVK_LHYT	69.876	0
0	MFVFLVLL	Consensus_1-127	20865.5	11	_MFVFLVLL	769.3	3.5	_MFVFLVLL	19004.6	17	_MFVFLVLL	16762.6	10	MFVFLV_LL	28709.2	28	MFVFLV_LL	36420.6	60
1	FVFLVLLP	Consensus_1-127	24629.7	18	FVFLVLLP_	4569.8	9	FVFLVLLP_	20022.9	19	FVFLVLLP_	28765.8	22	_FVFLVLLP	24409.3	17	FVFLVLLP_	33486	45
2	VFLVLLPL	Consensus_1-127	25674.6	21	_VFLVLLPL	2779.9	7	_VFLVLLPL	22525.3	22	_VFLVLLPL	15793	9.5	VFL_VLLPL	26791.6	23	_VFLVLLPL	24603.9	21
3	FLVLLPLV	Consensus_1-127	24348.6	17	FL_VLLPLV	28.2	0.4	FL_VLLPLV	25644.6	28	FLVLLPLV_	27583.8	20	_FLVLLPLV	26668.1	22	FLV_LLPLV	37914.7	70
4	LVLLPLVS	Consensus_1-127	35522.7	65	_LVLLPLVS	17076	23	_LVLLPLVS	26421.4	29	LVLLPLVS_	42987.7	65	LVL_LPLVS	34959.9	60	LVLLPLVS_	37047.7	65
5	VLLPLVSS	Consensus_1-127	33657.8	55	VLLPLVSS_	11428.5	17	VLLP_LVSS	29603.1	37	VLLPLVSS_	42250.8	60	VLLPLVSS_	37134	75	_VLLPLVSS	37233.4	65
6	LLPLVSSQ	Consensus_1-127	34504.1	60	LL_PLVSSQ	25113.6	36	LLPLVSSQ_	35200.9	60	LLPLVSSQ_	43936.6	70	LLPLVSSQ_	33653.1	55	LLPLV_SSQ	34751.7	55
7	LPLVSSQC	Consensus_1-127	35216.6	65	LPLVSSQC_	28249.1	42	_LPLVSSQC	41171.8	85	_LPLVSSQC	43292.5	65	L_PLVSSQC	37083	75	_LPLVSSQC	19547.7	15
8	PLVSSQCV	Consensus_1-127	29830.8	35	PL_VSSQCV	30863.7	49	PL_VSSQCV	39834	80	PLVSSQCV_	44353.6	75	P_LVSSQCV	38635.3	85	PLVSSQC_V	25422.8	23
9	LVSSQCVN	Consensus_1-127	34828.5	65	_LVSSQCVN	37366.6	75	LVSSQCVN_	36947.6	65	LVSSQCVN_	45963.4	90	LVSSQCVN_	38186.4	80	LVSSQCVN_	43096.2	99
10	VSSQCVNL	Consensus_1-127	28944.4	32	VSSQCVN_L	26593.2	39	_VSSQCVNL	35930.5	60	_VSSQCVNL	35654	34	V_SSQCVNL	38756.3	85	_VSSQCVNL	38169.5	70
11	SSQCVNLT	Consensus_1-127	28830.3	31	SSQCVNLT_	33570.2	60	SSQCVNLT_	40683.8	85	SSQCVNLT_	43118.6	65	SSQCVNLT_	37997.7	80	SSQCVNLT_	39185.5	75
12	SQCVNLTT	Consensus_1-127	33192.1	55	_SQCVNLTT	23583.5	33	SQ_CVNLTT	40501.1	85	SQCVNLTT_	43536.3	70	S_QCVNLTT	38644.1	85	SQCVNLTT_	37510	65
13	QCVNLTTR	Consensus_1-127	38478.4	85	QCVNLTTR_	35057.3	65	_QCVNLTTR	36706.2	65	_QCVNLTTR	46213.2	90	QCVNLTTR_	39278.1	90	_QCVNLTTR	41548.6	90
14	CVNLTTRT	Consensus_1-127	38192.7	80	CV_NLTTRT	36321.8	70	CV_NLTTRT	37065	65	CVNLTTRT_	45517.5	85	C_VNLTTRT	37847.9	80	CVNLTTRT_	37666.9	65
15	VNLTTRTQ	Consensus_1-127	40214.7	95	VNLTTRTQ_	41445.8	90	_VNLTTRTQ	41766.3	90	_VNLTTRTQ	45668.4	85	VNLTTRTQ_	38407.7	85	_VNLTTRTQ	36721.3	60
16	NLTTRTQL	Consensus_1-127	30008.2	36	NLTTRTQL_	26694.1	39	NLTTRT_QL	36876.9	65	NLTTRTQL_	41635.5	55	NLTTRTQ_L	38237.7	80	NL_TTRTQL	30175.9	34
17	LTTRTQLP	Consensus_1-127	22712.2	14	LTTRTQLP_	40375.1	85	_LTTRTQLP	34163.1	55	LTTRTQLP_	42119.8	60	L_TTRTQLP	34606.9	60	LTTRTQLP_	39316.7	75
18	TTRTQLPP	Consensus_1-127	35570.8	70	TTRTQLPP_	40372	85	TTRTQLPP_	34898.3	55	TTRTQLPP_	44357.5	75	T_TRTQLPP	32372.7	44	TTRTQLPP_	35647.1	55
19	TRTQLPPA	Consensus_1-127	36229.9	70	_TRTQLPPA	36644.7	70	_TRTQLPPA	39702.3	80	_TRTQLPPA	46789.3	95	T_RTQLPPA	36606.6	70	_TRTQLPPA	34947.4	55
20	RTQLPPAY	Consensus_1-127	11872.4	4	RT_QLPPAY	35416.8	65	RTQLPPAY_	14424.2	12	RT_QLPPAY	42076.1	60	R_TQLPPAY	34617.4	60	RTQLP_PAY	32189	41
21	TQLPPAYT	Consensus_1-127	37180.2	75	TQLP_PAYT	29928.7	47	TQLP_PAYT	40115.1	80	TQLPPAYT_	38490.5	42	TQLPPAYT_	39322.3	90	_TQLPPAYT	38430.6	70
22	QLPPAYTN	Consensus_1-127	38637.4	85	QLPPAYTN_	35416.8	65	QLPPAYTN_	39360.2	75	QLPPAYTN_	41022	55	QLPPA_YTN	36647.1	70	QLPPAYTN_	43317.3	99
23	LPPAYTNS	Consensus_1-127	39525.3	90	LP_PAYTNS	37890.5	75	_LPPAYTNS	42614	90	_LPPAYTNS	42441.4	60	L_PPAYTNS	37359.7	75	LPPAYTNS_	19135	14
24	PPAYTNSF	Consensus_1-127	33429.6	55	PP_AYTNSF	41339.2	90	_PPAYTNSF	40745.1	85	_PPAYTNSF	16863.7	11	P_PAYTNSF	32673.3	46	_PPAYTNSF	4504.4	4
25	PAYTNSFT	Consensus_1-127	34133.5	60	PAYT_NSFT	43085	95	PAYTNSFT_	42320.4	90	PAYTNSFT_	42720.6	60	PAYTNSFT_	39011.7	85	_PAYTNSFT	16334.7	12
26	AYTNSFTR	Consensus_1-127	36421	70	_AYTNSFTR	39507.8	80	_AYTNSFTR	20105.4	19	A_YTNSFTR	18850	12	AY_TNSFTR	38029.8	80	_AYTNSFTR	39219.9	75
27	YTNSFTRG	Consensus_1-127	28171.6	29	YTNSFTRG_	37576.6	75	YTNSFTRG_	38056.1	70	YTNSFTRG_	32681.7	28	_YTNSFTRG	31303.9	39	YTNSFTRG_	41119.7	90
28	TNSFTRGV	Consensus_1-127	30099.2	37	_TNSFTRGV	28441.1	43	_TNSFTRGV	37425.2	70	_TNSFTRGV	45513.6	85	T_NSFTRGV	35620.1	65	_TNSFTRGV	36283.7	60
29	NSFTRGVY	Consensus_1-127	7926.2	2.5	NS_FTRGVY	36096.9	70	NSFTRGVY_	23810.6	24	NSFTRGV_Y	45510.1	85	NSFTRG_VY	19851.2	10	NSF_TRGVY	34333.1	49
30	SFTRGVYY	Consensus_1-127	4542.9	1.5	_SFTRGVYY	31976.6	55	S_FTRGVYY	11414.5	9.5	_SFTRGVYY	32576.2	27	SFTRGVYY_	22636.9	14	_SFTRGVYY	37847.1	70
31	FTRGVYYP	Consensus_1-127	29862.1	36	FTRGVYYP_	25917.2	37	FTRGVYYP_	35809.4	60	FTRGVYYP_	34307.2	31	_FTRGVYYP	18052.5	8	FTRGVYYP_	32852.3	43
32	TRGVYYPD	Consensus_1-127	37171.4	75	TRGVYYPD_	41083.2	90	_TRGVYYPD	42611.2	90	_TRGVYYPD	42560.5	60	T_RGVYYPD	35905.6	65	_TRGVYYPD	39056.4	75
33	RGVYYPDK	Consensus_1-127	37367.4	80	_RGVYYPDK	43763.9	99	RGVYYP_DK	21959.5	21	RG_VYYPDK	45311.1	80	R_GVYYPDK	41822.4	99	_RGVYYPDK	43398.9	99
34	GVYYPDKV	Consensus_1-127	33210	55	GVY_YPDKV	24631.1	35	GVY_YPDKV	34270.4	55	GVYYP_DKV	46236.7	90	_GVYYPDKV	39864.2	90	GVYYP_DKV	40032.8	80
35	VYYPDKVF	Consensus_1-127	33098.8	55	VYYP_DKVF	39627.2	85	_VYYPDKVF	32901	48	_VYYPDKVF	848.3	1	VYYPDK_VF	33411.5	50	_VYYPDKVF	33834.2	47
36	YYPDKVFR	Consensus_1-127	37462.1	80	Y_YPDKVFR	38142.7	75	YYPDKVFR_	29180.5	36	Y_YPDKVFR	7189.1	4.5	YYPDKVFR_	37445.9	75	YYPDKVFR_	40530.5	85
37	YPDKVFRS	Consensus_1-127	39995.5	90	YP_DKVFRS	35778.8	65	Y_PDKVFRS	42501.6	90	YPDKVFRS_	25353.6	18	_YPDKVFRS	40359.8	95	Y_PDKVFRS	10118.5	7
38	PDKVFRSS	Consensus_1-127	41957	99	PDKVFRSS_	41082.4	90	_PDKVFRSS	44481.9	99	_PDKVFRSS	47739.9	99	P_DKVFRSS	42154.5	99	PDKVFRSS_	28324.7	29
39	DKVFRSSV	Consensus_1-127	35751.4	70	D_KVFRSSV	41585	90	DKVFRS_SV	40841.7	85	_DKVFRSSV	46712.4	95	DKVFRSSV_	37186.3	75	DKVFRSSV_	40974.9	85
40	KVFRSSVL	Consensus_1-127	29574	34	KV_FRSSVL	19390.3	27	KVFRSSV_L	15391.5	13	KVFRSSVL_	31471	26	K_VFRSSVL	36224.1	70	_KVFRSSVL	6527.4	5
41	VFRSSVLH	Consensus_1-127	33619.6	55	VFRSSV_LH	36490	70	VFRSSVLH_	20395.7	19	_VFRSSVLH	33512.9	29	VF_RSSVLH	35302.4	65	_VFRSSVLH	37633.1	65
42	FRSSVLHS	Consensus_1-127	35167.8	65	FRSSVLHS_	34581.5	65	FRSSVLHS_	41894.9	90	_FRSSVLHS	43062.7	65	_FRSSVLHS	38037.6	80	FRSSVLHS_	40943	85
43	RSSVLHST	Consensus_1-127	33380.8	55	RSSVLHST_	33446.2	60	RS_SVLHST	32237.5	45	RSSVLHST_	41107.7	55	R_SSVLHST	40338.4	95	RSSVLHST_	33442.2	45
44	SSVLHSTQ	Consensus_1-127	38055.7	80	_SSVLHSTQ	42193.7	95	SSVLHS_TQ	40404.4	80	SSVLHSTQ_	45211.2	80	S_SVLHSTQ	36031.7	65	SSVLHSTQ_	34859.1	55
45	SVLHSTQD	Consensus_1-127	40239.5	95	SVLHSTQD_	44287.4	99	SVLHSTQD_	40875.3	85	SVLHSTQD_	46181.2	90	SVLHSTQD_	39961.8	90	SVLHSTQD_	38051.2	70
46	VLHSTQDL	Consensus_1-127	30716.1	39	VLHSTQD_L	18704.7	26	VL_HSTQDL	35647.5	60	VLHSTQDL_	36306.8	35	V_LHSTQDL	38681.3	85	_VLHSTQDL	31747.3	39
47	LHSTQDLF	Consensus_1-127	24678.3	18	_LHSTQDLF	31705.8	55	_LHSTQDLF	33669.9	50	_LHSTQDLF	19113.3	12	LH_STQDLF	32730.2	46	_LHSTQDLF	40630.6	85
48	HSTQDLFL	Consensus_1-127	21724.4	12	HS_TQDLFL	30630.5	48	HSTQDLF_L	36371.7	65	HS_TQDLFL	39344	45	_HSTQDLFL	34813.8	60	HSTQDL_FL	37001.2	65
49	STQDLFLP	Consensus_1-127	26506.2	23	STQDLFLP_	29324.8	45	STQDLFLP_	36969.2	65	STQDLFLP_	39771.6	46	STQDL_FLP	30812.6	37	STQDLFLP_	35069	55
50	TQDLFLPF	Consensus_1-127	15622	5.5	_TQDLFLPF	19978.1	27	TQDLFL_PF	30295.3	39	_TQDLFLPF	11495.9	7	T_QDLFLPF	19724	9.5	_TQDLFLPF	30591	35
51	QDLFLPFF	Consensus_1-127	27624.4	27	_QDLFLPFF	18832.6	26	_QDLFLPFF	30655.3	40	_QDLFLPFF	24534	17	QDLFLPF_F	31572.6	40	_QDLFLPFF	40797.5	85
52	DLFLPFFS	Consensus_1-127	32178.6	47	DL_FLPFFS	15196.4	21	DLF_LPFFS	32330.4	46	DLFLPFFS_	42579.9	60	DLFLPFFS_	32361.5	44	DLFLPFFS_	42240.3	95
53	LFLPFFSN	Consensus_1-127	31582.9	44	LFLPFFSN_	17118.9	23	_LFLPFFSN	28964.1	35	_LFLPFFSN	26963.2	19	LFLP_FFSN	36105.9	70	LFLPFFSN_	41002.9	85
54	FLPFFSNV	Consensus_1-127	24796.9	19	FL_PFFSNV	41	0.6	FL_PFFSNV	29574.6	37	FL_PFFSNV	24147.1	16	_FLPFFSNV	28849	29	FLP_FFSNV	39784.9	80
55	LPFFSNVT	Consensus_1-127	32531.1	48	LPF_FSNVT	25169.6	36	_LPFFSNVT	37564.4	70	LPFFSNVT_	40886.4	55	L_PFFSNVT	35987.7	65	LPFFSNVT_	14383.2	10
56	PFFSNVTW	Consensus_1-127	31460.4	43	PFFSNVT_W	35580	65	_PFFSNVTW	38566.8	75	_PFFSNVTW	8075.3	5	PFFSNV_TW	37128	75	_PFFSNVTW	22198.4	18
57	FFSNVTWF	Consensus_1-127	23292.1	15	_FFSNVTWF	21527.3	30	FFSNVTWF_	31133.7	42	FFSNVTWF_	2209.2	1.9	FFSNVTW_F	22213.3	13	F_FSNVTWF	37157.3	65
58	FSNVTWFH	Consensus_1-127	16986.4	6.5	FSNVTWFH_	25566	37	FSNVTWFH_	30844.3	41	FSN_VTWFH	32864.7	28	_FSNVTWFH	28378.4	27	FS_NVTWFH	40786.9	85
59	SNVTWFHA	Consensus_1-127	21877.2	12	_SNVTWFHA	28623.9	43	S_NVTWFHA	39578	80	_SNVTWFHA	42073.4	60	S_NVTWFHA	36070.4	70	SNVTWFHA_	41009.1	85
60	NVTWFHAI	Consensus_1-127	28627.3	31	NV_TWFHAI	19867.7	27	NV_TWFHAI	32425.7	46	NVTWFHA_I	23024.5	15	N_VTWFHAI	32796.5	46	NV_TWFHAI	28463.3	29
61	VTWFHAIH	Consensus_1-127	33565.1	55	VT_WFHAIH	27238.5	40	VTWFHAIH_	20500.6	19	VTWFHAI_H	41394.7	55	V_TWFHAIH	35150.3	60	_VTWFHAIH	35211.6	55
62	TWFHAIHV	Consensus_1-127	29092.9	32	_TWFHAIHV	6632.8	12	_TWFHAIHV	32467.5	46	_TWFHAIHV	14538.9	9	TWFHAIHV_	37446.7	75	_TWFHAIHV	38805.8	75
63	WFHAIHVS	Consensus_1-127	30877.7	40	W_FHAIHVS	35311.2	65	WFHAIHVS_	36806.4	65	WFHAIHVS_	31060	25	_WFHAIHVS	33889.2	55	WFHAIHVS_	38709.8	75
64	FHAIHVSG	Consensus_1-127	35236.8	65	FHAIHVSG_	36794.5	70	F_HAIHVSG	39744	80	FHAIHVSG_	39414.3	45	_FHAIHVSG	34885.5	60	FHAIHVSG_	40195.5	80
65	HAIHVSGT	Consensus_1-127	36267.2	70	HAI_HVSGT	40176.4	85	HAIHVS_GT	39794.8	80	HAIHVSGT_	46580.2	95	HAIHVSGT_	29737	32	HAIHVSGT_	34412.4	49
66	AIHVSGTN	Consensus_1-127	40232.9	95	AIHVSGTN_	39366.1	80	AIHVSGTN_	36990.8	65	AIHVSGTN_	46451.3	90	A_IHVSGTN	36837.9	75	AIHVSGTN_	38342.9	70
67	IHVSGTNG	Consensus_1-127	39695	90	IHVSGTNG_	43339.4	95	_IHVSGTNG	42936.6	95	IHVSGTNG_	44778.9	75	IHVSGTN_G	37980.8	80	_IHVSGTNG	40720.8	85
68	HVSGTNGT	Consensus_1-127	36632.4	75	HV_SGTNGT	40558.1	85	HVSGTN_GT	36191.1	65	HVSGTNGT_	46838.9	95	HVSGTNGT_	29755.4	32	HVSGTNGT_	34236	48
69	VSGTNGTK	Consensus_1-127	35819.5	70	VSGTNGTK_	44356.5	99	_VSGTNGTK	13189.9	11	_VSGTNGTK	45987.8	90	VSGTNGTK_	37293.9	75	_VSGTNGTK	39641	80
70	SGTNGTKR	Consensus_1-127	39377.6	90	_SGTNGTKR	45554.9	99	S_GTNGTKR	38804.1	75	_SGTNGTKR	46887.1	95	S_GTNGTKR	41340.6	99	_SGTNGTKR	40774.6	85
71	GTNGTKRF	Consensus_1-127	37161.3	75	GTNGTK_RF	41884.4	90	GTNGTK_RF	34887	55	GTNGTKRF_	39925.5	47	G_TNGTKRF	31879.9	42	GTNG_TKRF	36861	65
72	TNGTKRFD	Consensus_1-127	40578.8	95	TNGTKRFD_	46082.9	99	_TNGTKRFD	43314.1	95	_TNGTKRFD	46190.2	90	TNGTKRF_D	41546.8	99	_TNGTKRFD	43000.7	95
73	NGTKRFDN	Consensus_1-127	41668.4	99	NGTKRFDN_	44531	99	NGTKRFDN_	45792.6	99	NGTKRFDN_	46951.1	95	N_GTKRFDN	43939.9	99	NGTKRFDN_	44903.6	99
74	GTKRFDNP	Consensus_1-127	40627.5	95	GTKRFDNP_	43454.9	95	GTKRFDNP_	42435.5	90	GTKRFDNP_	46711.9	95	G_TKRFDNP	39825.8	90	GTKRFDNP_	42153.6	95
75	TKRFDNPV	Consensus_1-127	34339.1	60	_TKRFDNPV	35103.6	65	_TKRFDNPV	41532.9	90	_TKRFDNPV	44067.6	70	T_KRFDNPV	38388.6	85	_TKRFDNPV	32867.5	43
76	KRFDNPVL	Consensus_1-127	32741.9	50	KRFDNP_VL	35294.7	65	KRFDNPV_L	36503	65	K_RFDNPVL	39033.6	44	KRFDNP_VL	41127.7	95	_KRFDNPVL	24193.4	21
77	RFDNPVLP	Consensus_1-127	37428.1	80	RFDNPVLP_	36268.8	70	RFDNPVLP_	30870.3	41	RFDNPVLP_	31320.8	25	RF_DNPVLP	41565.7	99	RFDNPVLP_	38323.9	70
78	FDNPVLPF	Consensus_1-127	25615	21	F_DNPVLPF	26540	39	F_DNPVLPF	33362.4	49	_FDNPVLPF	24993.8	17	_FDNPVLPF	30603.6	36	FDNPVL_PF	34007.1	47
79	DNPVLPFN	Consensus_1-127	42079.8	99	DN_PVLPFN	40078.7	85	_DNPVLPFN	43798.5	95	_DNPVLPFN	44824.5	80	DNPVLPFN_	39668.4	90	DNP_VLPFN	44505.5	99
80	NPVLPFND	Consensus_1-127	40398.7	95	NPVLPFND_	40683.8	85	NPVLPFND_	41713	90	NPVLPFND_	43454.9	65	N_PVLPFND	40096.9	90	NPVLPFND_	28626.4	30
81	PVLPFNDG	Consensus_1-127	36532.2	75	PVLPFNDG_	42973.3	95	_PVLPFNDG	44070.4	99	PVLPFNDG_	46414.7	90	PVLP_FNDG	41369.6	99	_PVLPFNDG	36650.6	60
82	VLPFNDGV	Consensus_1-127	28078.2	29	VL_PFNDGV	1611.6	5.5	VL_PFNDGV	37633.1	70	VL_PFNDGV	41678.7	55	V_LPFNDGV	37582.3	75	VLPFNDGV_	41173.6	90
83	LPFNDGVY	Consensus_1-127	23933.8	16	_LPFNDGVY	37210	70	_LPFNDGVY	34568.7	55	_LPFNDGVY	44920.1	80	L_PFNDGVY	24020	16	_LPFNDGVY	20004.9	15
84	PFNDGVYF	Consensus_1-127	28730.9	31	PFNDGV_YF	35382.7	65	_PFNDGVYF	38725.3	75	PFNDG_VYF	16908.3	11	PFNDGVY_F	32602.3	45	_PFNDGVYF	20099.5	15
85	FNDGVYFA	Consensus_1-127	28024.5	28	FND_GVYFA	8907.9	14	F_NDGVYFA	40281.3	80	_FNDGVYFA	40222.9	48	_FNDGVYFA	34487.3	60	FNDGVYFA_	41844.1	90
86	NDGVYFAS	Consensus_1-127	37097.1	75	NDGVYFAS_	35729.7	65	N_DGVYFAS	42943.5	95	NDGVYFAS_	45456.9	85	N_DGVYFAS	38894.1	85	ND_GVYFAS	42520	95
87	DGVYFAST	Consensus_1-127	37269.6	75	D_GVYFAST	38975.4	80	_DGVYFAST	44011.3	99	_DGVYFAST	46435.8	90	D_GVYFAST	39650.4	90	DGVYFAST_	44464.1	99
88	GVYFASTE	Consensus_1-127	34753.2	65	GVYFASTE_	38078.3	75	GVYFASTE_	26837.5	30	GVYFASTE_	46551	95	GVYFAS_TE	34086.3	55	GVYFASTE_	37217.3	65
89	VYFASTEK	Consensus_1-127	32846.2	50	_VYFASTEK	41040.6	90	_VYFASTEK	1318.2	2.5	_VYFASTEK	26924.7	19	VYFASTEK_	34590.8	60	_VYFASTEK	37027.7	65
90	YFASTEKS	Consensus_1-127	35385.8	65	YFAST_EKS	40682.9	85	Y_FASTEKS	43807	95	YFASTEKS_	36748.7	37	YFAS_TEKS	39798.7	90	Y_FASTEKS	41380.8	90
91	FASTEKSN	Consensus_1-127	41280.7	95	FASTEKSN_	45366.1	99	FA_STEKSN	43855.9	95	FASTEKSN_	45900.8	85	_FASTEKSN	40694.8	95	FASTEKSN_	44445.9	99
92	ASTEKSNI	Consensus_1-127	38116.7	80	AS_TEKSNI	41349.1	90	ASTEKS_NI	41144.2	85	ASTEKS_NI	41890.8	60	A_STEKSNI	39052.2	85	ASTEK_SNI	39377.6	75
93	STEKSNII	Consensus_1-127	32088.5	46	STE_KSNII	35968.6	70	ST_EKSNII	39251.7	75	STEKSNI_I	35162.5	33	S_TEKSNII	37143.2	75	ST_EKSNII	35517.7	55
94	TEKSNIIR	Consensus_1-127	38397.3	85	_TEKSNIIR	41123.7	90	_TEKSNIIR	37067.8	65	_TEKSNIIR	46734.2	95	TEKSNIIR_	39816.3	90	TEKSNIIR_	41001.1	85
95	EKSNIIRG	Consensus_1-127	40671.1	95	EKSNIIRG_	41621.5	90	EKSNIIRG_	45477.6	99	_EKSNIIRG	47012.1	95	E_KSNIIRG	40761.4	95	EKSNIIRG_	42926.4	95
96	KSNIIRGW	Consensus_1-127	37194.7	75	KSNIIR_GW	35704.6	65	KS_NIIRGW	32989.8	48	KSNIIRGW_	39894	47	K_SNIIRGW	38481.4	85	KSNIIRG_W	36189.6	60
97	SNIIRGWI	Consensus_1-127	35097.5	65	_SNIIRGWI	32986.6	55	SNIIRGW_I	35600.8	60	_SNIIRGWI	36274.3	35	SNIIRGW_I	35210.5	60	_SNIIRGWI	32947.7	43
98	NIIRGWIF	Consensus_1-127	29249.1	33	NIIRGW_IF	25984.6	38	NI_IRGWIF	30157.6	39	NIIRGWIF_	13102.4	8	NIIRG_WIF	21068.1	12	NIIRGWI_F	36007.6	60
99	IIRGWIFG	Consensus_1-127	37709.4	80	_IIRGWIFG	25019.2	36	IIRGWIFG_	27007	31	IIRGWIFG_	35263.8	33	I_IRGWIFG	32185.9	43	IIRGWIFG_	38414.8	70
100	IRGWIFGT	Consensus_1-127	39120.3	85	_IRGWIFGT	25163.9	36	_IRGWIFGT	38468	75	_IRGWIFGT	38748.3	43	I_RGWIFGT	34232.6	55	_IRGWIFGT	38663.3	75
101	RGWIFGTT	Consensus_1-127	35992.4	70	_RGWIFGTT	29535	46	RGWIFG_TT	37627.4	70	RGWIFGTT_	39160.1	44	R_GWIFGTT	39433.9	90	_RGWIFGTT	31300.9	38
102	GWIFGTTL	Consensus_1-127	32321.6	47	_GWIFGTTL	15291.6	21	G_WIFGTTL	34159.7	55	GWIFGTTL_	16149.5	10	GWIFGT_TL	34119.5	55	GWIFGTT_L	31270.1	38
103	WIFGTTLD	Consensus_1-127	28359.4	30	WIFGTTLD_	26763.8	39	WIFGTTLD_	33450.2	50	WIFGTTLD_	34588.6	31	_WIFGTTLD	27866.6	26	WIFGTTLD_	35213.1	55
104	IFGTTLDS	Consensus_1-127	35556.2	65	_IFGTTLDS	31242	50	_IFGTTLDS	38149.7	70	_IFGTTLDS	38896.6	43	IFGTTLDS_	36548.1	70	_IFGTTLDS	40563.8	85
105	FGTTLDSK	Consensus_1-127	35865.7	70	_FGTTLDSK	39704.9	85	F_GTTLDSK	32339.1	46	_FGTTLDSK	45922.6	85	_FGTTLDSK	40620.5	95	F_GTTLDSK	43309.4	99
106	GTTLDSKT	Consensus_1-127	38350.4	85	GT_TLDSKT	43953.8	99	GT_TLDSKT	43794.3	95	GTTLDSKT_	47811.8	99	GTTLDSKT_	41116.6	95	GTTLDSKT_	42574.8	95
107	TTLDSKTQ	Consensus_1-127	40135.1	90	TTLDSKTQ_	45011.6	99	TT_LDSKTQ	41857.7	90	TTLDSKTQ_	46455.4	90	TTLDSKTQ_	39372.5	90	TTLDSKTQ_	37080.6	65
108	TLDSKTQS	Consensus_1-127	30170.6	37	TLDSKTQS_	36456	70	TLDSKTQS_	40734.5	85	TLDSKTQS_	46743.3	95	TLDSKTQS_	40660.5	95	TLDSKTQS_	40094.8	80
109	LDSKTQSL	Consensus_1-127	29569.5	34	_LDSKTQSL	9643	15	_LDSKTQSL	38808.3	75	_LDSKTQSL	40796.2	55	L_DSKTQSL	39576.7	90	_LDSKTQSL	34210.8	48
110	DSKTQSLL	Consensus_1-127	29860.5	36	DS_KTQSLL	42431.8	95	DSKTQSL_L	39789.2	80	_DSKTQSLL	39487.7	45	D_SKTQSLL	32875.4	47	DSK_TQSLL	41995.6	95
111	SKTQSLLI	Consensus_1-127	31143.8	42	_SKTQSLLI	35890.5	65	SKTQSLL_I	37017.3	65	_SKTQSLLI	28885.6	22	S_KTQSLLI	37929.5	80	_SKTQSLLI	37209.2	65
112	KTQSLLIV	Consensus_1-127	28607.8	30	KTQSL_LIV	9037.5	14	KTQSLLI_V	28033.9	33	KTQSLLIV_	36995.6	37	KTQSL_LIV	38468.8	85	KT_QSLLIV	31169.4	37
113	TQSLLIVN	Consensus_1-127	38453.5	85	TQ_SLLIVN	29833.7	46	TQSLLIVN_	37557.1	70	TQSLLIVN_	42416.2	60	T_QSLLIVN	37445.1	75	TQSLLIVN_	38943.3	75
114	QSLLIVNN	Consensus_1-127	35918.1	70	QSLLIVNN_	32500.1	55	QSLLIVNN_	38415.6	75	QSLLIVNN_	45624.5	85	_QSLLIVNN	37813.1	80	QSLLIVNN_	42186	95
115	SLLIVNNA	Consensus_1-127	32834.1	50	SLLIVNNA_	4089.5	8.5	SLL_IVNNA	31913.3	44	SLLIVNNA_	44949.8	80	SLL_IVNNA	37315.2	75	SLLIVNNA_	35909.1	60
116	LLIVNNAT	Consensus_1-127	32008.1	46	LL_IVNNAT	14367.3	20	_LLIVNNAT	35599.7	60	LLIVNNAT_	44263	75	LLIVNNAT_	33685.2	55	LLIVNNAT_	35870.7	60
117	LIVNNATN	Consensus_1-127	38936.2	85	LIVNNATN_	36736.4	70	_LIVNNATN	40647.3	85	LIVNNATN_	45517	85	L_IVNNATN	36480.1	70	LIVNNATN_	42057.4	95
118	IVNNATNV	Consensus_1-127	36059.8	70	IVNNATN_V	20608.2	28	IVNNAT_NV	34575.5	55	IVNNATNV_	41918.9	60	IVNNATNV_	36173.9	70	_IVNNATNV	36244.8	60
119	VNNATNVV	Consensus_1-127	33559.7	55	_VNNATNVV	31548.4	55	_VNNATNVV	37590.4	70	_VNNATNVV	39603.7	46	V_NNATNVV	35944.9	65	_VNNATNVV	34535.5	50
120	NNATNVVI	Consensus_1-127	33687.4	55	NNATNV_VI	38336.3	75	N_NATNVVI	38588.5	75	N_NATNVVI	36660.5	36	NNATNV_VI	39614.4	90	N_NATNVVI	39436.9	75
121	NATNVVIK	Consensus_1-127	36950.1	75	N_ATNVVIK	37365.4	75	NATNVVI_K	23488.2	24	NATNVVI_K	46643.2	95	N_ATNVVIK	39282.7	90	NATNVVIK_	40982	85
122	ATNVVIKV	Consensus_1-127	29726.7	35	ATNVVI_KV	10389.8	16	AT_NVVIKV	31222.1	42	ATN_VVIKV	44329.1	75	A_TNVVIKV	34442.5	60	AT_NVVIKV	37443.1	65
123	TNVVIKVC	Consensus_1-127	36934.9	75	T_NVVIKVC	33251.4	60	_TNVVIKVC	40442.4	85	_TNVVIKVC	45668.9	85	T_NVVIKVC	37375.9	75	TNVVIKVC_	40479.6	85
124	NVVIKVCE	Consensus_1-127	35523.9	65	NVVIKVCE_	35338.3	65	NVVIKVCE_	40719.1	85	NVVIKVCE_	47637.8	99	NVVIKVCE_	33954.9	55	NVVIKVCE_	40656.1	85
125	VVIKVCEF	Consensus_1-127	27056.4	25	VVI_KVCEF	22790	32	_VVIKVCEF	31823.3	44	VVIKV_CEF	22063.3	15	VVIKVC_EF	22537.2	14	_VVIKVCEF	31857.8	39
126	VIKVCEFQ	Consensus_1-127	39000.3	85	VIKVCEFQ_	30334.3	48	VI_KVCEFQ	38510.1	75	VIKVCEFQ_	43627.3	70	V_IKVCEFQ	33927.7	55	_VIKVCEFQ	40237.3	80
127	IKVCEFQF	Consensus_1-127	31595.9	44	_IKVCEFQF	31222.4	50	_IKVCEFQF	37111.9	65	_IKVCEFQF	21489.7	14	I_KVCEFQF	35212	60	_IKVCEFQF	40532.7	85
128	KVCEFQFC	Consensus_1-127	33075.2	55	KV_CEFQFC	22617.6	31	KVCEFQF_C	31661.6	43	KVCEFQ_FC	40611.7	50	K_VCEFQFC	38181.9	80	_KVCEFQFC	43858.7	99
129	VCEFQFCN	Consensus_1-127	37403.8	80	VCEFQFCN_	35367.4	65	_VCEFQFCN	42179.6	90	_VCEFQFCN	42341.4	60	VC_EFQFCN	41353.1	99	_VCEFQFCN	45019.8	99
130	CEFQFCND	Consensus_1-127	36314.3	70	CEFQFCND_	35005	65	CEFQFCND_	43124.2	95	CEFQFCND_	45332.7	80	C_EFQFCND	39869.4	90	CEF_QFCND	43835.5	99
131	EFQFCNDP	Consensus_1-127	33494.7	55	EFQFCNDP_	38217	75	_EFQFCNDP	43557.5	95	EFQFCNDP_	43295.8	65	EFQ_FCNDP	39877.1	90	EFQFCNDP_	43985.1	99
132	FQFCNDPF	Consensus_1-127	20939.3	11	FQFC_NDPF	15518.1	22	FQFCND_PF	37388.4	70	FQ_FCNDPF	16931	11	_FQFCNDPF	25998.9	20	FQFCN_DPF	35508.9	55
133	QFCNDPFL	Consensus_1-127	29317.2	33	_QFCNDPFL	9214.8	14	_QFCNDPFL	39034.9	75	_QFCNDPFL	28775.7	22	QFCNDPF_L	34924	60	_QFCNDPFL	40856.3	85
134	FCNDPFLG	Consensus_1-127	38863.4	85	FCNDPFLG_	33358.4	60	FCNDPFLG_	41366.5	85	FCNDPFLG_	36888.5	37	_FCNDPFLG	41276.6	99	FCNDPFLG_	44832.7	99
135	CNDPFLGV	Consensus_1-127	27400.5	26	CNDPF_LGV	25078	36	C_NDPFLGV	36454.8	65	C_NDPFLGV	43396.6	65	C_NDPFLGV	39151.2	85	C_NDPFLGV	40410.1	85
136	NDPFLGVY	Consensus_1-127	7384.6	2.5	N_DPFLGVY	34752.9	65	N_DPFLGVY	34627.5	55	N_DPFLGVY	45537.7	85	NDPFLG_VY	29037.5	30	NDP_FLGVY	39748.3	80
137	DPFLGVYY	Consensus_1-127	27677.6	27	DPFLGV_YY	30478.1	48	DPFL_GVYY	34231.9	55	DPFLG_VYY	45396.5	80	D_PFLGVYY	19578.4	9.5	DPFLGV_YY	32461.5	42
138	PFLGVYYH	Consensus_1-127	32525.1	48	_PFLGVYYH	32318.2	55	_PFLGVYYH	38876	75	_PFLGVYYH	28862.7	22	PFLGVYYH_	35062.2	60	_PFLGVYYH	31012.3	37
139	FLGVYYHK	Consensus_1-127	25326.2	20	FLGVYYHK_	11893.6	17	FL_GVYYHK	5525.1	5.5	FL_GVYYHK	33555.7	29	_FLGVYYHK	34083	55	FL_GVYYHK	43809.4	99
140	LGVYYHKN	Consensus_1-127	37775.1	80	_LGVYYHKN	41774.4	90	_LGVYYHKN	40854.5	85	_LGVYYHKN	44343.5	75	L_GVYYHKN	41286.9	99	L_GVYYHKN	45261.1	99
141	GVYYHKNN	Consensus_1-127	41069.5	95	GVYYHKNN_	45120.3	99	GVYYHKNN_	31292.7	42	GVYYHKNN_	47698.6	99	GVYYHKNN_	39957	90	GVYYHKNN_	42211.1	95
142	VYYHKNNK	Consensus_1-127	39329.9	90	_VYYHKNNK	45242	99	VYYHK_NNK	2273.1	3.5	_VYYHKNNK	29415.7	22	VYYHKNNK_	40355	95	_VYYHKNNK	42638.4	95
143	YYHKNNKS	Consensus_1-127	39454.4	90	Y_YHKNNKS	44880.8	99	Y_YHKNNKS	44755.7	99	Y_YHKNNKS	27376.8	20	YYHKN_NKS	41529.3	99	YYHKNNKS_	42253.6	95
144	YHKNNKSW	Consensus_1-127	41274.9	95	YHKNNKS_W	42742.8	95	Y_HKNNKSW	44105.7	99	Y_HKNNKSW	13751.2	8.5	_YHKNNKSW	40279.1	95	Y_HKNNKSW	38183.1	70
145	HKNNKSWM	Consensus_1-127	39781	90	HKNNK_SWM	41780.3	90	HKNNKSW_M	41947	90	H_KNNKSWM	44650.2	75	HKNNKSW_M	36347.3	70	H_KNNKSWM	33013	44
146	KNNKSWME	Consensus_1-127	40272.1	95	KNNKSWME_	42228.9	95	KNNKSWME_	38731.1	75	KNNKSWME_	44224.7	75	K_NNKSWME	42428.6	99	KNNKSWME_	42227.1	95
147	NNKSWMES	Consensus_1-127	39994.7	90	N_NKSWMES	41005.5	90	N_NKSWMES	43996.1	99	N_NKSWMES	46531.3	95	NNKSWMES_	41258.8	99	NNKSWMES_	43200.3	99
148	NKSWMESE	Consensus_1-127	41617.9	99	NKSWMESE_	41444	90	N_KSWMESE	45517	99	N_KSWMESE	46636.7	95	N_KSWMESE	41717.1	99	N_KSWMESE	43126.1	99
149	KSWMESEF	Consensus_1-127	28300.2	29	KS_WMESEF	32996.2	55	KSWMESE_F	35046.7	60	KS_WMESEF	22687.4	15	K_SWMESEF	38724	85	KS_WMESEF	32649.2	42
150	SWMESEFR	Consensus_1-127	36759.4	75	_SWMESEFR	36314.3	70	S_WMESEFR	38417.3	75	_SWMESEFR	23960.5	16	SWMESEFR_	39321	90	_SWMESEFR	39355.5	75
151	WMESEFRV	Consensus_1-127	17880.1	7.5	WMESE_FRV	270.5	1.9	WM_ESEFRV	39253.4	75	WM_ESEFRV	13333.3	8	_WMESEFRV	37092.6	75	W_MESEFRV	40321.9	85
152	MESEFRVY	Consensus_1-127	16889.3	6.5	_MESEFRVY	34297.5	60	MESEFRVY_	30103.5	39	MESEFRV_Y	44573.9	75	_MESEFRVY	30607.3	36	MESEFR_VY	40048.8	80
153	ESEFRVYS	Consensus_1-127	27979.9	28	ESEFRVYS_	38672.1	80	ES_EFRVYS	43205.4	95	_ESEFRVYS	46707.8	95	ESEFRVYS_	35606.2	65	ES_EFRVYS	42857.7	95
154	SEFRVYSS	Consensus_1-127	32266.8	47	_SEFRVYSS	38716	80	SEF_RVYSS	39753.5	80	SEFRVYSS_	44402.1	75	SEFRVYSS_	36826.3	75	SEFRVYSS_	38061.1	70
155	EFRVYSSA	Consensus_1-127	30093.7	37	E_FRVYSSA	39213.5	80	_EFRVYSSA	40758.3	85	EFRVYSSA_	40573.5	50	EF_RVYSSA	32854.8	47	EFR_VYSSA	37929.5	70
156	FRVYSSAN	Consensus_1-127	38033.5	80	_FRVYSSAN	42932.4	95	FRVYSSAN_	42794.6	95	_FRVYSSAN	46237.2	90	_FRVYSSAN	36488.4	70	FRVYSSAN_	39518.1	80
157	RVYSSANN	Consensus_1-127	35336	65	RVYSSANN_	40858.5	90	RVYSSANN_	18947.3	17	RVYSSANN_	43820.3	70	RVYSSANN_	40353.3	95	RVYSSANN_	37238.6	65
158	VYSSANNC	Consensus_1-127	36336.3	70	_VYSSANNC	40896.1	90	_VYSSANNC	39935	80	_VYSSANNC	15614.2	9.5	VYSSA_NNC	39507.4	90	_VYSSANNC	43340.3	99
159	YSSANNCT	Consensus_1-127	15143.4	5.5	YSSANNCT_	41293.1	90	YSSANNC_T	41243.1	85	YSSANNCT_	31360.9	25	_YSSANNCT	36276.6	70	YSSANNCT_	40076.5	80
160	SSANNCTF	Consensus_1-127	18917.8	8.5	_SSANNCTF	37745.3	75	SSANNC_TF	36423.3	65	SSANNCTF_	15680.3	9.5	SSANNC_TF	27441.8	24	SSANNCT_F	29474	32
161	SANNCTFE	Consensus_1-127	38182.7	80	SANNCTFE_	36744.3	70	SANNCTFE_	39227.9	75	SANNCTFE_	45519	85	SANNCTFE_	38396.9	85	_SANNCTFE	37440.2	65
162	ANNCTFEY	Consensus_1-127	13836.4	4.5	_ANNCTFEY	35798.2	65	_ANNCTFEY	27089.8	31	A_NNCTFEY	44893.9	80	A_NNCTFEY	31307	39	_ANNCTFEY	38598.9	70
163	NNCTFEYV	Consensus_1-127	24111.4	17	N_NCTFEYV	24055.6	34	N_NCTFEYV	41548.2	90	N_NCTFEYV	43016.1	65	N_NCTFEYV	38265	80	N_NCTFEYV	44958.5	99
164	NCTFEYVS	Consensus_1-127	37032.9	75	NCTFE_YVS	40783.9	85	NCTFEYVS_	44436.7	99	NCTFEYVS_	45719.9	85	NCTFEYVS_	42652.7	99	NCTFEYVS_	45821.9	99
165	CTFEYVSQ	Consensus_1-127	25944.7	22	CTFEYVSQ_	31218.7	50	CTFEYVSQ_	36249.1	65	CTFEYVSQ_	43810.8	70	CTFEYVSQ_	23981	16	CTFEYVSQ_	38389.9	70
166	TFEYVSQP	Consensus_1-127	34472.4	60	TFEYVSQP_	37573.7	75	_TFEYVSQP	40769.3	85	_TFEYVSQP	38114.2	40	TF_EYVSQP	36018.1	65	_TFEYVSQP	40841.3	85
167	FEYVSQPF	Consensus_1-127	24576.8	18	F_EYVSQPF	29105.5	44	FEY_VSQPF	33499.4	50	FEYVSQPF_	14414.8	8.5	_FEYVSQPF	26885.1	23	FEY_VSQPF	33662.2	46
168	EYVSQPFL	Consensus_1-127	29859.9	36	E_YVSQPFL	37302.3	75	_EYVSQPFL	34967.1	60	_EYVSQPFL	9741.5	6	EYVSQPF_L	31167.7	38	E_YVSQPFL	41383.9	90
169	YVSQPFLM	Consensus_1-127	24784.8	19	YV_SQPFLM	8464.9	14	YV_SQPFLM	28068.8	33	YVSQPFLM_	4276.4	3.5	_YVSQPFLM	20321.5	11	YVSQPF_LM	15904.3	11
170	VSQPFLMD	Consensus_1-127	32797.9	50	VSQPFLMD_	34071.9	60	VSQPFLMD_	36702.6	65	_VSQPFLMD	39404.1	45	V_SQPFLMD	38555.1	85	_VSQPFLMD	41425.2	90
171	SQPFLMDL	Consensus_1-127	28695.2	31	_SQPFLMDL	10263.9	16	SQ_PFLMDL	35860.2	60	SQ_PFLMDL	30258.3	24	SQP_FLMDL	34842.1	60	SQPFLMD_L	34458.2	49
172	QPFLMDLE	Consensus_1-127	34723.2	65	QPFLMDLE_	33855.8	60	QPFLMDLE_	42856.3	95	QPFLMDLE_	44800.7	75	_QPFLMDLE	36512.9	70	_QPFLMDLE	24999.2	22
173	PFLMDLEG	Consensus_1-127	38121.2	80	PFLMDLEG_	37783.3	75	_PFLMDLEG	44586.5	99	_PFLMDLEG	43075.7	65	PFL_MDLEG	40304	95	_PFLMDLEG	32847.7	43
174	FLMDLEGK	Consensus_1-127	34118.7	60	FLMDL_EGK	9826.6	15	FLMD_LEGK	10340.1	9	FLMDLEG_K	45359.7	80	FLMDLEGK_	33691.7	55	FLMDLEGK_	39784.9	80
175	LMDLEGKQ	Consensus_1-127	38270.4	85	LMD_LEGKQ	38168.3	75	_LMDLEGKQ	42390.5	90	LMDLEGKQ_	47309	99	L_MDLEGKQ	38319.7	80	_LMDLEGKQ	39449.7	80
176	MDLEGKQG	Consensus_1-127	42970	99	MDLEGKQG_	42763.2	95	_MDLEGKQG	44603.4	99	MDLEGKQG_	47344.9	99	MDLEGKQG_	40985.1	95	MDLEGKQG_	43758.3	99
177	DLEGKQGN	Consensus_1-127	40091.7	90	DLEGKQGN_	45022.3	99	DLEGK_QGN	45282.2	99	DLEGKQGN_	47964.7	99	D_LEGKQGN	38780.6	85	DLEGKQGN_	45351.3	99
178	LEGKQGNF	Consensus_1-127	35169	65	_LEGKQGNF	40063.5	85	_LEGKQGNF	39246.2	75	_LEGKQGNF	37702	39	LEGKQGN_F	35800.1	65	_LEGKQGNF	40363.7	85
179	EGKQGNFK	Consensus_1-127	41526.2	99	EG_KQGNFK	44729.5	99	EGKQGNFK_	34813.5	55	_EGKQGNFK	47105.2	99	EGKQGNFK_	41168.7	95	E_GKQGNFK	42668.9	95
180	GKQGNFKN	Consensus_1-127	44503.6	99	_GKQGNFKN	44614	99	GKQGNFKN_	45611.6	99	G_KQGNFKN	46971.9	95	G_KQGNFKN	42509.5	99	GKQGNFKN_	44489.2	99
181	KQGNFKNL	Consensus_1-127	37188.3	75	KQGNFKN_L	30292	47	KQGNFK_NL	38542.2	75	KQGNFKNL_	35324.2	33	K_QGNFKNL	40820.1	95	KQ_GNFKNL	37481.2	65
182	QGNFKNLR	Consensus_1-127	39094.9	85	QGNFK_NLR	42579	95	_QGNFKNLR	34441.4	55	QGNFKNL_R	45644.7	85	_QGNFKNLR	42184.6	99	_QGNFKNLR	43201.2	99
183	GNFKNLRE	Consensus_1-127	41408.1	95	_GNFKNLRE	42596.5	95	GNFKNLRE_	42661.5	95	G_NFKNLRE	47162.4	99	GNFKN_LRE	41475	99	G_NFKNLRE	41672.9	90
184	NFKNLREF	Consensus_1-127	34176	60	NFKNLR_EF	37209.6	70	N_FKNLREF	40233.4	80	N_FKNLREF	20988.9	14	NF_KNLREF	38091.9	80	N_FKNLREF	36818.8	65
185	FKNLREFV	Consensus_1-127	34584.8	60	_FKNLREFV	26761.5	39	FK_NLREFV	40039.2	80	_FKNLREFV	38734.5	42	_FKNLREFV	37337.9	75	F_KNLREFV	40417.5	85
186	KNLREFVF	Consensus_1-127	34410.5	60	KNLREF_VF	35074	65	K_NLREFVF	34259.3	55	K_NLREFVF	8443.6	5.5	KNLRE_FVF	38270.8	80	_KNLREFVF	37265.6	65
187	NLREFVFK	Consensus_1-127	34623.8	60	NLREFV_FK	21140.3	29	NLREFVFK_	4055.8	4.5	NLREF_VFK	44183.1	70	NLREFVFK_	34825.5	60	NLRE_FVFK	40549.4	85
188	LREFVFKN	Consensus_1-127	37735.5	80	LREFVFKN_	28385.5	43	_LREFVFKN	40083	80	_LREFVFKN	44072.8	70	L_REFVFKN	37911	80	_LREFVFKN	42380.4	95
189	REFVFKNI	Consensus_1-127	32700.1	49	REFVFKN_I	32285.3	55	REF_VFKNI	33953.4	55	REF_VFKNI	33204.3	29	R_EFVFKNI	38492.6	85	REF_VFKNI	36027.1	60
190	EFVFKNID	Consensus_1-127	34981.5	65	EFVFKNID_	43320.6	95	EFVFKNID_	42901.7	95	EFVFKNID_	44444.4	75	EFVFK_NID	37622.1	80	EFVFKNID_	43771	99
191	FVFKNIDG	Consensus_1-127	33558.9	55	FVFKNIDG_	30524.9	48	FVFKNIDG_	40146.8	80	FVFKNIDG_	44938.1	80	_FVFKNIDG	28154.3	27	FVFKNIDG_	42544.9	95
192	VFKNIDGY	Consensus_1-127	23969.9	17	_VFKNIDGY	36729.2	70	_VFKNIDGY	28881.2	35	_VFKNIDGY	41354.9	55	VF_KNIDGY	12350.8	4.5	_VFKNIDGY	40160.7	80
193	FKNIDGYF	Consensus_1-127	31612.6	44	_FKNIDGYF	34202.7	60	FK_NIDGYF	39835.7	80	_FKNIDGYF	27729.2	20	_FKNIDGYF	25131.8	18	F_KNIDGYF	39078.8	75
194	KNIDGYFK	Consensus_1-127	37914.3	80	KNIDGY_FK	41113.5	90	K_NIDGYFK	17677.4	16	K_NIDGYFK	42959.8	65	KNIDGYFK_	38498	85	KNIDGY_FK	41691.4	90
195	NIDGYFKI	Consensus_1-127	32607.2	49	NID_GYFKI	15623.2	22	NI_DGYFKI	36947.6	65	NID_GYFKI	25470.7	18	N_IDGYFKI	34445.9	60	NI_DGYFKI	41927.5	90
196	IDGYFKIY	Consensus_1-127	20525	10	_IDGYFKIY	34232.6	60	_IDGYFKIY	30456.3	40	_IDGYFKIY	43018.9	65	I_DGYFKIY	31690.7	41	_IDGYFKIY	41866.3	90
197	DGYFKIYS	Consensus_1-127	34941	65	DGYFKIYS_	37691	75	DGYFKIYS_	42757.2	95	DGYFKIYS_	46586.7	95	DGYFKIYS_	40000.3	90	DGYFK_IYS	44977	99
198	GYFKIYSK	Consensus_1-127	33313.7	55	_GYFKIYSK	35859.8	65	G_YFKIYSK	6891.2	6.5	G_YFKIYSK	27008.5	19	GYFKIYSK_	37964.4	80	GYFKIYSK_	40356.8	85
199	YFKIYSKH	Consensus_1-127	33634.5	55	Y_FKIYSKH	39317.2	80	Y_FKIYSKH	36208.8	65	Y_FKIYSKH	23973.8	16	_YFKIYSKH	34701.8	60	Y_FKIYSKH	39556.1	80
200	FKIYSKHT	Consensus_1-127	41071.7	95	_FKIYSKHT	41873.1	90	F_KIYSKHT	43851.1	95	_FKIYSKHT	45532.2	85	_FKIYSKHT	39074.6	85	FKIYSKHT_	42661.5	95
201	KIYSKHTP	Consensus_1-127	33406.4	55	KIYSKHTP_	39106.8	80	KIYSKHTP_	13505	12	KIYSKHTP_	40971.4	55	KIYSK_HTP	39069.5	85	KIYSKHTP_	29246.6	31
202	IYSKHTPI	Consensus_1-127	30450.7	38	_IYSKHTPI	22351.4	31	_IYSKHTPI	27998.4	33	_IYSKHTPI	1229.4	1.3	IYSKHTP_I	34813.5	60	_IYSKHTPI	29628.1	33
203	YSKHTPIN	Consensus_1-127	39240.7	90	YSKHTPIN_	40301.3	85	YSKHTPIN_	40820.1	85	YSKHTPIN_	30826.6	25	_YSKHTPIN	40458.2	95	YSKHTPIN_	42586.8	95
204	SKHTPINL	Consensus_1-127	37290.2	75	_SKHTPINL	36197.4	70	SK_HTPINL	39409.6	80	_SKHTPINL	41845.9	60	S_KHTPINL	39957.5	90	_SKHTPINL	36533.8	60
205	KHTPINLV	Consensus_1-127	32652.1	49	KHTPI_NLV	29556.7	46	K_HTPINLV	32422.9	46	K_HTPINLV	34825.5	32	KHTPI_NLV	41410.8	99	_KHTPINLV	33849.9	47
206	HTPINLVR	Consensus_1-127	29664.7	35	HT_PINLVR	36517.6	70	HTPINLVR_	16830.2	15	HT_PINLVR	44696.1	75	_HTPINLVR	33478.4	50	HTPINLVR_	36067.6	60
207	TPINLVRD	Consensus_1-127	39189.8	90	TPINLVRD_	40979.8	90	_TPINLVRD	44394.4	99	_TPINLVRD	44462.7	75	T_PINLVRD	39236.4	90	TPINLV_RD	25558.2	23
208	PINLVRDL	Consensus_1-127	34057.1	60	_PINLVRDL	37008.1	70	PINL_VRDL	39625.5	80	PINLVRDL_	45086.1	80	P_INLVRDL	38913	85	PINLVRD_L	7619.3	6
209	INLVRDLP	Consensus_1-127	39147.8	85	INLVRDLP_	38510.1	80	INLVRDLP_	40543.2	85	_INLVRDLP	44164.4	70	I_NLVRDLP	36636.7	70	_INLVRDLP	42177.3	95
210	NLVRDLPQ	Consensus_1-127	36594.8	75	NL_VRDLPQ	33064.1	55	NL_VRDLPQ	41210.6	85	NLVRDLPQ_	46825.8	95	NLVRDLPQ_	37504.7	75	NLV_RDLPQ	38506.8	70
211	LVRDLPQG	Consensus_1-127	39409.2	90	LVRDLPQG_	36585.7	70	_LVRDLPQG	41878.1	90	LVRDLPQG_	46429.2	90	L_VRDLPQG	39766	90	LVRDLPQG_	38216.6	70
212	VRDLPQGF	Consensus_1-127	34740.8	65	_VRDLPQGF	37157.7	70	_VRDLPQGF	37711.8	70	_VRDLPQGF	34170.1	30	V_RDLPQGF	33148.3	48	_VRDLPQGF	34955.4	55
213	RDLPQGFS	Consensus_1-127	39806.4	90	RDLPQGFS_	43078	95	RDLPQGFS_	38908	75	R_DLPQGFS	43450.2	65	RDLPQGFS_	40545.8	95	RDLPQGFS_	39772.9	80
214	DLPQGFSA	Consensus_1-127	36164.1	70	DL_PQGFSA	30410.2	48	DL_PQGFSA	42543.5	90	DLPQGFSA_	44541.1	75	DLPQ_GFSA	29862.1	33	DLPQGFSA_	42644.4	95
215	LPQGFSAL	Consensus_1-127	33564.7	55	LP_QGFSAL	12690.6	18	_LPQGFSAL	35863.7	60	_LPQGFSAL	32750.8	28	L_PQGFSAL	30893.1	37	_LPQGFSAL	58.8	0.3
216	PQGFSALE	Consensus_1-127	39767.7	90	PQGFSALE_	41043.3	90	PQGFSALE_	43849.7	95	PQGFSALE_	44193.1	75	PQG_FSALE	39460.4	90	_PQGFSALE	34545.9	50
217	QGFSALEP	Consensus_1-127	33784.8	55	QGFSALEP_	36801.2	70	QGFSALEP_	42231.2	90	QGFSALEP_	45161.3	80	_QGFSALEP	40822.3	95	QGFSALEP_	39088.1	75
218	GFSALEPL	Consensus_1-127	30086.2	37	_GFSALEPL	19397	27	G_FSALEPL	36159.4	65	GFSALEPL_	34001.6	30	GF_SALEPL	37232.6	75	G_FSALEPL	34058.3	48
219	FSALEPLV	Consensus_1-127	18800.5	8	FSALEPL_V	7901.5	13	FS_ALEPLV	35472	60	_FSALEPLV	33179.5	29	_FSALEPLV	33298.2	49	FSALE_PLV	40629.7	85
220	SALEPLVD	Consensus_1-127	40472.6	95	_SALEPLVD	36299.8	70	SALEPLVD_	40495	85	SALEPLVD_	44533	75	S_ALEPLVD	40148.6	95	SALEPLVD_	38703.9	75
221	ALEPLVDL	Consensus_1-127	27715.4	27	ALEPLVD_L	4216.2	8.5	AL_EPLVDL	32843	47	AL_EPLVDL	43236.8	65	A_LEPLVDL	39037.8	85	AL_EPLVDL	32894.2	43
222	LEPLVDLP	Consensus_1-127	35759.5	70	_LEPLVDLP	30556.7	48	_LEPLVDLP	42092.5	90	LEPLVDLP_	43361.9	65	L_EPLVDLP	34189.7	55	LEPLVDLP_	40297.9	85
223	EPLVDLPI	Consensus_1-127	33046.2	55	EPL_VDLPI	29666.3	46	_EPLVDLPI	39583.5	80	_EPLVDLPI	39150.8	44	E_PLVDLPI	33728.9	55	E_PLVDLPI	15114.7	11
224	PLVDLPIG	Consensus_1-127	38288.6	85	PLVDLPIG_	34020.3	60	PLVDLPIG_	43190.5	95	PLVDLPIG_	46759.4	95	P_LVDLPIG	40677.2	95	PLVDLPIG_	37655.5	65
225	LVDLPIGI	Consensus_1-127	31389	43	LVD_LPIGI	1496.9	5	_LVDLPIGI	31098	42	LVDLP_IGI	41609.3	55	L_VDLPIGI	36235	70	LVDLPIGI_	36752.3	60
226	VDLPIGIN	Consensus_1-127	41113.5	95	VDLPIGIN_	38501.8	80	VDLPIGIN_	41085.1	85	_VDLPIGIN	46030.6	90	VDLPIGIN_	39482.6	90	VDLPIGIN_	41240.5	90
227	DLPIGINI	Consensus_1-127	34343.2	60	DL_PIGINI	21249.9	29	DL_PIGINI	37611.2	70	DL_PIGINI	39296.8	44	D_LPIGINI	33943.8	55	DLP_IGINI	41842.7	90
228	LPIGINIT	Consensus_1-127	37731	80	LPI_GINIT	24465.1	35	_LPIGINIT	40096.5	80	LPIGINIT_	44955.6	80	L_PIGINIT	34367	55	LPIGINIT_	14203.8	10
229	PIGINITR	Consensus_1-127	39613.5	90	PIGINITR_	38969.9	80	_PIGINITR	35021.6	60	PI_GINITR	46160.2	90	P_IGINITR	36567.4	70	_PIGINITR	29019.3	31
230	IGINITRF	Consensus_1-127	33025.5	55	_IGINITRF	31225.8	50	_IGINITRF	34934.6	55	_IGINITRF	18755.8	12	I_GINITRF	35088	60	_IGINITRF	36391	60
231	GINITRFQ	Consensus_1-127	39991.6	90	GINITRFQ_	37391.2	75	GINITRFQ_	35240.2	60	GINITRFQ_	46984.1	95	GINITRFQ_	35780.8	65	GINITR_FQ	37403.8	65
232	INITRFQT	Consensus_1-127	37900.4	80	INITRFQT_	37405	75	_INITRFQT	40767.5	85	_INITRFQT	38601.9	42	INITRFQT_	38115	80	_INITRFQT	40964.3	85
233	NITRFQTL	Consensus_1-127	30445.8	38	NI_TRFQTL	27162	40	NI_TRFQTL	35014.8	60	NITRFQTL_	24162.8	16	N_ITRFQTL	36925.7	75	N_ITRFQTL	32136.8	40
234	ITRFQTLL	Consensus_1-127	26400.9	23	IT_RFQTLL	24404.3	34	IT_RFQTLL	21027.6	20	ITRFQTLL_	26640.2	19	I_TRFQTLL	31135.3	38	ITRFQT_LL	16201.8	12
235	TRFQTLLA	Consensus_1-127	26518.8	23	_TRFQTLLA	28794.7	44	TRFQTLL_A	31659.2	43	_TRFQTLLA	43033.3	65	T_RFQTLLA	33566.2	50	_TRFQTLLA	29949.1	33
236	RFQTLLAL	Consensus_1-127	29239	33	_RFQTLLAL	11393.7	17	R_FQTLLAL	26317.6	29	R_FQTLLAL	10121.1	6	RFQTL_LAL	35100.5	60	_RFQTLLAL	13201	9
237	FQTLLALH	Consensus_1-127	33624.4	55	FQ_TLLALH	20529.8	28	FQTLLALH_	33452.7	50	FQ_TLLALH	35437.9	33	_FQTLLALH	32824.5	46	FQTL_LALH	37940.2	70
238	QTLLALHR	Consensus_1-127	35125.2	65	QTLLALHR_	32097.2	55	_QTLLALHR	21540.4	21	QTL_LALHR	45507.2	85	QTLLALHR_	34686.4	60	QTLLALHR_	40397.4	85
239	TLLALHRS	Consensus_1-127	36547.3	75	TLLALHRS_	23899.4	34	TLLA_LHRS	32582.9	46	TLLALHRS_	44237.1	75	TLL_ALHRS	36953.7	75	_TLLALHRS	37005.3	65
240	LLALHRSY	Consensus_1-127	16718.2	6.5	LLALHRS_Y	30327.7	48	_LLALHRSY	11996.6	10	LLALHRS_Y	43961.8	70	L_LALHRSY	25092.9	18	LLALHRS_Y	32029.6	40
241	LALHRSYL	Consensus_1-127	28733.1	31	_LALHRSYL	16957.4	23	_LALHRSYL	29680.4	37	_LALHRSYL	36499.8	36	LALHRSY_L	30933.5	37	_LALHRSYL	11767.5	8
242	ALHRSYLT	Consensus_1-127	35813.7	70	ALHRSYLT_	18242.8	25	AL_HRSYLT	25538.6	28	ALHRSYLT_	40747.7	50	ALHRSYLT_	37078.6	75	ALHRSYLT_	38727.4	75
243	LHRSYLTP	Consensus_1-127	34655.2	60	LHRSYLTP_	33301.8	60	_LHRSYLTP	36030.6	60	_LHRSYLTP	32881.1	28	LH_RSYLTP	35072.4	60	LHRSYLTP_	31948.9	40
244	HRSYLTPG	Consensus_1-127	38372.8	85	HR_SYLTPG	40584	85	H_RSYLTPG	41773.5	90	H_RSYLTPG	46461.9	90	_HRSYLTPG	39734.1	90	H_RSYLTPG	35281	55
245	RSYLTPGD	Consensus_1-127	34218.2	60	RSYLTPGD_	40748.1	85	RSYLTPGD_	31344.2	42	RSYLTPGD_	44144.4	70	R_SYLTPGD	39063.2	85	RSYLTPGD_	37737.9	65
246	SYLTPGDS	Consensus_1-127	37462.1	80	_SYLTPGDS	42446.5	95	S_YLTPGDS	42831.2	95	_SYLTPGDS	37255.1	38	SYLTPGDS_	40060.1	90	_SYLTPGDS	41066.4	85
247	YLTPGDSS	Consensus_1-127	32404.3	48	YLTPGDSS_	26942.2	40	YLTPGD_SS	41680.1	90	YLTPGDSS_	41991.5	60	_YLTPGDSS	38586	85	YLTPGDSS_	38666.2	75
248	LTPGDSSS	Consensus_1-127	37061.8	75	LT_PGDSSS	39462.9	80	_LTPGDSSS	43290.2	95	LTPGDSSS_	45653.1	85	LTPGDSSS_	33573.8	55	LTPGDSSS_	39827.1	80
249	TPGDSSSG	Consensus_1-127	40715.1	95	TPGDSSSG_	45564.3	99	_TPGDSSSG	45310.1	99	_TPGDSSSG	43829.3	70	T_PGDSSSG	38933.6	85	_TPGDSSSG	23212.1	19
250	PGDSSSGW	Consensus_1-127	40064	90	_PGDSSSGW	42949.1	95	_PGDSSSGW	44597.1	99	_PGDSSSGW	42091.6	60	P_GDSSSGW	41016.2	95	_PGDSSSGW	26761.5	26
251	GDSSSGWT	Consensus_1-127	41090.4	95	_GDSSSGWT	43373.6	95	GDSSSGWT_	43792.4	95	GDSSSGWT_	45302.8	80	GDSSSGWT_	41456.1	99	G_DSSSGWT	43476.5	99
252	DSSSGWTA	Consensus_1-127	27324.5	26	DSSSGWT_A	40470	85	DS_SSGWTA	43323.4	95	DSSSGWTA_	42878.1	65	D_SSSGWTA	32681	46	DSSSGWTA_	42799.7	95
253	SSSGWTAG	Consensus_1-127	33760.3	55	SSSGWTAG_	39467.6	80	SSSGWTAG_	37981.2	70	SSSGWTAG_	43780.5	70	SSSGWTAG_	31597.2	40	SSSGWTAG_	38200.1	70
254	SSGWTAGA	Consensus_1-127	28133.5	29	_SSGWTAGA	29500.2	45	SS_GWTAGA	39521.5	80	SSGWTAGA_	44706.3	75	S_SGWTAGA	34725.4	60	SS_GWTAGA	35807.5	60
255	SGWTAGAA	Consensus_1-127	32686	49	_SGWTAGAA	37298.3	75	SGW_TAGAA	42486.5	90	SGWTAGAA_	46699.3	95	S_GWTAGAA	39381.9	90	_SGWTAGAA	31109.1	37
256	GWTAGAAA	Consensus_1-127	36434.7	75	_GWTAGAAA	34796.9	65	G_WTAGAAA	42368.9	90	GWTAGAAA_	43513.2	70	GW_TAGAAA	38973.7	85	G_WTAGAAA	33667.7	46
257	WTAGAAAY	Consensus_1-127	418.3	0.4	WTA_GAAAY	35421.4	65	WTAGAAAY_	26542.1	30	WT_AGAAAY	40778.6	50	_WTAGAAAY	1892.2	0.8	WTAGA_AAY	27949.4	28
258	TAGAAAYY	Consensus_1-127	1967.3	0.9	_TAGAAAYY	36592.4	70	_TAGAAAYY	18194.1	16	_TAGAAAYY	41934.3	60	T_AGAAAYY	1868.6	0.8	_TAGAAAYY	37104.3	65
259	AGAAAYYV	Consensus_1-127	30758	40	_AGAAAYYV	19543	27	_AGAAAYYV	37895.4	70	AGAAAY_YV	35197.5	33	AGAAAYYV_	38103.9	80	AGAAAY_YV	38066.4	70
260	GAAAYYVG	Consensus_1-127	36782.1	75	GAAAYYVG_	39007.9	80	GAAAYYVG_	37843.8	70	GAAAYYVG_	38987.6	43	G_AAAYYVG	35057.6	60	GAAAYYVG_	41328.5	90
261	AAAYYVGY	Consensus_1-127	15770.6	5.5	_AAAYYVGY	34289.7	60	AA_AYYVGY	20996	20	AA_AYYVGY	42654.1	60	A_AAYYVGY	12784.4	4.5	AAAYYVG_Y	37242.3	65
262	AAYYVGYL	Consensus_1-127	24965.9	19	_AAYYVGYL	15366	21	AAYYVG_YL	28705.5	35	AAYYV_GYL	38384.5	41	A_AYYVGYL	23333.7	15	_AAYYVGYL	20263.3	15
263	AYYVGYLQ	Consensus_1-127	31726.7	44	_AYYVGYLQ	32665.5	55	_AYYVGYLQ	32692	47	AYYVGYLQ_	22290.8	15	AYYVGYLQ_	33499.4	50	_AYYVGYLQ	35580	55
264	YYVGYLQP	Consensus_1-127	33104.9	55	Y_YVGYLQP	32373.1	55	Y_YVGYLQP	37805.8	70	Y_YVGYLQP	9455.8	6	YYVG_YLQP	33233	49	YYVGYLQP_	40136	80
265	YVGYLQPR	Consensus_1-127	34383.7	60	YVG_YLQPR	30469.5	48	YV_GYLQPR	29750.5	38	YV_GYLQPR	36194.7	35	_YVGYLQPR	30800.3	37	YV_GYLQPR	38939.1	75
266	VGYLQPRT	Consensus_1-127	40951.5	95	VGY_LQPRT	40550.7	85	_VGYLQPRT	41708.5	90	VGYLQPRT_	45064.7	80	V_GYLQPRT	42139	99	_VGYLQPRT	42430.4	95
267	GYLQPRTF	Consensus_1-127	37706.1	80	_GYLQPRTF	37828.3	75	G_YLQPRTF	35786.6	60	G_YLQPRTF	2626.5	2.5	GYLQ_PRTF	39191.5	85	GYLQPRT_F	36106.7	60
268	YLQPRTFL	Consensus_1-127	25310.8	20	YLQPRTFL_	441.1	2.5	YLQPRTF_L	28953.8	35	YL_QPRTFL	14042.4	8.5	_YLQPRTFL	33419.1	50	YLQPRT_FL	16781.5	12
269	LQPRTFLL	Consensus_1-127	28900.9	32	_LQPRTFLL	3229.8	7.5	_LQPRTFLL	31209.5	42	_LQPRTFLL	7053.7	4.5	LQPR_TFLL	31598.6	40	LQP_RTFLL	30543.4	35
270	QPRTFLLK	Consensus_1-127	34409	60	QPRT_FLLK	34805.6	65	_QPRTFLLK	13464.7	12	_QPRTFLLK	39667.1	46	_QPRTFLLK	35464.7	65	_QPRTFLLK	17079.1	12
271	PRTFLLKY	Consensus_1-127	28305.1	29	PR_TFLLKY	34224.1	60	_PRTFLLKY	30493.9	40	_PRTFLLKY	45839.2	85	P_RTFLLKY	31311.7	39	_PRTFLLKY	23368.6	19
272	RTFLLKYN	Consensus_1-127	35238.3	65	RTFLLKYN_	33393.4	60	RTFLLKYN_	28990.1	36	RTFLLKYN_	42517.3	60	RTFLLKYN_	38307.7	80	RTFL_LKYN	37525.8	65
273	TFLLKYNE	Consensus_1-127	35203.2	65	TFLLKYNE_	39593.8	80	_TFLLKYNE	38983.8	75	_TFLLKYNE	36318.2	35	TFLLKYNE_	37832.4	80	TFLLKYNE_	41630.1	90
274	FLLKYNEN	Consensus_1-127	36749.1	75	FLLKYNEN_	16584.7	23	FLLKYNEN_	39448.4	80	FLLKYNEN_	41466.9	55	_FLLKYNEN	38405.6	85	FLLKYNEN_	44727.6	99
275	LLKYNENG	Consensus_1-127	39267	90	LLKYNENG_	36878.6	70	LL_KYNENG	41371.4	85	LLKYNENG_	45325.8	80	L_LKYNENG	40581.4	95	LLKYNENG_	44686.9	99
276	LKYNENGT	Consensus_1-127	39471.5	90	LKYNE_NGT	42567	95	_LKYNENGT	45084.7	99	_LKYNENGT	47248.7	99	LKYNENGT_	40881.1	95	LKYNENGT_	42074.3	95
277	KYNENGTI	Consensus_1-127	38032.6	80	K_YNENGTI	37737.1	75	K_YNENGTI	37748.9	70	K_YNENGTI	4006.3	3	KYNENG_TI	40678.1	95	_KYNENGTI	37113.5	65
278	YNENGTIT	Consensus_1-127	38016.2	80	YNENGTIT_	41148.2	90	YNENGTIT_	43986.6	99	YNENGTIT_	38840.7	43	_YNENGTIT	40258.6	95	Y_NENGTIT	37891.4	70
279	NENGTITD	Consensus_1-127	42691.1	99	NENGTITD_	42128	90	NENGTITD_	43745.9	95	NENGTITD_	47008	95	N_ENGTITD	41038.8	95	NENGTITD_	42419.4	95
280	ENGTITDA	Consensus_1-127	36130.5	70	ENGTITD_A	41037.9	90	_ENGTITDA	44429	99	_ENGTITDA	47630.6	99	E_NGTITDA	39300.2	90	E_NGTITDA	42458.9	95
281	NGTITDAV	Consensus_1-127	32914.2	55	NG_TITDAV	34749.5	65	N_GTITDAV	43127.9	95	NG_TITDAV	45618.1	85	N_GTITDAV	41828.3	99	N_GTITDAV	39078.8	75
282	GTITDAVD	Consensus_1-127	38599.4	85	GTITDAVD_	42735	95	GTITDAVD_	42773.8	95	GTITDAVD_	47222.1	99	GTITD_AVD	38177.8	80	GTITDAVD_	42066.1	95
283	TITDAVDC	Consensus_1-127	34916.8	65	TITDAVDC_	39629	85	TI_TDAVDC	43501.9	95	TITDA_VDC	46280.3	90	T_ITDAVDC	38732.4	85	TITDAVD_C	43182.6	99
284	ITDAVDCA	Consensus_1-127	6813.2	2	ITDAVDC_A	26787	39	ITDAVDC_A	39919.4	80	ITDAVDCA_	46652.8	95	I_TDAVDCA	36458	70	ITDAVDCA_	39278.1	75
285	TDAVDCAL	Consensus_1-127	8791.9	2.5	_TDAVDCAL	22654.6	31	_TDAVDCAL	39217.8	75	_TDAVDCAL	44159.2	70	TDAVDCA_L	35891.3	65	_TDAVDCAL	32411.6	41
286	DAVDCALD	Consensus_1-127	39569	90	DAVDCALD_	41590	90	DAVDCALD_	45474.6	99	DAVDCALD_	46492.1	95	D_AVDCALD	37275.3	75	DAVD_CALD	43499.6	99
287	AVDCALDP	Consensus_1-127	29419.5	34	AVDCALDP_	33453.5	60	AVDCALDP_	38987.2	75	AVDCALDP_	47235.4	99	A_VDCALDP	38291.1	80	AVDCALDP_	40430.2	85
288	VDCALDPL	Consensus_1-127	24448.1	18	_VDCALDPL	17780.4	24	_VDCALDPL	38908	75	_VDCALDPL	43351.6	65	VD_CALDPL	36674.4	70	_VDCALDPL	36650.6	60
289	DCALDPLS	Consensus_1-127	40915.1	95	DCA_LDPLS	41435.5	90	DCALDPLS_	45631.9	99	_DCALDPLS	46695.2	95	DCALDPLS_	41950.2	99	D_CALDPLS	44828.8	99
290	CALDPLSE	Consensus_1-127	41176.3	95	CALDPLSE_	38585.6	80	CALDPLSE_	41427	85	CALDPLSE_	46036.1	90	C_ALDPLSE	39868.1	90	CALDPLSE_	38908	75
291	ALDPLSET	Consensus_1-127	31652.7	44	ALDPLSET_	12465	18	AL_DPLSET	38490.9	75	ALDPLSET_	46631.6	95	ALDPLSET_	41347.3	99	AL_DPLSET	36635.2	60
292	LDPLSETK	Consensus_1-127	34641	60	_LDPLSETK	32099	55	_LDPLSETK	21715	21	_LDPLSETK	46057	90	LDP_LSETK	40847.5	95	LDPLSET_K	41118.8	90
293	DPLSETKC	Consensus_1-127	39778.5	90	DPLSETKC_	46179.2	99	_DPLSETKC	45427.5	99	_DPLSETKC	46685.1	95	D_PLSETKC	40756.5	95	D_PLSETKC	39972.6	80
294	PLSETKCT	Consensus_1-127	39202.1	90	PL_SETKCT	42376.7	95	PLSETKCT_	42514.5	90	PLSETKCT_	46615.5	95	PLSETKCT_	41333.8	99	PLSETKCT_	34022.9	48
295	LSETKCTL	Consensus_1-127	19965.3	9.5	LSETK_CTL	11467.4	17	_LSETKCTL	36172.4	65	_LSETKCTL	38152.2	41	L_SETKCTL	36515.6	70	LS_ETKCTL	33097	44
296	SETKCTLK	Consensus_1-127	31007.9	41	_SETKCTLK	41445.4	90	SETKCTL_K	20378.3	19	SETKCTL_K	46794.9	95	SETKCTLK_	40806.4	95	_SETKCTLK	39671.9	80
297	ETKCTLKS	Consensus_1-127	36961.2	75	ET_KCTLKS	41441.3	90	ET_KCTLKS	43279.9	95	ET_KCTLKS	47254.3	99	E_TKCTLKS	27138.2	24	ETKCTLKS_	42116.2	95
298	TKCTLKSF	Consensus_1-127	32173.7	47	TKCTLKS_F	37384.8	75	_TKCTLKSF	38942.1	75	_TKCTLKSF	33676.4	29	T_KCTLKSF	24923	18	_TKCTLKSF	36651.4	60
299	KCTLKSFT	Consensus_1-127	38013.7	80	KC_TLKSFT	38817.5	80	KCTLKSFT_	41483.5	85	K_CTLKSFT	41978.3	60	KCTLKSFT_	42432.2	99	_KCTLKSFT	41684.1	90
300	CTLKSFTV	Consensus_1-127	27789.9	27	CT_LKSFTV	9708.7	15	CTLK_SFTV	33366	49	CTLKSFTV_	26299.1	19	CTLK_SFTV	35036.8	60	CTLKSFT_V	36354.4	60
301	TLKSFTVE	Consensus_1-127	35752.5	70	TLKSFTVE_	30972.4	49	TLKSFTVE_	35478.5	60	TLKSFTVE_	43627.3	70	T_LKSFTVE	36695.1	70	TLKSFTVE_	36248.4	60
302	LKSFTVEK	Consensus_1-127	36864.2	75	_LKSFTVEK	34393.8	60	_LKSFTVEK	5205.4	5.5	_LKSFTVEK	46202.2	90	L_KSFTVEK	37344.7	75	_LKSFTVEK	41010.9	85
303	KSFTVEKG	Consensus_1-127	34213.7	60	KSFTVEKG_	40067.4	85	KSF_TVEKG	39398.5	80	KSFTVEKG_	45273.4	80	K_SFTVEKG	42004.2	99	KSFTVEKG_	40762.7	85
304	SFTVEKGI	Consensus_1-127	31723.3	44	_SFTVEKGI	36896.1	70	S_FTVEKGI	39536	80	_SFTVEKGI	38920.2	43	SF_TVEKGI	39890.5	90	_SFTVEKGI	40301.8	85
305	FTVEKGIY	Consensus_1-127	7389	2.5	FT_VEKGIY	27180	40	FTVEKGIY_	30432.9	40	FTVEKGI_Y	45620.5	85	_FTVEKGIY	577.9	0.4	FTVEK_GIY	38974.5	75
306	TVEKGIYQ	Consensus_1-127	38178.2	80	TVE_KGIYQ	38070.9	75	_TVEKGIYQ	40420.6	80	TV_EKGIYQ	46015.6	90	TVEKGIYQ_	30165.1	34	_TVEKGIYQ	38289.9	70
307	VEKGIYQT	Consensus_1-127	41229.3	95	_VEKGIYQT	38425.2	80	_VEKGIYQT	43633	95	_VEKGIYQT	42225.7	60	VEKGIYQT_	38989.3	85	VEKGIYQT_	42409.8	95
308	EKGIYQTS	Consensus_1-127	39306.6	90	EKGIYQTS_	43263.5	95	_EKGIYQTS	45450.5	99	EKGIYQTS_	45187.7	80	E_KGIYQTS	38320.1	80	E_KGIYQTS	42811.8	95
309	KGIYQTSN	Consensus_1-127	40878.8	95	KGI_YQTSN	45684.7	99	K_GIYQTSN	41320.4	85	KGIYQTSN_	46542.9	95	KGIYQTSN_	42773.8	99	KGIYQTSN_	42474	95
310	GIYQTSNF	Consensus_1-127	31024	41	GIYQTSN_F	33310.8	60	GIYQTS_NF	22298.1	22	GIYQTSNF_	33613.4	29	GIYQTS_NF	26956.2	23	GIYQ_TSNF	33229.4	44
311	IYQTSNFR	Consensus_1-127	34903.2	65	_IYQTSNFR	37622.5	75	_IYQTSNFR	9359.4	8	_IYQTSNFR	11821	7	IYQTSNFR_	34361.4	55	_IYQTSNFR	40928.9	85
312	YQTSNFRV	Consensus_1-127	28290.1	29	YQ_TSNFRV	1974.2	6	YQ_TSNFRV	39835.7	80	YQ_TSNFRV	9012.2	5.5	_YQTSNFRV	37123.1	75	YQ_TSNFRV	38951.4	75
313	QTSNFRVQ	Consensus_1-127	36638.7	75	QTSNFRVQ_	41613	90	QTSNFRVQ_	38228.6	70	QTSNFRVQ_	45950.5	90	_QTSNFRVQ	37796.3	80	QT_SNFRVQ	38231.1	70
314	TSNFRVQP	Consensus_1-127	29290.6	33	TSNFRVQP_	39661.6	85	TSNFRVQP_	39147	75	TSNFRVQP_	44685	75	T_SNFRVQP	36588.4	70	TSNFRVQP_	41871.3	90
315	SNFRVQPT	Consensus_1-127	32569.1	49	_SNFRVQPT	38415.6	75	S_NFRVQPT	41358.9	85	SNFRVQPT_	43524.5	70	SNFRVQPT_	39852.1	90	_SNFRVQPT	36968.1	65
316	NFRVQPTE	Consensus_1-127	38908.4	85	NFRVQPTE_	42441	95	N_FRVQPTE	43205.9	95	NFRVQPTE_	41166.9	55	NF_RVQPTE	41576	99	NFR_VQPTE	40423.6	85
317	FRVQPTES	Consensus_1-127	40806.8	95	_FRVQPTES	42649	95	F_RVQPTES	44234.3	99	_FRVQPTES	46981.6	95	_FRVQPTES	40211.2	95	FRVQPTES_	40790.5	85
318	RVQPTESI	Consensus_1-127	37097.1	75	RVQPT_ESI	30046.5	47	RVQP_TESI	34289.4	55	RV_QPTESI	28477.5	21	RVQP_TESI	40858.9	95	RV_QPTESI	10981.1	7.5
319	VQPTESIV	Consensus_1-127	36418.6	70	VQ_PTESIV	25967.7	38	VQPTESI_V	40216	80	VQPTESIV_	34784.5	32	VQPTES_IV	38501.8	85	VQPTESIV_	37432.5	65
320	QPTESIVR	Consensus_1-127	39474.5	90	QP_TESIVR	40610.8	85	_QPTESIVR	39383.2	80	_QPTESIVR	45528.8	85	_QPTESIVR	39015.9	85	_QPTESIVR	30926.5	36
321	PTESIVRF	Consensus_1-127	21925.1	13	PTESIV_RF	37085.8	70	PT_ESIVRF	39896.6	80	PT_ESIVRF	32364.3	27	P_TESIVRF	32740.8	46	PT_ESIVRF	22993.1	19
322	TESIVRFP	Consensus_1-127	38620.2	85	_TESIVRFP	37366.6	75	TESIVRFP_	40757.8	85	TESIVRFP_	44772.1	75	TESIVRFP_	35161.3	60	TESIVRFP_	36555.2	60
323	ESIVRFPN	Consensus_1-127	35045.9	65	ESIVRFPN_	40078.7	85	ES_IVRFPN	40789.6	85	ESIVRFPN_	46339.4	90	ESIVRFPN_	30228.8	34	ESIVRFPN_	39177.1	75
324	SIVRFPNI	Consensus_1-127	34539.2	60	_SIVRFPNI	20608.9	28	SI_VRFPNI	32414.4	46	SI_VRFPNI	30137.4	23	S_IVRFPNI	33893.9	55	SIV_RFPNI	37887.7	70
325	IVRFPNIT	Consensus_1-127	39252.6	90	_IVRFPNIT	35812.1	65	IVR_FPNIT	25408.5	27	IVRFPNIT_	42372.6	60	I_VRFPNIT	37671.8	80	IVRFPNIT_	30158.6	34
326	VRFPNITN	Consensus_1-127	37340.3	80	VRFPNITN_	39569	80	VRFPNITN_	38440.6	75	_VRFPNITN	44257.2	75	VRFPNI_TN	39960.5	90	_VRFPNITN	37136	65
327	RFPNITNL	Consensus_1-127	31791.7	45	R_FPNITNL	25690.2	37	R_FPNITNL	32828.5	47	R_FPNITNL	6645.1	4.5	RFPNIT_NL	38401.5	85	_RFPNITNL	28567	30
328	FPNITNLC	Consensus_1-127	35813.3	70	FPNIT_NLC	33453.1	60	F_PNITNLC	39396	80	FPNITNLC_	28505.2	21	_FPNITNLC	34457.8	60	F_PNITNLC	22378.8	18
329	PNITNLCP	Consensus_1-127	36776.6	75	PNITNLCP_	42461.2	95	_PNITNLCP	43468.5	95	_PNITNLCP	46161.2	90	PNITN_LCP	37945.1	80	PNITNLCP_	39648.2	80
330	NITNLCPF	Consensus_1-127	24539.6	18	NI_TNLCPF	28037.2	42	NI_TNLCPF	33728.2	55	NI_TNLCPF	29578.2	23	N_ITNLCPF	21142.1	12	NITN_LCPF	32988	43
331	ITNLCPFG	Consensus_1-127	34983	65	ITNLCPFG_	30105.4	47	ITNLCPFG_	33770.6	55	ITNLCPFG_	42365.3	60	I_TNLCPFG	37291.4	75	_ITNLCPFG	43365.1	99
332	TNLCPFGE	Consensus_1-127	38008.8	80	TNLCPFGE_	37744.5	75	_TNLCPFGE	41268.6	85	_TNLCPFGE	45587.5	85	T_NLCPFGE	38375.7	80	TNLCPFGE_	41326.2	90
333	NLCPFGEV	Consensus_1-127	28953.8	32	NLCPFG_EV	5030.7	9.5	NLCPFG_EV	34825.1	55	NLC_PFGEV	44483.4	75	NLCPFGEV_	37324.1	75	NL_CPFGEV	39696.8	80
334	LCPFGEVF	Consensus_1-127	25593.6	21	_LCPFGEVF	21634.1	30	_LCPFGEVF	36484.9	65	_LCPFGEVF	17064	11	LCP_FGEVF	37552.2	75	_LCPFGEVF	39457	80
335	CPFGEVFN	Consensus_1-127	39149.9	85	CPFGEVFN_	35138.9	65	CPFGEVFN_	43238.7	95	CPFGEVFN_	44469.4	75	CPFGEVFN_	37412.3	75	CPFGEVFN_	36081.7	60
336	PFGEVFNA	Consensus_1-127	36427.7	70	_PFGEVFNA	32762.1	55	_PFGEVFNA	43847.4	95	PFGEVFNA_	38514.7	42	PFGEV_FNA	39083.9	85	_PFGEVFNA	34984.5	55
337	FGEVFNAT	Consensus_1-127	35502.7	65	FGEVFNAT_	25485.9	37	F_GEVFNAT	42520	90	FGEVFNAT_	40842.6	55	_FGEVFNAT	39165.2	85	F_GEVFNAT	38980	75
338	GEVFNATR	Consensus_1-127	40682.5	95	_GEVFNATR	40045.3	85	G_EVFNATR	38003.4	70	GEVFNAT_R	47308.5	99	GEVFNATR_	37910.6	80	GEVFNATR_	42269.6	95
339	EVFNATRF	Consensus_1-127	28236	29	EVFNAT_RF	38809.2	80	EVFNAT_RF	35766.8	60	EVFNATRF_	29321.3	22	EVFNAT_RF	3645.2	1.2	EVFNAT_RF	34349.1	49
340	VFNATRFA	Consensus_1-127	33802.7	55	_VFNATRFA	29013.6	44	_VFNATRFA	33943.1	55	_VFNATRFA	37179	38	VFNATRFA_	34289.4	55	_VFNATRFA	35255.1	55
341	FNATRFAS	Consensus_1-127	36271.5	70	FNATRFAS_	38461.4	80	F_NATRFAS	40790.9	85	_FNATRFAS	42731.3	65	FNATRFAS_	34223.4	55	F_NATRFAS	37950.8	70
342	NATRFASV	Consensus_1-127	32159.1	47	NA_TRFASV	27530.1	41	NA_TRFASV	39883.6	80	N_ATRFASV	38416	41	N_ATRFASV	37761.6	80	N_ATRFASV	32505.8	42
343	ATRFASVY	Consensus_1-127	5265	1.6	AT_RFASVY	34749.5	65	ATRFASVY_	10961.6	9.5	ATRFASV_Y	44340.6	75	A_TRFASVY	18536.1	8.5	ATRFA_SVY	25895.3	24
344	TRFASVYA	Consensus_1-127	28553.7	30	TRFASV_YA	31429.5	55	_TRFASVYA	33683.4	50	_TRFASVYA	44595.6	75	TRFASVYA_	32471	45	_TRFASVYA	34163.8	48
345	RFASVYAW	Consensus_1-127	29876.3	36	RFAS_VYAW	29149.3	45	R_FASVYAW	28881.2	35	RFASVYAW_	594.6	0.8	RFASVYA_W	35582.3	65	RFASVY_AW	31078.5	37
346	FASVYAWN	Consensus_1-127	34519	60	FASVYAWN_	27618.1	41	FASVYAWN_	40677.7	85	FASVYAWN_	35062.2	32	_FASVYAWN	35444	65	F_ASVYAWN	43251.3	99
347	ASVYAWNR	Consensus_1-127	34699.5	65	ASVYAWNR_	36458.8	70	AS_VYAWNR	30572.5	40	AS_VYAWNR	45032.5	80	ASVYAWNR_	34420.2	55	ASVYAWNR_	42877.1	95
348	SVYAWNRK	Consensus_1-127	33263.2	55	SVY_AWNRK	39468.9	80	SVYA_WNRK	617.1	1.5	SVYAWN_RK	45122.3	80	S_VYAWNRK	33498	50	SVYAWNRK_	35697.6	55
349	VYAWNRKR	Consensus_1-127	39454	90	_VYAWNRKR	42690.6	95	_VYAWNRKR	17208.2	15	_VYAWNRKR	28311.9	21	VYAWNRKR_	37256.4	75	_VYAWNRKR	40616.5	85
350	YAWNRKRI	Consensus_1-127	37110.3	75	YAWNRK_RI	29344.5	45	YAWNRK_RI	39747	80	_YAWNRKRI	11640.1	7	_YAWNRKRI	39889.6	90	Y_AWNRKRI	24646.3	21
351	AWNRKRIS	Consensus_1-127	43030	99	AWNRKRIS_	44756.6	99	AWNRKRIS_	42003.3	90	AWNRKRIS_	43208.7	65	AWNRKRIS_	42319.5	99	AWNRKRIS_	37492.9	65
352	WNRKRISN	Consensus_1-127	40760	95	WNRKRISN_	43567.8	95	WNRKRISN_	43229.3	95	W_NRKRISN	44901.6	80	_WNRKRISN	40458.2	95	WNRKRISN_	38417.3	70
353	NRKRISNC	Consensus_1-127	40794	95	NRKRISNC_	44176.4	99	N_RKRISNC	44100	99	N_RKRISNC	46283.3	90	NRKRISNC_	41606.2	99	N_RKRISNC	42145.4	95
354	RKRISNCV	Consensus_1-127	34615.9	60	RKR_ISNCV	38314.3	75	RK_RISNCV	38533.4	75	R_KRISNCV	36087.9	35	R_KRISNCV	40182.9	95	RKRISNCV_	26852.6	26
355	KRISNCVA	Consensus_1-127	33852.5	60	KRIS_NCVA	38969.9	80	KRISNCV_A	40021.1	80	K_RISNCVA	45382.2	80	KRISNC_VA	39897.8	90	_KRISNCVA	31057	37
356	RISNCVAD	Consensus_1-127	35705.3	70	RISNCVAD_	34176.4	60	RISNCVAD_	31308.7	42	RISNCVAD_	43425.3	65	R_ISNCVAD	41095.3	95	_RISNCVAD	37614.4	65
357	ISNCVADY	Consensus_1-127	5499	1.7	ISNCVAD_Y	33122.1	60	_ISNCVADY	27701	32	_ISNCVADY	44996	80	I_SNCVADY	30496.9	35	_ISNCVADY	42661	95
358	SNCVADYS	Consensus_1-127	29520	34	_SNCVADYS	39371.2	80	S_NCVADYS	44889	99	_SNCVADYS	46832.4	95	SNCVADYS_	39791.4	90	_SNCVADYS	44417.9	99
359	NCVADYSV	Consensus_1-127	33012.3	55	NC_VADYSV	31382.6	50	NCVA_DYSV	43493.9	95	N_CVADYSV	44016.6	70	NCVADYSV_	41188.3	95	NCVADYS_V	44330.6	99
360	CVADYSVL	Consensus_1-127	28556.2	30	CVADY_SVL	18132	25	CVADYSV_L	32711.8	47	CVADYSVL_	31866.7	26	C_VADYSVL	23054.7	14	CVAD_YSVL	21362.6	17
361	VADYSVLY	Consensus_1-127	836.6	0.5	VAD_YSVLY	31140.1	50	VADYSVLY_	16476.7	14	_VADYSVLY	38533	42	V_ADYSVLY	6165.3	1.9	_VADYSVLY	38606.5	70
362	ADYSVLYN	Consensus_1-127	32883.9	50	_ADYSVLYN	34326.1	60	ADYSVLYN_	36786.1	65	ADYSV_LYN	45091	80	ADYSVLYN_	38729.1	85	ADYSVLYN_	42461.2	95
363	DYSVLYNS	Consensus_1-127	34866.2	65	D_YSVLYNS	36473.4	70	_DYSVLYNS	42886	95	_DYSVLYNS	29948.8	23	DYSVLYNS_	37975.1	80	D_YSVLYNS	44554.2	99
364	YSVLYNSA	Consensus_1-127	17358.6	7	YS_VLYNSA	26246.8	38	YS_VLYNSA	39329.5	75	YSVLYNSA_	25443.2	18	_YSVLYNSA	30550	36	YSVLYNSA_	37490.9	65
365	SVLYNSAS	Consensus_1-127	38167.4	80	_SVLYNSAS	40202.9	85	SVLYNSAS_	38207.5	70	SVLYNSAS_	45326.3	80	SVLYNSAS_	33676.1	55	SVLYNSAS_	30668.9	36
366	VLYNSASF	Consensus_1-127	26445.2	23	VLYNSAS_F	15210	21	VLYN_SASF	8509.3	7.5	VLYNSASF_	11096.1	7	V_LYNSASF	20688.8	11	_VLYNSASF	27830.2	28
367	LYNSASFS	Consensus_1-127	33340	55	_LYNSASFS	26528.6	39	_LYNSASFS	29533.7	37	_LYNSASFS	13611.3	8	LYNSASFS_	36059.4	70	_LYNSASFS	41263.7	90
368	YNSASFST	Consensus_1-127	34625.3	60	YNSASFST_	33858.8	60	Y_NSASFST	41569.7	90	YNSASFST_	22323.2	15	_YNSASFST	37693	80	YNSASFST_	39693.8	80
369	NSASFSTF	Consensus_1-127	19920.9	9.5	NSASFSTF_	36065.3	70	NSASFS_TF	34528.7	55	NSASFSTF_	10109.6	6	NSAS_FSTF	25407.7	19	NSASF_STF	31329.3	38
370	SASFSTFK	Consensus_1-127	28353.9	30	_SASFSTFK	39021.8	80	SA_SFSTFK	2520.9	3.5	_SASFSTFK	43938	70	S_ASFSTFK	35516.2	65	_SASFSTFK	37872.5	70
371	ASFSTFKC	Consensus_1-127	30196.1	37	ASFSTFKC_	34417.2	60	ASFST_FKC	35756.8	60	ASFSTFKC_	42234.4	60	A_SFSTFKC	36346.9	70	ASFSTFKC_	38776	75
372	SFSTFKCY	Consensus_1-127	16685	6.5	_SFSTFKCY	36100	70	S_FSTFKCY	24910.3	26	_SFSTFKCY	37252.3	38	SF_STFKCY	28833.7	29	_SFSTFKCY	37870	70
373	FSTFKCYG	Consensus_1-127	28649.3	31	FSTFKCYG_	33430.7	60	FSTFKCYG_	39900	80	FSTFKCYG_	41038.8	55	_FSTFKCYG	35093.3	60	FSTFK_CYG	43942.8	99
374	STFKCYGV	Consensus_1-127	24043.6	17	_STFKCYGV	4669	9.5	STFKC_YGV	31185.6	42	STFKCYGV_	40918.7	55	STFKCYGV_	28528.4	28	STFKCYG_V	33550.6	46
375	TFKCYGVS	Consensus_1-127	32770.3	50	TFKCYGVS_	38884.8	80	_TFKCYGVS	40638.9	85	_TFKCYGVS	38853.7	43	TF_KCYGVS	35538.5	65	_TFKCYGVS	38919.7	75
376	FKCYGVSP	Consensus_1-127	37476.7	80	_FKCYGVSP	37998.5	75	FKCYGVSP_	42450.6	90	_FKCYGVSP	42265.5	60	_FKCYGVSP	36493.9	70	FKCYGVSP_	42444.2	95
377	KCYGVSPT	Consensus_1-127	34675.1	60	KCY_GVSPT	31961.4	55	KCYGVS_PT	37431.7	70	KCYGVSPT_	42413.4	60	KCYGVSPT_	41654.4	99	_KCYGVSPT	37064.6	65
378	CYGVSPTK	Consensus_1-127	38401.5	85	_CYGVSPTK	38315.2	75	C_YGVSPTK	6640.1	6.5	C_YGVSPTK	26852.9	19	CYG_VSPTK	38465.9	85	C_YGVSPTK	38710.6	75
379	YGVSPTKL	Consensus_1-127	33814.8	55	Y_GVSPTKL	36828.3	70	Y_GVSPTKL	41115.7	85	YGVSPTKL_	20488.6	13	_YGVSPTKL	40704.1	95	YGVSPT_KL	32548	42
380	GVSPTKLN	Consensus_1-127	41924.8	99	GVSPTKLN_	42868.3	95	GVSPTKLN_	34257.5	55	GVSPTKLN_	47272.2	99	GVSPTKLN_	40828	95	GVSPTKLN_	42001.5	95
381	VSPTKLND	Consensus_1-127	39247.5	90	VSPTKLND_	43137.3	95	VSPTKLND_	41221.7	85	_VSPTKLND	44269.7	75	VSPTK_LND	40644.7	95	VSPTKLND_	43798	99
382	SPTKLNDL	Consensus_1-127	33771.7	55	_SPTKLNDL	38927.3	80	S_PTKLNDL	42057.4	90	_SPTKLNDL	37488	39	S_PTKLNDL	39774.1	90	_SPTKLNDL	1504.8	2.5
383	PTKLNDLC	Consensus_1-127	37502.7	80	PT_KLNDLC	43843.5	99	PTKLNDL_C	44319.5	99	PTKLNDLC_	45961.9	90	P_TKLNDLC	40727.9	95	PTKLNDLC_	38056.9	70
384	TKLNDLCF	Consensus_1-127	29968.6	36	_TKLNDLCF	36565.1	70	_TKLNDLCF	39531.3	80	_TKLNDLCF	29704.9	23	T_KLNDLCF	33058.4	48	_TKLNDLCF	36932.1	65
385	KLNDLCFT	Consensus_1-127	34720.2	65	KLNDL_CFT	3648.7	8	KLNDLCF_T	27058.8	31	KLNDLCFT_	41827.4	55	KLNDLCFT_	39073.8	85	_KLNDLCFT	40300.5	85
386	LNDLCFTN	Consensus_1-127	37861	80	LNDLCFTN_	23676.3	33	_LNDLCFTN	38950.9	75	_LNDLCFTN	43477.4	65	L_NDLCFTN	39646.5	90	LNDLCFTN_	43082.7	99
387	NDLCFTNV	Consensus_1-127	31185.6	42	NDLCFTN_V	25020	36	N_DLCFTNV	38643.2	75	N_DLCFTNV	44643.4	75	NDLCFTNV_	39834	90	NDLC_FTNV	41898.5	90
388	DLCFTNVY	Consensus_1-127	12250.9	4	DL_CFTNVY	26089.1	38	DLCFTNVY_	27509.8	32	DLCFTNV_Y	44845.3	80	D_LCFTNVY	20926.1	11	DL_CFTNVY	42262.3	95
389	LCFTNVYA	Consensus_1-127	23221.9	15	_LCFTNVYA	6530.8	12	_LCFTNVYA	31810.9	44	_LCFTNVYA	42829.8	65	LCFTNVYA_	36454.1	70	_LCFTNVYA	42739.6	95
390	CFTNVYAD	Consensus_1-127	32223.5	47	CFTNVYAD_	39100.8	80	C_FTNVYAD	42627.8	90	CFTNVYAD_	35892.1	34	CFTNVYA_D	39124.5	85	CFTNVYAD_	43710.4	99
391	FTNVYADS	Consensus_1-127	19742.6	9	FTNVYADS_	31765.2	55	FT_NVYADS	40883.3	85	FTNVYADS_	42946.8	65	_FTNVYADS	33318	49	FTN_VYADS	43541	99
392	TNVYADSF	Consensus_1-127	18444.1	8	_TNVYADSF	37055.7	70	_TNVYADSF	38289.1	70	_TNVYADSF	32184.9	27	T_NVYADSF	32692	46	_TNVYADSF	40407.9	85
393	NVYADSFV	Consensus_1-127	28759.9	31	NVYA_DSFV	7062.7	12	NVYADSF_V	32129.5	45	NVYADS_FV	41949.3	60	NVYADSFV_	28880.9	29	NVYAD_SFV	37171	65
394	VYADSFVI	Consensus_1-127	32026.1	46	_VYADSFVI	11872.9	17	_VYADSFVI	31359.8	42	_VYADSFVI	219.1	0.4	VYA_DSFVI	32698.7	46	_VYADSFVI	35101.3	55
395	YADSFVIR	Consensus_1-127	21304.7	12	YADSFVIR_	27099.8	40	YADSFVIR_	32913.8	48	YADSFVI_R	31440.4	26	_YADSFVIR	36129.7	70	Y_ADSFVIR	39412.1	75
396	ADSFVIRG	Consensus_1-127	40042.7	90	_ADSFVIRG	35459.7	65	_ADSFVIRG	40146.4	80	ADSFVIRG_	46085.4	90	A_DSFVIRG	40453.4	95	ADSFVIRG_	43398.5	99
397	DSFVIRGD	Consensus_1-127	33463.9	55	DSFVIRGD_	40745.1	85	DSF_VIRGD	43452.5	95	DSFVIRGD_	47686.3	99	D_SFVIRGD	34088.5	55	DSFVIRGD_	41720.7	90
398	SFVIRGDE	Consensus_1-127	36713.7	75	SFVIRGDE_	42563.3	95	SFVIRGDE_	43588.6	95	_SFVIRGDE	45734.7	85	SFVIRGDE_	37816.8	80	_SFVIRGDE	37117.5	65
399	FVIRGDEV	Consensus_1-127	30809	40	FV_IRGDEV	7631.1	13	FVIRGD_EV	40033.2	80	FVIRG_DEV	43745.5	70	_FVIRGDEV	29485.5	31	FVI_RGDEV	31436.3	38
400	VIRGDEVR	Consensus_1-127	40021.5	90	VIR_GDEVR	41378.1	90	VIRGDEVR_	34829.3	55	VIRGDEV_R	46247.2	90	V_IRGDEVR	39518.5	90	_VIRGDEVR	39515.5	80
401	IRGDEVRQ	Consensus_1-127	43768.2	99	IRGDEVRQ_	42840.5	95	_IRGDEVRQ	44696.1	99	_IRGDEVRQ	47045.1	95	IRGDEV_RQ	40666.6	95	_IRGDEVRQ	41923	90
402	RGDEVRQI	Consensus_1-127	39781	90	_RGDEVRQI	37730.6	75	RGDEVR_QI	40490.6	85	RGDEVR_QI	39384.9	45	R_GDEVRQI	43579.2	99	RGDEVRQ_I	34250	49
403	GDEVRQIA	Consensus_1-127	40413.6	95	GDEVRQI_A	40195.5	85	G_DEVRQIA	43303.3	95	GDEVRQIA_	47975	99	G_DEVRQIA	41444.4	99	GDEVRQIA_	39696.8	80
404	DEVRQIAP	Consensus_1-127	41616.6	99	D_EVRQIAP	43988.5	99	DEVRQIAP_	45018.4	99	DE_VRQIAP	47642.9	99	DEVRQIAP_	37760.4	80	DEVRQIAP_	44336.8	99
405	EVRQIAPG	Consensus_1-127	39476.6	90	EVRQIAPG_	40412.3	85	EVRQ_IAPG	42266.8	90	EVRQIAPG_	47231.3	99	E_VRQIAPG	27290.5	24	EVRQIAPG_	36740.4	60
406	VRQIAPGQ	Consensus_1-127	42695.2	99	_VRQIAPGQ	40660.1	85	_VRQIAPGQ	43112.1	95	_VRQIAPGQ	46648.3	95	VRQIAPGQ_	37875.8	80	_VRQIAPGQ	37188.7	65
407	RQIAPGQT	Consensus_1-127	38829.7	85	RQIAPGQT_	40924.4	90	RQIAPGQT_	37951.2	70	RQIAPGQT_	39541.1	45	RQIAPGQT_	39166.9	85	RQIAPGQT_	33486.8	45
408	QIAPGQTG	Consensus_1-127	35538.5	65	QIAPGQTG_	41810.6	90	QIAPGQTG_	36651.8	65	QIAPGQTG_	44311.4	75	_QIAPGQTG	36558.3	70	QIAPGQTG_	37633.9	65
409	IAPGQTGK	Consensus_1-127	37091.8	75	_IAPGQTGK	44018.9	99	_IAPGQTGK	6074.3	6	_IAPGQTGK	46464.9	90	IAPGQTGK_	37252.7	75	IAPGQTGK_	40007.7	80
410	APGQTGKI	Consensus_1-127	41115.3	95	APGQTG_KI	42980.3	95	APGQTG_KI	42157.7	90	AP_GQTGKI	38629	42	A_PGQTGKI	34306.8	55	_APGQTGKI	2481.9	3
411	PGQTGKIA	Consensus_1-127	42233.5	99	_PGQTGKIA	44834.6	99	_PGQTGKIA	45478.1	99	PGQTGKIA_	47510.7	99	P_GQTGKIA	42909.2	99	_PGQTGKIA	17765.2	13
412	GQTGKIAD	Consensus_1-127	42570.7	99	GQTGKIAD_	41842.7	90	GQTGKIAD_	43517	95	GQTGKIAD_	47456.7	99	GQTGKIA_D	40234.2	95	GQTGKIAD_	42469.4	95
413	QTGKIADY	Consensus_1-127	11366.6	3.5	QTGKI_ADY	37693.5	75	_QTGKIADY	32028.5	45	QT_GKIADY	46266.2	90	Q_TGKIADY	14364.1	5.5	QT_GKIADY	40831.1	85
414	TGKIADYN	Consensus_1-127	39574.5	90	_TGKIADYN	42799.3	95	_TGKIADYN	44602.9	99	_TGKIADYN	46379.5	90	T_GKIADYN	43077.1	99	_TGKIADYN	43597.6	99
415	GKIADYNY	Consensus_1-127	36542.5	75	_GKIADYNY	39770.3	85	GKIADYNY_	40042.7	80	G_KIADYNY	46394.6	90	G_KIADYNY	32480.1	45	GKIADYN_Y	42935.6	95
416	KIADYNYK	Consensus_1-127	33980.2	60	KIADY_NYK	33395.6	60	KIADYNYK_	1317.8	2.5	KIADYN_YK	44135.8	70	KIADYNYK_	36448.1	70	_KIADYNYK	40532.7	85
417	IADYNYKL	Consensus_1-127	30693.5	39	_IADYNYKL	8314.1	13	_IADYNYKL	38728.6	75	_IADYNYKL	28129.3	21	I_ADYNYKL	35476.6	65	_IADYNYKL	39260.2	75
418	ADYNYKLP	Consensus_1-127	37911	80	ADYNYKLP_	42376.3	95	ADYNYKLP_	37648.6	70	ADYNYKLP_	45735.2	85	ADY_NYKLP	39554.4	90	ADYNYKLP_	40494.1	85
419	DYNYKLPD	Consensus_1-127	40536.6	95	D_YNYKLPD	43967.1	99	DYNYKLPD_	43299.5	95	_DYNYKLPD	39017.6	43	DYNYKLPD_	40111.7	95	DYNYKLPD_	44025.6	99
420	YNYKLPDD	Consensus_1-127	36671.6	75	YNYKLPDD_	42310.3	95	YNYKLPDD_	45020.8	99	YNYKLPDD_	40460.8	49	_YNYKLPDD	42636.1	99	YNY_KLPDD	44505.5	99
421	NYKLPDDF	Consensus_1-127	32536.4	49	N_YKLPDDF	38913	80	N_YKLPDDF	40460.8	85	N_YKLPDDF	5721.2	4	NY_KLPDDF	40877.1	95	NYKLPDD_F	42408.4	95
422	YKLPDDFT	Consensus_1-127	38815.5	85	YKLP_DDFT	39039.5	80	YKLPDDF_T	44607.2	99	Y_KLPDDFT	42019.2	60	YKLPDDFT_	41400.5	99	Y_KLPDDFT	40898.8	85
423	KLPDDFTG	Consensus_1-127	40840.4	95	KLPDDFTG_	20813.7	29	KL_PDDFTG	39531.3	80	KLPDDFTG_	39735.9	46	KLPDD_FTG	40538.4	95	KLPDDFTG_	41831	90
424	LPDDFTGC	Consensus_1-127	38985.5	85	LPDDFTGC_	28209.7	42	_LPDDFTGC	42459.8	90	_LPDDFTGC	45643.7	85	L_PDDFTGC	38302.7	80	_LPDDFTGC	27706.7	28
425	PDDFTGCV	Consensus_1-127	33211.4	55	P_DDFTGCV	37588.8	75	_PDDFTGCV	41420.2	85	_PDDFTGCV	47509.6	99	PD_DFTGCV	40207.7	95	_PDDFTGCV	25075	22
426	DDFTGCVI	Consensus_1-127	29406.2	34	DDFT_GCVI	35667.5	65	DDFTGCV_I	39088.1	75	_DDFTGCVI	43230.7	65	DDFTGC_VI	35782.3	65	DDF_TGCVI	41865.4	90
427	DFTGCVIA	Consensus_1-127	33503.1	55	D_FTGCVIA	32001.8	55	_DFTGCVIA	41700.8	90	_DFTGCVIA	44320	75	DFTGC_VIA	36937.3	75	DFTGCVIA_	42426.7	95
428	FTGCVIAW	Consensus_1-127	25362.4	20	FTGCVIAW_	15556.7	22	FTGCVIAW_	34679.3	55	FT_GCVIAW	27510.1	20	_FTGCVIAW	27095.4	23	FT_GCVIAW	33935	47
429	TGCVIAWN	Consensus_1-127	37955.4	80	_TGCVIAWN	32325.8	55	TGCVIAWN_	42581.7	90	_TGCVIAWN	45402.4	85	T_GCVIAWN	39840.9	90	_TGCVIAWN	43068.7	99
430	GCVIAWNS	Consensus_1-127	37482.8	80	GCVIAWNS_	33171.6	60	G_CVIAWNS	43449.7	95	GCVIAWNS_	46637.2	95	GCVIAWNS_	41121	95	GCVIAWNS_	44953.2	99
431	CVIAWNSN	Consensus_1-127	36845.9	75	CVIAWNSN_	39646.5	85	CVIAWNSN_	35897.1	60	CVIAWNSN_	43180.7	65	CVIAW_NSN	25280.7	19	CVIAWNSN_	40849.7	85
432	VIAWNSNN	Consensus_1-127	39913.8	90	VIAWNSNN_	42845.6	95	VIAWNSNN_	36155.2	65	VIAWNSNN_	42394.6	60	VIAWNSNN_	36518.8	70	_VIAWNSNN	41999.2	95
433	IAWNSNNL	Consensus_1-127	34937.6	65	_IAWNSNNL	23390.8	33	IAWNSN_NL	37391.6	70	_IAWNSNNL	26759.2	19	I_AWNSNNL	36139.9	70	_IAWNSNNL	28574.1	30
434	AWNSNNLD	Consensus_1-127	40348.9	95	AWNSNNLD_	43986.6	99	AWNSNNLD_	42928.2	95	AWNSNNLD_	35311.6	33	AWNSN_NLD	41652.1	99	AWNSNNLD_	42440.5	95
435	WNSNNLDS	Consensus_1-127	36614.5	75	W_NSNNLDS	43498.6	95	WNSNNLDS_	44871.5	99	W_NSNNLDS	41855.9	60	_WNSNNLDS	41104.6	95	WNSNNLDS_	43979.9	99
436	NSNNLDSK	Consensus_1-127	33203.2	55	NSNNLDS_K	42532.5	95	NSNN_LDSK	28495	34	NSNN_LDSK	47653.8	99	NSNNLDSK_	39873.2	90	NSNNLDSK_	43330.5	99
437	SNNLDSKV	Consensus_1-127	31213.3	42	_SNNLDSKV	37288.6	75	S_NNLDSKV	43167.6	95	_SNNLDSKV	46055.5	90	S_NNLDSKV	39883.6	90	_SNNLDSKV	41407.7	90
438	NNLDSKVG	Consensus_1-127	42416.2	99	NNLDSKVG_	45673.9	99	NNLDSKVG_	45541.1	99	NNLDSKVG_	47336.2	99	N_NLDSKVG	42640.7	99	NNLDSKVG_	43480.3	99
439	NLDSKVGG	Consensus_1-127	32360.1	48	NLDSKVGG_	35514.6	65	NLDSKV_GG	41760.4	90	NLDSKVGG_	47921.1	99	N_LDSKVGG	39694.6	90	NLDSKVGG_	44088.1	99
440	LDSKVGGN	Consensus_1-127	39298	90	_LDSKVGGN	41475.4	90	_LDSKVGGN	42741.4	95	_LDSKVGGN	47409.5	99	LDSKVGGN_	40406.6	95	LDSKVGGN_	43880.1	99
441	DSKVGGNY	Consensus_1-127	25769.2	21	DS_KVGGNY	40656.1	85	DS_KVGGNY	39141	75	_DSKVGGNY	46915.5	95	D_SKVGGNY	17689.6	7.5	DSK_VGGNY	43109.3	99
442	SKVGGNYN	Consensus_1-127	40015.4	90	_SKVGGNYN	44552.7	99	SKVG_GNYN	44873	99	_SKVGGNYN	46832.8	95	SKVGGNYN_	40003.8	90	_SKVGGNYN	41788	90
443	KVGGNYNY	Consensus_1-127	29672.1	35	KVGGNYN_Y	38894.9	80	KVGGNYNY_	17212.5	15	KV_GGNYNY	41051.7	55	K_VGGNYNY	33944.2	55	_KVGGNYNY	40882.4	85
444	VGGNYNYL	Consensus_1-127	32383.6	48	_VGGNYNYL	28514.8	43	_VGGNYNYL	40041.4	80	_VGGNYNYL	24651.1	17	V_GGNYNYL	32860.4	47	_VGGNYNYL	39413.4	75
445	GGNYNYLY	Consensus_1-127	21835.8	12	_GGNYNYLY	38723.2	80	GGNYNYLY_	30843.6	41	GGNYNYL_Y	43428.1	65	G_GNYNYLY	37013.7	75	GGNYNY_LY	43224.1	99
446	GNYNYLYR	Consensus_1-127	34271.9	60	GNYN_YLYR	37656.4	75	GNYNYLYR_	21311.4	20	GNYNY_LYR	45379.3	80	GNYNYLYR_	35311.9	65	G_NYNYLYR	43572.1	99
447	NYNYLYRL	Consensus_1-127	29024.3	32	N_YNYLYRL	19855.9	27	N_YNYLYRL	36944.1	65	N_YNYLYRL	2595.7	2.5	NY_NYLYRL	38248.9	80	N_YNYLYRL	41543.2	90
448	YNYLYRLF	Consensus_1-127	21993.8	13	YNYLYR_LF	27559.9	41	YNYLYRL_F	30418.1	40	YNYLYRLF_	811.8	1	_YNYLYRLF	28004.2	26	Y_NYLYRLF	32707.2	42
449	NYLYRLFR	Consensus_1-127	33644	55	N_YLYRLFR	32901	55	N_YLYRLFR	20016.8	19	N_YLYRLFR	16994.3	11	NYLYRLFR_	34638.8	60	N_YLYRLFR	38955.1	75
450	YLYRLFRK	Consensus_1-127	28083.1	29	YLYRLF_RK	10844.7	16	YLY_RLFRK	170.4	0.7	YLY_RLFRK	25854.7	18	_YLYRLFRK	34164.9	55	YLY_RLFRK	39776.7	80
451	LYRLFRKS	Consensus_1-127	37830.3	80	_LYRLFRKS	32720.7	55	_LYRLFRKS	35431	60	_LYRLFRKS	32112.1	27	LY_RLFRKS	38138.1	80	LYRLFRKS_	36346.6	60
452	YRLFRKSN	Consensus_1-127	38680.1	85	YRLFRKSN_	43691.1	95	Y_RLFRKSN	43405	95	Y_RLFRKSN	44051.3	70	_YRLFRKSN	40134.3	95	YRLFRKSN_	39636.3	80
453	RLFRKSNL	Consensus_1-127	30134.8	37	RLFRKSN_L	10020.1	15	RLFRKS_NL	14918.6	13	RLFRKSNL_	30105.1	23	RLFRKSN_L	38949.7	85	_RLFRKSNL	20692.9	16
454	LFRKSNLK	Consensus_1-127	33118.9	55	_LFRKSNLK	36583.7	70	_LFRKSNLK	823.2	1.8	_LFRKSNLK	40383.4	49	LF_RKSNLK	39046.7	85	_LFRKSNLK	39828.8	80
455	FRKSNLKP	Consensus_1-127	41595.8	99	FRKSNLKP_	41856.8	90	FRKSNLKP_	42909.2	95	_FRKSNLKP	43414.9	65	_FRKSNLKP	39231.8	90	FRKSNLKP_	40849.7	85
456	RKSNLKPF	Consensus_1-127	35771.1	70	RK_SNLKPF	39006.6	80	R_KSNLKPF	38220.7	70	R_KSNLKPF	24202.9	17	R_KSNLKPF	38168.3	80	R_KSNLKPF	25269.5	23
457	KSNLKPFE	Consensus_1-127	36844.7	75	KSNLKPFE_	39396.4	80	KSNLKPFE_	36864.6	65	KSNLKPFE_	44815.7	75	KSNLKPFE_	41204.8	95	KSNLK_PFE	41512.2	90
458	SNLKPFER	Consensus_1-127	38552.2	85	_SNLKPFER	40182.5	85	S_NLKPFER	35323.8	60	_SNLKPFER	44665.2	75	SNLKPFER_	40366.8	95	_SNLKPFER	42686.4	95
459	NLKPFERD	Consensus_1-127	41236	95	NLKPFERD_	39727.3	85	NLKP_FERD	43370.8	95	NLKPFERD_	45728.8	85	N_LKPFERD	42608.5	99	NLKPFERD_	44359.4	99
460	LKPFERDI	Consensus_1-127	38735.3	85	_LKPFERDI	33226.9	60	_LKPFERDI	40533.1	85	_LKPFERDI	43383.9	65	L_KPFERDI	41040.6	95	LKPFERD_I	42601.5	95
461	KPFERDIS	Consensus_1-127	39020.9	85	KPFERDIS_	40434.1	85	KPFERDIS_	43139.6	95	KPFERDIS_	46765	95	K_PFERDIS	41709.4	99	KPFERDIS_	19276.7	14
462	PFERDIST	Consensus_1-127	40046.6	90	_PFERDIST	40809.9	85	_PFERDIST	45334.2	99	_PFERDIST	43499.6	65	PFERDIST_	41336.1	99	_PFERDIST	26453.7	25
463	FERDISTE	Consensus_1-127	41183.8	95	FERDISTE_	40654.8	85	FERDISTE_	42909.6	95	FERDISTE_	44385.8	75	_FERDISTE	37897.1	80	FERDISTE_	36675.2	60
464	ERDISTEI	Consensus_1-127	34796.1	65	ER_DISTEI	40095.2	85	_ERDISTEI	41785.3	90	_ERDISTEI	44567.2	75	E_RDISTEI	36866.2	75	E_RDISTEI	34780.7	55
465	RDISTEIY	Consensus_1-127	12648.3	4	R_DISTEIY	36148.5	70	R_DISTEIY	30350.4	39	RDISTEI_Y	44396.8	75	RDIS_TEIY	37222.1	75	RDI_STEIY	37733	65
466	DISTEIYQ	Consensus_1-127	37216.9	75	DISTEIYQ_	39457.4	80	DI_STEIYQ	43336.6	95	DIS_TEIYQ	46097.3	90	DISTEIYQ_	35092.2	60	DISTEI_YQ	43549	99
467	ISTEIYQA	Consensus_1-127	32563.5	49	_ISTEIYQA	24662.8	35	_ISTEIYQA	41119.3	85	ISTEIYQA_	41969.3	60	I_STEIYQA	36806.8	70	ISTEIYQA_	42314	95
468	STEIYQAG	Consensus_1-127	22794.2	14	STEIYQAG_	39378.9	80	ST_EIYQAG	40664.4	85	STEIYQAG_	44695.6	75	S_TEIYQAG	36710.9	70	ST_EIYQAG	40664.4	85
469	TEIYQAGS	Consensus_1-127	29862.8	36	_TEIYQAGS	43472.7	95	_TEIYQAGS	44096.2	99	TEIYQAGS_	47401.8	99	TEIYQAGS_	37052.1	75	TEIYQAGS_	42644.4	95
470	EIYQAGST	Consensus_1-127	33742.8	55	EIYQAGST_	41820.6	90	EIYQAG_ST	40286.1	80	EIYQAGST_	45894.3	85	EIYQAGST_	26147.3	21	EIYQAGST_	38014.5	70
471	IYQAGSTP	Consensus_1-127	38610.2	85	_IYQAGSTP	41376.3	90	_IYQAGSTP	38692.2	75	_IYQAGSTP	10570.7	6.5	IYQAGS_TP	35421.4	65	_IYQAGSTP	38977.9	75
472	YQAGSTPC	Consensus_1-127	35501.6	65	YQ_AGSTPC	28075.2	42	YQAGST_PC	40155.5	80	YQ_AGSTPC	30675.6	24	_YQAGSTPC	33522.3	50	YQAGST_PC	35575	55
473	QAGSTPCN	Consensus_1-127	39186.8	90	QAGSTPCN_	43334.2	95	QAGSTPCN_	43184	95	QAGSTPCN_	46234.2	90	_QAGSTPCN	41106.8	95	_QAGSTPCN	42465.8	95
474	AGSTPCNG	Consensus_1-127	41540.5	99	AGSTPCNG_	42011.1	90	AGSTPCNG_	42423.1	90	AGSTPCNG_	46506.2	95	A_GSTPCNG	43099	99	AGSTPCNG_	44187.9	99
475	GSTPCNGV	Consensus_1-127	33438.2	55	GSTPCN_GV	31634.2	55	GSTPCN_GV	38435.1	75	GS_TPCNGV	46899.3	95	G_STPCNGV	40365.9	95	GSTPCNG_V	39049.7	75
476	STPCNGVE	Consensus_1-127	38499.7	85	STPCNGVE_	42287.9	95	STPCNGVE_	43053.8	95	ST_PCNGVE	45298.8	80	STPCNGVE_	35383.5	65	STPCN_GVE	35713.8	55
477	TPCNGVEG	Consensus_1-127	38410.6	85	TPCNGVEG_	41748.2	90	_TPCNGVEG	45164.8	99	TPCNGVEG_	44467	75	T_PCNGVEG	40451.6	95	_TPCNGVEG	30250.7	34
478	PCNGVEGF	Consensus_1-127	32525.1	48	PCN_GVEGF	38316.4	75	_PCNGVEGF	42970.5	95	_PCNGVEGF	40348.5	49	P_CNGVEGF	39863.8	90	_PCNGVEGF	30339.5	35
479	CNGVEGFN	Consensus_1-127	42295.7	99	CNGVEGFN_	41067.2	90	CNGVEGFN_	44778.4	99	C_NGVEGFN	45829.3	85	CNGVEGFN_	40328	95	C_NGVEGFN	44891.4	99
480	NGVEGFNC	Consensus_1-127	38940.8	85	NGVEGFNC_	41216.8	90	NGVE_GFNC	44481.4	99	NGVEGFNC_	45579.6	85	N_GVEGFNC	41320.4	99	NGVEGFNC_	43847.4	99
481	GVEGFNCY	Consensus_1-127	9025.9	3	GVEGFNC_Y	34776.2	65	GVEGFNCY_	27378.9	32	GV_EGFNCY	46515.7	95	_GVEGFNCY	25879.9	20	GV_EGFNCY	40664.9	85
482	VEGFNCYF	Consensus_1-127	18094	7.5	_VEGFNCYF	30111.6	47	_VEGFNCYF	35918.5	60	_VEGFNCYF	21340	14	VEGFNCY_F	25766.7	20	_VEGFNCYF	40108.6	80
483	EGFNCYFP	Consensus_1-127	30887.7	40	EGFNCYFP_	35426.8	65	EGFNCYFP_	42618.1	90	EGFNCYFP_	42475.4	60	E_GFNCYFP	37558.7	75	EGFNCYFP_	41143.3	90
484	GFNCYFPL	Consensus_1-127	24648.4	18	GFNCYF_PL	6149	11	G_FNCYFPL	31908.5	44	GFNCYFPL_	17318.8	11	GF_NCYFPL	33537.9	50	GFNC_YFPL	35283.3	55
485	FNCYFPLQ	Consensus_1-127	31705.8	44	_FNCYFPLQ	31214.6	50	FNCYFPLQ_	39157.1	75	_FNCYFPLQ	36718.9	36	_FNCYFPLQ	34155.3	55	F_NCYFPLQ	43826.5	99
486	NCYFPLQS	Consensus_1-127	36409.5	70	NCYFPLQS_	34436.2	60	NCY_FPLQS	39921.6	80	NCYFPLQS_	45916.2	85	NCYFPLQS_	42480	99	NCYFPLQS_	44322.4	99
487	CYFPLQSY	Consensus_1-127	24917.9	19	C_YFPLQSY	32146.9	55	C_YFPLQSY	18389.1	16	C_YFPLQSY	14853.5	9	CYFPL_QSY	30329.1	35	C_YFPLQSY	37198.4	65
488	YFPLQSYG	Consensus_1-127	32145.9	46	Y_FPLQSYG	36460.4	70	Y_FPLQSYG	42082.5	90	YFPLQSYG_	24881.8	17	YFPLQSY_G	37679.6	80	YFPLQSYG_	41429.7	90
489	FPLQSYGF	Consensus_1-127	31407	43	FPLQSY_GF	33307.2	60	F_PLQSYGF	38510.5	75	FPLQSYG_F	4927.4	3.5	_FPLQSYGF	24960	18	FPLQSYG_F	5329	4.5
490	PLQSYGFQ	Consensus_1-127	36037.6	70	PLQSYGFQ_	37993.6	75	PLQSYGFQ_	42919.4	95	PLQSYGFQ_	43905.3	70	PLQSYGFQ_	34396	55	_PLQSYGFQ	30297.2	34
491	LQSYGFQP	Consensus_1-127	34985.3	65	LQSYGFQP_	31246.4	50	_LQSYGFQP	37771	70	LQSYGFQP_	39134.7	44	L_QSYGFQP	34585.9	60	LQSYGFQP_	41510	90
492	QSYGFQPT	Consensus_1-127	29853.7	36	QSY_GFQPT	31509.5	55	_QSYGFQPT	34197.8	55	QSYGFQPT_	44825.4	80	QSYGFQPT_	35250.9	60	QSYGFQPT_	37974.3	70
493	SYGFQPTN	Consensus_1-127	40724.3	95	_SYGFQPTN	42220.2	95	S_YGFQPTN	41044.6	85	_SYGFQPTN	25841.6	18	SYG_FQPTN	40809.5	95	_SYGFQPTN	43082.2	99
494	YGFQPTNG	Consensus_1-127	37436.2	80	YGFQPTNG_	41058.4	90	YGFQPTNG_	41997.4	90	YGFQPTNG_	36377.2	36	_YGFQPTNG	42048.8	99	YGFQPTNG_	40081.3	80
495	GFQPTNGV	Consensus_1-127	36137.9	70	_GFQPTNGV	31836.8	55	G_FQPTNGV	37820.1	70	G_FQPTNGV	41550	55	GFQP_TNGV	39926.4	90	GFQPTNG_V	39042.9	75
496	FQPTNGVG	Consensus_1-127	40392.6	95	FQPTNGVG_	38827.6	80	FQPTNGVG_	43311.7	95	FQPTNGVG_	42164.1	60	_FQPTNGVG	34608.8	60	FQPTNGVG_	41741.5	90
497	QPTNGVGY	Consensus_1-127	32693.8	49	QP_TNGVGY	39326.1	80	_QPTNGVGY	38395.3	75	_QPTNGVGY	44871.1	80	_QPTNGVGY	27255.6	24	QPTNGVG_Y	24065.2	21
498	PTNGVGYQ	Consensus_1-127	37421.2	80	PTNGVGYQ_	42285.1	95	PTNGVG_YQ	43273.3	95	PTNGVGYQ_	46494.6	95	PTNGVGYQ_	34127.6	55	PTNGV_GYQ	28723.2	30
499	TNGVGYQP	Consensus_1-127	37758.3	80	TNGVGYQP_	40941.7	90	_TNGVGYQP	42791.9	95	_TNGVGYQP	43320.6	65	T_NGVGYQP	38818.4	85	_TNGVGYQP	43020.7	95
500	NGVGYQPY	Consensus_1-127	24229.8	17	N_GVGYQPY	38364.1	75	NG_VGYQPY	37993.2	70	N_GVGYQPY	44865.2	80	N_GVGYQPY	31373.4	39	NGVG_YQPY	41826.9	90
501	GVGYQPYR	Consensus_1-127	39963.5	90	GVG_YQPYR	41693.2	90	GV_GYQPYR	18311	16	GV_GYQPYR	46700.3	95	GVGYQPYR_	36814.8	70	GV_GYQPYR	44318.6	99
502	VGYQPYRV	Consensus_1-127	35648.2	70	VGYQ_PYRV	28016.3	42	_VGYQPYRV	36779.3	65	VGYQPYRV_	33209.6	29	V_GYQPYRV	42079.3	99	_VGYQPYRV	40283.9	85
503	GYQPYRVV	Consensus_1-127	36296.2	70	_GYQPYRVV	37003.3	70	G_YQPYRVV	35487	60	G_YQPYRVV	19295.5	12	GYQP_YRVV	40375.5	95	G_YQPYRVV	37203.6	65
504	YQPYRVVV	Consensus_1-127	29973.1	36	YQ_PYRVVV	6800.3	12	YQ_PYRVVV	36342.2	65	YQ_PYRVVV	17693.4	11	_YQPYRVVV	35011	60	YQPYRV_VV	31660.5	39
505	QPYRVVVL	Consensus_1-127	29460.9	34	QPYRVV_VL	24611.1	35	_QPYRVVVL	34663.1	55	QPYRVVVL_	29897.4	23	_QPYRVVVL	35427.5	65	_QPYRVVVL	1211.2	1.9
506	PYRVVVLS	Consensus_1-127	34677	60	_PYRVVVLS	33045.1	55	_PYRVVVLS	40350.2	80	_PYRVVVLS	28791.9	22	PY_RVVVLS	37585.1	75	_PYRVVVLS	29904.8	33
507	YRVVVLSF	Consensus_1-127	23325.6	15	YR_VVVLSF	20318.6	28	Y_RVVVLSF	32473.1	46	Y_RVVVLSF	3640.1	3	_YRVVVLSF	27984.8	26	Y_RVVVLSF	22541.6	18
508	RVVVLSFE	Consensus_1-127	34408.3	60	RVVVLSFE_	27299.3	40	RVVVLSFE_	29757.3	38	RV_VVLSFE	42767.3	65	RVVVLSFE_	33136.4	48	RVV_VLSFE	33603.3	46
509	VVVLSFEL	Consensus_1-127	30181.7	37	VV_VLSFEL	7593.7	13	VV_VLSFEL	32829.2	47	VV_VLSFEL	28050.9	21	V_VVLSFEL	31094	38	_VVVLSFEL	27011.4	26
510	VVLSFELL	Consensus_1-127	27266.3	26	VVLS_FELL	10862.5	16	VVLSFEL_L	28415.9	34	VVLSFELL_	22881.2	15	VVLS_FELL	30204.9	34	_VVLSFELL	34096.6	48
511	VLSFELLH	Consensus_1-127	31565.8	44	VL_SFELLH	19650.1	27	VLSFELLH_	18115.2	16	VLS_FELLH	39157.6	44	V_LSFELLH	36463.5	70	_VLSFELLH	40523	85
512	LSFELLHA	Consensus_1-127	21300.5	12	LS_FELLHA	8020.3	13	_LSFELLHA	33802.7	55	_LSFELLHA	42856.3	65	L_SFELLHA	33419.1	50	LSFELLHA_	36054.4	60
513	SFELLHAP	Consensus_1-127	37002.1	75	SFELLHAP_	30961	49	S_FELLHAP	38314.3	75	SFELLHAP_	38916	43	SF_ELLHAP	37025.3	75	_SFELLHAP	37080.6	65
514	FELLHAPA	Consensus_1-127	32811.8	50	F_ELLHAPA	25904.5	37	F_ELLHAPA	39205	75	FELLHAPA_	44081.4	70	_FELLHAPA	34902.1	60	FELLH_APA	36313.5	60
515	ELLHAPAT	Consensus_1-127	36208	70	ELLHAPAT_	34933.4	65	ELLHAPAT_	41246.7	85	ELLHAPAT_	44337.3	75	ELLHAPAT_	38403.1	85	EL_LHAPAT	41303.4	90
516	LLHAPATV	Consensus_1-127	32317.1	47	LL_HAPATV	1162.4	4.5	_LLHAPATV	27104.8	31	LLHAPATV_	35022	32	L_LHAPATV	36420.6	70	LLHAPAT_V	30941.6	36
517	LHAPATVC	Consensus_1-127	35554.2	65	LHAPATVC_	34607.6	65	_LHAPATVC	36115.3	60	_LHAPATVC	39554.8	45	LHAPAT_VC	37131.6	75	LHAPATVC_	35103.9	55
518	HAPATVCG	Consensus_1-127	38096.9	80	HAPATVCG_	39637.5	85	HAPATVCG_	41048.2	85	HAPATVCG_	43924.7	70	_HAPATVCG	31463.8	40	HAPATVCG_	39888.3	80
519	APATVCGP	Consensus_1-127	37843.8	80	APATVCGP_	39107.6	80	APATVCGP_	41239.1	85	APATVCGP_	46138.3	90	A_PATVCGP	34608.4	60	APATVCGP_	6138.2	5
520	PATVCGPK	Consensus_1-127	37925.4	80	_PATVCGPK	40890.8	90	_PATVCGPK	30652.7	40	_PATVCGPK	47683.7	99	P_ATVCGPK	36659	70	_PATVCGPK	23466.9	20
521	ATVCGPKK	Consensus_1-127	38571	85	ATVCGP_KK	42829.4	95	AT_VCGPKK	10480.1	9	AT_VCGPKK	47933.5	99	ATVCGPKK_	36282.5	70	ATVC_GPKK	40521.7	85
522	TVCGPKKS	Consensus_1-127	41396.5	95	_TVCGPKKS	45448.1	99	TVCG_PKKS	41834.1	90	TVCGPKKS_	47726.5	99	T_VCGPKKS	40675.9	95	TVCGPKKS_	41581.9	90
523	VCGPKKST	Consensus_1-127	42181.4	99	VCGPKKS_T	45144.3	99	_VCGPKKST	44584.5	99	_VCGPKKST	45643.7	85	VCGPKKST_	43062.2	99	_VCGPKKST	42240.8	95
524	CGPKKSTN	Consensus_1-127	43158.7	99	_CGPKKSTN	45471.2	99	CGPKKSTN_	45151.1	99	CGPKKSTN_	44979	80	CGPKKS_TN	42820.1	99	CGPKKSTN_	43405.5	99
525	GPKKSTNL	Consensus_1-127	40838.2	95	GP_KKSTNL	43029.6	95	G_PKKSTNL	41497.4	90	GP_KKSTNL	39071.6	44	G_PKKSTNL	40015	90	G_PKKSTNL	1904.4	2.5
526	PKKSTNLV	Consensus_1-127	38028.9	80	_PKKSTNLV	43167.6	95	_PKKSTNLV	42376.7	90	_PKKSTNLV	42297.5	60	P_KKSTNLV	40695.3	95	_PKKSTNLV	11438.7	8
527	KKSTNLVK	Consensus_1-127	38417.3	85	KK_STNLVK	41543.7	90	KKSTNLVK_	11267	9.5	K_KSTNLVK	45904.8	85	K_KSTNLVK	41504.1	99	_KKSTNLVK	38009.2	70
528	KSTNLVKN	Consensus_1-127	40086.9	90	KSTNLV_KN	41972.4	90	KSTNLVKN_	41055.7	85	KS_TNLVKN	46047	90	K_STNLVKN	42006.5	99	KSTNLVKN_	43545.2	99
529	STNLVKNK	Consensus_1-127	39512.9	90	STNLVKNK_	40134.7	85	ST_NLVKNK	9990.7	8.5	STNLVK_NK	47333.1	99	STNLVKNK_	38420.2	85	STNLVKNK_	40852.3	85
530	TNLVKNKC	Consensus_1-127	39521.5	90	TNLVK_NKC	43732.2	95	_TNLVKNKC	42179.1	90	_TNLVKNKC	46332.9	90	TNL_VKNKC	40882.4	95	_TNLVKNKC	42770.1	95
531	NLVKNKCV	Consensus_1-127	34546.3	60	NL_VKNKCV	27311.7	40	NLVKNKC_V	39259.8	75	NLVKNKCV_	46043	90	NLVKNKCV_	39456.1	90	NLVKNKC_V	40987.8	85
532	LVKNKCVN	Consensus_1-127	40303.1	95	LVKNK_CVN	39508.6	80	LVKNKCVN_	40057.5	80	LVKNKCVN_	46827.8	95	L_VKNKCVN	39225.4	90	LVKNKCVN_	41300.8	90
533	VKNKCVNF	Consensus_1-127	37420	80	VKNKCVN_F	36623.3	70	_VKNKCVNF	37564	70	_VKNKCVNF	27735.2	20	V_KNKCVNF	34371.1	55	_VKNKCVNF	40260.4	80
534	KNKCVNFN	Consensus_1-127	39803.9	90	KNKCVNFN_	41149.1	90	KNKCVNFN_	41410.4	85	K_NKCVNFN	44628.5	75	KNKCVNFN_	41922.1	99	KNKCVNFN_	42934.7	95
535	NKCVNFNF	Consensus_1-127	32084.7	46	NK_CVNFNF	35075.8	65	NK_CVNFNF	40837.7	85	N_KCVNFNF	21955	14	N_KCVNFNF	36302.1	70	N_KCVNFNF	41630.1	90
536	KCVNFNFN	Consensus_1-127	38761.3	85	KC_VNFNFN	37197.1	70	KCVNFNFN_	42007.9	90	K_CVNFNFN	43383.9	65	KCVNFNFN_	41430.1	99	_KCVNFNFN	44868.1	99
537	CVNFNFNG	Consensus_1-127	30976.4	41	CVNFNFNG_	34151.2	60	CV_NFNFNG	35807.5	60	CVNFNFNG_	42756.7	65	C_VNFNFNG	34045	55	CVNFNFNG_	43840.2	99
538	VNFNFNGL	Consensus_1-127	27429.3	26	_VNFNFNGL	27181.7	40	_VNFNFNGL	34546.3	55	_VNFNFNGL	35466.3	33	V_NFNFNGL	32443.2	44	_VNFNFNGL	37231.4	65
539	NFNFNGLT	Consensus_1-127	33842.3	60	N_FNFNGLT	38163.3	75	N_FNFNGLT	39550.1	80	NFNFNGLT_	39026.4	43	NFNFNGLT_	38950.1	85	NFNFNGLT_	41426.1	90
540	FNFNGLTG	Consensus_1-127	34710	65	FNFNGLTG_	34579.6	65	FNFNGLTG_	41015.3	85	FNFNGLTG_	38458	42	_FNFNGLTG	35100.5	60	FNFNGLTG_	40210.7	80
541	NFNGLTGT	Consensus_1-127	36075.8	70	N_FNGLTGT	37311.2	75	N_FNGLTGT	41800.7	90	NFNGLTGT_	42488.3	60	NFNGLTGT_	37588.8	75	NFNGLTGT_	39354.2	75
542	FNGLTGTG	Consensus_1-127	40656.5	95	FNGLTGTG_	39706.6	85	F_NGLTGTG	43398.5	95	_FNGLTGTG	41912.1	60	_FNGLTGTG	37566.8	75	F_NGLTGTG	41115.3	90
543	NGLTGTGV	Consensus_1-127	34313.5	60	NGLT_GTGV	36834.3	70	N_GLTGTGV	41770.4	90	NGLTGTGV_	45967.4	90	N_GLTGTGV	40352.8	95	N_GLTGTGV	38760.5	75
544	GLTGTGVL	Consensus_1-127	32249	47	GL_TGTGVL	16360.9	23	GLTGTGV_L	30488.9	40	GL_TGTGVL	43367	65	G_LTGTGVL	33397.8	50	GLTG_TGVL	24504	21
545	LTGTGVLT	Consensus_1-127	28002	28	LTGTGVLT_	26206.5	38	_LTGTGVLT	35476.2	60	LTGTGVLT_	42986.3	65	LTGTGVLT_	33854	55	LT_GTGVLT	38694.7	75
546	TGTGVLTE	Consensus_1-127	38916.4	85	_TGTGVLTE	39446.7	80	_TGTGVLTE	42128	90	_TGTGVLTE	44151.5	70	T_GTGVLTE	39762.1	90	_TGTGVLTE	37144.1	65
547	GTGVLTES	Consensus_1-127	37286.6	75	GTGVLTES_	34964.8	65	GT_GVLTES	42298.4	90	GT_GVLTES	47525.5	99	GTGVLTES_	37947.6	80	GT_GVLTES	39834.9	80
548	TGVLTESN	Consensus_1-127	40426.7	95	_TGVLTESN	43014.2	95	_TGVLTESN	44150.6	99	TGVLTESN_	46731.6	95	T_GVLTESN	42181.9	99	TGVLTESN_	42716.9	95
549	GVLTESNK	Consensus_1-127	40055.3	90	GVLTESNK_	44669.5	99	GV_LTESNK	10459.1	9	GVL_TESNK	47412.6	99	GVLTESNK_	39693.8	90	G_VLTESNK	43639.6	99
550	VLTESNKK	Consensus_1-127	38216.2	85	VL_TESNKK	42102.1	90	VLTE_SNKK	11431.1	9.5	VL_TESNKK	46536.9	95	V_LTESNKK	40805	95	_VLTESNKK	43443.6	99
551	LTESNKKF	Consensus_1-127	27017.2	25	LTESNK_KF	40911.6	90	_LTESNKKF	40920.9	85	LT_ESNKKF	37055.7	37	L_TESNKKF	33027.6	48	LT_ESNKKF	37876.2	70
552	TESNKKFL	Consensus_1-127	36860.6	75	_TESNKKFL	43557	95	_TESNKKFL	41321.8	85	TESNKKFL_	42305.7	60	TESNKKF_L	39944.1	90	TESNK_KFL	38803.7	75
553	ESNKKFLP	Consensus_1-127	29769.5	35	ESNKKFLP_	40064.4	85	ESNKKFLP_	40198.1	80	ESNKKFLP_	44257.7	75	E_SNKKFLP	31245.4	39	ESNKKFLP_	42902.7	95
554	SNKKFLPF	Consensus_1-127	20981.9	11	_SNKKFLPF	33716.9	60	S_NKKFLPF	32098.6	45	_SNKKFLPF	16197.2	10	S_NKKFLPF	29177.4	30	_SNKKFLPF	28938.1	31
555	NKKFLPFQ	Consensus_1-127	41963.8	99	NKKFLPFQ_	38771	80	NK_KFLPFQ	43134.5	95	N_KKFLPFQ	45402.9	85	N_KKFLPFQ	39136.4	85	N_KKFLPFQ	40818.3	85
556	KKFLPFQQ	Consensus_1-127	37911.4	80	KKFLPFQQ_	36682.4	70	KKFLPFQQ_	39094.5	75	KKFLPFQQ_	43887.7	70	K_KFLPFQQ	40530.9	95	KKFLPFQ_Q	36700.6	60
557	KFLPFQQF	Consensus_1-127	29391.9	34	KFLPFQQ_F	30792.6	49	K_FLPFQQF	29132.6	36	KFLPFQQF_	547.1	0.8	KFLP_FQQF	37798	80	_KFLPFQQF	35583.5	55
558	FLPFQQFG	Consensus_1-127	34417.9	60	FL_PFQQFG	11457.6	17	FL_PFQQFG	35791.6	60	FLPFQQFG_	33084.1	28	_FLPFQQFG	33565.1	50	FLPFQQFG_	44341.1	99
559	LPFQQFGR	Consensus_1-127	36091	70	LPFQ_QFGR	36725.6	70	_LPFQQFGR	28417.4	34	_LPFQQFGR	45170.1	80	L_PFQQFGR	35188	60	LPFQQFGR_	24635.1	21
560	PFQQFGRD	Consensus_1-127	41935.7	99	PFQQFGRD_	43931.9	99	PFQQFGRD_	45518.5	99	_PFQQFGRD	42702.1	60	PFQQ_FGRD	40716.9	95	_PFQQFGRD	37156.1	65
561	FQQFGRDI	Consensus_1-127	36529.5	75	FQQFGRD_I	26675.9	39	FQ_QFGRDI	38776	75	FQQFGR_DI	33498.7	29	_FQQFGRDI	35830	65	FQQFGRD_I	39613.1	80
562	QQFGRDIA	Consensus_1-127	34459.3	60	QQF_GRDIA	28147.8	42	QQFGRDI_A	41752.8	90	QQFGRDIA_	46665.9	95	QQFGR_DIA	36336.3	70	QQFGRDIA_	34942.9	55
563	QFGRDIAD	Consensus_1-127	40786.1	95	QFGRDIAD_	40278.2	85	_QFGRDIAD	44438.6	99	QFGRDIAD_	43113.5	65	QFGRDIA_D	40395.2	95	_QFGRDIAD	41302.5	90
564	FGRDIADT	Consensus_1-127	40719.1	95	FGRDIADT_	37519.7	75	F_GRDIADT	44422.8	99	FGRDIADT_	44457.9	75	_FGRDIADT	42538.4	99	FGRDIADT_	39502.2	80
565	GRDIADTT	Consensus_1-127	41502.3	99	_GRDIADTT	41599.4	90	G_RDIADTT	45164.3	99	G_RDIADTT	47920.6	99	G_RDIADTT	42286	99	GRDIADTT_	39671	80
566	RDIADTTD	Consensus_1-127	40573.5	95	RDIADTTD_	44923.5	99	R_DIADTTD	42829.4	95	RDIADTTD_	44323.4	75	RDIADT_TD	41260.6	99	RDIADTT_D	39487.3	80
567	DIADTTDA	Consensus_1-127	34781.5	65	DIADTTDA_	42566	95	DIADTT_DA	44557.6	99	DIADTTDA_	47546.1	99	D_IADTTDA	26174.7	21	DIADTTDA_	41145.5	90
568	IADTTDAV	Consensus_1-127	26773.1	24	IADT_TDAV	12483.1	18	_IADTTDAV	40036.7	80	_IADTTDAV	44390.6	75	I_ADTTDAV	32592.7	45	_IADTTDAV	31025.7	37
569	ADTTDAVR	Consensus_1-127	36229.1	70	_ADTTDAVR	43116.3	95	_ADTTDAVR	40493.2	85	A_DTTDAVR	47617.2	99	ADTTDAVR_	41581.9	99	_ADTTDAVR	41680.5	90
570	DTTDAVRD	Consensus_1-127	40556.8	95	DTTDAVRD_	44683.1	99	DT_TDAVRD	45544.6	99	DTTDA_VRD	47541	99	D_TTDAVRD	35391.9	65	DTTDAV_RD	45106.2	99
571	TTDAVRDP	Consensus_1-127	15537.2	5.5	TTDAVRDP_	41732.4	90	TTDAVRDP_	41787.1	90	TTDAVRDP_	47354.6	99	T_TDAVRDP	37890.9	80	TTDAVRDP_	35155.6	55
572	TDAVRDPQ	Consensus_1-127	29835.9	36	_TDAVRDPQ	42823.4	95	_TDAVRDPQ	44398.3	99	_TDAVRDPQ	47193	99	TDAVRDPQ_	38883.6	85	_TDAVRDPQ	35636.7	55
573	DAVRDPQT	Consensus_1-127	42033.3	99	D_AVRDPQT	46080.4	99	DAVRDPQT_	46492.6	99	_DAVRDPQT	46686.1	95	DAVRDPQT_	40824.9	95	DAV_RDPQT	44443.4	99
574	AVRDPQTL	Consensus_1-127	38685.5	85	AVRDPQT_L	33045.5	55	AV_RDPQTL	29278.2	36	AVRDPQTL_	36273.5	35	A_VRDPQTL	37793.9	80	AVRDPQT_L	3391.9	3.5
575	VRDPQTLE	Consensus_1-127	40538.4	95	VRDPQTLE_	42238	95	VRDPQTLE_	40283.9	80	_VRDPQTLE	47036	95	V_RDPQTLE	39878.4	90	_VRDPQTLE	38862.5	75
576	RDPQTLEI	Consensus_1-127	34277.1	60	R_DPQTLEI	30458.9	48	R_DPQTLEI	35315	60	R_DPQTLEI	26575.7	19	RDPQ_TLEI	41561.7	99	RDPQ_TLEI	32069.8	40
577	DPQTLEIL	Consensus_1-127	35390.7	65	DPQTL_EIL	35578.9	65	_DPQTLEIL	42958.4	95	DPQTLEIL_	39666.3	46	D_PQTLEIL	37798	80	D_PQTLEIL	24972.1	22
578	PQTLEILD	Consensus_1-127	41012.2	95	PQTLEILD_	39730.7	85	PQTLEILD_	44592.3	99	PQTLEILD_	46318.9	90	PQTLEI_LD	41016.2	95	PQTLEILD_	40851	85
579	QTLEILDI	Consensus_1-127	31613	44	QT_LEILDI	17277.4	24	QTLE_ILDI	37338.7	70	QTLEI_LDI	38783.6	43	QTLEI_LDI	34101.4	55	QTLEILD_I	37933.2	70
580	TLEILDIT	Consensus_1-127	32856.2	50	TLE_ILDIT	13424	19	TL_EILDIT	41073.9	85	TLEILDIT_	45061.3	80	T_LEILDIT	37911.4	80	TL_EILDIT	38067.2	70
581	LEILDITP	Consensus_1-127	39648.7	90	_LEILDITP	25304.8	36	_LEILDITP	41154.4	85	LEILDITP_	45456.5	85	LEILDI_TP	34116.2	55	LEILDITP_	39727.7	80
582	EILDITPC	Consensus_1-127	34902.1	65	EILDITPC_	32907.8	55	EILDIT_PC	41431	85	EILDITPC_	46674	95	EILDITPC_	29229.2	30	EILDIT_PC	39266.2	75
583	ILDITPCS	Consensus_1-127	26323.3	23	ILDITPCS_	15010.9	21	IL_DITPCS	34888.9	55	ILDITPCS_	44987.2	80	I_LDITPCS	38292.8	80	ILDITPCS_	41014.4	85
584	LDITPCSF	Consensus_1-127	14119.8	5	_LDITPCSF	21401	29	_LDITPCSF	33474.5	50	_LDITPCSF	34781.5	32	LDI_TPCSF	32437.6	44	LDITP_CSF	39117.3	75
585	DITPCSFG	Consensus_1-127	36356	70	DITPCSFG_	39669.7	85	DITPCSFG_	42293.4	90	DITPCSFG_	46173.7	90	DITPCSF_G	37304.3	75	DITPCSFG_	43623	99
586	ITPCSFGG	Consensus_1-127	36279	70	ITPCSFGG_	34125.8	60	IT_PCSFGG	39242.4	75	IT_PCSFGG	40901	55	ITPC_SFGG	29359.1	31	ITPCSFGG_	42904.1	95
587	TPCSFGGV	Consensus_1-127	29329.9	33	_TPCSFGGV	31175.5	50	_TPCSFGGV	40263.9	80	_TPCSFGGV	42345.6	60	T_PCSFGGV	26019.4	21	_TPCSFGGV	12513.2	8.5
588	PCSFGGVS	Consensus_1-127	39466.4	90	PCSFGGVS_	42896.6	95	_PCSFGGVS	44735.8	99	PCSFGGVS_	47022.8	95	PCSFGGVS_	41350.4	99	_PCSFGGVS	34094.8	48
589	CSFGGVSV	Consensus_1-127	27185.8	25	CS_FGGVSV	15430.3	21	CSFGGV_SV	34815.7	55	CSFGGVSV_	42151.8	60	CSFGGVSV_	31072.4	38	CSFGGVS_V	35666.4	55
590	SFGGVSVI	Consensus_1-127	30063.1	36	_SFGGVSVI	25735	37	S_FGGVSVI	34982.6	60	_SFGGVSVI	12361.5	7.5	SFGGVS_VI	31960.3	42	_SFGGVSVI	31955.8	40
591	FGGVSVIT	Consensus_1-127	38950.5	85	_FGGVSVIT	28139.3	42	F_GGVSVIT	41907.5	90	FGGVSVIT_	39428.4	45	_FGGVSVIT	38518.4	85	F_GGVSVIT	39899.2	80
592	GGVSVITP	Consensus_1-127	38017.4	80	GGVSVITP_	35533.8	65	GGVSVITP_	41525.2	90	GGVSVITP_	46143.8	90	GGVSVI_TP	39977.4	90	GGVSVITP_	39034.9	75
593	GVSVITPG	Consensus_1-127	39096.6	85	_GVSVITPG	33467.6	60	GV_SVITPG	34635	55	GVSVITPG_	46881.5	95	G_VSVITPG	36393	70	GVSVITPG_	38677.1	75
594	VSVITPGT	Consensus_1-127	37365.7	80	VS_VITPGT	35015.9	65	_VSVITPGT	39910.8	80	_VSVITPGT	45781.7	85	V_SVITPGT	36686.7	70	VSVITPGT_	39054.3	75
595	SVITPGTN	Consensus_1-127	39718.2	90	SVITPGTN_	42511.3	95	SV_ITPGTN	36573	65	SVITPGTN_	46644.7	95	SVI_TPGTN	35000	60	SVITPGTN_	37859.8	70
596	VITPGTNT	Consensus_1-127	38883.6	85	_VITPGTNT	39517.6	80	VITPGT_NT	38730.3	75	VITPGTNT_	43962.8	70	VITPGTNT_	38408.6	85	_VITPGTNT	35255.4	55
597	ITPGTNTS	Consensus_1-127	39979.1	90	_ITPGTNTS	41276.2	90	IT_PGTNTS	40527.9	85	ITPGTNTS_	42122.1	60	ITPG_TNTS	35667.1	65	ITPGTNTS_	38825.5	75
598	TPGTNTSN	Consensus_1-127	40129.5	90	TPGTNTSN_	45452.5	99	_TPGTNTSN	44398.3	99	_TPGTNTSN	45614.1	85	T_PGTNTSN	39105.9	85	_TPGTNTSN	23634.3	20
599	PGTNTSNQ	Consensus_1-127	41518.9	99	PGTNTSNQ_	46487.5	99	_PGTNTSNQ	46073.4	99	PGTNTSNQ_	46782.2	95	P_GTNTSNQ	42070.6	99	_PGTNTSNQ	30739	36
600	GTNTSNQV	Consensus_1-127	31086.6	41	GTNTSNQ_V	32711.8	55	GT_NTSNQV	38297.3	70	GTN_TSNQV	45223	80	G_TNTSNQV	38897.4	85	GTN_TSNQV	40695.3	85
601	TNTSNQVA	Consensus_1-127	25169.6	19	_TNTSNQVA	43327.2	95	_TNTSNQVA	42948.6	95	_TNTSNQVA	45436.3	85	T_NTSNQVA	40551.1	95	_TNTSNQVA	40077	80
602	NTSNQVAV	Consensus_1-127	23039.2	15	NTS_NQVAV	27734	41	NTSNQVA_V	38421	75	NTSN_QVAV	44602.9	75	N_TSNQVAV	34480.6	60	NTSNQVA_V	39676.6	80
603	TSNQVAVL	Consensus_1-127	27808.2	28	_TSNQVAVL	30026	47	_TSNQVAVL	36160.2	65	TSNQVAVL_	35923.5	34	T_SNQVAVL	33498.4	50	_TSNQVAVL	31689.7	39
604	SNQVAVLY	Consensus_1-127	4424.8	1.4	_SNQVAVLY	31455	55	S_NQVAVLY	22912.9	23	_SNQVAVLY	42974.2	65	S_NQVAVLY	27260.9	24	_SNQVAVLY	38924	75
605	NQVAVLYQ	Consensus_1-127	34699.1	65	NQ_VAVLYQ	25830.4	37	NQVAVLYQ_	40109.9	80	NQVAV_LYQ	44397.3	75	NQVAVLYQ_	32017.1	42	NQVAV_LYQ	37583.5	65
606	QVAVLYQG	Consensus_1-127	32456.6	48	QVAVLYQG_	27461.7	41	_QVAVLYQG	38807.5	75	QVAVLYQG_	43777.2	70	_QVAVLYQG	31744.9	41	QVAVLYQG_	40771.1	85
607	VAVLYQGV	Consensus_1-127	27273.3	26	_VAVLYQGV	20635	28	_VAVLYQGV	36443.4	65	_VAVLYQGV	34966.3	32	V_AVLYQGV	31798.9	41	_VAVLYQGV	37671.4	65
608	AVLYQGVN	Consensus_1-127	40231.2	95	AVL_YQGVN	41374.6	90	AVLYQGVN_	36527.9	65	AVLYQGVN_	46995.3	95	AVLYQGVN_	37460.5	75	AVLYQGVN_	40878.8	85
609	VLYQGVNC	Consensus_1-127	30956	41	VLYQGVNC_	16056.1	22	VLYQGV_NC	28955.6	35	VLYQGVNC_	43687.8	70	VLYQGVNC_	37470.6	75	_VLYQGVNC	41586.4	90
610	LYQGVNCT	Consensus_1-127	32081.2	46	_LYQGVNCT	17214.9	24	_LYQGVNCT	39485.6	80	_LYQGVNCT	22229.9	15	LYQGVNCT_	36460.8	70	LYQGVNCT_	39158.4	75
611	YQGVNCTE	Consensus_1-127	37006.5	75	YQGVNCTE_	34102.1	60	YQGVNCTE_	43788.1	95	YQ_GVNCTE	32456.2	27	_YQGVNCTE	36776.6	70	YQ_GVNCTE	38519.2	70
612	QGVNCTEV	Consensus_1-127	35079.6	65	_QGVNCTEV	24671.9	35	_QGVNCTEV	42785.4	95	_QGVNCTEV	45155.5	80	_QGVNCTEV	41288.7	99	_QGVNCTEV	39689.5	80
613	GVNCTEVP	Consensus_1-127	38780.2	85	GVNCTEVP_	39310	80	GVNCTEVP_	38058.2	70	GVNCTEVP_	46853.1	95	G_VNCTEVP	37609.9	80	GVNCTEVP_	42424.4	95
614	VNCTEVPV	Consensus_1-127	31812.7	45	_VNCTEVPV	16777.3	23	_VNCTEVPV	37985.4	70	_VNCTEVPV	44309	75	VNCTEVPV_	36891.3	75	_VNCTEVPV	41095.7	85
615	NCTEVPVA	Consensus_1-127	37031.3	75	NC_TEVPVA	35360.9	65	NCTEVPV_A	44836.6	99	NCTEVPVA_	46549	95	N_CTEVPVA	43143.8	99	N_CTEVPVA	43584.8	99
616	CTEVPVAI	Consensus_1-127	26108.8	22	CTE_VPVAI	17784.4	24	CT_EVPVAI	34695.4	55	CT_EVPVAI	37658	39	C_TEVPVAI	37087	75	CT_EVPVAI	36913.3	65
617	TEVPVAIH	Consensus_1-127	37056.9	75	_TEVPVAIH	36732.4	70	TEVPVAIH_	38485.5	75	_TEVPVAIH	46339.9	90	TEVPVAIH_	37371	75	TEVPV_AIH	35548.5	55
618	EVPVAIHA	Consensus_1-127	35722.7	70	EV_PVAIHA	31006.6	49	EV_PVAIHA	41134.4	85	EV_PVAIHA	46289.8	90	EVPVAIHA_	24875.3	18	EVPVAIHA_	40005.1	80
619	VPVAIHAD	Consensus_1-127	40106	90	VPVAIHAD_	41388.4	90	VPVAIHAD_	42029.2	90	VPVAIHAD_	44210.8	75	V_PVAIHAD	36173.9	70	_VPVAIHAD	15737.2	11
620	PVAIHADQ	Consensus_1-127	38822.6	85	PVAIHADQ_	44405.9	99	_PVAIHADQ	44572.5	99	PVAIHADQ_	47033.4	95	PVAIHADQ_	38476.3	85	_PVAIHADQ	24146.6	21
621	VAIHADQL	Consensus_1-127	33855.1	60	_VAIHADQL	35632.8	65	_VAIHADQL	40377.7	80	_VAIHADQL	39927.6	47	V_AIHADQL	38440.6	85	_VAIHADQL	33099.5	44
622	AIHADQLT	Consensus_1-127	39344	90	_AIHADQLT	36823.9	70	AIHADQL_T	33014.4	48	AIHADQLT_	45909.7	85	A_IHADQLT	37868.4	80	AIHADQLT_	38988.4	75
623	IHADQLTP	Consensus_1-127	41850	99	IHADQLTP_	40330.1	85	_IHADQLTP	39729.4	80	_IHADQLTP	38913.4	43	IHA_DQLTP	38401.1	85	IHADQLTP_	38043.8	70
624	HADQLTPT	Consensus_1-127	34657.1	60	HADQLT_PT	36809.2	70	HADQ_LTPT	41418.9	85	HADQLTPT_	46902.3	95	HADQLTPT_	39106.3	85	H_ADQLTPT	33062.7	44
625	ADQLTPTW	Consensus_1-127	40651.3	95	_ADQLTPTW	37176.2	70	_ADQLTPTW	40425.8	85	A_DQLTPTW	34834.9	32	A_DQLTPTW	40409.2	95	_ADQLTPTW	37305.2	65
626	DQLTPTWR	Consensus_1-127	38113	80	DQLTPTWR_	39548.9	80	DQLTPTWR_	37919.6	70	DQLTP_TWR	44400.6	75	DQLTPTWR_	38386.5	85	DQ_LTPTWR	42787.2	95
627	QLTPTWRV	Consensus_1-127	29087.8	32	QLTPTW_RV	2079	6	QLTP_TWRV	33711.1	55	QL_TPTWRV	36164.9	35	_QLTPTWRV	37888.9	80	QLTPTW_RV	37655.9	65
628	LTPTWRVY	Consensus_1-127	7375.1	2.5	LT_PTWRVY	32996.9	55	_LTPTWRVY	23066.4	23	_LTPTWRVY	39980.8	47	LTPTWR_VY	18238.3	8	LTP_TWRVY	34341.7	49
629	TPTWRVYS	Consensus_1-127	37411.5	80	TPTWRVYS_	40192.9	85	_TPTWRVYS	41958.8	90	_TPTWRVYS	43512.7	70	T_PTWRVYS	35879.2	65	_TPTWRVYS	19737.7	15
630	PTWRVYST	Consensus_1-127	32867.9	50	PTWRVYST_	37832.8	75	PTW_RVYST	41115.7	85	PTWRVYST_	42807.1	65	PTWRVYST_	38902.5	85	PTWRVYST_	20675.4	16
631	TWRVYSTG	Consensus_1-127	35099.4	65	TWRVYSTG_	38352.1	75	_TWRVYSTG	41384.4	85	_TWRVYSTG	15079.8	9	TW_RVYSTG	38918.1	85	_TWRVYSTG	37736.3	65
632	WRVYSTGS	Consensus_1-127	34819.5	65	WR_VYSTGS	42790.5	95	W_RVYSTGS	43719.9	95	W_RVYSTGS	45461.4	85	_WRVYSTGS	32792.3	46	WRVYSTGS_	38325.5	70
633	RVYSTGSN	Consensus_1-127	33629.8	55	RVYSTGSN_	41540.1	90	RVYSTGSN_	15441.7	13	RVYSTGSN_	44495.4	75	RVYSTGSN_	36956.8	75	RVYSTGSN_	27648	27
634	VYSTGSNV	Consensus_1-127	30650	39	_VYSTGSNV	25415.9	36	_VYSTGSNV	33249.2	49	_VYSTGSNV	10885.5	6.5	VYSTGSNV_	32588.5	45	_VYSTGSNV	34143.9	48
635	YSTGSNVF	Consensus_1-127	17627	7	YS_TGSNVF	37799.2	75	YSTGSNVF_	36087.9	60	YSTGSNVF_	841.4	1	_YSTGSNVF	27911.6	26	YSTGS_NVF	32052.1	40
636	STGSNVFQ	Consensus_1-127	34572.1	60	STGSNVFQ_	37948.8	75	STGSNVFQ_	37455.6	70	ST_GSNVFQ	41909.3	60	STGSNVFQ_	34434.7	60	ST_GSNVFQ	38931.1	75
637	TGSNVFQT	Consensus_1-127	36326.9	70	_TGSNVFQT	36659.7	70	_TGSNVFQT	43532.5	95	TGSNVFQT_	41176.3	55	TGSNVFQT_	41937.9	99	_TGSNVFQT	41057.5	85
638	GSNVFQTR	Consensus_1-127	33558.9	55	GSNVFQTR_	37393.2	75	GS_NVFQTR	27750.5	32	GSNVFQT_R	44624.1	75	G_SNVFQTR	38649.1	85	GS_NVFQTR	42359.8	95
639	SNVFQTRA	Consensus_1-127	24215.9	17	_SNVFQTRA	40058.8	85	S_NVFQTRA	40966.1	85	_SNVFQTRA	46828.8	95	S_NVFQTRA	39509.9	90	_SNVFQTRA	39257.7	75
640	NVFQTRAG	Consensus_1-127	36213.9	70	NVFQTRAG_	40551.1	85	NVFQTRAG_	39730.7	80	NVFQTRAG_	47248.7	99	NVFQTRAG_	33311.5	49	NVFQTRAG_	35610.4	55
641	VFQTRAGC	Consensus_1-127	36176.7	70	_VFQTRAGC	37481.6	75	_VFQTRAGC	40037.1	80	_VFQTRAGC	37534.7	39	VFQTR_AGC	35794.3	65	_VFQTRAGC	39265.7	75
642	FQTRAGCL	Consensus_1-127	31057	41	FQTRAGC_L	27977.2	42	FQ_TRAGCL	37553	70	FQTRAGCL_	32764.9	28	_FQTRAGCL	32638.6	45	FQTRAGCL_	35963.6	60
643	QTRAGCLI	Consensus_1-127	28209.1	29	QT_RAGCLI	32732.3	55	QTRAGCL_I	29952.4	38	QTRAG_CLI	32127.4	27	_QTRAGCLI	28110.7	26	QTRAG_CLI	27530.4	27
644	TRAGCLIG	Consensus_1-127	39086	85	TRAGCLIG_	37231	75	TRAGCLIG_	40526.1	85	_TRAGCLIG	44897.8	80	TRAGC_LIG	37324.5	75	_TRAGCLIG	35447.8	55
645	RAGCLIGA	Consensus_1-127	34528	60	RAGCLI_GA	19112.4	26	RA_GCLIGA	35212.4	60	R_AGCLIGA	45276.3	80	R_AGCLIGA	39170.3	85	_RAGCLIGA	29702.6	33
646	AGCLIGAE	Consensus_1-127	40712.9	95	AGCLIGAE_	36710.2	70	AGCLIGAE_	42889.7	95	AGCLIGAE_	47581.1	99	A_GCLIGAE	39873.2	90	_AGCLIGAE	37547.7	65
647	GCLIGAEH	Consensus_1-127	40306.6	95	GCL_IGAEH	37527.4	75	GCLIGAEH_	42543	90	G_CLIGAEH	47478.3	99	GCLIGAEH_	40225.1	95	G_CLIGAEH	40520.4	85
648	CLIGAEHV	Consensus_1-127	32192.2	47	CL_IGAEHV	4158.4	8.5	CLIG_AEHV	37992.8	70	CLIGAEHV_	41546.8	55	CLIGA_EHV	36520	70	CLIGAEH_V	41197.7	90
649	LIGAEHVN	Consensus_1-127	39632.4	90	LIGAE_HVN	39489	80	_LIGAEHVN	39334.2	75	LIGAEHVN_	45347.4	80	LIGAEHVN_	39280.2	90	LIGAEHVN_	43542.9	99
650	IGAEHVNN	Consensus_1-127	43053.3	99	IGAEHVNN_	43214.3	95	IGAEHVNN_	43377.8	95	_IGAEHVNN	44505	75	IGAEHVNN_	42676.3	99	IGAEHVNN_	44366.1	99
651	GAEHVNNS	Consensus_1-127	41244.5	95	GAEHVNNS_	43686.8	95	GA_EHVNNS	44478.1	99	GAEHVNNS_	46953.1	95	_GAEHVNNS	41605.7	99	GA_EHVNNS	41880.4	90
652	AEHVNNSY	Consensus_1-127	13301.5	4.5	_AEHVNNSY	40146.8	85	A_EHVNNSY	35497.7	60	AEH_VNNSY	46972.4	95	A_EHVNNSY	35051.2	60	AEH_VNNSY	38531.8	70
653	EHVNNSYE	Consensus_1-127	37401.8	80	EHVNNSYE_	45878.9	99	_EHVNNSYE	45571.7	99	_EHVNNSYE	45330.7	80	EHVNNSYE_	37029.3	75	EHVNN_SYE	41799.8	90
654	HVNNSYEC	Consensus_1-127	34956.1	65	HVNNSYEC_	40816.5	85	HV_NNSYEC	39684.3	80	HVNNSYEC_	43800.9	70	_HVNNSYEC	36248.8	70	HVNNSY_EC	42972.8	95
655	VNNSYECD	Consensus_1-127	39275.9	90	VNNSYECD_	45115.9	99	VNNSYECD_	44930.8	99	_VNNSYECD	45224.9	80	V_NNSYECD	41393.4	99	_VNNSYECD	45641.3	99
656	NNSYECDI	Consensus_1-127	34618.9	60	N_NSYECDI	41220	90	N_NSYECDI	43323.9	95	N_NSYECDI	43551.8	70	NNSYEC_DI	42125.7	99	N_NSYECDI	45133.5	99
657	NSYECDIP	Consensus_1-127	31834.7	45	NSYECDIP_	32244.8	55	NSYECDIP_	40944.8	85	NSYECDIP_	46633.6	95	N_SYECDIP	38429.3	85	NSYECDIP_	39689.5	80
658	SYECDIPI	Consensus_1-127	29457.8	34	_SYECDIPI	9165	14	S_YECDIPI	37200.8	65	_SYECDIPI	15010.1	9	SY_ECDIPI	37485.6	75	_SYECDIPI	33585.1	46
659	YECDIPIG	Consensus_1-127	39136.4	85	YECDIPIG_	35783.9	65	YECDIPIG_	43356.3	95	YECDIPIG_	39491.6	45	_YECDIPIG	41235.6	99	YECDIPIG_	43063.6	99
660	ECDIPIGA	Consensus_1-127	35133.6	65	ECD_IPIGA	34863.2	65	_ECDIPIGA	42349.2	90	_ECDIPIGA	48152.9	99	E_CDIPIGA	41690	99	E_CDIPIGA	42883.2	95
661	CDIPIGAG	Consensus_1-127	37917.2	80	CDIPIGAG_	38670	80	CDIPIGAG_	43215.3	95	CDIPIGAG_	46415.2	90	CDIPIGAG_	37758.8	80	CDIPIGAG_	40024.5	80
662	DIPIGAGI	Consensus_1-127	33608.3	55	DI_PIGAGI	34223	60	DI_PIGAGI	40255.6	80	DI_PIGAGI	41261.4	55	D_IPIGAGI	28703.6	28	DIP_IGAGI	39470.2	80
663	IPIGAGIC	Consensus_1-127	40319.7	95	IPIGAGIC_	38921.9	80	IPIGAGI_C	40842.2	85	IPIGAGIC_	44553.7	75	I_PIGAGIC	34201.9	55	IPIGAGIC_	18073.8	13
664	PIGAGICA	Consensus_1-127	36213.1	70	PIGAGIC_A	37708.1	75	PIGAGIC_A	40982.5	85	PIGAGICA_	46856.7	95	P_IGAGICA	36406.4	70	_PIGAGICA	17343.4	13
665	IGAGICAS	Consensus_1-127	39760.4	90	_IGAGICAS	34356.2	60	_IGAGICAS	40813	85	_IGAGICAS	44466	75	IGAGICAS_	37796.3	80	_IGAGICAS	39185.1	75
666	GAGICASY	Consensus_1-127	30714.1	39	GAGICAS_Y	32330.4	55	GA_GICASY	30978.1	41	GA_GICASY	46076.9	90	G_AGICASY	26434.9	22	GA_GICASY	37551	65
667	AGICASYQ	Consensus_1-127	36537.4	75	AGICASYQ_	38737	80	A_GICASYQ	42218.8	90	AGICASYQ_	45185.8	80	AGICASYQ_	38332.6	80	AGICA_SYQ	38534.7	70
668	GICASYQT	Consensus_1-127	36218.6	70	_GICASYQT	35158.7	65	GI_CASYQT	38503.8	75	GICASYQT_	45042.3	80	GICASYQT_	38681.7	85	GICASYQT_	43871.5	99
669	ICASYQTQ	Consensus_1-127	37103.9	75	ICASYQTQ_	41923	90	_ICASYQTQ	42230.7	90	ICASYQTQ_	35593.1	34	ICAS_YQTQ	38931.5	85	_ICASYQTQ	43305.6	99
670	CASYQTQT	Consensus_1-127	35772.3	70	_CASYQTQT	43039.4	95	CASYQTQT_	43091.1	95	CASYQTQT_	44747.4	75	CASYQTQT_	40908.5	95	CASYQTQT_	41882.6	90
671	ASYQTQTN	Consensus_1-127	36066.4	70	ASYQTQTN_	42567	95	ASYQTQTN_	31430.5	43	ASYQTQTN_	45515.5	85	A_SYQTQTN	38558	85	ASYQTQTN_	40766.2	85
672	SYQTQTNS	Consensus_1-127	38040.5	80	_SYQTQTNS	43821.7	99	S_YQTQTNS	42344.7	90	_SYQTQTNS	29446.3	23	SYQTQTNS_	39691.2	90	_SYQTQTNS	41878.1	90
673	YQTQTNSP	Consensus_1-127	35853.2	70	YQTQTNSP_	40967	90	YQTQTNSP_	42843.7	95	YQTQTNSP_	29804.7	23	_YQTQTNSP	36598.7	70	YQTQTNSP_	37928.7	70
674	QTQTNSPR	Consensus_1-127	35772.7	70	QTQTNSPR_	44427.1	99	QT_QTNSPR	32153.2	45	QT_QTNSPR	45289.1	80	QTQTNSPR_	35752.1	65	QT_QTNSPR	39373.4	75
675	TQTNSPRR	Consensus_1-127	39644.4	90	_TQTNSPRR	44576.3	99	TQTNSPRR_	35421.8	60	_TQTNSPRR	44714.5	75	T_QTNSPRR	39639.7	90	_TQTNSPRR	42058.8	95
676	QTNSPRRA	Consensus_1-127	37943.9	80	QTNS_PRRA	42875.8	95	QT_NSPRRA	38598.9	75	QTNSPRRA_	47241.5	99	Q_TNSPRRA	39833.2	90	QTNSPRRA_	34482.4	50
677	TNSPRRAR	Consensus_1-127	42157.2	99	TNSPRRAR_	45799.6	99	TNSPR_RAR	28208.5	33	_TNSPRRAR	46031.1	90	TNSPRRAR_	41287.8	99	_TNSPRRAR	38151.3	70
678	NSPRRARS	Consensus_1-127	40873.1	95	NS_PRRARS	45843.7	99	NSPRRARS_	44745.5	99	NSPRRARS_	45003.3	80	NSPRR_ARS	40683.8	95	NSPRRARS_	41746.9	90
679	SPRRARSV	Consensus_1-127	38931.5	85	SPRRARS_V	41789.8	90	SPR_RARSV	40653	85	SPRRARSV_	40636.7	50	S_PRRARSV	40170.3	95	SPRRARS_V	15.3	0.07
680	PRRARSVA	Consensus_1-127	38040.9	80	PRRAR_SVA	44733.9	99	PRRARSV_A	43940.4	95	_PRRARSVA	47186.9	99	P_RRARSVA	40444.2	95	_PRRARSVA	103.7	0.5
681	RRARSVAS	Consensus_1-127	39205.9	90	RRARSVAS_	42962.1	95	R_RARSVAS	38867.6	75	R_RARSVAS	43141	65	RRARSVAS_	40382.1	95	R_RARSVAS	25653.2	23
682	RARSVASQ	Consensus_1-127	37922.1	80	RARSVASQ_	40195.1	85	RARSVA_SQ	35536.9	60	RARSVASQ_	42662.9	60	R_ARSVASQ	39853.4	90	RARSV_ASQ	13140.3	9
683	ARSVASQS	Consensus_1-127	39671	90	ARSVASQS_	43309.8	95	A_RSVASQS	44121	99	A_RSVASQS	46527.3	95	ARSVASQS_	40860.3	95	ARSVASQS_	37521.3	65
684	RSVASQSI	Consensus_1-127	31880.5	45	RS_VASQSI	37806.2	75	R_SVASQSI	33822.1	55	RSVASQSI_	21191.8	14	R_SVASQSI	37269.3	75	RSVASQSI_	28410.1	29
685	SVASQSII	Consensus_1-127	32546.6	49	SVAS_QSII	28390.7	43	SVASQSI_I	32223.9	45	SVASQSII_	34510.8	31	SVASQS_II	34024.4	55	SVASQ_SII	23933.8	20
686	VASQSIIA	Consensus_1-127	36550.4	75	_VASQSIIA	31641.4	55	VASQSII_A	38628.2	75	_VASQSIIA	43703.3	70	V_ASQSIIA	38092.4	80	_VASQSIIA	36160.6	60
687	ASQSIIAY	Consensus_1-127	9628.3	3	ASQSI_IAY	31133	50	ASQSIIAY_	19791.6	18	AS_QSIIAY	44488.2	75	ASQSIIAY_	26241.1	21	ASQSIIA_Y	35388.1	55
688	SQSIIAYT	Consensus_1-127	32931.3	55	_SQSIIAYT	14139.9	20	SQ_SIIAYT	39250.4	75	SQS_IIAYT	39029.8	44	SQSIIAYT_	36852.6	75	_SQSIIAYT	38048.7	70
689	QSIIAYTM	Consensus_1-127	29072.7	32	QSIIAYT_M	17636.3	24	_QSIIAYTM	36043.8	60	QSIIAYTM_	32065.3	27	_QSIIAYTM	23554.9	15	QSIIAYT_M	33053.7	44
690	SIIAYTMS	Consensus_1-127	33432.8	55	SIIAYTMS_	25213	36	SIIAYTMS_	24811.6	26	SIIAYTMS_	43082.2	65	SIIAYTMS_	21413.1	12	SIIAYTMS_	29256.7	32
691	IIAYTMSL	Consensus_1-127	28658.6	31	_IIAYTMSL	2193.7	6	II_AYTMSL	18556	17	IIAYTMSL_	24300.5	17	I_IAYTMSL	19218.2	9	_IIAYTMSL	5862.9	5
692	IAYTMSLG	Consensus_1-127	31298.2	42	IAYTMSLG_	33043.4	55	IAYTMSLG_	27680.3	32	IAYTMSLG_	40057.5	47	I_AYTMSLG	32637.9	45	_IAYTMSLG	37478.7	65
693	AYTMSLGA	Consensus_1-127	27428.7	26	_AYTMSLGA	27853.1	42	_AYTMSLGA	33777.1	55	A_YTMSLGA	32162.9	27	AY_TMSLGA	36334.4	70	_AYTMSLGA	35227.6	55
694	YTMSLGAE	Consensus_1-127	22020.7	13	YTMSLGAE_	29110.2	44	YTMSLGAE_	39184.7	75	YTMSLGAE_	40021.1	47	YTMSLGAE_	24238.5	17	YTM_SLGAE	26661.5	25
695	TMSLGAEN	Consensus_1-127	36875.4	75	TM_SLGAEN	36670.5	70	TMSLGAEN_	39658.6	80	TMSLGAEN_	43429.5	65	T_MSLGAEN	38855.8	85	_TMSLGAEN	38081.7	70
696	MSLGAENS	Consensus_1-127	39960.5	90	MSLGAENS_	37565.6	75	_MSLGAENS	41630.1	90	MSLGAENS_	46056	90	MSLGAENS_	37662.1	80	MSLGAENS_	41911.2	90
697	SLGAENSV	Consensus_1-127	35017.1	65	SLGAENS_V	5046.2	9.5	SL_GAENSV	39077.6	75	SLGAENSV_	43114.9	65	S_LGAENSV	39823.7	90	SL_GAENSV	36855	65
698	LGAENSVA	Consensus_1-127	35691.4	70	_LGAENSVA	31914.4	55	_LGAENSVA	42759.5	95	_LGAENSVA	45707	85	LGAENS_VA	40784.8	95	_LGAENSVA	36156.7	60
699	GAENSVAY	Consensus_1-127	15797.1	6	GAE_NSVAY	37794.7	75	GAENSVAY_	33684.8	50	GA_ENSVAY	46423.2	90	G_AENSVAY	29950.1	33	GA_ENSVAY	37811.1	70
700	AENSVAYS	Consensus_1-127	37358.1	80	_AENSVAYS	38904.2	80	AENSVAYS_	42025.6	90	AENSVAYS_	46488.1	90	AENSVAYS_	39325.3	90	AENSV_AYS	42485.5	95
701	ENSVAYSN	Consensus_1-127	37222.1	75	ENSVAYSN_	43743.1	95	_ENSVAYSN	44341.1	99	_ENSVAYSN	46184.2	90	E_NSVAYSN	37608.3	80	ENSVAYSN_	45126.7	99
702	NSVAYSNN	Consensus_1-127	36687.9	75	NSVAYSNN_	44793.4	99	NSVAYSNN_	43280.3	95	NSVAYSNN_	45983.3	90	N_SVAYSNN	37778.4	80	NSVAYSNN_	44324.8	99
703	SVAYSNNS	Consensus_1-127	38778.1	85	SVAYSNNS_	42832.2	95	SV_AYSNNS	39470.6	80	SVAYSNNS_	45866.5	85	SVAYSNNS_	35023.9	60	SVAYSNNS_	33255.7	44
704	VAYSNNSI	Consensus_1-127	33389.1	55	VAYSNNS_I	33198.9	60	VAYSNN_SI	36786.9	65	VAYSNNSI_	30310.7	24	V_AYSNNSI	35660.6	65	_VAYSNNSI	27454.2	27
705	AYSNNSIA	Consensus_1-127	33479.5	55	_AYSNNSIA	41106.4	90	_AYSNNSIA	40009.4	80	AYSNNSIA_	30935.2	25	AYSNNS_IA	39778.5	90	_AYSNNSIA	34777.3	55
706	YSNNSIAI	Consensus_1-127	23957.9	17	YS_NNSIAI	21036	29	YS_NNSIAI	36651.8	65	YSNN_SIAI	10302.6	6.5	_YSNNSIAI	33911.5	55	YSNNSIAI_	32865.1	43
707	SNNSIAIP	Consensus_1-127	39375.9	90	SNNSIAIP_	38018.2	75	SNNSIAIP_	40920.4	85	SNNSIAIP_	45253.8	80	S_NNSIAIP	39119.4	85	SNNSIAIP_	40034.1	80
708	NNSIAIPT	Consensus_1-127	38614.8	85	NN_SIAIPT	36290	70	N_NSIAIPT	42080.7	90	N_NSIAIPT	45202.9	80	NNSIAIPT_	40729.6	95	N_NSIAIPT	40619.2	85
709	NSIAIPTN	Consensus_1-127	37267.6	75	NSIAIPTN_	40472.6	85	NSIAIPTN_	41803.8	90	NSIAIPTN_	45235.7	80	N_SIAIPTN	37880.7	80	NSIAIPTN_	41461.5	90
710	SIAIPTNF	Consensus_1-127	30928.5	40	_SIAIPTNF	31290.7	50	SI_AIPTNF	26488.1	30	SIAIPTNF_	20338.4	13	S_IAIPTNF	29510.4	31	_SIAIPTNF	24725.9	22
711	IAIPTNFT	Consensus_1-127	38082.5	80	_IAIPTNFT	33059.1	55	IAIPTNFT_	37012.9	65	_IAIPTNFT	38639.5	42	IAIPTNFT_	36911.3	75	IAIPTNFT_	36137.9	60
712	AIPTNFTI	Consensus_1-127	34621.1	60	_AIPTNFTI	8092.6	13	AI_PTNFTI	32222.5	45	AI_PTNFTI	12931.3	8	AIPTN_FTI	33996.4	55	AIPTNFTI_	29790.2	33
713	IPTNFTIS	Consensus_1-127	39639.2	90	_IPTNFTIS	38572.2	80	IPTNFTIS_	41393.8	85	IPTNFTIS_	41341.9	55	I_PTNFTIS	37624.6	80	_IPTNFTIS	20034.8	15
714	PTNFTISV	Consensus_1-127	26917.7	25	PTNFTIS_V	27302.9	40	PT_NFTISV	36481.3	65	PTNF_TISV	44327.7	75	PTNFTISV_	35956.6	65	PTNFTISV_	8800.5	6.5
715	TNFTISVT	Consensus_1-127	30921.8	40	_TNFTISVT	36131.7	70	TNFTISVT_	38717.7	75	_TNFTISVT	42591.4	60	TNFTISVT_	35785	65	_TNFTISVT	36908.1	65
716	NFTISVTT	Consensus_1-127	34220.4	60	N_FTISVTT	31810.3	55	N_FTISVTT	40843	85	NFTISVTT_	39622.5	46	NF_TISVTT	39086	85	NFTISVTT_	39362.7	75
717	FTISVTTE	Consensus_1-127	27338.6	26	FTISVTTE_	27142.6	40	FTISVTTE_	37044.1	65	FTISVTTE_	42932.9	65	FTISVT_TE	15661.8	6	FTISVTTE_	34378.1	49
718	TISVTTEI	Consensus_1-127	28982.3	32	_TISVTTEI	17098.2	23	TI_SVTTEI	34597.9	55	TIS_VTTEI	29929.1	23	T_ISVTTEI	25637.1	20	_TISVTTEI	28897.7	31
719	ISVTTEIL	Consensus_1-127	29125.9	33	IS_VTTEIL	25599.7	37	_ISVTTEIL	35964.3	60	ISVTTEIL_	34934.2	32	I_SVTTEIL	35316.5	65	ISV_TTEIL	35874.2	60
720	SVTTEILP	Consensus_1-127	36002.5	70	SVTTEILP_	33763.6	60	SVTTEILP_	36799.2	65	SVTTEILP_	45281.7	80	SVTTEI_LP	34271.9	55	SVTTEILP_	40950.1	85
721	VTTEILPV	Consensus_1-127	20797.9	11	VT_TEILPV	4440.9	9	VTTE_ILPV	34222.3	55	VT_TEILPV	39673.2	46	V_TTEILPV	32094.4	43	_VTTEILPV	32691.3	42
722	TTEILPVS	Consensus_1-127	27982.4	28	TTEILPVS_	34629.8	65	TT_EILPVS	41543.2	90	TTEILPVS_	45596.8	85	T_TEILPVS	36209.2	70	TT_EILPVS	37920.5	70
723	TEILPVSM	Consensus_1-127	27791.1	27	_TEILPVSM	30020.2	47	_TEILPVSM	37115.9	65	TEILP_VSM	43826.9	70	TEI_LPVSM	32478.7	45	TEILPVS_M	32309.4	41
724	EILPVSMT	Consensus_1-127	33199.2	55	EILPVSMT_	33086.3	60	EILPVSMT_	36090.2	60	EILPVSMT_	44142	70	EILPVSMT_	31015.3	38	EILPVSMT_	36914.9	65
725	ILPVSMTK	Consensus_1-127	35656.3	70	_ILPVSMTK	20575.7	28	IL_PVSMTK	487.9	1.3	IL_PVSMTK	40847.9	55	I_LPVSMTK	35538.5	65	ILPVSMTK_	36325.7	60
726	LPVSMTKT	Consensus_1-127	38140.2	80	LPVSM_TKT	33298.2	60	_LPVSMTKT	42276	90	_LPVSMTKT	45876.4	85	LPVSMTKT_	36963.6	75	_LPVSMTKT	12211.1	8.5
727	PVSMTKTS	Consensus_1-127	41288.7	95	PVSMTKTS_	45599.3	99	_PVSMTKTS	43197.5	95	PVSMTKTS_	46520.2	95	P_VSMTKTS	40945.7	95	PVSMTKTS_	25841	24
728	VSMTKTSV	Consensus_1-127	26994.7	25	VSMTKTS_V	26223.2	38	VSMTKT_SV	34064.1	55	VSMTKTSV_	36142.2	35	VSMTKT_SV	36194.3	70	VSMTKTS_V	25476.2	23
729	SMTKTSVD	Consensus_1-127	36945.6	75	_SMTKTSVD	39148.2	80	SMTKTSVD_	37179.4	65	SMTKTSVD_	43091.1	65	S_MTKTSVD	39017.2	85	_SMTKTSVD	37227.3	65
730	MTKTSVDC	Consensus_1-127	31641.4	44	MTKTSVDC_	37439	75	_MTKTSVDC	39750.5	80	MT_KTSVDC	45320.4	80	_MTKTSVDC	36201.3	70	MTKTSVD_C	43661.8	99
731	TKTSVDCT	Consensus_1-127	35734.4	70	_TKTSVDCT	43565	95	TKTSVDCT_	45697.6	99	_TKTSVDCT	46742.7	95	TKTSVDCT_	40650.4	95	TKTSVDCT_	39175.4	75
732	KTSVDCTM	Consensus_1-127	28691.8	31	KT_SVDCTM	26744.7	39	KT_SVDCTM	35060.3	60	KTSVDCTM_	40894.3	55	K_TSVDCTM	36880.9	75	KT_SVDCTM	26918.6	26
[truncated: 16,947 more rows]
