# Supplementary material for: PdPANA: phagemid display as peptide array for neutralizing antibodies, an engineered in silico vaccine candidate against COVID-19
Source: Front Syst Biol. 2024 Jun 17;4:1309891. doi: 10.3389/fsysb.2024.1309891 (PMC12341989; doi:10.3389/fsysb.2024.1309891)
Supplement: Supplementary file 3 [file DataSheet2.zip › Data_Sheet_2/Immunoinformatic filltering/NetMHCII2021.xlsx]

## Sheet: 2414795_NetMHCIIpan
Pos	Peptide	ID	Target	Core	Score	Rank	Core	Score	Rank	Core	Score	Rank	Core	Score	Rank	Core	Score	Rank	Core	Score	Rank	Core	Score	Rank	Core	Score	Rank	Core	Score	Rank	Core	Score	Rank	Ave	NB
1	MFVFLVLLPLVS	Consensus_1-1274	NA	FVFLVLLPL	0.001707	95	VFLVLLPLV	0.000262	95	FLVLLPLVS	0.000252	95	FLVLLPLVS	0.000558	94.25	FVFLVLLPL	0.000224	89.46	FLVLLPLVS	0.000283	87.46	FLVLLPLVS	0.000684	94.62	FLVLLPLVS	0.000684	94.62	FLVLLPLVS	0.000386	95	FVFLVLLPL	0.000204	95	0.0005	0
2	FVFLVLLPLVSS	Consensus_1-1274	NA	FLVLLPLVS	0.002408	93.11	VFLVLLPLV	0.000306	94.13	FLVLLPLVS	0.000408	93.73	FLVLLPLVS	0.001133	86.95	FLVLLPLVS	0.000195	91.1	FLVLLPLVS	0.000441	81.1	LVLLPLVSS	0.002043	81.84	LVLLPLVSS	0.002043	81.84	FLVLLPLVS	0.000935	89.49	FLVLLPLVS	0.000256	95	0.001	0
3	VFLVLLPLVSSQ	Consensus_1-1274	NA	LVLLPLVSS	0.004811	84.5	LVLLPLVSS	0.000492	89.34	LVLLPLVSS	0.000473	92.45	FLVLLPLVS	0.001301	85	FLVLLPLVS	0.000164	92.91	FLVLLPLVS	0.000441	81.1	LVLLPLVSS	0.006101	57.84	LVLLPLVSS	0.006101	57.84	FLVLLPLVS	0.000711	92.17	LVLLPLVSS	0.000318	95	0.0021	0
4	FLVLLPLVSSQC	Consensus_1-1274	NA	LVLLPLVSS	0.001606	95	LLPLVSSQC	0.000685	84.96	LLPLVSSQC	0.000372	94.43	LLPLVSSQC	0.000769	91.39	LLPLVSSQC	4.2e-05	95	LLPLVSSQC	6.7e-05	95	LVLLPLVSS	0.001351	87.95	LVLLPLVSS	0.001351	87.95	LLPLVSSQC	0.000311	95	LLPLVSSQC	0.000376	95	0.0007	0
5	LVLLPLVSSQCV	Consensus_1-1274	NA	LLPLVSSQC	0.001356	95	LLPLVSSQC	0.001835	67.82	LLPLVSSQC	0.002126	70.66	LLPLVSSQC	0.003506	68.27	LLPLVSSQC	4.5e-05	95	LLPLVSSQC	0.000141	94.34	LLPLVSSQC	0.000667	94.79	LLPLVSSQC	0.000667	94.79	LLPLVSSQC	0.000708	92.2	LLPLVSSQC	0.0013	87.51	0.0012	0
6	VLLPLVSSQCVN	Consensus_1-1274	NA	LLPLVSSQC	0.001073	95	LLPLVSSQC	0.001237	75.33	LLPLVSSQC	0.001367	78.55	LLPLVSSQC	0.002307	75.96	LLPLVSSQC	3.8e-05	95	LLPLVSSQC	0.000133	94.74	LLPLVSSQC	0.000579	95	LLPLVSSQC	0.000579	95	LLPLVSSQC	0.000698	92.33	LLPLVSSQC	0.001327	87.26	0.0009	0
7	LLPLVSSQCVNL	Consensus_1-1274	NA	LVSSQCVNL	0.002734	91.84	LVSSQCVNL	0.000106	95	LVSSQCVNL	9.1e-05	95	LVSSQCVNL	0.000135	95	LVSSQCVNL	0.000146	93.95	LVSSQCVNL	8.4e-05	95	LVSSQCVNL	0.000591	95	LVSSQCVNL	0.000591	95	LVSSQCVNL	0.000126	95	LVSSQCVNL	0.000157	95	0.0005	0
8	LPLVSSQCVNLT	Consensus_1-1274	NA	LVSSQCVNL	0.005946	81.05	LVSSQCVNL	0.000206	95	LVSSQCVNL	0.000268	95	LVSSQCVNL	0.000307	95	LVSSQCVNL	0.000238	88.71	LVSSQCVNL	0.000297	86.83	VSSQCVNLT	0.002182	80.68	VSSQCVNLT	0.002182	80.68	LVSSQCVNL	0.000314	95	LVSSQCVNL	0.000362	95	0.0012	0
9	PLVSSQCVNLTT	Consensus_1-1274	NA	LVSSQCVNL	0.003285	89.73	VSSQCVNLT	0.000218	95	VSSQCVNLT	0.000247	95	LVSSQCVNL	0.000309	95	LVSSQCVNL	0.000141	94.24	LVSSQCVNL	0.000196	91.53	VSSQCVNLT	0.005408	60.85	VSSQCVNLT	0.005408	60.85	VSSQCVNLT	0.00027	95	VSSQCVNLT	0.000407	95	0.0016	0
10	LVSSQCVNLTTR	Consensus_1-1274	NA	VSSQCVNLT	0.000999	95	VSSQCVNLT	0.000105	95	VSSQCVNLT	9.8e-05	95	VSSQCVNLT	0.000121	95	VSSQCVNLT	3.1e-05	95	VSSQCVNLT	6.6e-05	95	VSSQCVNLT	0.002045	81.83	VSSQCVNLT	0.002045	81.83	SQCVNLTTR	0.000158	95	VSSQCVNLT	0.000185	95	0.0006	0
11	VSSQCVNLTTRT	Consensus_1-1274	NA	QCVNLTTRT	0.000572	95	SQCVNLTTR	3.7e-05	95	SQCVNLTTR	4.3e-05	95	SQCVNLTTR	9.5e-05	95	QCVNLTTRT	2.7e-05	95	QCVNLTTRT	0.000121	95	VSSQCVNLT	0.00011	95	VSSQCVNLT	0.00011	95	SQCVNLTTR	0.000207	95	SQCVNLTTR	0.0001	95	0.0001	0
12	SSQCVNLTTRTQ	Consensus_1-1274	NA	QCVNLTTRT	0.001249	95	CVNLTTRTQ	0.000137	95	CVNLTTRTQ	0.000131	95	CVNLTTRTQ	0.000367	95	QCVNLTTRT	3.2e-05	95	QCVNLTTRT	0.000227	89.96	CVNLTTRTQ	0.000261	95	CVNLTTRTQ	0.000261	95	CVNLTTRTQ	0.000295	95	CVNLTTRTQ	0.000734	93.26	0.0004	0
13	SQCVNLTTRTQL	Consensus_1-1274	NA	VNLTTRTQL	0.126575	16.1	VNLTTRTQL	0.000433	90.79	VNLTTRTQL	0.000578	90.39	CVNLTTRTQ	0.000589	93.83	VNLTTRTQL	9.8e-05	95	VNLTTRTQL	0.000144	94.18	VNLTTRTQL	0.000671	94.75	VNLTTRTQL	0.000671	94.75	VNLTTRTQL	0.000666	92.72	CVNLTTRTQ	0.001001	90.37	0.0131	0
14	QCVNLTTRTQLP	Consensus_1-1274	NA	VNLTTRTQL	0.283802	5.67	VNLTTRTQL	0.000701	84.65	VNLTTRTQL	0.001026	83.11	VNLTTRTQL	0.000611	93.53	VNLTTRTQL	0.000144	94.07	VNLTTRTQL	0.000126	95	VNLTTRTQL	0.00079	93.53	VNLTTRTQL	0.00079	93.53	VNLTTRTQL	0.000826	90.74	VNLTTRTQL	0.000979	90.61	0.029	0
15	CVNLTTRTQLPP	Consensus_1-1274	NA	VNLTTRTQL	0.095188	21.31	VNLTTRTQL	0.000367	92.53	VNLTTRTQL	0.000395	93.98	VNLTTRTQL	0.000335	95	VNLTTRTQL	5.2e-05	95	VNLTTRTQL	7.2e-05	95	VNLTTRTQL	0.00055	95	VNLTTRTQL	0.00055	95	VNLTTRTQL	0.000435	95	VNLTTRTQL	0.000403	95	0.0098	0
16	VNLTTRTQLPPA	Consensus_1-1274	NA	LTTRTQLPP	0.006485	79.5	LTTRTQLPP	0.000304	94.18	LTTRTQLPP	0.000392	94.04	LTTRTQLPP	0.000465	95	LTTRTQLPP	4.2e-05	95	TTRTQLPPA	5.9e-05	95	LTTRTQLPP	0.000977	91.6	LTTRTQLPP	0.000977	91.6	LTTRTQLPP	0.000211	95	LTTRTQLPP	0.000573	95	0.001	0
17	NLTTRTQLPPAY	Consensus_1-1274	NA	LTTRTQLPP	0.002427	93.03	LTTRTQLPP	0.000196	95	LTTRTQLPP	0.000303	95	LTTRTQLPP	0.000367	95	TRTQLPPAY	0.0003	85.38	TRTQLPPAY	0.00016	93.37	TRTQLPPAY	0.001086	90.48	TRTQLPPAY	0.001086	90.48	TRTQLPPAY	0.000163	95	TRTQLPPAY	0.000366	95	0.0006	0
18	LTTRTQLPPAYT	Consensus_1-1274	NA	TRTQLPPAY	0.00162	95	TRTQLPPAY	0.000185	95	RTQLPPAYT	0.000266	95	RTQLPPAYT	0.000485	95	TRTQLPPAY	0.000251	88.01	TRTQLPPAY	0.000169	92.91	TRTQLPPAY	0.00134	88.06	TRTQLPPAY	0.00134	88.06	RTQLPPAYT	0.000314	95	RTQLPPAYT	0.000529	95	0.0006	0
19	TTRTQLPPAYTN	Consensus_1-1274	NA	TRTQLPPAY	0.001523	95	RTQLPPAYT	0.000209	95	RTQLPPAYT	0.000337	95	RTQLPPAYT	0.000596	93.74	TRTQLPPAY	0.000181	91.92	RTQLPPAYT	0.00024	89.38	TRTQLPPAY	0.001908	82.97	TRTQLPPAY	0.001908	82.97	RTQLPPAYT	0.000713	92.14	RTQLPPAYT	0.000752	93.07	0.0008	0
20	TRTQLPPAYTNS	Consensus_1-1274	NA	RTQLPPAYT	0.000405	95	RTQLPPAYT	9.9e-05	95	RTQLPPAYT	0.000135	95	RTQLPPAYT	0.000329	95	TQLPPAYTN	4.3e-05	95	RTQLPPAYT	0.000123	95	RTQLPPAYT	0.000462	95	RTQLPPAYT	0.000462	95	RTQLPPAYT	0.000322	95	RTQLPPAYT	0.000491	95	0.0003	0
21	RTQLPPAYTNSF	Consensus_1-1274	NA	LPPAYTNSF	0.002703	91.96	LPPAYTNSF	6.5e-05	95	LPPAYTNSF	0.000127	95	RTQLPPAYT	0.000116	95	LPPAYTNSF	7.1e-05	95	LPPAYTNSF	4.2e-05	95	LPPAYTNSF	0.000153	95	LPPAYTNSF	0.000153	95	LPPAYTNSF	0.000129	95	LPPAYTNSF	0.000205	95	0.0004	0
22	TQLPPAYTNSFT	Consensus_1-1274	NA	LPPAYTNSF	0.001489	95	PPAYTNSFT	0.000114	95	LPPAYTNSF	0.000211	95	LPPAYTNSF	4.8e-05	95	LPPAYTNSF	4.6e-05	95	LPPAYTNSF	3.5e-05	95	LPPAYTNSF	0.000124	95	LPPAYTNSF	0.000124	95	LPPAYTNSF	8.9e-05	95	LPPAYTNSF	0.000235	95	0.0003	0
23	QLPPAYTNSFTR	Consensus_1-1274	NA	PAYTNSFTR	0.004948	84.09	PAYTNSFTR	0.001662	69.67	PAYTNSFTR	0.000857	85.61	PAYTNSFTR	0.001591	82.18	PAYTNSFTR	9.6e-05	95	PAYTNSFTR	9.7e-05	95	PAYTNSFTR	0.000199	95	PAYTNSFTR	0.000199	95	PAYTNSFTR	0.002029	79.52	PAYTNSFTR	0.002878	75.32	0.0015	0
24	LPPAYTNSFTRG	Consensus_1-1274	NA	PAYTNSFTR	0.006391	79.74	PAYTNSFTR	0.002618	60.49	PAYTNSFTR	0.001232	80.17	PAYTNSFTR	0.00336	69.05	PAYTNSFTR	0.000123	95	AYTNSFTRG	0.001051	65.45	PAYTNSFTR	0.000224	95	PAYTNSFTR	0.000224	95	PAYTNSFTR	0.004897	64.6	PAYTNSFTR	0.005179	63.82	0.0025	0
25	PPAYTNSFTRGV	Consensus_1-1274	NA	YTNSFTRGV	0.016057	61.32	PAYTNSFTR	0.002355	62.78	YTNSFTRGV	0.001514	76.82	YTNSFTRGV	0.008809	50.3	YTNSFTRGV	0.001772	50.56	YTNSFTRGV	0.004639	37.43	YTNSFTRGV	0.000882	92.58	YTNSFTRGV	0.000882	92.58	YTNSFTRGV	0.010942	49.64	YTNSFTRGV	0.005101	64.12	0.0053	0
26	PAYTNSFTRGVY	Consensus_1-1274	NA	YTNSFTRGV	0.013454	65.05	TNSFTRGVY	0.001425	72.76	YTNSFTRGV	0.002154	70.4	YTNSFTRGV	0.012328	44.02	YTNSFTRGV	0.001556	53.35	YTNSFTRGV	0.006096	32.87	YTNSFTRGV	0.000735	94.09	YTNSFTRGV	0.000735	94.09	YTNSFTRGV	0.014727	44.09	YTNSFTRGV	0.004311	67.66	0.0058	0
27	AYTNSFTRGVYY	Consensus_1-1274	NA	YTNSFTRGV	0.00438	85.93	TNSFTRGVY	0.001422	72.8	TNSFTRGVY	0.001473	77.31	YTNSFTRGV	0.002189	76.93	YTNSFTRGV	0.000444	78.92	YTNSFTRGV	0.000879	68.93	YTNSFTRGV	0.000486	95	YTNSFTRGV	0.000486	95	YTNSFTRGV	0.002828	74.22	YTNSFTRGV	0.002451	78.21	0.0017	0
28	YTNSFTRGVYYP	Consensus_1-1274	NA	NSFTRGVYY	0.001789	95	TNSFTRGVY	0.000943	80	TNSFTRGVY	0.001046	82.82	NSFTRGVYY	0.000419	95	NSFTRGVYY	9.5e-05	95	NSFTRGVYY	9.4e-05	95	NSFTRGVYY	0.00018	95	NSFTRGVYY	0.00018	95	NSFTRGVYY	0.000315	95	NSFTRGVYY	0.001362	86.93	0.0006	0
29	TNSFTRGVYYPD	Consensus_1-1274	NA	FTRGVYYPD	0.003285	89.73	FTRGVYYPD	0.000825	82.27	FTRGVYYPD	0.000985	83.69	FTRGVYYPD	0.002427	74.98	FTRGVYYPD	0.000459	78.35	FTRGVYYPD	0.001189	63.18	FTRGVYYPD	0.001113	90.21	FTRGVYYPD	0.001113	90.21	FTRGVYYPD	0.000751	91.67	FTRGVYYPD	0.001043	89.92	0.0013	0
30	NSFTRGVYYPDK	Consensus_1-1274	NA	FTRGVYYPD	0.00576	81.61	FTRGVYYPD	0.001003	79.05	FTRGVYYPD	0.001385	78.34	FTRGVYYPD	0.004195	64.69	FTRGVYYPD	0.000697	70.22	FTRGVYYPD	0.001905	54.05	FTRGVYYPD	0.002041	81.86	FTRGVYYPD	0.002041	81.86	FTRGVYYPD	0.002012	79.64	FTRGVYYPD	0.00161	84.66	0.0023	0
31	SFTRGVYYPDKV	Consensus_1-1274	NA	FTRGVYYPD	0.0019	95	RGVYYPDKV	0.001289	74.58	RGVYYPDKV	0.00106	82.62	FTRGVYYPD	0.002678	73.32	FTRGVYYPD	0.000264	87.31	FTRGVYYPD	0.000869	69.13	FTRGVYYPD	0.000805	93.37	FTRGVYYPD	0.000805	93.37	RGVYYPDKV	0.001402	84.74	RGVYYPDKV	0.001664	84.22	0.0013	0
32	FTRGVYYPDKVF	Consensus_1-1274	NA	GVYYPDKVF	0.001086	95	GVYYPDKVF	0.014347	29	GVYYPDKVF	0.014201	33.36	GVYYPDKVF	0.001796	80.19	GVYYPDKVF	0.000324	84.22	RGVYYPDKV	6.8e-05	95	RGVYYPDKV	0.000427	95	RGVYYPDKV	0.000427	95	RGVYYPDKV	0.001206	86.7	GVYYPDKVF	0.002443	78.26	0.0036	0
33	TRGVYYPDKVFR	Consensus_1-1274	NA	VYYPDKVFR	0.007627	76.6	GVYYPDKVF	0.047928	14.53	GVYYPDKVF	0.047397	15.57	GVYYPDKVF	0.005232	60.36	GVYYPDKVF	0.000687	70.54	RGVYYPDKV	0.000125	95	VYYPDKVFR	0.001247	88.93	VYYPDKVFR	0.001247	88.93	VYYPDKVFR	0.004479	66.28	GVYYPDKVF	0.007698	55.32	0.0124	0
34	RGVYYPDKVFRS	Consensus_1-1274	NA	YYPDKVFRS	0.072509	26.88	GVYYPDKVF	0.020996	23.6	GVYYPDKVF	0.026274	23.23	YYPDKVFRS	0.022336	33.95	YYPDKVFRS	0.480684	0.98	YYPDKVFRS	0.164418	2.87	YYPDKVFRS	0.039396	15.57	YYPDKVFRS	0.039396	15.57	YYPDKVFRS	0.072786	18.39	YYPDKVFRS	0.015405	40.99	0.0954	2
35	GVYYPDKVFRSS	Consensus_1-1274	NA	YYPDKVFRS	0.071029	27.32	YYPDKVFRS	0.001555	71.02	YYPDKVFRS	0.003348	61.88	YYPDKVFRS	0.035587	26.98	YYPDKVFRS	0.493401	0.94	YYPDKVFRS	0.221903	2.07	YYPDKVFRS	0.050039	12.31	YYPDKVFRS	0.050039	12.31	YYPDKVFRS	0.127161	11.83	YYPDKVFRS	0.020536	35.46	0.1075	2
36	VYYPDKVFRSSV	Consensus_1-1274	NA	YYPDKVFRS	0.030053	46.79	YYPDKVFRS	0.000393	91.84	YYPDKVFRS	0.001215	80.41	YYPDKVFRS	0.006373	56.69	YYPDKVFRS	0.198143	2.9	YYPDKVFRS	0.068055	6.68	YYPDKVFRS	0.01183	40.45	YYPDKVFRS	0.01183	40.45	YYPDKVFRS	0.036218	28.56	YYPDKVFRS	0.004898	64.9	0.0369	1
37	YYPDKVFRSSVL	Consensus_1-1274	NA	PDKVFRSSV	0.001869	95	DKVFRSSVL	0.006487	42.33	DKVFRSSVL	0.00687	47.08	DKVFRSSVL	0.00447	63.54	YYPDKVFRS	0.00504	30.81	YYPDKVFRS	0.000317	85.94	YYPDKVFRS	0.000303	95	YYPDKVFRS	0.000303	95	YYPDKVFRS	0.000654	92.87	DKVFRSSVL	0.001112	89.28	0.0027	0
38	YPDKVFRSSVLH	Consensus_1-1274	NA	DKVFRSSVL	0.001913	95	DKVFRSSVL	0.026167	20.86	DKVFRSSVL	0.027872	22.35	DKVFRSSVL	0.017442	38.05	DKVFRSSVL	0.00017	92.56	DKVFRSSVL	0.000131	94.85	KVFRSSVLH	0.000502	95	KVFRSSVLH	0.000502	95	DKVFRSSVL	0.001811	81.26	DKVFRSSVL	0.004488	66.82	0.0081	0
39	PDKVFRSSVLHS	Consensus_1-1274	NA	VFRSSVLHS	0.040179	40.02	DKVFRSSVL	0.009587	35.51	DKVFRSSVL	0.014038	33.56	DKVFRSSVL	0.013011	43.05	VFRSSVLHS	0.000566	74.37	VFRSSVLHS	0.002122	51.98	VFRSSVLHS	0.028569	20.89	VFRSSVLHS	0.028569	20.89	VFRSSVLHS	0.005038	64.12	VFRSSVLHS	0.007786	55.04	0.0149	0
40	DKVFRSSVLHST	Consensus_1-1274	NA	VFRSSVLHS	0.039679	40.32	VFRSSVLHS	0.001364	73.58	VFRSSVLHS	0.002227	69.76	VFRSSVLHS	0.009783	48.28	FRSSVLHST	0.001703	51.45	FRSSVLHST	0.009507	26.06	VFRSSVLHS	0.042819	14.38	VFRSSVLHS	0.042819	14.38	FRSSVLHST	0.013512	45.69	VFRSSVLHS	0.007702	55.3	0.0171	0
41	KVFRSSVLHSTQ	Consensus_1-1274	NA	VFRSSVLHS	0.018521	58.14	FRSSVLHST	0.000909	80.65	FRSSVLHST	0.001204	80.57	FRSSVLHST	0.00756	53.39	FRSSVLHST	0.001151	59.65	FRSSVLHST	0.013048	21.74	VFRSSVLHS	0.021524	26.47	VFRSSVLHS	0.021524	26.47	FRSSVLHST	0.016047	42.57	VFRSSVLHS	0.005323	63.27	0.0107	0
42	VFRSSVLHSTQD	Consensus_1-1274	NA	FRSSVLHST	0.005054	83.76	FRSSVLHST	0.000371	92.42	FRSSVLHST	0.000385	94.18	FRSSVLHST	0.002906	71.82	FRSSVLHST	0.000291	85.86	FRSSVLHST	0.002841	46.27	FRSSVLHST	0.006499	56.19	FRSSVLHST	0.006499	56.19	FRSSVLHST	0.004826	64.84	FRSSVLHST	0.001122	89.18	0.0031	0
43	FRSSVLHSTQDL	Consensus_1-1274	NA	SVLHSTQDL	0.001126	95	SVLHSTQDL	0.000255	95	SVLHSTQDL	0.000216	95	FRSSVLHST	0.000588	93.85	SVLHSTQDL	5.5e-05	95	SSVLHSTQD	6.1e-05	95	RSSVLHSTQ	0.000439	95	RSSVLHSTQ	0.000439	95	FRSSVLHST	0.000434	95	SVLHSTQDL	0.000394	95	0.0004	0
44	RSSVLHSTQDLF	Consensus_1-1274	NA	VLHSTQDLF	0.020385	55.88	VLHSTQDLF	0.000672	85.25	VLHSTQDLF	0.000801	86.56	SVLHSTQDL	0.000507	94.95	VLHSTQDLF	0.00204	47.65	VLHSTQDLF	5.2e-05	95	VLHSTQDLF	0.002429	78.77	VLHSTQDLF	0.002429	78.77	VLHSTQDLF	0.000429	95	VLHSTQDLF	0.002154	80.26	0.0032	0
45	SSVLHSTQDLFL	Consensus_1-1274	NA	VLHSTQDLF	0.02112	54.99	LHSTQDLFL	0.001978	66.29	LHSTQDLFL	0.002512	67.54	LHSTQDLFL	0.001344	84.58	LHSTQDLFL	0.002622	42.66	LHSTQDLFL	8.9e-05	95	VLHSTQDLF	0.002422	78.82	VLHSTQDLF	0.002422	78.82	LHSTQDLFL	0.000982	89.01	LHSTQDLFL	0.002053	81.08	0.0038	0
46	SVLHSTQDLFLP	Consensus_1-1274	NA	LHSTQDLFL	0.017893	58.9	LHSTQDLFL	0.004786	48.25	LHSTQDLFL	0.006735	47.49	LHSTQDLFL	0.00271	73.11	LHSTQDLFL	0.002982	40.2	LHSTQDLFL	0.000193	91.68	LHSTQDLFL	0.002439	78.7	LHSTQDLFL	0.002439	78.7	LHSTQDLFL	0.00176	81.7	LHSTQDLFL	0.003486	71.86	0.0045	0
47	VLHSTQDLFLPF	Consensus_1-1274	NA	LHSTQDLFL	0.002878	91.28	LHSTQDLFL	0.000867	81.46	LHSTQDLFL	0.001286	79.51	LHSTQDLFL	0.000698	92.35	LHSTQDLFL	0.001059	61.49	LHSTQDLFL	7.3e-05	95	LHSTQDLFL	0.000664	94.83	LHSTQDLFL	0.000664	94.83	LHSTQDLFL	0.000759	91.57	LHSTQDLFL	0.000846	92.05	0.001	0
48	LHSTQDLFLPFF	Consensus_1-1274	NA	LHSTQDLFL	0.000588	95	LHSTQDLFL	9.3e-05	95	LHSTQDLFL	6.4e-05	95	LHSTQDLFL	9.7e-05	95	STQDLFLPF	0.000196	91.05	STQDLFLPF	1.6e-05	95	LHSTQDLFL	5.2e-05	95	LHSTQDLFL	5.2e-05	95	STQDLFLPF	6.9e-05	95	LHSTQDLFL	4.3e-05	95	0.0001	0
49	HSTQDLFLPFFS	Consensus_1-1274	NA	TQDLFLPFF	0.000364	95	QDLFLPFFS	0.000543	88.18	QDLFLPFFS	0.000113	95	QDLFLPFFS	0.000867	90.05	STQDLFLPF	0.000178	92.09	QDLFLPFFS	1.7e-05	95	TQDLFLPFF	8.8e-05	95	TQDLFLPFF	8.8e-05	95	QDLFLPFFS	6.5e-05	95	QDLFLPFFS	0.000104	95	0.0002	0
50	STQDLFLPFFSN	Consensus_1-1274	NA	QDLFLPFFS	0.000262	95	QDLFLPFFS	0.000862	81.56	DLFLPFFSN	0.000722	87.9	QDLFLPFFS	0.001276	85.29	DLFLPFFSN	3.2e-05	95	QDLFLPFFS	7.2e-05	95	QDLFLPFFS	9.2e-05	95	QDLFLPFFS	9.2e-05	95	QDLFLPFFS	0.000104	95	QDLFLPFFS	0.000156	95	0.0004	0
51	TQDLFLPFFSNV	Consensus_1-1274	NA	QDLFLPFFS	0.000145	95	QDLFLPFFS	0.000617	86.5	DLFLPFFSN	0.000646	89.19	QDLFLPFFS	0.000783	91.2	LFLPFFSNV	4.8e-05	95	LFLPFFSNV	0.0002	91.33	LFLPFFSNV	7.8e-05	95	LFLPFFSNV	7.8e-05	95	LFLPFFSNV	0.000156	95	DLFLPFFSN	8.3e-05	95	0.0003	0
52	QDLFLPFFSNVT	Consensus_1-1274	NA	FLPFFSNVT	0.002556	92.53	FLPFFSNVT	0.026307	20.8	FLPFFSNVT	0.021296	26.46	FLPFFSNVT	0.062171	19.75	FLPFFSNVT	0.001192	58.96	FLPFFSNVT	0.000823	70.08	FLPFFSNVT	0.000594	95	FLPFFSNVT	0.000594	95	FLPFFSNVT	0.007973	55.65	FLPFFSNVT	0.00341	72.29	0.0127	0
53	DLFLPFFSNVTW	Consensus_1-1274	NA	FLPFFSNVT	0.001959	94.85	FLPFFSNVT	0.034138	17.96	FLPFFSNVT	0.022704	25.44	FLPFFSNVT	0.081857	16.53	FLPFFSNVT	0.000925	64.31	FLPFFSNVT	0.00051	78.74	FLPFFSNVT	0.000588	95	FLPFFSNVT	0.000588	95	FLPFFSNVT	0.009086	53.28	FLPFFSNVT	0.002624	77.04	0.0155	0
54	LFLPFFSNVTWF	Consensus_1-1274	NA	FLPFFSNVT	0.000605	95	FLPFFSNVT	0.00424	50.7	FLPFFSNVT	0.004117	57.68	FLPFFSNVT	0.014641	40.99	FLPFFSNVT	0.000218	89.78	FLPFFSNVT	8.6e-05	95	FLPFFSNVT	0.000121	95	FLPFFSNVT	0.000121	95	FLPFFSNVT	0.000964	89.2	FLPFFSNVT	0.000586	94.87	0.0026	0
55	FLPFFSNVTWFH	Consensus_1-1274	NA	FFSNVTWFH	0.006688	78.99	LPFFSNVTW	0.000385	92.05	LPFFSNVTW	0.000349	94.88	FFSNVTWFH	0.002353	75.58	FFSNVTWFH	0.002006	47.98	FFSNVTWFH	0.017111	18.43	FFSNVTWFH	0.000638	95	FFSNVTWFH	0.000638	95	FFSNVTWFH	0.002347	77.33	FFSNVTWFH	0.000295	95	0.0033	0
56	LPFFSNVTWFHA	Consensus_1-1274	NA	FFSNVTWFH	0.015511	62.1	FSNVTWFHA	0.000879	81.23	FSNVTWFHA	0.000734	87.69	FFSNVTWFH	0.005871	58.27	FFSNVTWFH	0.003399	37.78	FFSNVTWFH	0.065875	6.86	FFSNVTWFH	0.00157	85.9	FFSNVTWFH	0.00157	85.9	FFSNVTWFH	0.009373	52.71	FFSNVTWFH	0.001055	89.81	0.0106	0
57	PFFSNVTWFHAI	Consensus_1-1274	NA	FFSNVTWFH	0.00701	78.17	FSNVTWFHA	0.000904	80.75	FSNVTWFHA	0.000948	84.22	FSNVTWFHA	0.004593	63.03	FFSNVTWFH	0.001375	55.9	FFSNVTWFH	0.026872	13.79	FFSNVTWFH	0.001053	90.82	FFSNVTWFH	0.001053	90.82	FFSNVTWFH	0.00569	61.91	FFSNVTWFH	0.000665	94.01	0.005	0
58	FFSNVTWFHAIH	Consensus_1-1274	NA	FFSNVTWFH	0.001283	95	FSNVTWFHA	0.000513	88.86	NVTWFHAIH	0.00048	92.31	FSNVTWFHA	0.001051	87.91	FFSNVTWFH	0.000162	93.02	FFSNVTWFH	0.000326	85.54	FSNVTWFHA	0.000309	95	FSNVTWFHA	0.000309	95	FSNVTWFHA	0.000321	95	FSNVTWFHA	0.000298	95	0.0005	0
59	FSNVTWFHAIHV	Consensus_1-1274	NA	VTWFHAIHV	0.028198	48.27	VTWFHAIHV	0.320609	3.07	VTWFHAIHV	0.257506	2.99	VTWFHAIHV	0.175536	9.35	VTWFHAIHV	0.001015	62.42	VTWFHAIHV	0.000738	72.23	VTWFHAIHV	0.006305	57	VTWFHAIHV	0.006305	57	VTWFHAIHV	0.014261	44.69	VTWFHAIHV	0.100335	11.71	0.0911	2
60	SNVTWFHAIHVS	Consensus_1-1274	NA	VTWFHAIHV	0.062204	30.09	VTWFHAIHV	0.635159	1.06	VTWFHAIHV	0.544013	0.77	VTWFHAIHV	0.448058	3.12	VTWFHAIHV	0.001742	50.95	VTWFHAIHV	0.002397	49.45	VTWFHAIHV	0.012256	39.54	VTWFHAIHV	0.012256	39.54	VTWFHAIHV	0.053585	22.6	VTWFHAIHV	0.2511	4.14	0.2023	4
61	NVTWFHAIHVSG	Consensus_1-1274	NA	VTWFHAIHV	0.029028	47.6	VTWFHAIHV	0.411145	2.27	VTWFHAIHV	0.356694	1.84	VTWFHAIHV	0.270805	6.13	WFHAIHVSG	0.001012	62.48	WFHAIHVSG	0.001511	58.56	VTWFHAIHV	0.007026	54.14	VTWFHAIHV	0.007026	54.14	VTWFHAIHV	0.035984	28.66	VTWFHAIHV	0.152509	7.68	0.1273	2
62	VTWFHAIHVSGT	Consensus_1-1274	NA	WFHAIHVSG	0.011481	68.52	VTWFHAIHV	0.014944	28.41	VTWFHAIHV	0.012179	36.14	FHAIHVSGT	0.020758	35.14	FHAIHVSGT	0.00098	63.15	FHAIHVSGT	0.003985	40.14	FHAIHVSGT	0.002167	80.8	FHAIHVSGT	0.002167	80.8	WFHAIHVSG	0.012702	46.84	VTWFHAIHV	0.004671	65.95	0.0086	0
63	TWFHAIHVSGTN	Consensus_1-1274	NA	FHAIHVSGT	0.008746	73.98	FHAIHVSGT	0.00042	91.13	FHAIHVSGT	0.000862	85.53	FHAIHVSGT	0.027375	30.81	FHAIHVSGT	0.001016	62.39	FHAIHVSGT	0.009513	26.05	FHAIHVSGT	0.003411	71.94	FHAIHVSGT	0.003411	71.94	FHAIHVSGT	0.014325	44.61	FHAIHVSGT	0.002313	79.14	0.0071	0
64	WFHAIHVSGTNG	Consensus_1-1274	NA	FHAIHVSGT	0.003435	89.21	FHAIHVSGT	0.000231	95	FHAIHVSGT	0.000209	95	FHAIHVSGT	0.009999	47.87	FHAIHVSGT	0.000333	83.81	FHAIHVSGT	0.00291	45.81	FHAIHVSGT	0.001412	87.38	FHAIHVSGT	0.001412	87.38	FHAIHVSGT	0.005477	62.64	FHAIHVSGT	0.001167	88.76	0.0027	0
65	FHAIHVSGTNGT	Consensus_1-1274	NA	IHVSGTNGT	0.024259	51.9	IHVSGTNGT	0.001084	77.76	IHVSGTNGT	0.001406	78.09	IHVSGTNGT	0.001614	81.96	IHVSGTNGT	0.000388	81.28	IHVSGTNGT	0.001969	53.44	IHVSGTNGT	0.00325	72.98	IHVSGTNGT	0.00325	72.98	IHVSGTNGT	0.00147	84.16	IHVSGTNGT	0.003659	70.89	0.0042	0
66	HAIHVSGTNGTK	Consensus_1-1274	NA	IHVSGTNGT	0.055751	32.51	IHVSGTNGT	0.004436	49.73	IHVSGTNGT	0.008104	43.87	IHVSGTNGT	0.004046	65.4	IHVSGTNGT	0.001312	56.96	IHVSGTNGT	0.013054	21.74	IHVSGTNGT	0.012299	39.46	IHVSGTNGT	0.012299	39.46	IHVSGTNGT	0.006181	60.25	IHVSGTNGT	0.013236	44	0.0131	0
67	AIHVSGTNGTKR	Consensus_1-1274	NA	IHVSGTNGT	0.025127	51.04	IHVSGTNGT	0.002159	64.48	IHVSGTNGT	0.004149	57.52	IHVSGTNGT	0.002474	74.67	IHVSGTNGT	0.000579	73.96	IHVSGTNGT	0.005319	35.05	IHVSGTNGT	0.006947	54.43	IHVSGTNGT	0.006947	54.43	VSGTNGTKR	0.012333	47.4	VSGTNGTKR	0.016555	39.55	0.0083	0
68	IHVSGTNGTKRF	Consensus_1-1274	NA	VSGTNGTKR	0.00408	86.97	VSGTNGTKR	0.0005	89.16	VSGTNGTKR	0.001226	80.26	VSGTNGTKR	0.001661	81.5	VSGTNGTKR	0.000275	86.72	VSGTNGTKR	0.000391	82.99	VSGTNGTKR	0.000783	93.6	VSGTNGTKR	0.000783	93.6	VSGTNGTKR	0.017311	41.2	VSGTNGTKR	0.02002	35.92	0.0047	0
69	HVSGTNGTKRFD	Consensus_1-1274	NA	VSGTNGTKR	0.002075	94.4	VSGTNGTKR	0.000262	95	VSGTNGTKR	0.000774	87.02	VSGTNGTKR	0.000699	92.34	SGTNGTKRF	0.000324	84.22	VSGTNGTKR	0.000236	89.55	VSGTNGTKR	0.000638	95	VSGTNGTKR	0.000638	95	VSGTNGTKR	0.008707	54.04	VSGTNGTKR	0.009044	52.06	0.0023	0
70	VSGTNGTKRFDN	Consensus_1-1274	NA	TNGTKRFDN	0.001014	95	TNGTKRFDN	9.7e-05	95	TNGTKRFDN	0.000494	92.04	GTNGTKRFD	8.1e-05	95	GTNGTKRFD	0.000182	91.86	SGTNGTKRF	4.7e-05	95	TNGTKRFDN	0.000159	95	TNGTKRFDN	0.000159	95	TNGTKRFDN	0.000183	95	TNGTKRFDN	0.000404	95	0.0003	0
71	SGTNGTKRFDNP	Consensus_1-1274	NA	TNGTKRFDN	0.000986	95	TNGTKRFDN	0.000101	95	TNGTKRFDN	0.000503	91.86	TNGTKRFDN	6.9e-05	95	GTNGTKRFD	8.9e-05	95	SGTNGTKRF	4.2e-05	95	TNGTKRFDN	0.000152	95	TNGTKRFDN	0.000152	95	TNGTKRFDN	0.000125	95	TNGTKRFDN	0.000424	95	0.0003	0
72	GTNGTKRFDNPV	Consensus_1-1274	NA	TNGTKRFDN	0.000659	95	TNGTKRFDN	9.7e-05	95	TNGTKRFDN	0.000471	92.49	GTKRFDNPV	6.9e-05	95	GTKRFDNPV	2.4e-05	95	NGTKRFDNP	4.5e-05	95	GTKRFDNPV	0.000218	95	GTKRFDNPV	0.000218	95	TNGTKRFDN	9.8e-05	95	TNGTKRFDN	0.000158	95	0.0002	0
73	TNGTKRFDNPVL	Consensus_1-1274	NA	TKRFDNPVL	0.002023	94.6	TKRFDNPVL	0.009285	36.07	TKRFDNPVL	0.024234	24.42	TKRFDNPVL	0.003054	70.84	TKRFDNPVL	0.000206	90.47	TKRFDNPVL	0.000102	95	TKRFDNPVL	0.000408	95	TKRFDNPVL	0.000408	95	TKRFDNPVL	0.000251	95	TKRFDNPVL	0.001522	85.43	0.0041	0
74	NGTKRFDNPVLP	Consensus_1-1274	NA	KRFDNPVLP	0.006895	78.46	TKRFDNPVL	0.026615	20.68	TKRFDNPVL	0.040685	17.35	TKRFDNPVL	0.006897	55.04	KRFDNPVLP	0.001099	60.65	KRFDNPVLP	0.000961	67.27	KRFDNPVLP	0.001438	87.14	KRFDNPVLP	0.001438	87.14	TKRFDNPVL	0.000775	91.37	TKRFDNPVL	0.005042	64.35	0.0092	0
75	GTKRFDNPVLPF	Consensus_1-1274	NA	KRFDNPVLP	0.007312	77.4	TKRFDNPVL	0.00472	48.52	TKRFDNPVL	0.014486	33	TKRFDNPVL	0.002133	77.39	RFDNPVLPF	0.002722	41.95	KRFDNPVLP	0.001901	54.09	KRFDNPVLP	0.002496	78.28	KRFDNPVLP	0.002496	78.28	RFDNPVLPF	0.000651	92.91	TKRFDNPVL	0.001879	82.48	0.0041	0
76	TKRFDNPVLPFN	Consensus_1-1274	NA	RFDNPVLPF	0.005593	82.12	RFDNPVLPF	0.000445	90.47	TKRFDNPVL	0.000748	87.46	RFDNPVLPF	0.000416	95	RFDNPVLPF	0.002605	42.79	RFDNPVLPF	0.001468	59.08	RFDNPVLPF	0.001341	88.05	RFDNPVLPF	0.001341	88.05	RFDNPVLPF	0.000866	90.25	RFDNPVLPF	0.000969	90.72	0.0016	0
77	KRFDNPVLPFND	Consensus_1-1274	NA	RFDNPVLPF	0.00223	93.8	RFDNPVLPF	0.000202	95	RFDNPVLPF	0.000232	95	FDNPVLPFN	0.000559	94.24	RFDNPVLPF	0.001808	50.09	RFDNPVLPF	0.000628	75.03	RFDNPVLPF	0.00079	93.53	RFDNPVLPF	0.00079	93.53	FDNPVLPFN	0.000659	92.81	RFDNPVLPF	0.000492	95	0.0008	0
78	RFDNPVLPFNDG	Consensus_1-1274	NA	DNPVLPFND	0.00041	95	DNPVLPFND	0.000108	95	DNPVLPFND	9.1e-05	95	DNPVLPFND	0.000312	95	RFDNPVLPF	0.000103	95	FDNPVLPFN	0.000169	92.91	FDNPVLPFN	0.000255	95	FDNPVLPFN	0.000255	95	DNPVLPFND	0.000284	95	DNPVLPFND	0.00014	95	0.0002	0
79	FDNPVLPFNDGV	Consensus_1-1274	NA	DNPVLPFND	0.000214	95	NPVLPFNDG	5.7e-05	95	PVLPFNDGV	9.2e-05	95	DNPVLPFND	0.000114	95	PVLPFNDGV	3.1e-05	95	NPVLPFNDG	4.2e-05	95	DNPVLPFND	7.1e-05	95	DNPVLPFND	7.1e-05	95	DNPVLPFND	0.000117	95	DNPVLPFND	6.6e-05	95	0.0001	0
80	DNPVLPFNDGVY	Consensus_1-1274	NA	VLPFNDGVY	0.031242	45.85	VLPFNDGVY	0.045775	14.96	VLPFNDGVY	0.046483	15.79	VLPFNDGVY	0.012937	43.16	VLPFNDGVY	0.004258	33.65	VLPFNDGVY	0.000242	89.29	VLPFNDGVY	0.003389	72.08	VLPFNDGVY	0.003389	72.08	VLPFNDGVY	0.002574	75.76	VLPFNDGVY	0.021324	34.77	0.0172	0
81	NPVLPFNDGVYF	Consensus_1-1274	NA	VLPFNDGVY	0.033924	43.88	VLPFNDGVY	0.061795	12.28	VLPFNDGVY	0.057733	13.41	VLPFNDGVY	0.016531	38.97	VLPFNDGVY	0.003735	35.96	VLPFNDGVY	0.000389	83.07	VLPFNDGVY	0.004837	63.69	VLPFNDGVY	0.004837	63.69	VLPFNDGVY	0.002753	74.63	VLPFNDGVY	0.036623	25.29	0.0223	0
82	PVLPFNDGVYFA	Consensus_1-1274	NA	VLPFNDGVY	0.012299	67.08	VLPFNDGVY	0.017899	25.79	VLPFNDGVY	0.02227	25.74	VLPFNDGVY	0.00529	60.12	VLPFNDGVY	0.001722	51.2	LPFNDGVYF	0.000332	85.27	VLPFNDGVY	0.002392	79.05	VLPFNDGVY	0.002392	79.05	VLPFNDGVY	0.001022	88.6	VLPFNDGVY	0.012682	44.87	0.0078	0
83	VLPFNDGVYFAS	Consensus_1-1274	NA	PFNDGVYFA	0.001191	95	VLPFNDGVY	0.000623	86.36	VLPFNDGVY	0.00072	87.93	FNDGVYFAS	0.000389	95	PFNDGVYFA	0.000513	76.27	PFNDGVYFA	0.000164	93.16	PFNDGVYFA	0.000562	95	PFNDGVYFA	0.000562	95	FNDGVYFAS	0.000175	95	PFNDGVYFA	0.000358	95	0.0005	0
84	LPFNDGVYFAST	Consensus_1-1274	NA	PFNDGVYFA	0.000647	95	FNDGVYFAS	0.000164	95	FNDGVYFAS	0.000125	95	FNDGVYFAS	0.00051	94.9	PFNDGVYFA	0.000166	92.79	PFNDGVYFA	9.6e-05	95	FNDGVYFAS	0.000199	95	FNDGVYFAS	0.000199	95	FNDGVYFAS	0.000183	95	FNDGVYFAS	0.000232	95	0.0003	0
85	PFNDGVYFASTE	Consensus_1-1274	NA	FNDGVYFAS	0.000399	95	FNDGVYFAS	0.000219	95	DGVYFASTE	0.000241	95	FNDGVYFAS	0.000553	94.32	FNDGVYFAS	7.3e-05	95	NDGVYFAST	7.3e-05	95	FNDGVYFAS	0.000145	95	FNDGVYFAS	0.000145	95	FNDGVYFAS	0.000175	95	FNDGVYFAS	0.000269	95	0.0002	0
86	FNDGVYFASTEK	Consensus_1-1274	NA	GVYFASTEK	0.000641	95	GVYFASTEK	0.001071	77.97	GVYFASTEK	0.001349	78.76	GVYFASTEK	0.00163	81.81	GVYFASTEK	7.8e-05	95	NDGVYFAST	3.8e-05	95	DGVYFASTE	0.000134	95	DGVYFASTE	0.000134	95	GVYFASTEK	0.000974	89.09	GVYFASTEK	0.002129	80.46	0.0008	0
87	NDGVYFASTEKS	Consensus_1-1274	NA	VYFASTEKS	0.032917	44.6	GVYFASTEK	0.00392	52.35	GVYFASTEK	0.00511	53.19	GVYFASTEK	0.013086	42.95	VYFASTEKS	0.000954	63.7	VYFASTEKS	0.00363	41.78	VYFASTEKS	0.043402	14.18	VYFASTEKS	0.043402	14.18	VYFASTEKS	0.012913	46.53	GVYFASTEK	0.01664	39.46	0.0176	0
88	DGVYFASTEKSN	Consensus_1-1274	NA	VYFASTEKS	0.045426	37.18	VYFASTEKS	0.006569	42.1	VYFASTEKS	0.006382	48.55	VYFASTEKS	0.024179	32.71	YFASTEKSN	0.001995	48.1	VYFASTEKS	0.017128	18.42	VYFASTEKS	0.098014	5.89	VYFASTEKS	0.098014	5.89	VYFASTEKS	0.031851	30.64	VYFASTEKS	0.032198	27.42	0.0362	0
89	GVYFASTEKSNI	Consensus_1-1274	NA	FASTEKSNI	0.198378	9.56	VYFASTEKS	0.001187	76.13	VYFASTEKS	0.001512	76.85	YFASTEKSN	0.011743	44.92	FASTEKSNI	0.004853	31.45	YFASTEKSN	0.011129	23.86	VYFASTEKS	0.025327	23.21	VYFASTEKS	0.025327	23.21	YFASTEKSN	0.018177	40.37	VYFASTEKS	0.004751	65.57	0.0302	0
90	VYFASTEKSNII	Consensus_1-1274	NA	FASTEKSNI	0.197501	9.62	FASTEKSNI	0.000325	93.63	FASTEKSNI	0.000657	89	FASTEKSNI	0.004844	61.98	FASTEKSNI	0.003199	38.88	YFASTEKSN	0.002951	45.54	FASTEKSNI	0.001657	85.08	FASTEKSNI	0.001657	85.08	FASTEKSNI	0.00765	56.47	FASTEKSNI	0.000951	90.91	0.0221	0
91	YFASTEKSNIIR	Consensus_1-1274	NA	FASTEKSNI	0.095116	21.33	FASTEKSNI	0.000297	94.37	ASTEKSNII	0.000442	93.06	FASTEKSNI	0.002361	75.52	FASTEKSNI	0.001574	53.12	FASTEKSNI	0.000877	68.97	FASTEKSNI	0.001057	90.78	FASTEKSNI	0.001057	90.78	FASTEKSNI	0.003958	68.5	STEKSNIIR	0.001069	89.68	0.0108	0
92	FASTEKSNIIRG	Consensus_1-1274	NA	ASTEKSNII	0.002603	92.35	STEKSNIIR	0.000225	95	ASTEKSNII	0.000238	95	ASTEKSNII	0.000386	95	ASTEKSNII	0.000188	91.51	ASTEKSNII	0.00012	95	ASTEKSNII	0.000529	95	ASTEKSNII	0.000529	95	STEKSNIIR	0.000678	92.57	STEKSNIIR	0.000996	90.42	0.0006	0
93	ASTEKSNIIRGW	Consensus_1-1274	NA	EKSNIIRGW	0.001946	94.9	STEKSNIIR	0.000109	95	TEKSNIIRG	0.000158	95	EKSNIIRGW	0.000201	95	EKSNIIRGW	5e-05	95	EKSNIIRGW	0.000163	93.21	TEKSNIIRG	0.000465	95	TEKSNIIRG	0.000465	95	EKSNIIRGW	0.000225	95	EKSNIIRGW	0.000818	92.35	0.0005	0
94	STEKSNIIRGWI	Consensus_1-1274	NA	EKSNIIRGW	0.001464	95	KSNIIRGWI	0.000191	95	KSNIIRGWI	0.000179	95	EKSNIIRGW	0.000244	95	EKSNIIRGW	4.1e-05	95	EKSNIIRGW	0.000117	95	KSNIIRGWI	0.000326	95	KSNIIRGWI	0.000326	95	EKSNIIRGW	0.000336	95	EKSNIIRGW	0.000436	95	0.0004	0
95	TEKSNIIRGWIF	Consensus_1-1274	NA	SNIIRGWIF	0.001957	94.86	SNIIRGWIF	0.00059	87.11	SNIIRGWIF	0.000544	91.06	SNIIRGWIF	0.00046	95	SNIIRGWIF	0.000158	93.26	EKSNIIRGW	6.9e-05	95	KSNIIRGWI	0.000201	95	KSNIIRGWI	0.000201	95	EKSNIIRGW	0.000236	95	SNIIRGWIF	0.000319	95	0.0005	0
96	EKSNIIRGWIFG	Consensus_1-1274	NA	SNIIRGWIF	0.002052	94.49	SNIIRGWIF	0.001207	75.81	SNIIRGWIF	0.001021	83.18	SNIIRGWIF	0.00082	90.69	SNIIRGWIF	0.000181	91.92	EKSNIIRGW	3.7e-05	95	SNIIRGWIF	0.000305	95	SNIIRGWIF	0.000305	95	SNIIRGWIF	0.000176	95	SNIIRGWIF	0.000319	95	0.0006	0
97	KSNIIRGWIFGT	Consensus_1-1274	NA	IIRGWIFGT	0.002905	91.17	IIRGWIFGT	0.000947	79.94	IIRGWIFGT	0.000815	86.32	IIRGWIFGT	0.000974	88.8	IIRGWIFGT	0.000138	94.42	IIRGWIFGT	5.3e-05	95	IIRGWIFGT	0.000615	95	IIRGWIFGT	0.000615	95	IIRGWIFGT	0.000214	95	IIRGWIFGT	0.000525	95	0.0008	0
98	SNIIRGWIFGTT	Consensus_1-1274	NA	IIRGWIFGT	0.002975	90.9	IRGWIFGTT	0.003134	56.86	IRGWIFGTT	0.003828	59.13	IIRGWIFGT	0.00151	82.97	IIRGWIFGT	0.000104	95	IRGWIFGTT	0.000119	95	IRGWIFGTT	0.000561	95	IRGWIFGTT	0.000561	95	IRGWIFGTT	0.000756	91.61	IRGWIFGTT	0.001367	86.89	0.0015	0
99	NIIRGWIFGTTL	Consensus_1-1274	NA	IRGWIFGTT	0.001526	95	IRGWIFGTT	0.002594	60.7	IRGWIFGTT	0.003617	60.24	IRGWIFGTT	0.001137	86.91	IRGWIFGTT	5.1e-05	95	IRGWIFGTT	6.7e-05	95	IRGWIFGTT	0.000391	95	IRGWIFGTT	0.000391	95	IRGWIFGTT	0.000307	95	IRGWIFGTT	0.000989	90.5	0.0011	0
100	IIRGWIFGTTLD	Consensus_1-1274	NA	GWIFGTTLD	0.001667	95	IRGWIFGTT	0.001466	72.21	IRGWIFGTT	0.001788	73.87	IRGWIFGTT	0.000828	90.58	GWIFGTTLD	5.1e-05	95	GWIFGTTLD	9.3e-05	95	GWIFGTTLD	0.000488	95	GWIFGTTLD	0.000488	95	IRGWIFGTT	0.000289	95	IRGWIFGTT	0.000534	95	0.0008	0
101	IRGWIFGTTLDS	Consensus_1-1274	NA	WIFGTTLDS	0.003292	89.7	IRGWIFGTT	0.000373	92.37	GWIFGTTLD	0.000472	92.47	WIFGTTLDS	0.003042	70.92	WIFGTTLDS	0.000546	75	WIFGTTLDS	0.001387	60.08	WIFGTTLDS	0.002326	79.53	WIFGTTLDS	0.002326	79.53	WIFGTTLDS	0.001195	86.81	WIFGTTLDS	0.000517	95	0.0015	0
102	RGWIFGTTLDSK	Consensus_1-1274	NA	WIFGTTLDS	0.011138	69.13	IFGTTLDSK	0.00097	79.57	WIFGTTLDS	0.001563	76.25	WIFGTTLDS	0.009957	47.95	WIFGTTLDS	0.003129	39.3	WIFGTTLDS	0.008888	27.01	WIFGTTLDS	0.009443	46.32	WIFGTTLDS	0.009443	46.32	WIFGTTLDS	0.013162	46.17	IFGTTLDSK	0.004692	65.85	0.0072	0
103	GWIFGTTLDSKT	Consensus_1-1274	NA	IFGTTLDSK	0.005944	81.05	IFGTTLDSK	0.000655	85.64	IFGTTLDSK	0.000796	86.64	WIFGTTLDS	0.002478	74.64	WIFGTTLDS	0.000901	64.81	WIFGTTLDS	0.001453	59.26	IFGTTLDSK	0.005033	62.72	IFGTTLDSK	0.005033	62.72	IFGTTLDSK	0.003836	69.02	IFGTTLDSK	0.004105	68.64	0.003	0
104	WIFGTTLDSKTQ	Consensus_1-1274	NA	IFGTTLDSK	0.002938	91.04	IFGTTLDSK	0.000275	94.95	IFGTTLDSK	0.000533	91.27	IFGTTLDSK	0.000687	92.5	FGTTLDSKT	0.000394	81.01	FGTTLDSKT	0.000414	82.12	IFGTTLDSK	0.001771	84.12	IFGTTLDSK	0.001771	84.12	IFGTTLDSK	0.001883	80.65	IFGTTLDSK	0.001383	86.74	0.0012	0
105	IFGTTLDSKTQS	Consensus_1-1274	NA	TTLDSKTQS	0.002346	93.35	IFGTTLDSK	0.000164	95	TTLDSKTQS	0.000233	95	FGTTLDSKT	0.000414	95	TTLDSKTQS	0.000648	71.77	FGTTLDSKT	0.00024	89.38	FGTTLDSKT	0.000941	91.98	FGTTLDSKT	0.000941	91.98	TTLDSKTQS	0.001251	86.24	TTLDSKTQS	0.000558	95	0.0008	0
106	FGTTLDSKTQSL	Consensus_1-1274	NA	TTLDSKTQS	0.003213	89.98	TTLDSKTQS	9.8e-05	95	TTLDSKTQS	0.000168	95	TTLDSKTQS	0.000132	95	TTLDSKTQS	0.000552	74.81	TTLDSKTQS	7.2e-05	95	TTLDSKTQS	0.000359	95	TTLDSKTQS	0.000359	95	TTLDSKTQS	0.000892	89.94	TTLDSKTQS	0.000591	94.82	0.0006	0
107	GTTLDSKTQSLL	Consensus_1-1274	NA	LDSKTQSLL	0.005884	81.23	LDSKTQSLL	0.000591	87.09	LDSKTQSLL	0.000733	87.71	LDSKTQSLL	0.00041	95	TTLDSKTQS	0.000298	85.48	TLDSKTQSL	5.2e-05	95	LDSKTQSLL	0.000406	95	LDSKTQSLL	0.000406	95	LDSKTQSLL	0.000666	92.72	LDSKTQSLL	0.000828	92.25	0.001	0
108	TTLDSKTQSLLI	Consensus_1-1274	NA	LDSKTQSLL	0.004399	85.86	LDSKTQSLL	0.000724	84.21	LDSKTQSLL	0.000756	87.32	LDSKTQSLL	0.000816	90.75	LDSKTQSLL	0.000168	92.67	DSKTQSLLI	4.5e-05	95	LDSKTQSLL	0.000373	95	LDSKTQSLL	0.000373	95	LDSKTQSLL	0.000457	95	LDSKTQSLL	0.000695	93.69	0.0009	0
109	TLDSKTQSLLIV	Consensus_1-1274	NA	SKTQSLLIV	0.001901	95	DSKTQSLLI	0.000408	91.45	DSKTQSLLI	0.00045	92.9	DSKTQSLLI	0.00075	91.64	SKTQSLLIV	0.00019	91.4	DSKTQSLLI	4.6e-05	95	SKTQSLLIV	0.000523	95	SKTQSLLIV	0.000523	95	LDSKTQSLL	0.000176	95	LDSKTQSLL	0.000293	95	0.0005	0
110	LDSKTQSLLIVN	Consensus_1-1274	NA	SKTQSLLIV	0.001428	95	SKTQSLLIV	0.000215	95	DSKTQSLLI	0.000245	95	KTQSLLIVN	0.00057	94.09	SKTQSLLIV	0.000158	93.26	KTQSLLIVN	5.1e-05	95	SKTQSLLIV	0.001189	89.47	SKTQSLLIV	0.001189	89.47	KTQSLLIVN	0.000298	95	KTQSLLIVN	0.000218	95	0.0006	0
111	DSKTQSLLIVNN	Consensus_1-1274	NA	SKTQSLLIV	0.001384	95	KTQSLLIVN	0.000159	95	KTQSLLIVN	0.000126	95	KTQSLLIVN	0.000517	94.81	SKTQSLLIV	9.1e-05	95	KTQSLLIVN	0.000106	95	SKTQSLLIV	0.001152	89.82	SKTQSLLIV	0.001152	89.82	KTQSLLIVN	0.000388	95	KTQSLLIVN	0.000248	95	0.0005	0
112	SKTQSLLIVNNA	Consensus_1-1274	NA	QSLLIVNNA	0.001423	95	TQSLLIVNN	0.00022	95	QSLLIVNNA	0.000137	95	QSLLIVNNA	0.000704	92.27	QSLLIVNNA	0.000119	95	QSLLIVNNA	0.000165	93.11	QSLLIVNNA	0.000807	93.35	QSLLIVNNA	0.000807	93.35	KTQSLLIVN	0.00038	95	QSLLIVNNA	0.000252	95	0.0005	0
113	KTQSLLIVNNAT	Consensus_1-1274	NA	QSLLIVNNA	0.002008	94.66	SLLIVNNAT	0.000318	93.82	SLLIVNNAT	0.000233	95	SLLIVNNAT	0.001676	81.36	QSLLIVNNA	9.8e-05	95	QSLLIVNNA	0.000174	92.65	QSLLIVNNA	0.000994	91.43	QSLLIVNNA	0.000994	91.43	QSLLIVNNA	0.000392	95	SLLIVNNAT	0.000348	95	0.0007	0
114	TQSLLIVNNATN	Consensus_1-1274	NA	LLIVNNATN	0.025443	50.73	LLIVNNATN	0.008817	36.92	LLIVNNATN	0.004921	53.94	LLIVNNATN	0.020595	35.28	LLIVNNATN	0.000344	83.3	LLIVNNATN	0.005697	33.94	LLIVNNATN	0.00797	50.77	LLIVNNATN	0.00797	50.77	LLIVNNATN	0.003516	70.49	LLIVNNATN	0.003419	72.24	0.0089	0
115	QSLLIVNNATNV	Consensus_1-1274	NA	LIVNNATNV	0.189656	10.12	LLIVNNATN	0.01753	26.09	LLIVNNATN	0.013306	34.52	LLIVNNATN	0.03776	26.16	LIVNNATNV	0.039232	9.01	LIVNNATNV	0.247412	1.82	LLIVNNATN	0.011886	40.33	LLIVNNATN	0.011886	40.33	LLIVNNATN	0.009212	53.03	LIVNNATNV	0.012802	44.68	0.0591	1
116	SLLIVNNATNVV	Consensus_1-1274	NA	LIVNNATNV	0.272035	6.06	LIVNNATNV	0.011005	33.15	LIVNNATNV	0.011762	36.77	LLIVNNATN	0.011795	44.84	LIVNNATNV	0.060589	6.85	LIVNNATNV	0.375226	1.04	IVNNATNVV	0.008643	48.6	IVNNATNVV	0.008643	48.6	LIVNNATNV	0.009777	51.9	LIVNNATNV	0.01602	40.19	0.0785	1
117	LLIVNNATNVVI	Consensus_1-1274	NA	IVNNATNVV	0.211872	8.76	IVNNATNVV	0.009202	36.22	IVNNATNVV	0.007608	45.12	IVNNATNVV	0.00592	58.11	IVNNATNVV	0.045697	8.2	IVNNATNVV	0.218344	2.11	IVNNATNVV	0.007815	51.32	IVNNATNVV	0.007815	51.32	IVNNATNVV	0.004054	68.09	IVNNATNVV	0.00934	51.37	0.0528	1
118	LIVNNATNVVIK	Consensus_1-1274	NA	IVNNATNVV	0.175611	11.16	IVNNATNVV	0.010576	33.83	VNNATNVVI	0.012599	35.53	VNNATNVVI	0.007096	54.54	IVNNATNVV	0.032457	10.21	IVNNATNVV	0.215917	2.14	IVNNATNVV	0.00817	50.05	IVNNATNVV	0.00817	50.05	IVNNATNVV	0.004085	67.96	IVNNATNVV	0.011539	46.88	0.0486	1
119	IVNNATNVVIKV	Consensus_1-1274	NA	IVNNATNVV	0.019682	56.73	VNNATNVVI	0.002431	62.12	VNNATNVVI	0.003695	59.8	VNNATNVVI	0.001905	79.27	IVNNATNVV	0.00252	43.42	IVNNATNVV	0.005249	35.28	VNNATNVVI	0.000983	91.54	VNNATNVVI	0.000983	91.54	VNNATNVVI	0.000779	91.32	VNNATNVVI	0.003115	73.94	0.0041	0
120	VNNATNVVIKVC	Consensus_1-1274	NA	NATNVVIKV	0.003094	90.44	NATNVVIKV	9.1e-05	95	NATNVVIKV	0.000116	95	NATNVVIKV	0.000155	95	NATNVVIKV	0.000149	93.78	NATNVVIKV	0.000854	69.43	NATNVVIKV	0.000185	95	NATNVVIKV	0.000185	95	NATNVVIKV	0.000122	95	NATNVVIKV	0.000298	95	0.0005	0
121	NNATNVVIKVCE	Consensus_1-1274	NA	NATNVVIKV	0.0027	91.97	ATNVVIKVC	7.8e-05	95	ATNVVIKVC	0.000105	95	ATNVVIKVC	0.000169	95	NATNVVIKV	7e-05	95	NATNVVIKV	0.000426	81.67	NATNVVIKV	0.000221	95	NATNVVIKV	0.000221	95	NATNVVIKV	0.00011	95	NATNVVIKV	0.000166	95	0.0004	0
122	NATNVVIKVCEF	Consensus_1-1274	NA	NVVIKVCEF	0.002332	93.4	NVVIKVCEF	9.6e-05	95	NVVIKVCEF	0.000106	95	NVVIKVCEF	0.000132	95	NVVIKVCEF	5.7e-05	95	NATNVVIKV	1.9e-05	95	NVVIKVCEF	0.000175	95	NVVIKVCEF	0.000175	95	NVVIKVCEF	4.7e-05	95	NVVIKVCEF	9.8e-05	95	0.0003	0
123	ATNVVIKVCEFQ	Consensus_1-1274	NA	NVVIKVCEF	0.003468	89.09	VVIKVCEFQ	0.00053	88.48	VVIKVCEFQ	0.000418	93.53	VVIKVCEFQ	0.000508	94.93	NVVIKVCEF	7.7e-05	95	VVIKVCEFQ	5.1e-05	95	VVIKVCEFQ	0.000671	94.75	VVIKVCEFQ	0.000671	94.75	VVIKVCEFQ	8.9e-05	95	VVIKVCEFQ	0.000295	95	0.0007	0
124	TNVVIKVCEFQF	Consensus_1-1274	NA	VIKVCEFQF	0.006812	78.67	VIKVCEFQF	0.001057	78.19	VIKVCEFQF	0.001303	79.31	VVIKVCEFQ	0.000612	93.52	VIKVCEFQF	0.000271	86.94	VVIKVCEFQ	4.8e-05	95	VVIKVCEFQ	0.000771	93.72	VVIKVCEFQ	0.000771	93.72	VIKVCEFQF	0.000161	95	VIKVCEFQF	0.000967	90.74	0.0013	0
125	NVVIKVCEFQFC	Consensus_1-1274	NA	VIKVCEFQF	0.003811	87.9	VIKVCEFQF	0.000427	90.95	VIKVCEFQF	0.000495	92.02	VIKVCEFQF	0.000225	95	VIKVCEFQF	0.000119	95	IKVCEFQFC	5.6e-05	95	IKVCEFQFC	0.000534	95	IKVCEFQFC	0.000534	95	VIKVCEFQF	6.3e-05	95	VIKVCEFQF	0.000331	95	0.0007	0
126	VVIKVCEFQFCN	Consensus_1-1274	NA	IKVCEFQFC	0.002127	94.2	VIKVCEFQF	0.000253	95	IKVCEFQFC	0.000277	95	IKVCEFQFC	0.000172	95	VIKVCEFQF	7.3e-05	95	IKVCEFQFC	4.1e-05	95	IKVCEFQFC	0.000451	95	IKVCEFQFC	0.000451	95	IKVCEFQFC	4.7e-05	95	IKVCEFQFC	0.000146	95	0.0004	0
127	VIKVCEFQFCND	Consensus_1-1274	NA	IKVCEFQFC	0.001092	95	IKVCEFQFC	0.000192	95	VCEFQFCND	0.000229	95	IKVCEFQFC	0.000128	95	IKVCEFQFC	3.7e-05	95	IKVCEFQFC	4e-05	95	IKVCEFQFC	0.000466	95	IKVCEFQFC	0.000466	95	IKVCEFQFC	4.1e-05	95	IKVCEFQFC	8.3e-05	95	0.0003	0
128	IKVCEFQFCNDP	Consensus_1-1274	NA	IKVCEFQFC	0.000282	95	VCEFQFCND	0.000176	95	VCEFQFCND	0.000293	95	VCEFQFCND	8e-05	95	VCEFQFCND	2.3e-05	95	IKVCEFQFC	2.2e-05	95	VCEFQFCND	9.5e-05	95	VCEFQFCND	9.5e-05	95	VCEFQFCND	2.4e-05	95	VCEFQFCND	3.2e-05	95	0.0001	0
129	KVCEFQFCNDPF	Consensus_1-1274	NA	CEFQFCNDP	0.000181	95	EFQFCNDPF	0.000123	95	EFQFCNDPF	0.000127	95	EFQFCNDPF	8.2e-05	95	EFQFCNDPF	8.8e-05	95	VCEFQFCND	5e-06	95	EFQFCNDPF	4.7e-05	95	EFQFCNDPF	4.7e-05	95	VCEFQFCND	1.8e-05	95	EFQFCNDPF	4e-05	95	0.0001	0
130	VCEFQFCNDPFL	Consensus_1-1274	NA	FQFCNDPFL	0.002601	92.35	FQFCNDPFL	0.000175	95	FQFCNDPFL	0.000836	85.97	FQFCNDPFL	0.000899	89.67	FQFCNDPFL	0.001929	48.8	FQFCNDPFL	0.000233	89.69	FQFCNDPFL	0.000315	95	FQFCNDPFL	0.000315	95	FQFCNDPFL	0.000509	94.67	FQFCNDPFL	0.000381	95	0.0008	0
131	CEFQFCNDPFLG	Consensus_1-1274	NA	FQFCNDPFL	0.004168	86.66	FQFCNDPFL	0.00029	94.55	FQFCNDPFL	0.001418	77.95	FQFCNDPFL	0.003206	69.87	FQFCNDPFL	0.002816	41.31	FQFCNDPFL	0.000534	77.99	FQFCNDPFL	0.000564	95	FQFCNDPFL	0.000564	95	FQFCNDPFL	0.002017	79.61	FQFCNDPFL	0.000967	90.74	0.0017	0
132	EFQFCNDPFLGV	Consensus_1-1274	NA	FQFCNDPFL	0.005654	81.93	FQFCNDPFL	0.000385	92.05	FQFCNDPFL	0.001621	75.56	FQFCNDPFL	0.003756	66.94	FCNDPFLGV	0.013199	17.84	FQFCNDPFL	0.001402	59.88	FQFCNDPFL	0.001086	90.48	FQFCNDPFL	0.001086	90.48	FQFCNDPFL	0.002067	79.26	FQFCNDPFL	0.001261	87.88	0.0032	0
133	FQFCNDPFLGVY	Consensus_1-1274	NA	FCNDPFLGV	0.002151	94.11	FCNDPFLGV	0.000111	95	FCNDPFLGV	0.000483	92.25	FCNDPFLGV	0.000234	95	FCNDPFLGV	0.010513	20.38	FCNDPFLGV	0.001365	60.42	FCNDPFLGV	0.000295	95	FCNDPFLGV	0.000295	95	FCNDPFLGV	0.000176	95	FCNDPFLGV	0.000217	95	0.0016	0
134	QFCNDPFLGVYY	Consensus_1-1274	NA	FCNDPFLGV	0.001077	95	NDPFLGVYY	0.000206	95	FCNDPFLGV	0.000199	95	FCNDPFLGV	0.000153	95	FCNDPFLGV	0.004309	33.44	FCNDPFLGV	0.000904	68.42	FCNDPFLGV	0.000181	95	FCNDPFLGV	0.000181	95	FCNDPFLGV	0.000109	95	NDPFLGVYY	0.000295	95	0.0008	0
135	FCNDPFLGVYYH	Consensus_1-1274	NA	NDPFLGVYY	9.1e-05	95	NDPFLGVYY	0.000209	95	NDPFLGVYY	0.000198	95	NDPFLGVYY	7.8e-05	95	FCNDPFLGV	6.2e-05	95	NDPFLGVYY	1.3e-05	95	NDPFLGVYY	3.9e-05	95	NDPFLGVYY	3.9e-05	95	NDPFLGVYY	4.1e-05	95	NDPFLGVYY	0.000224	95	0.0001	0
136	CNDPFLGVYYHK	Consensus_1-1274	NA	NDPFLGVYY	7.7e-05	95	NDPFLGVYY	0.000229	95	NDPFLGVYY	0.000173	95	NDPFLGVYY	8.7e-05	95	NDPFLGVYY	9e-06	95	NDPFLGVYY	1.6e-05	95	NDPFLGVYY	3e-05	95	NDPFLGVYY	3e-05	95	NDPFLGVYY	4.8e-05	95	NDPFLGVYY	0.000226	95	0.0001	0
137	NDPFLGVYYHKN	Consensus_1-1274	NA	FLGVYYHKN	0.005217	83.27	FLGVYYHKN	0.001692	69.35	FLGVYYHKN	0.001649	75.24	FLGVYYHKN	0.007904	52.54	FLGVYYHKN	0.000415	80.05	FLGVYYHKN	0.001688	56.42	FLGVYYHKN	0.002452	78.6	FLGVYYHKN	0.002452	78.6	FLGVYYHKN	0.0116	48.56	FLGVYYHKN	0.0047	65.81	0.004	0
138	DPFLGVYYHKNN	Consensus_1-1274	NA	FLGVYYHKN	0.007438	77.08	LGVYYHKNN	0.00956	35.56	LGVYYHKNN	0.006066	49.54	FLGVYYHKN	0.011387	45.5	FLGVYYHKN	0.000426	79.62	FLGVYYHKN	0.00299	45.28	FLGVYYHKN	0.004034	68.12	FLGVYYHKN	0.004034	68.12	FLGVYYHKN	0.017266	41.25	FLGVYYHKN	0.007229	56.76	0.007	0
139	PFLGVYYHKNNK	Consensus_1-1274	NA	LGVYYHKNN	0.007439	77.08	LGVYYHKNN	0.012798	30.76	LGVYYHKNN	0.009018	41.78	FLGVYYHKN	0.008515	51.03	FLGVYYHKN	0.000193	91.22	FLGVYYHKN	0.001303	61.39	FLGVYYHKN	0.00226	80.03	FLGVYYHKN	0.00226	80.03	FLGVYYHKN	0.012426	47.25	LGVYYHKNN	0.008098	54.3	0.0064	0
140	FLGVYYHKNNKS	Consensus_1-1274	NA	VYYHKNNKS	0.024764	51.4	VYYHKNNKS	0.088253	9.61	VYYHKNNKS	0.058593	13.25	VYYHKNNKS	0.026529	31.28	VYYHKNNKS	0.000656	71.52	VYYHKNNKS	0.007731	29.09	VYYHKNNKS	0.016289	32.61	VYYHKNNKS	0.016289	32.61	VYYHKNNKS	0.01568	42.96	VYYHKNNKS	0.070437	15.82	0.0325	0
141	LGVYYHKNNKSW	Consensus_1-1274	NA	VYYHKNNKS	0.033797	43.96	VYYHKNNKS	0.196095	5.07	VYYHKNNKS	0.119021	7.15	VYYHKNNKS	0.068062	18.64	VYYHKNNKS	0.001025	62.21	VYYHKNNKS	0.013418	21.39	VYYHKNNKS	0.023691	24.48	VYYHKNNKS	0.023691	24.48	VYYHKNNKS	0.025942	34.1	VYYHKNNKS	0.142641	8.26	0.0647	0
142	GVYYHKNNKSWM	Consensus_1-1274	NA	YHKNNKSWM	0.05265	33.81	VYYHKNNKS	0.082252	10.11	VYYHKNNKS	0.053108	14.31	VYYHKNNKS	0.037284	26.34	YHKNNKSWM	0.005106	30.59	YHKNNKSWM	0.023357	15.07	VYYHKNNKS	0.010221	44.28	VYYHKNNKS	0.010221	44.28	VYYHKNNKS	0.019258	39.35	VYYHKNNKS	0.076288	14.82	0.037	0
143	VYYHKNNKSWME	Consensus_1-1274	NA	YHKNNKSWM	0.053415	33.48	VYYHKNNKS	0.001372	73.47	YYHKNNKSW	0.001694	74.76	YHKNNKSWM	0.006644	55.84	YHKNNKSWM	0.004363	33.23	YHKNNKSWM	0.030799	12.51	YHKNNKSWM	0.001297	88.46	YHKNNKSWM	0.001297	88.46	YHKNNKSWM	0.006993	58.13	VYYHKNNKS	0.002306	79.19	0.011	0
144	YYHKNNKSWMES	Consensus_1-1274	NA	YHKNNKSWM	0.02179	54.33	YHKNNKSWM	0.000175	95	YHKNNKSWM	0.000341	95	YHKNNKSWM	0.002402	75.18	YHKNNKSWM	0.001425	55.07	YHKNNKSWM	0.015652	19.48	YHKNNKSWM	0.000557	95	YHKNNKSWM	0.000557	95	YHKNNKSWM	0.002671	75.09	HKNNKSWME	0.000518	95	0.0046	0
145	YHKNNKSWMESE	Consensus_1-1274	NA	HKNNKSWME	0.002982	90.87	KNNKSWMES	7.9e-05	95	KNNKSWMES	0.000165	95	HKNNKSWME	0.000183	95	HKNNKSWME	0.000135	94.59	HKNNKSWME	0.000483	79.59	HKNNKSWME	0.000222	95	HKNNKSWME	0.000222	95	HKNNKSWME	0.00023	95	HKNNKSWME	0.000244	95	0.0005	0
146	HKNNKSWMESEF	Consensus_1-1274	NA	NKSWMESEF	0.000325	95	NKSWMESEF	0.000236	95	NKSWMESEF	0.00045	92.9	KNNKSWMES	0.000117	95	NKSWMESEF	4.2e-05	95	KNNKSWMES	1.6e-05	95	NKSWMESEF	0.000206	95	NKSWMESEF	0.000206	95	KNNKSWMES	4.6e-05	95	NKSWMESEF	0.000656	94.11	0.0002	0
147	KNNKSWMESEFR	Consensus_1-1274	NA	KSWMESEFR	0.002342	93.36	KSWMESEFR	0.000566	87.66	NKSWMESEF	0.000998	83.5	KSWMESEFR	0.002495	74.53	NKSWMESEF	4.8e-05	95	KSWMESEFR	4e-05	95	KSWMESEFR	0.000647	95	KSWMESEFR	0.000647	95	KSWMESEFR	0.001423	84.56	KSWMESEFR	0.002276	79.39	0.0011	0
148	NNKSWMESEFRV	Consensus_1-1274	NA	KSWMESEFR	0.00267	92.09	KSWMESEFR	0.000467	89.91	KSWMESEFR	0.000606	89.86	KSWMESEFR	0.002269	76.27	SWMESEFRV	0.000211	90.17	KSWMESEFR	6.6e-05	95	KSWMESEFR	0.000741	94.03	KSWMESEFR	0.000741	94.03	KSWMESEFR	0.00155	83.48	KSWMESEFR	0.001875	82.52	0.0011	0
149	NKSWMESEFRVY	Consensus_1-1274	NA	WMESEFRVY	0.00533	82.92	WMESEFRVY	0.000579	87.36	SWMESEFRV	0.000545	91.04	WMESEFRVY	0.000967	88.88	WMESEFRVY	0.0005	76.77	WMESEFRVY	0.000259	88.53	WMESEFRVY	0.000695	94.51	WMESEFRVY	0.000695	94.51	WMESEFRVY	0.001094	87.86	KSWMESEFR	0.001445	86.15	0.0012	0
150	KSWMESEFRVYS	Consensus_1-1274	NA	MESEFRVYS	0.016344	60.91	WMESEFRVY	0.000755	83.62	WMESEFRVY	0.000499	91.94	WMESEFRVY	0.000873	89.98	WMESEFRVY	0.000455	78.5	WMESEFRVY	0.000548	77.55	MESEFRVYS	0.002551	77.87	MESEFRVYS	0.002551	77.87	MESEFRVYS	0.002124	78.87	WMESEFRVY	0.000912	91.33	0.0028	0
151	SWMESEFRVYSS	Consensus_1-1274	NA	MESEFRVYS	0.014179	64.01	WMESEFRVY	0.000507	89	MESEFRVYS	0.000491	92.1	MESEFRVYS	0.000581	93.94	WMESEFRVY	0.000183	91.8	MESEFRVYS	0.000221	90.26	MESEFRVYS	0.002534	78	MESEFRVYS	0.002534	78	MESEFRVYS	0.001921	80.33	MESEFRVYS	0.000509	95	0.0024	0
152	WMESEFRVYSSA	Consensus_1-1274	NA	MESEFRVYS	0.006585	79.25	ESEFRVYSS	0.00036	92.71	ESEFRVYSS	0.000312	95	ESEFRVYSS	0.000373	95	MESEFRVYS	4.3e-05	95	MESEFRVYS	4.4e-05	95	MESEFRVYS	0.001534	86.24	MESEFRVYS	0.001534	86.24	MESEFRVYS	0.000881	90.06	MESEFRVYS	0.000297	95	0.0012	0
153	MESEFRVYSSAN	Consensus_1-1274	NA	MESEFRVYS	0.000625	95	ESEFRVYSS	0.000288	94.61	ESEFRVYSS	0.000241	95	ESEFRVYSS	0.000315	95	EFRVYSSAN	2e-05	95	EFRVYSSAN	3.6e-05	95	MESEFRVYS	0.000217	95	MESEFRVYS	0.000217	95	EFRVYSSAN	0.000198	95	ESEFRVYSS	0.000148	95	0.0002	0
154	ESEFRVYSSANN	Consensus_1-1274	NA	FRVYSSANN	0.036133	42.45	FRVYSSANN	0.156248	6.2	FRVYSSANN	0.145862	5.86	FRVYSSANN	0.268652	6.18	FRVYSSANN	0.004278	33.57	FRVYSSANN	0.038241	10.67	FRVYSSANN	0.005196	61.91	FRVYSSANN	0.005196	61.91	FRVYSSANN	0.071905	18.55	FRVYSSANN	0.043261	22.59	0.0775	0
155	SEFRVYSSANNC	Consensus_1-1274	NA	FRVYSSANN	0.018247	58.47	FRVYSSANN	0.130234	7.18	FRVYSSANN	0.105777	7.99	FRVYSSANN	0.236112	7.1	FRVYSSANN	0.001454	54.68	FRVYSSANN	0.024622	14.6	FRVYSSANN	0.00363	70.52	FRVYSSANN	0.00363	70.52	FRVYSSANN	0.049307	23.82	FRVYSSANN	0.028512	29.51	0.0602	0
156	EFRVYSSANNCT	Consensus_1-1274	NA	FRVYSSANN	0.006642	79.1	FRVYSSANN	0.031091	18.94	FRVYSSANN	0.029262	21.67	FRVYSSANN	0.093577	15.12	FRVYSSANN	0.000728	69.36	FRVYSSANN	0.010508	24.68	FRVYSSANN	0.002687	76.86	FRVYSSANN	0.002687	76.86	FRVYSSANN	0.015511	43.16	FRVYSSANN	0.00938	51.27	0.0202	0
157	FRVYSSANNCTF	Consensus_1-1274	NA	YSSANNCTF	0.003735	88.17	FRVYSSANN	0.000698	84.71	YSSANNCTF	0.000545	91.04	FRVYSSANN	0.002449	74.83	YSSANNCTF	0.000851	66.09	RVYSSANNC	0.000894	68.62	VYSSANNCT	0.000729	94.16	VYSSANNCT	0.000729	94.16	RVYSSANNC	0.001176	87.01	VYSSANNCT	0.001718	83.79	0.0014	0
158	RVYSSANNCTFE	Consensus_1-1274	NA	YSSANNCTF	0.005365	82.82	YSSANNCTF	0.000192	95	YSSANNCTF	0.000578	90.39	YSSANNCTF	0.002	78.49	YSSANNCTF	0.001611	52.64	YSSANNCTF	0.000693	73.38	YSSANNCTF	0.000592	95	YSSANNCTF	0.000592	95	YSSANNCTF	0.002693	74.95	YSSANNCTF	0.002031	81.25	0.0016	0
159	VYSSANNCTFEY	Consensus_1-1274	NA	YSSANNCTF	0.001528	95	YSSANNCTF	6e-05	95	YSSANNCTF	0.000189	95	YSSANNCTF	0.000255	95	YSSANNCTF	0.000329	83.99	YSSANNCTF	0.000147	94.03	YSSANNCTF	0.000154	95	YSSANNCTF	0.000154	95	YSSANNCTF	0.000336	95	YSSANNCTF	0.000262	95	0.0003	0
160	YSSANNCTFEYV	Consensus_1-1274	NA	SANNCTFEY	0.000386	95	ANNCTFEYV	0.000105	95	ANNCTFEYV	6.6e-05	95	ANNCTFEYV	7.5e-05	95	ANNCTFEYV	8.8e-05	95	SANNCTFEY	4.8e-05	95	ANNCTFEYV	5.3e-05	95	ANNCTFEYV	5.3e-05	95	SANNCTFEY	3.3e-05	95	SANNCTFEY	5.1e-05	95	0.0001	0
161	SSANNCTFEYVS	Consensus_1-1274	NA	NNCTFEYVS	0.000492	95	ANNCTFEYV	0.00013	95	ANNCTFEYV	8e-05	95	ANNCTFEYV	8.7e-05	95	ANNCTFEYV	6.2e-05	95	SANNCTFEY	2.6e-05	95	ANNCTFEYV	8.4e-05	95	ANNCTFEYV	8.4e-05	95	ANNCTFEYV	3.2e-05	95	ANNCTFEYV	5.4e-05	95	0.0001	0
162	SANNCTFEYVSQ	Consensus_1-1274	NA	NNCTFEYVS	0.000541	95	ANNCTFEYV	9.8e-05	95	ANNCTFEYV	6.4e-05	95	ANNCTFEYV	5.4e-05	95	ANNCTFEYV	3.1e-05	95	ANNCTFEYV	1.1e-05	95	ANNCTFEYV	4.8e-05	95	ANNCTFEYV	4.8e-05	95	NNCTFEYVS	3.4e-05	95	ANNCTFEYV	4.4e-05	95	0.0001	0
163	ANNCTFEYVSQP	Consensus_1-1274	NA	NNCTFEYVS	0.000365	95	NCTFEYVSQ	7.8e-05	95	NCTFEYVSQ	6.9e-05	95	NCTFEYVSQ	4.8e-05	95	CTFEYVSQP	2.9e-05	95	NCTFEYVSQ	1.1e-05	95	CTFEYVSQP	3.8e-05	95	CTFEYVSQP	3.8e-05	95	CTFEYVSQP	4.3e-05	95	CTFEYVSQP	4.5e-05	95	0.0001	0
164	NNCTFEYVSQPF	Consensus_1-1274	NA	TFEYVSQPF	0.000434	95	TFEYVSQPF	0.001774	68.47	TFEYVSQPF	0.001204	80.57	TFEYVSQPF	0.000652	92.98	TFEYVSQPF	6e-05	95	TFEYVSQPF	9e-06	95	TFEYVSQPF	6.9e-05	95	TFEYVSQPF	6.9e-05	95	TFEYVSQPF	4.9e-05	95	TFEYVSQPF	0.001761	83.44	0.0006	0
165	NCTFEYVSQPFL	Consensus_1-1274	NA	FEYVSQPFL	0.0083	74.91	TFEYVSQPF	0.001783	68.38	TFEYVSQPF	0.000992	83.59	FEYVSQPFL	0.003174	70.05	FEYVSQPFL	0.002161	46.49	FEYVSQPFL	0.000276	87.77	FEYVSQPFL	0.000364	95	FEYVSQPFL	0.000364	95	FEYVSQPFL	0.002669	75.1	TFEYVSQPF	0.002383	78.67	0.0022	0
166	CTFEYVSQPFLM	Consensus_1-1274	NA	FEYVSQPFL	0.005626	82.02	TFEYVSQPF	0.000511	88.91	FEYVSQPFL	0.000475	92.41	FEYVSQPFL	0.003026	71.02	FEYVSQPFL	0.001503	54.04	FEYVSQPFL	0.000198	91.43	FEYVSQPFL	0.00027	95	FEYVSQPFL	0.00027	95	FEYVSQPFL	0.002178	78.49	TFEYVSQPF	0.001	90.38	0.0015	0
167	TFEYVSQPFLMD	Consensus_1-1274	NA	FEYVSQPFL	0.015842	61.63	YVSQPFLMD	0.000815	82.46	YVSQPFLMD	0.002351	68.79	FEYVSQPFL	0.009155	49.53	YVSQPFLMD	0.004685	32.04	YVSQPFLMD	0.001781	55.29	YVSQPFLMD	0.004992	62.92	YVSQPFLMD	0.004992	62.92	FEYVSQPFL	0.005468	62.67	FEYVSQPFL	0.00143	86.29	0.0052	0
168	FEYVSQPFLMDL	Consensus_1-1274	NA	YVSQPFLMD	0.006692	78.98	YVSQPFLMD	0.000375	92.32	YVSQPFLMD	0.001283	79.54	YVSQPFLMD	0.002617	73.73	YVSQPFLMD	0.002524	43.39	YVSQPFLMD	0.001529	58.34	YVSQPFLMD	0.003525	71.2	YVSQPFLMD	0.003525	71.2	YVSQPFLMD	0.00149	83.99	YVSQPFLMD	0.000574	95	0.0024	0
169	EYVSQPFLMDLE	Consensus_1-1274	NA	YVSQPFLMD	0.005076	83.7	YVSQPFLMD	0.000329	93.53	YVSQPFLMD	0.000557	90.8	YVSQPFLMD	0.001687	81.25	YVSQPFLMD	0.001681	51.74	YVSQPFLMD	0.000949	67.51	YVSQPFLMD	0.002718	76.63	YVSQPFLMD	0.002718	76.63	YVSQPFLMD	0.001007	88.75	YVSQPFLMD	0.000473	95	0.0017	0
170	YVSQPFLMDLEG	Consensus_1-1274	NA	SQPFLMDLE	0.000377	95	SQPFLMDLE	0.000145	95	SQPFLMDLE	0.000139	95	YVSQPFLMD	0.000161	95	YVSQPFLMD	0.000156	93.37	YVSQPFLMD	4.6e-05	95	YVSQPFLMD	0.000245	95	YVSQPFLMD	0.000245	95	SQPFLMDLE	6.9e-05	95	SQPFLMDLE	9.8e-05	95	0.0002	0
171	VSQPFLMDLEGK	Consensus_1-1274	NA	PFLMDLEGK	0.000843	95	SQPFLMDLE	0.00018	95	SQPFLMDLE	0.000167	95	PFLMDLEGK	0.000169	95	PFLMDLEGK	3.5e-05	95	SQPFLMDLE	1.9e-05	95	PFLMDLEGK	0.000261	95	PFLMDLEGK	0.000261	95	PFLMDLEGK	0.000196	95	PFLMDLEGK	0.000149	95	0.0002	0
172	SQPFLMDLEGKQ	Consensus_1-1274	NA	FLMDLEGKQ	0.024892	51.27	FLMDLEGKQ	0.000224	95	FLMDLEGKQ	0.000617	89.68	FLMDLEGKQ	0.00326	69.58	FLMDLEGKQ	0.043959	8.4	FLMDLEGKQ	0.004552	37.77	FLMDLEGKQ	0.006052	58.04	FLMDLEGKQ	0.006052	58.04	FLMDLEGKQ	0.008821	53.81	FLMDLEGKQ	0.000902	91.44	0.0099	0
173	QPFLMDLEGKQG	Consensus_1-1274	NA	FLMDLEGKQ	0.04045	39.87	LMDLEGKQG	0.00046	90.08	FLMDLEGKQ	0.001452	77.55	FLMDLEGKQ	0.006	57.86	FLMDLEGKQ	0.055523	7.24	FLMDLEGKQ	0.014291	20.6	FLMDLEGKQ	0.010928	42.5	FLMDLEGKQ	0.010928	42.5	FLMDLEGKQ	0.021442	37.47	FLMDLEGKQ	0.002087	80.8	0.0164	0
174	PFLMDLEGKQGN	Consensus_1-1274	NA	FLMDLEGKQ	0.016514	60.67	LMDLEGKQG	0.000793	82.88	LMDLEGKQG	0.001824	73.53	LMDLEGKQG	0.006067	57.65	FLMDLEGKQ	0.014871	16.58	FLMDLEGKQ	0.003919	40.43	FLMDLEGKQ	0.005348	61.15	FLMDLEGKQ	0.005348	61.15	FLMDLEGKQ	0.008975	53.5	LMDLEGKQG	0.002016	81.38	0.0066	0
175	FLMDLEGKQGNF	Consensus_1-1274	NA	MDLEGKQGN	0.005532	82.31	LMDLEGKQG	0.000281	94.79	LMDLEGKQG	0.000323	95	LMDLEGKQG	0.00154	82.68	FLMDLEGKQ	0.00075	68.78	LMDLEGKQG	0.000145	94.13	MDLEGKQGN	0.001031	91.05	MDLEGKQGN	0.001031	91.05	LMDLEGKQG	0.000621	93.28	LMDLEGKQG	0.000471	95	0.0012	0
176	LMDLEGKQGNFK	Consensus_1-1274	NA	MDLEGKQGN	0.004615	85.11	LEGKQGNFK	0.000507	89	LEGKQGNFK	0.000383	94.22	LEGKQGNFK	0.000846	90.34	LEGKQGNFK	3.8e-05	95	LEGKQGNFK	0.000139	94.44	MDLEGKQGN	0.001177	89.59	MDLEGKQGN	0.001177	89.59	LEGKQGNFK	0.005792	61.57	LEGKQGNFK	0.004105	68.64	0.0019	0
177	MDLEGKQGNFKN	Consensus_1-1274	NA	LEGKQGNFK	0.003274	89.76	LEGKQGNFK	0.001092	77.63	LEGKQGNFK	0.00094	84.33	LEGKQGNFK	0.002191	76.92	LEGKQGNFK	4.9e-05	95	LEGKQGNFK	0.000138	94.49	LEGKQGNFK	0.001523	86.34	LEGKQGNFK	0.001523	86.34	LEGKQGNFK	0.025424	34.46	LEGKQGNFK	0.014005	42.87	0.005	0
178	DLEGKQGNFKNL	Consensus_1-1274	NA	LEGKQGNFK	0.000784	95	LEGKQGNFK	0.00045	90.34	LEGKQGNFK	0.000372	94.43	LEGKQGNFK	0.000885	89.84	LEGKQGNFK	3.5e-05	95	LEGKQGNFK	7.6e-05	95	LEGKQGNFK	0.00054	95	LEGKQGNFK	0.00054	95	LEGKQGNFK	0.008569	54.32	LEGKQGNFK	0.003415	72.26	0.0016	0
179	LEGKQGNFKNLR	Consensus_1-1274	NA	KQGNFKNLR	0.000751	95	KQGNFKNLR	0.000207	95	GKQGNFKNL	0.000125	95	LEGKQGNFK	0.000193	95	KQGNFKNLR	5.1e-05	95	KQGNFKNLR	9.8e-05	95	KQGNFKNLR	0.000184	95	KQGNFKNLR	0.000184	95	LEGKQGNFK	0.000339	95	KQGNFKNLR	0.000509	95	0.0003	0
180	EGKQGNFKNLRE	Consensus_1-1274	NA	KQGNFKNLR	0.001658	95	QGNFKNLRE	0.001823	67.95	QGNFKNLRE	0.003131	63.21	QGNFKNLRE	0.001538	82.7	KQGNFKNLR	0.000113	95	KQGNFKNLR	0.000252	88.84	QGNFKNLRE	0.0015	86.56	QGNFKNLRE	0.0015	86.56	KQGNFKNLR	0.000529	94.42	KQGNFKNLR	0.001483	85.8	0.0014	0
181	GKQGNFKNLREF	Consensus_1-1274	NA	QGNFKNLRE	0.001055	95	QGNFKNLRE	0.002321	63.07	QGNFKNLRE	0.00269	66.15	QGNFKNLRE	0.002041	78.15	QGNFKNLRE	6.7e-05	95	QGNFKNLRE	0.000112	95	QGNFKNLRE	0.002073	81.59	QGNFKNLRE	0.002073	81.59	QGNFKNLRE	0.000404	95	QGNFKNLRE	0.001092	89.47	0.0014	0
182	KQGNFKNLREFV	Consensus_1-1274	NA	NFKNLREFV	0.001596	95	QGNFKNLRE	0.000603	86.82	QGNFKNLRE	0.000835	85.98	QGNFKNLRE	0.000814	90.77	NFKNLREFV	5e-05	95	NFKNLREFV	9.8e-05	95	QGNFKNLRE	0.000325	95	QGNFKNLRE	0.000325	95	QGNFKNLRE	0.000206	95	QGNFKNLRE	0.000363	95	0.0005	0
183	QGNFKNLREFVF	Consensus_1-1274	NA	FKNLREFVF	0.026829	49.45	FKNLREFVF	0.0037	53.48	FKNLREFVF	0.009601	40.55	FKNLREFVF	0.012603	43.63	FKNLREFVF	0.004863	31.42	FKNLREFVF	0.000382	83.33	FKNLREFVF	0.001171	89.64	FKNLREFVF	0.001171	89.64	FKNLREFVF	0.014306	44.64	FKNLREFVF	0.003174	73.61	0.0078	0
184	GNFKNLREFVFK	Consensus_1-1274	NA	FKNLREFVF	0.050102	34.94	FKNLREFVF	0.008376	37.85	FKNLREFVF	0.027746	22.42	FKNLREFVF	0.047635	23	FKNLREFVF	0.010044	20.94	FKNLREFVF	0.000721	72.66	FKNLREFVF	0.002057	81.73	FKNLREFVF	0.002057	81.73	FKNLREFVF	0.061941	20.58	FKNLREFVF	0.009983	49.87	0.0221	0
185	NFKNLREFVFKN	Consensus_1-1274	NA	FKNLREFVF	0.013128	65.62	FKNLREFVF	0.002838	58.89	FKNLREFVF	0.007668	44.96	FKNLREFVF	0.009276	49.28	FKNLREFVF	0.002372	44.63	FKNLREFVF	0.000252	88.84	FKNLREFVF	0.001043	90.93	FKNLREFVF	0.001043	90.93	FKNLREFVF	0.015227	43.49	FKNLREFVF	0.001828	82.9	0.0055	0
186	FKNLREFVFKNI	Consensus_1-1274	NA	LREFVFKNI	0.001802	95	LREFVFKNI	0.004954	47.55	LREFVFKNI	0.005184	52.91	LREFVFKNI	0.002168	77.11	FKNLREFVF	0.000189	91.45	LREFVFKNI	0.000181	92.3	LREFVFKNI	0.000511	95	LREFVFKNI	0.000511	95	LREFVFKNI	0.000518	94.55	LREFVFKNI	0.002065	80.98	0.0018	0
187	KNLREFVFKNID	Consensus_1-1274	NA	LREFVFKNI	0.005976	80.95	LREFVFKNI	0.014411	28.93	LREFVFKNI	0.013758	33.9	LREFVFKNI	0.004392	63.87	REFVFKNID	0.00023	89.14	LREFVFKNI	0.000471	79.97	REFVFKNID	0.002003	82.18	REFVFKNID	0.002003	82.18	LREFVFKNI	0.002441	76.68	LREFVFKNI	0.006873	57.86	0.0053	0
188	NLREFVFKNIDG	Consensus_1-1274	NA	REFVFKNID	0.003553	88.8	LREFVFKNI	0.006113	43.43	LREFVFKNI	0.006676	47.66	EFVFKNIDG	0.002629	73.65	REFVFKNID	0.000154	93.49	REFVFKNID	0.000276	87.77	REFVFKNID	0.001604	85.58	REFVFKNID	0.001604	85.58	REFVFKNID	0.001549	83.49	LREFVFKNI	0.003241	73.23	0.0027	0
189	LREFVFKNIDGY	Consensus_1-1274	NA	FVFKNIDGY	0.052694	33.79	EFVFKNIDG	0.003131	56.88	EFVFKNIDG	0.003776	59.4	EFVFKNIDG	0.005073	61.03	FVFKNIDGY	0.004487	32.76	FVFKNIDGY	0.001029	65.89	FVFKNIDGY	0.020632	27.39	FVFKNIDGY	0.020632	27.39	FVFKNIDGY	0.004672	65.45	FVFKNIDGY	0.010432	48.94	0.0127	0
190	REFVFKNIDGYF	Consensus_1-1274	NA	FVFKNIDGY	0.084637	23.69	FVFKNIDGY	0.004494	49.48	FVFKNIDGY	0.005406	52.04	FVFKNIDGY	0.005357	59.88	FVFKNIDGY	0.009997	20.99	FVFKNIDGY	0.003551	42.16	FVFKNIDGY	0.038383	15.94	FVFKNIDGY	0.038383	15.94	FVFKNIDGY	0.009916	51.62	FVFKNIDGY	0.016053	40.14	0.0216	0
191	EFVFKNIDGYFK	Consensus_1-1274	NA	FVFKNIDGY	0.051459	34.33	VFKNIDGYF	0.003474	54.65	VFKNIDGYF	0.00591	50.06	FKNIDGYFK	0.039885	25.37	VFKNIDGYF	0.005217	30.23	FKNIDGYFK	0.002429	49.18	FVFKNIDGY	0.015959	33.1	FVFKNIDGY	0.015959	33.1	FKNIDGYFK	0.281739	4.99	FKNIDGYFK	0.02822	29.69	0.045	1
192	FVFKNIDGYFKI	Consensus_1-1274	NA	VFKNIDGYF	0.005649	81.95	FKNIDGYFK	0.001488	71.92	FKNIDGYFK	0.002493	67.69	FKNIDGYFK	0.051742	21.97	VFKNIDGYF	0.00135	56.32	FKNIDGYFK	0.001161	63.62	FKNIDGYFK	0.000972	91.66	FKNIDGYFK	0.000972	91.66	FKNIDGYFK	0.349157	3.64	FKNIDGYFK	0.025099	31.82	0.044	1
193	VFKNIDGYFKIY	Consensus_1-1274	NA	FKNIDGYFK	0.001641	95	FKNIDGYFK	0.000791	82.92	FKNIDGYFK	0.001055	82.69	FKNIDGYFK	0.025765	31.72	KNIDGYFKI	0.000638	72.09	FKNIDGYFK	0.000539	77.83	FKNIDGYFK	0.000527	95	FKNIDGYFK	0.000527	95	FKNIDGYFK	0.215862	6.88	FKNIDGYFK	0.014644	41.98	0.0262	0
194	FKNIDGYFKIYS	Consensus_1-1274	NA	IDGYFKIYS	0.016145	61.2	IDGYFKIYS	0.019735	24.43	IDGYFKIYS	0.018254	29	IDGYFKIYS	0.006735	55.55	KNIDGYFKI	0.000232	89.03	KNIDGYFKI	0.000189	91.89	IDGYFKIYS	0.002492	78.31	IDGYFKIYS	0.002492	78.31	FKNIDGYFK	0.003397	71.13	IDGYFKIYS	0.005768	61.58	0.0075	0
195	KNIDGYFKIYSK	Consensus_1-1274	NA	IDGYFKIYS	0.043273	38.35	IDGYFKIYS	0.065802	11.77	IDGYFKIYS	0.07914	10.39	IDGYFKIYS	0.026648	31.22	IDGYFKIYS	0.000186	91.63	IDGYFKIYS	0.00036	84.17	IDGYFKIYS	0.00954	46.06	IDGYFKIYS	0.00954	46.06	IDGYFKIYS	0.004675	65.44	IDGYFKIYS	0.030645	28.28	0.027	0
196	NIDGYFKIYSKH	Consensus_1-1274	NA	IDGYFKIYS	0.013092	65.69	IDGYFKIYS	0.023409	22.22	IDGYFKIYS	0.024413	24.3	IDGYFKIYS	0.01091	46.3	IDGYFKIYS	6.6e-05	95	IDGYFKIYS	8.4e-05	95	IDGYFKIYS	0.003345	72.37	IDGYFKIYS	0.003345	72.37	IDGYFKIYS	0.001701	82.2	IDGYFKIYS	0.012522	45.13	0.0093	0
197	IDGYFKIYSKHT	Consensus_1-1274	NA	YFKIYSKHT	0.002855	91.37	YFKIYSKHT	0.003767	53.14	YFKIYSKHT	0.004303	56.74	YFKIYSKHT	0.135337	11.58	YFKIYSKHT	0.000571	74.21	YFKIYSKHT	0.005965	33.21	YFKIYSKHT	0.00136	87.87	YFKIYSKHT	0.00136	87.87	YFKIYSKHT	0.066192	19.65	YFKIYSKHT	0.007158	56.98	0.0229	0
198	DGYFKIYSKHTP	Consensus_1-1274	NA	FKIYSKHTP	0.033736	44	FKIYSKHTP	0.027284	20.41	FKIYSKHTP	0.045091	16.14	YFKIYSKHT	0.375376	4.07	FKIYSKHTP	0.002816	41.31	YFKIYSKHT	0.020669	16.3	YFKIYSKHT	0.003595	70.75	YFKIYSKHT	0.003595	70.75	YFKIYSKHT	0.19202	7.85	YFKIYSKHT	0.032215	27.41	0.0736	1
199	GYFKIYSKHTPI	Consensus_1-1274	NA	FKIYSKHTP	0.034993	43.17	FKIYSKHTP	0.024367	21.73	FKIYSKHTP	0.038708	17.97	YFKIYSKHT	0.101794	14.28	FKIYSKHTP	0.001048	61.72	YFKIYSKHT	0.005582	34.27	FKIYSKHTP	0.002994	74.64	FKIYSKHTP	0.002994	74.64	YFKIYSKHT	0.072349	18.47	FKIYSKHTP	0.017898	38.05	0.0303	0
200	YFKIYSKHTPIN	Consensus_1-1274	NA	IYSKHTPIN	0.029402	47.3	FKIYSKHTP	0.005985	43.84	FKIYSKHTP	0.011665	36.91	IYSKHTPIN	0.00873	50.5	FKIYSKHTP	0.000577	74.02	IYSKHTPIN	0.003497	42.44	IYSKHTPIN	0.007157	53.68	IYSKHTPIN	0.007157	53.68	FKIYSKHTP	0.012504	47.13	FKIYSKHTP	0.01082	48.2	0.0097	0
201	FKIYSKHTPINL	Consensus_1-1274	NA	IYSKHTPIN	0.022172	53.95	IYSKHTPIN	0.003872	52.6	IYSKHTPIN	0.005595	51.3	YSKHTPINL	0.01226	44.13	YSKHTPINL	0.002457	43.91	IYSKHTPIN	0.007349	29.86	IYSKHTPIN	0.009427	46.37	IYSKHTPIN	0.009427	46.37	YSKHTPINL	0.017589	40.92	IYSKHTPIN	0.009799	50.28	0.01	0
202	KIYSKHTPINLV	Consensus_1-1274	NA	IYSKHTPIN	0.012985	65.88	YSKHTPINL	0.005759	44.62	YSKHTPINL	0.008674	42.55	YSKHTPINL	0.019792	35.95	YSKHTPINL	0.002494	43.62	YSKHTPINL	0.010445	24.77	IYSKHTPIN	0.005412	60.83	IYSKHTPIN	0.005412	60.83	YSKHTPINL	0.032922	30.11	YSKHTPINL	0.012906	44.52	0.0117	0
203	IYSKHTPINLVR	Consensus_1-1274	NA	YSKHTPINL	0.004687	84.88	YSKHTPINL	0.001475	72.09	YSKHTPINL	0.002587	66.95	YSKHTPINL	0.004946	61.56	YSKHTPINL	0.00066	71.39	YSKHTPINL	0.002188	51.35	YSKHTPINL	0.000945	91.93	YSKHTPINL	0.000945	91.93	YSKHTPINL	0.011698	48.4	YSKHTPINL	0.004053	68.88	0.0034	0
204	YSKHTPINLVRD	Consensus_1-1274	NA	SKHTPINLV	0.002614	92.3	YSKHTPINL	0.00025	95	HTPINLVRD	0.000211	95	HTPINLVRD	0.000727	91.96	HTPINLVRD	0.0002	90.81	HTPINLVRD	0.000255	88.71	HTPINLVRD	0.001131	90.02	HTPINLVRD	0.001131	90.02	KHTPINLVR	0.00088	90.07	YSKHTPINL	0.000507	95	0.0008	0
205	SKHTPINLVRDL	Consensus_1-1274	NA	HTPINLVRD	0.001883	95	HTPINLVRD	9.7e-05	95	HTPINLVRD	0.000163	95	HTPINLVRD	0.00041	95	HTPINLVRD	0.000116	95	HTPINLVRD	0.000139	94.44	HTPINLVRD	0.001235	89.04	HTPINLVRD	0.001235	89.04	KHTPINLVR	0.000361	95	HTPINLVRD	0.000225	95	0.0006	0
206	KHTPINLVRDLP	Consensus_1-1274	NA	HTPINLVRD	0.001779	95	PINLVRDLP	0.000104	95	HTPINLVRD	0.000158	95	HTPINLVRD	0.000321	95	HTPINLVRD	8.7e-05	95	HTPINLVRD	9.9e-05	95	PINLVRDLP	0.001582	85.79	PINLVRDLP	0.001582	85.79	HTPINLVRD	9.2e-05	95	HTPINLVRD	0.000151	95	0.0006	0
207	HTPINLVRDLPQ	Consensus_1-1274	NA	INLVRDLPQ	0.058107	31.59	INLVRDLPQ	0.039354	16.45	INLVRDLPQ	0.04194	16.96	INLVRDLPQ	0.038717	25.81	INLVRDLPQ	0.001257	57.88	INLVRDLPQ	0.00214	51.81	INLVRDLPQ	0.046268	13.31	INLVRDLPQ	0.046268	13.31	INLVRDLPQ	0.011647	48.48	INLVRDLPQ	0.022426	33.86	0.0308	0
208	TPINLVRDLPQG	Consensus_1-1274	NA	INLVRDLPQ	0.073493	26.6	INLVRDLPQ	0.087008	9.71	INLVRDLPQ	0.082605	9.99	INLVRDLPQ	0.090143	15.51	INLVRDLPQ	0.003254	38.58	INLVRDLPQ	0.004779	36.9	INLVRDLPQ	0.094892	6.12	INLVRDLPQ	0.094892	6.12	INLVRDLPQ	0.026422	33.78	INLVRDLPQ	0.064129	17.02	0.0622	0
209	PINLVRDLPQGF	Consensus_1-1274	NA	LVRDLPQGF	0.054065	33.21	INLVRDLPQ	0.029438	19.57	INLVRDLPQ	0.024389	24.32	INLVRDLPQ	0.02515	32.08	LVRDLPQGF	0.279154	2.08	LVRDLPQGF	0.002533	48.41	INLVRDLPQ	0.034302	17.78	INLVRDLPQ	0.034302	17.78	INLVRDLPQ	0.007086	57.9	INLVRDLPQ	0.021399	34.71	0.0512	1
210	INLVRDLPQGFS	Consensus_1-1274	NA	LVRDLPQGF	0.037091	41.85	LVRDLPQGF	0.001009	78.95	LVRDLPQGF	0.001769	74.05	LVRDLPQGF	0.000852	90.26	LVRDLPQGF	0.304143	1.89	LVRDLPQGF	0.003108	44.55	LVRDLPQGF	0.010346	43.95	LVRDLPQGF	0.010346	43.95	LVRDLPQGF	0.002211	78.27	LVRDLPQGF	0.007702	55.3	0.0379	1
211	NLVRDLPQGFSA	Consensus_1-1274	NA	LVRDLPQGF	0.017095	59.86	LVRDLPQGF	0.000684	84.98	VRDLPQGFS	0.00098	83.76	VRDLPQGFS	0.000714	92.13	LVRDLPQGF	0.169726	3.31	LVRDLPQGF	0.001725	55.97	LVRDLPQGF	0.006754	55.14	LVRDLPQGF	0.006754	55.14	LVRDLPQGF	0.001526	83.68	LVRDLPQGF	0.003617	71.13	0.021	1
212	LVRDLPQGFSAL	Consensus_1-1274	NA	VRDLPQGFS	0.001853	95	VRDLPQGFS	0.000186	95	VRDLPQGFS	0.000144	95	VRDLPQGFS	0.000165	95	LVRDLPQGF	0.004877	31.37	LVRDLPQGF	5.8e-05	95	VRDLPQGFS	0.000339	95	VRDLPQGFS	0.000339	95	VRDLPQGFS	0.00029	95	LVRDLPQGF	0.000183	95	0.0008	0
213	VRDLPQGFSALE	Consensus_1-1274	NA	VRDLPQGFS	0.000364	95	DLPQGFSAL	0.000167	95	DLPQGFSAL	8.9e-05	95	DLPQGFSAL	0.000138	95	LPQGFSALE	2.5e-05	95	RDLPQGFSA	2e-05	95	DLPQGFSAL	0.00013	95	DLPQGFSAL	0.00013	95	RDLPQGFSA	7.1e-05	95	DLPQGFSAL	8e-05	95	0.0001	0
214	RDLPQGFSALEP	Consensus_1-1274	NA	PQGFSALEP	0.000668	95	PQGFSALEP	0.000212	95	PQGFSALEP	0.000305	95	PQGFSALEP	0.000283	95	PQGFSALEP	4.6e-05	95	PQGFSALEP	2.9e-05	95	DLPQGFSAL	0.000135	95	DLPQGFSAL	0.000135	95	PQGFSALEP	9.7e-05	95	PQGFSALEP	0.000127	95	0.0002	0
215	DLPQGFSALEPL	Consensus_1-1274	NA	QGFSALEPL	0.002091	94.34	PQGFSALEP	0.000174	95	PQGFSALEP	0.000158	95	PQGFSALEP	0.000296	95	QGFSALEPL	8.3e-05	95	QGFSALEPL	4.2e-05	95	QGFSALEPL	0.00016	95	QGFSALEPL	0.00016	95	PQGFSALEP	9.7e-05	95	QGFSALEPL	0.0001	95	0.0003	0
216	LPQGFSALEPLV	Consensus_1-1274	NA	QGFSALEPL	0.001603	95	QGFSALEPL	0.000115	95	GFSALEPLV	0.000107	95	QGFSALEPL	0.000172	95	QGFSALEPL	8.8e-05	95	QGFSALEPL	4.5e-05	95	QGFSALEPL	0.000168	95	QGFSALEPL	0.000168	95	QGFSALEPL	9.2e-05	95	GFSALEPLV	0.000135	95	0.0003	0
217	PQGFSALEPLVD	Consensus_1-1274	NA	FSALEPLVD	0.031628	45.56	FSALEPLVD	0.000349	93	FSALEPLVD	0.000536	91.22	FSALEPLVD	0.007197	54.29	FSALEPLVD	0.006792	26.23	FSALEPLVD	0.007002	30.64	FSALEPLVD	0.009685	45.68	FSALEPLVD	0.009685	45.68	FSALEPLVD	0.009472	52.51	FSALEPLVD	0.002331	79.02	0.0085	0
218	QGFSALEPLVDL	Consensus_1-1274	NA	FSALEPLVD	0.018008	58.76	FSALEPLVD	0.000295	94.42	FSALEPLVD	0.000536	91.22	FSALEPLVD	0.007349	53.92	FSALEPLVD	0.003679	36.26	FSALEPLVD	0.005582	34.27	FSALEPLVD	0.006832	54.84	FSALEPLVD	0.006832	54.84	FSALEPLVD	0.00648	59.43	FSALEPLVD	0.001475	85.87	0.0057	0
219	GFSALEPLVDLP	Consensus_1-1274	NA	FSALEPLVD	0.007242	77.58	FSALEPLVD	0.000214	95	FSALEPLVD	0.000235	95	FSALEPLVD	0.002889	71.93	FSALEPLVD	0.001055	61.58	FSALEPLVD	0.00235	49.83	FSALEPLVD	0.003199	73.31	FSALEPLVD	0.003199	73.31	FSALEPLVD	0.003077	72.87	FSALEPLVD	0.000665	94.01	0.0024	0
220	FSALEPLVDLPI	Consensus_1-1274	NA	LEPLVDLPI	0.01267	66.43	LEPLVDLPI	0.006449	42.43	LEPLVDLPI	0.015351	31.98	LEPLVDLPI	0.005386	59.79	LEPLVDLPI	0.000955	63.68	LEPLVDLPI	0.000302	86.61	LEPLVDLPI	0.002365	79.25	LEPLVDLPI	0.002365	79.25	LEPLVDLPI	0.003558	70.26	LEPLVDLPI	0.003474	71.93	0.0053	0
221	SALEPLVDLPIG	Consensus_1-1274	NA	LEPLVDLPI	0.042579	38.71	LEPLVDLPI	0.054436	13.35	LEPLVDLPI	0.055691	13.8	LEPLVDLPI	0.042763	24.42	LEPLVDLPI	0.00244	44.04	LEPLVDLPI	0.001163	63.59	LEPLVDLPI	0.006319	56.94	LEPLVDLPI	0.006319	56.94	LEPLVDLPI	0.010753	49.95	LEPLVDLPI	0.017911	38.03	0.024	0
222	ALEPLVDLPIGI	Consensus_1-1274	NA	LEPLVDLPI	0.008473	74.55	LEPLVDLPI	0.006168	43.25	LEPLVDLPI	0.012446	35.75	LEPLVDLPI	0.006916	54.99	PLVDLPIGI	0.009468	21.66	LEPLVDLPI	0.000423	81.78	LEPLVDLPI	0.002168	80.8	LEPLVDLPI	0.002168	80.8	LEPLVDLPI	0.002799	74.38	LEPLVDLPI	0.004325	67.59	0.0055	0
223	LEPLVDLPIGIN	Consensus_1-1274	NA	LVDLPIGIN	0.005146	83.48	LVDLPIGIN	0.000457	90.16	LVDLPIGIN	0.0005	91.92	LVDLPIGIN	0.000922	89.41	PLVDLPIGI	0.00991	21.1	PLVDLPIGI	0.000518	78.49	LVDLPIGIN	0.002232	80.26	LVDLPIGIN	0.002232	80.26	LVDLPIGIN	0.000427	95	PLVDLPIGI	0.000909	91.37	0.0023	0
224	EPLVDLPIGINI	Consensus_1-1274	NA	LVDLPIGIN	0.00672	78.91	LVDLPIGIN	0.000652	85.7	LVDLPIGIN	0.000582	90.31	LVDLPIGIN	0.001173	86.49	PLVDLPIGI	0.00395	34.93	LVDLPIGIN	0.000835	69.82	LVDLPIGIN	0.00424	66.93	LVDLPIGIN	0.00424	66.93	LVDLPIGIN	0.000895	89.91	LVDLPIGIN	0.000697	93.67	0.0024	0
225	PLVDLPIGINIT	Consensus_1-1274	NA	LVDLPIGIN	0.002156	94.09	LVDLPIGIN	0.000375	92.32	LVDLPIGIN	0.000359	94.69	LVDLPIGIN	0.00081	90.83	VDLPIGINI	0.000169	92.62	LVDLPIGIN	0.00019	91.84	LVDLPIGIN	0.001365	87.82	LVDLPIGIN	0.001365	87.82	LVDLPIGIN	0.000373	95	LVDLPIGIN	0.000234	95	0.0007	0
226	LVDLPIGINITR	Consensus_1-1274	NA	LPIGINITR	0.000806	95	LPIGINITR	0.000315	93.89	DLPIGINIT	0.000198	95	VDLPIGINI	0.000368	95	VDLPIGINI	4.5e-05	95	DLPIGINIT	6.4e-05	95	DLPIGINIT	0.000266	95	DLPIGINIT	0.000266	95	LPIGINITR	0.000268	95	LPIGINITR	0.000278	95	0.0003	0
227	VDLPIGINITRF	Consensus_1-1274	NA	PIGINITRF	0.003424	89.24	LPIGINITR	0.000372	92.39	PIGINITRF	0.000318	95	LPIGINITR	0.000241	95	PIGINITRF	0.000163	92.97	DLPIGINIT	5.6e-05	95	PIGINITRF	0.00034	95	PIGINITRF	0.00034	95	LPIGINITR	0.00078	91.31	LPIGINITR	0.000899	91.48	0.0007	0
228	DLPIGINITRFQ	Consensus_1-1274	NA	IGINITRFQ	0.025823	50.36	IGINITRFQ	0.001687	69.4	IGINITRFQ	0.003775	59.4	IGINITRFQ	0.001319	84.83	IGINITRFQ	0.000396	80.92	IGINITRFQ	0.005951	33.25	IGINITRFQ	0.003369	72.21	IGINITRFQ	0.003369	72.21	IGINITRFQ	0.001718	82.05	IGINITRFQ	0.003665	70.86	0.0051	0
229	LPIGINITRFQT	Consensus_1-1274	NA	IGINITRFQ	0.026428	49.79	IGINITRFQ	0.002026	65.78	IGINITRFQ	0.003666	59.95	IGINITRFQ	0.002004	78.45	IGINITRFQ	0.00026	87.53	IGINITRFQ	0.007624	29.31	IGINITRFQ	0.003717	69.96	IGINITRFQ	0.003717	69.96	IGINITRFQ	0.003545	70.33	IGINITRFQ	0.005394	63	0.0058	0
230	PIGINITRFQTL	Consensus_1-1274	NA	INITRFQTL	0.056443	32.23	INITRFQTL	0.005863	44.26	INITRFQTL	0.008603	42.71	INITRFQTL	0.003393	68.87	INITRFQTL	0.001147	59.72	IGINITRFQ	0.002861	46.13	INITRFQTL	0.003358	72.28	INITRFQTL	0.003358	72.28	INITRFQTL	0.003315	71.58	INITRFQTL	0.002918	75.05	0.0091	0
231	IGINITRFQTLL	Consensus_1-1274	NA	INITRFQTL	0.032095	45.21	INITRFQTL	0.003096	57.12	INITRFQTL	0.005258	52.62	INITRFQTL	0.001365	84.38	INITRFQTL	0.00046	78.31	INITRFQTL	0.000284	87.41	INITRFQTL	0.001024	91.12	INITRFQTL	0.001024	91.12	INITRFQTL	0.000369	95	INITRFQTL	0.000878	91.7	0.0046	0
232	GINITRFQTLLA	Consensus_1-1274	NA	ITRFQTLLA	0.053615	33.4	ITRFQTLLA	0.27898	3.57	ITRFQTLLA	0.156565	5.44	ITRFQTLLA	0.08784	15.78	ITRFQTLLA	0.00093	64.2	ITRFQTLLA	0.001273	61.87	ITRFQTLLA	0.022872	25.2	ITRFQTLLA	0.022872	25.2	ITRFQTLLA	0.006302	59.88	ITRFQTLLA	0.05877	18.17	0.069	1
233	INITRFQTLLAL	Consensus_1-1274	NA	ITRFQTLLA	0.018729	57.88	ITRFQTLLA	0.22738	4.42	ITRFQTLLA	0.09807	8.54	ITRFQTLLA	0.076181	17.33	ITRFQTLLA	0.000414	80.09	ITRFQTLLA	0.000369	83.83	ITRFQTLLA	0.014166	35.95	ITRFQTLLA	0.014166	35.95	ITRFQTLLA	0.004853	64.75	ITRFQTLLA	0.049738	20.53	0.0504	1
234	NITRFQTLLALH	Consensus_1-1274	NA	ITRFQTLLA	0.013879	64.43	ITRFQTLLA	0.148237	6.46	ITRFQTLLA	0.071161	11.35	ITRFQTLLA	0.050864	22.18	ITRFQTLLA	0.000356	82.75	ITRFQTLLA	0.000349	84.58	ITRFQTLLA	0.013432	37.28	ITRFQTLLA	0.013432	37.28	ITRFQTLLA	0.003578	70.15	ITRFQTLLA	0.044843	22.03	0.036	0
235	ITRFQTLLALHR	Consensus_1-1274	NA	FQTLLALHR	0.020131	56.19	FQTLLALHR	0.007078	40.73	FQTLLALHR	0.009861	40.04	FQTLLALHR	0.083786	16.27	FQTLLALHR	0.005584	29.16	FQTLLALHR	0.004972	36.22	FQTLLALHR	0.005706	59.47	FQTLLALHR	0.005706	59.47	FQTLLALHR	0.47109	2.14	FQTLLALHR	0.054542	19.19	0.0668	1
236	TRFQTLLALHRS	Consensus_1-1274	NA	FQTLLALHR	0.025495	50.68	FQTLLALHR	0.008487	37.62	FQTLLALHR	0.015912	31.36	FQTLLALHR	0.196954	8.46	FQTLLALHR	0.005698	28.84	FQTLLALHR	0.011309	23.64	FQTLLALHR	0.007295	53.18	FQTLLALHR	0.007295	53.18	FQTLLALHR	0.700997	0.72	FQTLLALHR	0.127321	9.33	0.1107	1
237	RFQTLLALHRSY	Consensus_1-1274	NA	FQTLLALHR	0.008343	74.82	FQTLLALHR	0.002867	58.69	FQTLLALHR	0.004465	55.93	FQTLLALHR	0.058203	20.55	FQTLLALHR	0.001509	53.96	FQTLLALHR	0.003934	40.37	FQTLLALHR	0.003726	69.91	FQTLLALHR	0.003726	69.91	FQTLLALHR	0.403621	2.87	FQTLLALHR	0.035684	25.7	0.0526	1
238	FQTLLALHRSYL	Consensus_1-1274	NA	LLALHRSYL	0.199555	9.49	LLALHRSYL	0.003715	53.41	LLALHRSYL	0.005784	50.56	LLALHRSYL	0.001768	80.47	LLALHRSYL	0.000295	85.65	LLALHRSYL	9.5e-05	95	LLALHRSYL	0.001483	86.72	LLALHRSYL	0.001483	86.72	FQTLLALHR	0.005045	64.1	LLALHRSYL	0.002237	79.66	0.0221	0
239	QTLLALHRSYLT	Consensus_1-1274	NA	LLALHRSYL	0.334089	4.27	LALHRSYLT	0.031825	18.71	LALHRSYLT	0.033479	19.85	LALHRSYLT	0.01479	40.82	LLALHRSYL	0.000475	77.73	LLALHRSYL	0.000436	81.29	LLALHRSYL	0.002894	75.33	LLALHRSYL	0.002894	75.33	LLALHRSYL	0.01006	51.33	LALHRSYLT	0.01918	36.72	0.045	1
240	TLLALHRSYLTP	Consensus_1-1274	NA	LLALHRSYL	0.123855	16.46	LALHRSYLT	0.079073	10.39	LALHRSYLT	0.06868	11.68	LALHRSYLT	0.028869	30.01	LALHRSYLT	0.000284	86.24	LALHRSYLT	0.000501	79.03	LALHRSYLT	0.003053	74.26	LALHRSYLT	0.003053	74.26	LLALHRSYL	0.008339	54.78	LALHRSYLT	0.041165	23.38	0.0357	0
241	LLALHRSYLTPG	Consensus_1-1274	NA	LALHRSYLT	0.007192	77.71	LALHRSYLT	0.024204	21.81	LALHRSYLT	0.024144	24.47	LALHRSYLT	0.011977	44.56	LALHRSYLT	0.00012	95	LHRSYLTPG	0.000287	87.28	LALHRSYLT	0.002387	79.08	LALHRSYLT	0.002387	79.08	LALHRSYLT	0.00179	81.44	LALHRSYLT	0.017296	38.72	0.0092	0
242	LALHRSYLTPGD	Consensus_1-1274	NA	LHRSYLTPG	0.006532	79.38	HRSYLTPGD	0.00145	72.43	LALHRSYLT	0.001407	78.08	HRSYLTPGD	0.002054	78.04	LHRSYLTPG	0.000171	92.5	LHRSYLTPG	0.000579	76.57	LHRSYLTPG	0.006997	54.25	LHRSYLTPG	0.006997	54.25	LHRSYLTPG	0.001039	88.42	LHRSYLTPG	0.00133	87.23	0.0029	0
243	ALHRSYLTPGDS	Consensus_1-1274	NA	LHRSYLTPG	0.004255	86.36	HRSYLTPGD	0.001226	75.51	HRSYLTPGD	0.002391	68.48	HRSYLTPGD	0.00289	71.92	HRSYLTPGD	0.00016	93.14	LHRSYLTPG	0.000361	84.13	LHRSYLTPG	0.003983	68.42	LHRSYLTPG	0.003983	68.42	HRSYLTPGD	0.001388	84.86	LHRSYLTPG	0.000671	93.95	0.0021	0
244	LHRSYLTPGDSS	Consensus_1-1274	NA	RSYLTPGDS	0.001056	95	HRSYLTPGD	0.000561	87.77	HRSYLTPGD	0.000631	89.44	HRSYLTPGD	0.001269	85.37	HRSYLTPGD	9.5e-05	95	HRSYLTPGD	8.9e-05	95	RSYLTPGDS	0.000516	95	RSYLTPGDS	0.000516	95	RSYLTPGDS	0.000519	94.54	RSYLTPGDS	0.000276	95	0.0006	0
245	HRSYLTPGDSSS	Consensus_1-1274	NA	SYLTPGDSS	0.000763	95	RSYLTPGDS	9.9e-05	95	RSYLTPGDS	0.000132	95	YLTPGDSSS	0.000393	95	YLTPGDSSS	0.000353	82.89	YLTPGDSSS	0.000297	86.83	SYLTPGDSS	0.000659	94.88	SYLTPGDSS	0.000659	94.88	YLTPGDSSS	0.000549	94.17	YLTPGDSSS	0.000468	95	0.0004	0
246	RSYLTPGDSSSG	Consensus_1-1274	NA	LTPGDSSSG	0.001482	95	LTPGDSSSG	0.000256	95	LTPGDSSSG	0.000416	93.57	YLTPGDSSS	0.000589	93.83	YLTPGDSSS	0.000491	77.12	YLTPGDSSS	0.000422	81.82	LTPGDSSSG	0.00061	95	LTPGDSSSG	0.00061	95	YLTPGDSSS	0.000751	91.67	LTPGDSSSG	0.000713	93.49	0.0006	0
247	SYLTPGDSSSGW	Consensus_1-1274	NA	LTPGDSSSG	0.001352	95	LTPGDSSSG	0.000368	92.5	LTPGDSSSG	0.000419	93.51	LTPGDSSSG	0.000312	95	YLTPGDSSS	0.000142	94.19	YLTPGDSSS	0.00017	92.86	LTPGDSSSG	0.000267	95	LTPGDSSSG	0.000267	95	LTPGDSSSG	0.000356	95	LTPGDSSSG	0.000431	95	0.0004	0
248	YLTPGDSSSGWT	Consensus_1-1274	NA	LTPGDSSSG	0.000503	95	LTPGDSSSG	8.6e-05	95	LTPGDSSSG	0.000287	95	LTPGDSSSG	0.000137	95	LTPGDSSSG	3.7e-05	95	LTPGDSSSG	3.2e-05	95	LTPGDSSSG	0.000112	95	LTPGDSSSG	0.000112	95	LTPGDSSSG	0.000144	95	LTPGDSSSG	0.000182	95	0.0002	0
249	LTPGDSSSGWTA	Consensus_1-1274	NA	GDSSSGWTA	0.00015	95	GDSSSGWTA	3e-05	95	TPGDSSSGW	6.5e-05	95	GDSSSGWTA	4.6e-05	95	TPGDSSSGW	1.9e-05	95	GDSSSGWTA	1.1e-05	95	LTPGDSSSG	4.3e-05	95	LTPGDSSSG	4.3e-05	95	GDSSSGWTA	3.4e-05	95	GDSSSGWTA	5.8e-05	95	0	0
250	TPGDSSSGWTAG	Consensus_1-1274	NA	GDSSSGWTA	0.000398	95	GDSSSGWTA	6e-05	95	GDSSSGWTA	6.1e-05	95	GDSSSGWTA	0.000133	95	GDSSSGWTA	2.1e-05	95	GDSSSGWTA	2.2e-05	95	GDSSSGWTA	4.7e-05	95	GDSSSGWTA	4.7e-05	95	GDSSSGWTA	6.7e-05	95	GDSSSGWTA	0.000124	95	0.0001	0
251	PGDSSSGWTAGA	Consensus_1-1274	NA	GDSSSGWTA	0.000246	95	SSSGWTAGA	6.3e-05	95	SSSGWTAGA	6.2e-05	95	SSSGWTAGA	9.6e-05	95	SSSGWTAGA	1.1e-05	95	SSSGWTAGA	3.2e-05	95	SSSGWTAGA	6.4e-05	95	SSSGWTAGA	6.4e-05	95	SSSGWTAGA	7.5e-05	95	SSSGWTAGA	0.000113	95	0.0001	0
252	GDSSSGWTAGAA	Consensus_1-1274	NA	SSGWTAGAA	0.000415	95	SSGWTAGAA	0.000229	95	SSGWTAGAA	0.000661	88.93	SSGWTAGAA	0.000384	95	SSGWTAGAA	2e-05	95	SSSGWTAGA	4.5e-05	95	SSGWTAGAA	0.000115	95	SSGWTAGAA	0.000115	95	SSGWTAGAA	0.000185	95	SSGWTAGAA	0.00025	95	0.0002	0
253	DSSSGWTAGAAA	Consensus_1-1274	NA	SGWTAGAAA	0.000842	95	SSGWTAGAA	0.00027	95	SSGWTAGAA	0.000566	90.63	SSGWTAGAA	0.000541	94.48	SSGWTAGAA	1.7e-05	95	SSGWTAGAA	6.5e-05	95	SSGWTAGAA	0.000187	95	SSGWTAGAA	0.000187	95	SSGWTAGAA	0.00052	94.53	SSGWTAGAA	0.000469	95	0.0004	0
254	SSSGWTAGAAAY	Consensus_1-1274	NA	GWTAGAAAY	0.001545	95	SSGWTAGAA	0.000135	95	SSGWTAGAA	0.000321	95	SSGWTAGAA	0.000414	95	GWTAGAAAY	7.3e-05	95	SGWTAGAAA	6.9e-05	95	GWTAGAAAY	0.000123	95	GWTAGAAAY	0.000123	95	GWTAGAAAY	0.000558	94.06	SSGWTAGAA	0.00041	95	0.0004	0
255	SSGWTAGAAAYY	Consensus_1-1274	NA	WTAGAAAYY	0.009186	73.05	WTAGAAAYY	0.000423	91.05	WTAGAAAYY	0.001101	82.04	WTAGAAAYY	0.001651	81.6	WTAGAAAYY	0.004511	32.67	WTAGAAAYY	0.004791	36.85	WTAGAAAYY	0.000899	92.41	WTAGAAAYY	0.000899	92.41	WTAGAAAYY	0.010106	51.24	WTAGAAAYY	0.00422	68.09	0.0038	0
256	SGWTAGAAAYYV	Consensus_1-1274	NA	WTAGAAAYY	0.01116	69.09	WTAGAAAYY	0.000815	82.46	WTAGAAAYY	0.002634	66.59	WTAGAAAYY	0.003364	69.03	WTAGAAAYY	0.005709	28.81	WTAGAAAYY	0.005692	33.95	WTAGAAAYY	0.00105	90.85	WTAGAAAYY	0.00105	90.85	WTAGAAAYY	0.016547	42.03	WTAGAAAYY	0.005287	63.41	0.0053	0
257	GWTAGAAAYYVG	Consensus_1-1274	NA	WTAGAAAYY	0.004627	85.07	TAGAAAYYV	0.000708	84.52	WTAGAAAYY	0.001405	78.11	WTAGAAAYY	0.001738	80.76	WTAGAAAYY	0.001852	49.61	WTAGAAAYY	0.001823	54.83	WTAGAAAYY	0.00066	94.87	WTAGAAAYY	0.00066	94.87	WTAGAAAYY	0.00605	60.7	WTAGAAAYY	0.00339	72.4	0.0023	0
258	WTAGAAAYYVGY	Consensus_1-1274	NA	TAGAAAYYV	0.000591	95	TAGAAAYYV	0.000287	94.63	TAGAAAYYV	0.000231	95	TAGAAAYYV	0.000268	95	WTAGAAAYY	7.3e-05	95	TAGAAAYYV	3.6e-05	95	WTAGAAAYY	0.000154	95	WTAGAAAYY	0.000154	95	TAGAAAYYV	0.000186	95	TAGAAAYYV	0.000606	94.65	0.0003	0
259	TAGAAAYYVGYL	Consensus_1-1274	NA	AAAYYVGYL	0.000898	95	AAAYYVGYL	0.001557	70.99	AAAYYVGYL	0.00353	60.77	AAAYYVGYL	0.000876	89.94	AAAYYVGYL	5.7e-05	95	AAAYYVGYL	1.3e-05	95	AAAYYVGYL	8.9e-05	95	AAAYYVGYL	8.9e-05	95	AAAYYVGYL	9.7e-05	95	AAAYYVGYL	0.000502	95	0.0008	0
260	AGAAAYYVGYLQ	Consensus_1-1274	NA	AAAYYVGYL	0.00148	95	AAYYVGYLQ	0.019973	24.27	AAYYVGYLQ	0.013048	34.88	AAYYVGYLQ	0.005326	59.98	AAAYYVGYL	8e-05	95	AAAYYVGYL	2.5e-05	95	AAAYYVGYL	0.000133	95	AAAYYVGYL	0.000133	95	AAYYVGYLQ	0.000293	95	AAYYVGYLQ	0.002382	78.68	0.0043	0
261	GAAAYYVGYLQP	Consensus_1-1274	NA	AAYYVGYLQ	0.001956	94.86	AAYYVGYLQ	0.062451	12.19	AAYYVGYLQ	0.03392	19.68	AAYYVGYLQ	0.013926	41.85	AAYYVGYLQ	6.8e-05	95	AAYYVGYLQ	3.3e-05	95	AAYYVGYLQ	0.000223	95	AAYYVGYLQ	0.000223	95	AAYYVGYLQ	0.000658	92.82	AAYYVGYLQ	0.003921	69.51	0.0117	0
262	AAAYYVGYLQPR	Consensus_1-1274	NA	YYVGYLQPR	0.005762	81.61	AAYYVGYLQ	0.01997	24.27	AAYYVGYLQ	0.016747	30.47	AAYYVGYLQ	0.010121	47.66	YYVGYLQPR	0.001516	53.87	YYVGYLQPR	0.000654	74.37	YYVGYLQPR	0.001462	86.91	YYVGYLQPR	0.001462	86.91	YYVGYLQPR	0.021652	37.3	YYVGYLQPR	0.004369	67.38	0.0084	0
263	AAYYVGYLQPRT	Consensus_1-1274	NA	YYVGYLQPR	0.008186	75.19	YVGYLQPRT	0.010564	33.84	YVGYLQPRT	0.011634	36.96	YVGYLQPRT	0.029363	29.77	YYVGYLQPR	0.00177	50.58	YYVGYLQPR	0.00133	60.97	YYVGYLQPR	0.002314	79.62	YYVGYLQPR	0.002314	79.62	YYVGYLQPR	0.045467	24.99	YYVGYLQPR	0.009488	51.02	0.0122	0
264	AYYVGYLQPRTF	Consensus_1-1274	NA	YVGYLQPRT	0.006792	78.72	YVGYLQPRT	0.011352	32.65	YVGYLQPRT	0.014852	32.57	YVGYLQPRT	0.034602	27.38	YYVGYLQPR	0.000717	69.65	YVGYLQPRT	0.000715	72.82	VGYLQPRTF	0.002079	81.54	VGYLQPRTF	0.002079	81.54	YYVGYLQPR	0.014524	44.35	YVGYLQPRT	0.006703	58.39	0.0094	0
265	YYVGYLQPRTFL	Consensus_1-1274	NA	VGYLQPRTF	0.002567	92.49	YVGYLQPRT	0.002379	62.57	YVGYLQPRT	0.002366	68.68	YVGYLQPRT	0.00693	54.95	VGYLQPRTF	0.000193	91.22	YVGYLQPRT	0.000157	93.52	VGYLQPRTF	0.001108	90.26	VGYLQPRTF	0.001108	90.26	VGYLQPRTF	0.002059	79.32	VGYLQPRTF	0.002213	79.82	0.0021	0
266	YVGYLQPRTFLL	Consensus_1-1274	NA	VGYLQPRTF	0.001356	95	YLQPRTFLL	0.00066	85.52	VGYLQPRTF	0.000455	92.8	YLQPRTFLL	0.005337	59.94	YLQPRTFLL	0.001641	52.25	YLQPRTFLL	0.000576	76.67	VGYLQPRTF	0.000609	95	VGYLQPRTF	0.000609	95	YLQPRTFLL	0.002245	78.03	YLQPRTFLL	0.000553	95	0.0014	0
267	VGYLQPRTFLLK	Consensus_1-1274	NA	YLQPRTFLL	0.003806	87.92	YLQPRTFLL	0.001213	75.71	YLQPRTFLL	0.001581	76.04	YLQPRTFLL	0.018049	37.5	YLQPRTFLL	0.002755	41.73	YLQPRTFLL	0.001641	56.99	LQPRTFLLK	0.001204	89.33	LQPRTFLLK	0.001204	89.33	YLQPRTFLL	0.00908	53.29	YLQPRTFLL	0.001862	82.62	0.0042	0
268	GYLQPRTFLLKY	Consensus_1-1274	NA	YLQPRTFLL	0.000812	95	LQPRTFLLK	0.000693	84.81	LQPRTFLLK	0.000999	83.49	YLQPRTFLL	0.005831	58.39	YLQPRTFLL	0.000806	67.29	YLQPRTFLL	0.000674	73.86	LQPRTFLLK	0.001816	83.74	LQPRTFLLK	0.001816	83.74	YLQPRTFLL	0.003335	71.47	LQPRTFLLK	0.001391	86.66	0.0018	0
269	YLQPRTFLLKYN	Consensus_1-1274	NA	PRTFLLKYN	0.000242	95	PRTFLLKYN	0.000759	83.54	PRTFLLKYN	0.002	71.86	PRTFLLKYN	0.000424	95	YLQPRTFLL	4.6e-05	95	LQPRTFLLK	0.000113	95	LQPRTFLLK	0.000825	93.17	LQPRTFLLK	0.000825	93.17	LQPRTFLLK	0.000389	95	LQPRTFLLK	0.00064	94.28	0.0006	0
270	LQPRTFLLKYNE	Consensus_1-1274	NA	RTFLLKYNE	0.000453	95	PRTFLLKYN	0.001544	71.17	PRTFLLKYN	0.0023	69.19	PRTFLLKYN	0.000737	91.82	RTFLLKYNE	7.8e-05	95	PRTFLLKYN	0.000115	95	RTFLLKYNE	0.001154	89.8	RTFLLKYNE	0.001154	89.8	RTFLLKYNE	0.000515	94.59	PRTFLLKYN	0.000729	93.32	0.0009	0
271	QPRTFLLKYNEN	Consensus_1-1274	NA	RTFLLKYNE	0.000732	95	PRTFLLKYN	0.001612	70.25	PRTFLLKYN	0.00223	69.74	RTFLLKYNE	0.00084	90.42	RTFLLKYNE	9e-05	95	TFLLKYNEN	0.000241	89.33	RTFLLKYNE	0.001304	88.4	RTFLLKYNE	0.001304	88.4	RTFLLKYNE	0.000933	89.52	PRTFLLKYN	0.000746	93.13	0.001	0
272	PRTFLLKYNENG	Consensus_1-1274	NA	FLLKYNENG	0.009079	73.28	FLLKYNENG	0.001851	67.65	FLLKYNENG	0.002129	70.64	FLLKYNENG	0.026393	31.36	FLLKYNENG	0.000312	84.77	FLLKYNENG	0.006024	33.05	FLLKYNENG	0.008449	49.19	FLLKYNENG	0.008449	49.19	FLLKYNENG	0.017203	41.32	FLLKYNENG	0.00727	56.64	0.0087	0
273	RTFLLKYNENGT	Consensus_1-1274	NA	FLLKYNENG	0.009955	71.44	LLKYNENGT	0.037807	16.87	LLKYNENGT	0.040324	17.46	FLLKYNENG	0.040949	24.98	FLLKYNENG	0.000355	82.8	FLLKYNENG	0.008849	27.07	FLLKYNENG	0.009825	45.32	FLLKYNENG	0.009825	45.32	FLLKYNENG	0.024716	34.95	FLLKYNENG	0.015701	40.61	0.0198	0
274	TFLLKYNENGTI	Consensus_1-1274	NA	LKYNENGTI	0.052998	33.66	LLKYNENGT	0.043952	15.36	LLKYNENGT	0.057036	13.54	FLLKYNENG	0.011659	45.05	LKYNENGTI	0.006513	26.82	LKYNENGTI	0.038313	10.66	FLLKYNENG	0.004205	67.14	FLLKYNENG	0.004205	67.14	FLLKYNENG	0.004785	64.98	LLKYNENGT	0.00986	50.14	0.0234	0
275	FLLKYNENGTIT	Consensus_1-1274	NA	LKYNENGTI	0.067491	28.4	LLKYNENGT	0.012995	30.53	LLKYNENGT	0.013425	34.35	LKYNENGTI	0.005548	59.28	LKYNENGTI	0.007348	25.06	LKYNENGTI	0.082053	5.68	LKYNENGTI	0.001707	84.66	LKYNENGTI	0.001707	84.66	LKYNENGTI	0.002697	74.93	LKYNENGTI	0.006743	58.26	0.0202	0
276	LLKYNENGTITD	Consensus_1-1274	NA	LKYNENGTI	0.05233	33.94	LKYNENGTI	0.004764	48.34	LKYNENGTI	0.002405	68.37	LKYNENGTI	0.003289	69.43	LKYNENGTI	0.008167	23.57	LKYNENGTI	0.077295	5.98	LKYNENGTI	0.001813	83.77	LKYNENGTI	0.001813	83.77	LKYNENGTI	0.002196	78.37	LKYNENGTI	0.00408	68.76	0.0158	0
277	LKYNENGTITDA	Consensus_1-1274	NA	YNENGTITD	0.026667	49.58	LKYNENGTI	0.000285	94.68	YNENGTITD	0.000387	94.14	YNENGTITD	0.002585	73.94	YNENGTITD	0.006978	25.84	YNENGTITD	0.13312	3.58	YNENGTITD	0.002193	80.59	YNENGTITD	0.002193	80.59	YNENGTITD	0.003488	70.64	YNENGTITD	0.000938	91.05	0.0179	1
278	KYNENGTITDAV	Consensus_1-1274	NA	YNENGTITD	0.011419	68.63	YNENGTITD	0.000127	95	ENGTITDAV	0.000194	95	YNENGTITD	0.00103	88.15	YNENGTITD	0.003424	37.64	YNENGTITD	0.068316	6.66	YNENGTITD	0.001707	84.66	YNENGTITD	0.001707	84.66	YNENGTITD	0.001507	83.85	YNENGTITD	0.000617	94.53	0.009	0
279	YNENGTITDAVD	Consensus_1-1274	NA	ENGTITDAV	0.002091	94.34	NGTITDAVD	0.000197	95	NGTITDAVD	0.00035	94.86	NGTITDAVD	0.000968	88.87	ENGTITDAV	0.000297	85.54	YNENGTITD	0.00066	74.21	ENGTITDAV	0.00118	89.56	ENGTITDAV	0.00118	89.56	NGTITDAVD	0.000769	91.45	ENGTITDAV	0.000185	95	0.0008	0
280	NENGTITDAVDC	Consensus_1-1274	NA	NGTITDAVD	0.001472	95	NGTITDAVD	0.000143	95	NGTITDAVD	0.000177	95	NGTITDAVD	0.000585	93.89	NGTITDAVD	0.000103	95	NGTITDAVD	5.9e-05	95	NGTITDAVD	0.000405	95	NGTITDAVD	0.000405	95	NGTITDAVD	0.000688	92.45	GTITDAVDC	0.000137	95	0.0004	0
281	ENGTITDAVDCA	Consensus_1-1274	NA	TITDAVDCA	0.001244	95	TITDAVDCA	0.000186	95	TITDAVDCA	0.000189	95	NGTITDAVD	0.000242	95	TITDAVDCA	0.002429	44.14	TITDAVDCA	0.000144	94.18	TITDAVDCA	0.003994	68.36	TITDAVDCA	0.003994	68.36	NGTITDAVD	0.000807	90.98	TITDAVDCA	0.000229	95	0.0013	0
282	NGTITDAVDCAL	Consensus_1-1274	NA	ITDAVDCAL	0.003629	88.53	ITDAVDCAL	0.000544	88.16	ITDAVDCAL	0.000842	85.86	ITDAVDCAL	0.000433	95	TITDAVDCA	0.001484	54.29	TITDAVDCA	0.000151	93.83	TITDAVDCA	0.004327	66.43	TITDAVDCA	0.004327	66.43	ITDAVDCAL	0.000805	91	ITDAVDCAL	0.000544	95	0.0017	0
283	GTITDAVDCALD	Consensus_1-1274	NA	ITDAVDCAL	0.006308	79.95	ITDAVDCAL	0.001292	74.54	ITDAVDCAL	0.002058	71.31	ITDAVDCAL	0.000969	88.86	TITDAVDCA	0.000944	63.91	ITDAVDCAL	0.000214	90.61	TITDAVDCA	0.003065	74.18	TITDAVDCA	0.003065	74.18	ITDAVDCAL	0.001664	82.51	ITDAVDCAL	0.001169	88.74	0.0021	0
284	TITDAVDCALDP	Consensus_1-1274	NA	ITDAVDCAL	0.003992	87.27	ITDAVDCAL	0.000441	90.58	ITDAVDCAL	0.000748	87.46	ITDAVDCAL	0.000396	95	ITDAVDCAL	0.00032	84.4	TDAVDCALD	9.4e-05	95	ITDAVDCAL	0.000816	93.26	ITDAVDCAL	0.000816	93.26	ITDAVDCAL	0.000681	92.54	ITDAVDCAL	0.000448	95	0.0009	0
285	ITDAVDCALDPL	Consensus_1-1274	NA	AVDCALDPL	0.000866	95	AVDCALDPL	7.7e-05	95	AVDCALDPL	0.00011	95	AVDCALDPL	8.9e-05	95	AVDCALDPL	0.000272	86.88	AVDCALDPL	3.2e-05	95	AVDCALDPL	0.000443	95	AVDCALDPL	0.000443	95	AVDCALDPL	9.2e-05	95	AVDCALDPL	8.4e-05	95	0.0003	0
286	TDAVDCALDPLS	Consensus_1-1274	NA	VDCALDPLS	0.002156	94.09	VDCALDPLS	0.000256	95	VDCALDPLS	0.00059	90.16	VDCALDPLS	0.000567	94.13	AVDCALDPL	0.0003	85.38	VDCALDPLS	0.00013	94.9	AVDCALDPL	0.001531	86.27	AVDCALDPL	0.001531	86.27	VDCALDPLS	0.000318	95	VDCALDPLS	0.000461	95	0.0008	0
287	DAVDCALDPLSE	Consensus_1-1274	NA	VDCALDPLS	0.002002	94.68	VDCALDPLS	0.000436	90.71	VDCALDPLS	0.000816	86.31	VDCALDPLS	0.001234	85.78	VDCALDPLS	0.00019	91.4	VDCALDPLS	0.000229	89.87	VDCALDPLS	0.002007	82.14	VDCALDPLS	0.002007	82.14	VDCALDPLS	0.000645	92.98	VDCALDPLS	0.000971	90.69	0.0011	0
288	AVDCALDPLSET	Consensus_1-1274	NA	VDCALDPLS	0.001201	95	VDCALDPLS	0.000167	95	VDCALDPLS	0.000335	95	VDCALDPLS	0.00037	95	CALDPLSET	0.00095	63.78	VDCALDPLS	7e-05	95	VDCALDPLS	0.000457	95	VDCALDPLS	0.000457	95	VDCALDPLS	0.00021	95	VDCALDPLS	0.000455	95	0.0005	0
289	VDCALDPLSETK	Consensus_1-1274	NA	CALDPLSET	0.000598	95	CALDPLSET	2.9e-05	95	CALDPLSET	3.4e-05	95	VDCALDPLS	5.9e-05	95	CALDPLSET	0.001345	56.4	CALDPLSET	4e-05	95	CALDPLSET	0.000199	95	CALDPLSET	0.000199	95	CALDPLSET	0.000114	95	CALDPLSET	0.000203	95	0.0003	0
290	DCALDPLSETKC	Consensus_1-1274	NA	LDPLSETKC	0.00053	95	LDPLSETKC	5.4e-05	95	LDPLSETKC	6.4e-05	95	LDPLSETKC	5.5e-05	95	CALDPLSET	0.000178	92.09	LDPLSETKC	3e-05	95	LDPLSETKC	0.000238	95	LDPLSETKC	0.000238	95	LDPLSETKC	0.000101	95	LDPLSETKC	0.000122	95	0.0002	0
291	CALDPLSETKCT	Consensus_1-1274	NA	LDPLSETKC	0.000658	95	LDPLSETKC	6.2e-05	95	LDPLSETKC	7.5e-05	95	LDPLSETKC	0.000106	95	LDPLSETKC	2.5e-05	95	LDPLSETKC	3.6e-05	95	LDPLSETKC	0.00021	95	LDPLSETKC	0.00021	95	LDPLSETKC	0.000118	95	LDPLSETKC	0.000136	95	0.0002	0
292	ALDPLSETKCTL	Consensus_1-1274	NA	LDPLSETKC	0.00074	95	LDPLSETKC	7.9e-05	95	LDPLSETKC	8.4e-05	95	LDPLSETKC	0.000116	95	PLSETKCTL	3.8e-05	95	LDPLSETKC	3.3e-05	95	LDPLSETKC	0.000198	95	LDPLSETKC	0.000198	95	LDPLSETKC	0.000109	95	LDPLSETKC	0.000165	95	0.0002	0
293	LDPLSETKCTLK	Consensus_1-1274	NA	PLSETKCTL	0.001573	95	LSETKCTLK	0.000122	95	LSETKCTLK	0.000151	95	LSETKCTLK	0.000231	95	LSETKCTLK	6.7e-05	95	LSETKCTLK	3.7e-05	95	LSETKCTLK	0.000141	95	LSETKCTLK	0.000141	95	LSETKCTLK	0.000888	89.98	LSETKCTLK	0.000283	95	0.0004	0
294	DPLSETKCTLKS	Consensus_1-1274	NA	LSETKCTLK	0.001434	95	LSETKCTLK	0.000133	95	LSETKCTLK	0.000252	95	LSETKCTLK	0.000453	95	LSETKCTLK	6.3e-05	95	LSETKCTLK	9.2e-05	95	LSETKCTLK	0.000373	95	LSETKCTLK	0.000373	95	LSETKCTLK	0.003441	70.89	LSETKCTLK	0.00124	88.08	0.0008	0
295	PLSETKCTLKSF	Consensus_1-1274	NA	LSETKCTLK	0.00043	95	LSETKCTLK	9.6e-05	95	LSETKCTLK	0.000152	95	LSETKCTLK	0.000203	95	LSETKCTLK	3.8e-05	95	LSETKCTLK	2.8e-05	95	LSETKCTLK	0.000155	95	LSETKCTLK	0.000155	95	LSETKCTLK	0.000704	92.25	LSETKCTLK	0.000298	95	0.0002	0
296	LSETKCTLKSFT	Consensus_1-1274	NA	TKCTLKSFT	0.000307	95	ETKCTLKSF	3.6e-05	95	ETKCTLKSF	4.7e-05	95	SETKCTLKS	7.6e-05	95	ETKCTLKSF	1e-05	95	SETKCTLKS	1.3e-05	95	ETKCTLKSF	7.5e-05	95	ETKCTLKSF	7.5e-05	95	SETKCTLKS	8.1e-05	95	SETKCTLKS	7.9e-05	95	0.0001	0
297	SETKCTLKSFTV	Consensus_1-1274	NA	TKCTLKSFT	0.000713	95	KCTLKSFTV	0.000663	85.45	KCTLKSFTV	0.00021	95	KCTLKSFTV	0.000749	91.66	KCTLKSFTV	3.9e-05	95	KCTLKSFTV	1.7e-05	95	KCTLKSFTV	0.000146	95	KCTLKSFTV	0.000146	95	KCTLKSFTV	0.000179	95	KCTLKSFTV	0.000181	95	0.0003	0
298	ETKCTLKSFTVE	Consensus_1-1274	NA	KCTLKSFTV	0.000634	95	KCTLKSFTV	0.000904	80.75	KCTLKSFTV	0.000561	90.73	KCTLKSFTV	0.00137	84.33	KCTLKSFTV	4.9e-05	95	KCTLKSFTV	3.8e-05	95	KCTLKSFTV	0.000179	95	KCTLKSFTV	0.000179	95	KCTLKSFTV	0.000233	95	KCTLKSFTV	0.000337	95	0.0004	0
299	TKCTLKSFTVEK	Consensus_1-1274	NA	KCTLKSFTV	0.00035	95	KCTLKSFTV	0.00034	93.24	CTLKSFTVE	0.000451	92.88	KCTLKSFTV	0.001198	86.2	KCTLKSFTV	3.8e-05	95	CTLKSFTVE	3.5e-05	95	KCTLKSFTV	0.000182	95	KCTLKSFTV	0.000182	95	KCTLKSFTV	0.000255	95	KCTLKSFTV	0.000273	95	0.0003	0
300	KCTLKSFTVEKG	Consensus_1-1274	NA	LKSFTVEKG	0.010476	70.35	LKSFTVEKG	0.015343	28.02	LKSFTVEKG	0.014261	33.28	LKSFTVEKG	0.017095	38.4	LKSFTVEKG	0.00041	80.28	LKSFTVEKG	0.000413	82.16	LKSFTVEKG	0.022424	25.61	LKSFTVEKG	0.022424	25.61	LKSFTVEKG	0.00447	66.31	LKSFTVEKG	0.016816	39.26	0.0124	0
301	CTLKSFTVEKGI	Consensus_1-1274	NA	LKSFTVEKG	0.00883	73.8	LKSFTVEKG	0.013161	30.34	LKSFTVEKG	0.013706	33.97	LKSFTVEKG	0.015625	39.88	LKSFTVEKG	0.000311	84.82	LKSFTVEKG	0.000291	87.1	LKSFTVEKG	0.022406	25.62	LKSFTVEKG	0.022406	25.62	LKSFTVEKG	0.003242	71.97	LKSFTVEKG	0.014208	42.58	0.0114	0
302	TLKSFTVEKGIY	Consensus_1-1274	NA	LKSFTVEKG	0.010333	70.65	LKSFTVEKG	0.01447	28.88	LKSFTVEKG	0.014027	33.57	LKSFTVEKG	0.017069	38.42	LKSFTVEKG	0.000208	90.35	LKSFTVEKG	0.000336	85.09	LKSFTVEKG	0.025263	23.26	LKSFTVEKG	0.025263	23.26	LKSFTVEKG	0.004032	68.18	LKSFTVEKG	0.017165	38.86	0.0128	0
303	LKSFTVEKGIYQ	Consensus_1-1274	NA	FTVEKGIYQ	0.02056	55.67	FTVEKGIYQ	0.001908	67.04	FTVEKGIYQ	0.001737	74.35	FTVEKGIYQ	0.045644	23.57	FTVEKGIYQ	0.00837	23.25	FTVEKGIYQ	0.017422	18.22	FTVEKGIYQ	0.004656	64.59	FTVEKGIYQ	0.004656	64.59	FTVEKGIYQ	0.09705	14.81	FTVEKGIYQ	0.006348	59.48	0.0208	0
304	KSFTVEKGIYQT	Consensus_1-1274	NA	FTVEKGIYQ	0.032911	44.61	FTVEKGIYQ	0.00699	40.94	FTVEKGIYQ	0.006561	48.01	FTVEKGIYQ	0.218085	7.68	FTVEKGIYQ	0.012488	18.43	FTVEKGIYQ	0.051144	8.43	FTVEKGIYQ	0.012348	39.35	FTVEKGIYQ	0.012348	39.35	FTVEKGIYQ	0.320691	4.14	FTVEKGIYQ	0.027014	30.48	0.0701	1
305	SFTVEKGIYQTS	Consensus_1-1274	NA	FTVEKGIYQ	0.010062	71.22	FTVEKGIYQ	0.001305	74.37	FTVEKGIYQ	0.00118	80.91	FTVEKGIYQ	0.036845	26.51	FTVEKGIYQ	0.002359	44.75	FTVEKGIYQ	0.010103	25.24	FTVEKGIYQ	0.002741	76.46	FTVEKGIYQ	0.002741	76.46	FTVEKGIYQ	0.092997	15.32	FTVEKGIYQ	0.005426	62.88	0.0166	0
306	FTVEKGIYQTSN	Consensus_1-1274	NA	VEKGIYQTS	0.001189	95	VEKGIYQTS	0.000341	93.21	VEKGIYQTS	0.000319	95	VEKGIYQTS	0.000574	94.04	FTVEKGIYQ	6.2e-05	95	FTVEKGIYQ	9.8e-05	95	VEKGIYQTS	0.000787	93.56	VEKGIYQTS	0.000787	93.56	FTVEKGIYQ	0.002741	74.69	VEKGIYQTS	0.000896	91.51	0.0008	0
307	TVEKGIYQTSNF	Consensus_1-1274	NA	KGIYQTSNF	0.000705	95	KGIYQTSNF	0.00083	82.17	KGIYQTSNF	0.001456	77.51	KGIYQTSNF	0.000637	93.18	KGIYQTSNF	5.2e-05	95	VEKGIYQTS	3.1e-05	95	VEKGIYQTS	0.000437	95	VEKGIYQTS	0.000437	95	VEKGIYQTS	0.000375	95	KGIYQTSNF	0.001139	89.02	0.0006	0
308	VEKGIYQTSNFR	Consensus_1-1274	NA	GIYQTSNFR	0.00857	74.35	KGIYQTSNF	0.002332	62.98	KGIYQTSNF	0.003915	58.7	KGIYQTSNF	0.001582	82.27	GIYQTSNFR	0.000453	78.58	GIYQTSNFR	8.5e-05	95	GIYQTSNFR	0.00158	85.81	GIYQTSNFR	0.00158	85.81	GIYQTSNFR	0.004591	65.8	GIYQTSNFR	0.005577	62.31	0.003	0
309	EKGIYQTSNFRV	Consensus_1-1274	NA	IYQTSNFRV	0.285834	5.6	IYQTSNFRV	0.326316	3	IYQTSNFRV	0.227753	3.5	IYQTSNFRV	0.158126	10.21	IYQTSNFRV	0.015309	16.28	IYQTSNFRV	0.011472	23.45	IYQTSNFRV	0.007712	51.69	IYQTSNFRV	0.007712	51.69	IYQTSNFRV	0.050187	23.57	IYQTSNFRV	0.097856	11.99	0.1188	2
310	KGIYQTSNFRVQ	Consensus_1-1274	NA	IYQTSNFRV	0.373265	3.43	IYQTSNFRV	0.600775	1.2	IYQTSNFRV	0.411169	1.44	IYQTSNFRV	0.339443	4.66	IYQTSNFRV	0.016871	15.32	IYQTSNFRV	0.021794	15.76	IYQTSNFRV	0.010073	44.67	IYQTSNFRV	0.010073	44.67	IYQTSNFRV	0.09631	14.9	IYQTSNFRV	0.176293	6.56	0.2056	4
311	GIYQTSNFRVQP	Consensus_1-1274	NA	IYQTSNFRV	0.148386	13.6	IYQTSNFRV	0.290152	3.42	IYQTSNFRV	0.202098	4.05	IYQTSNFRV	0.131562	11.82	IYQTSNFRV	0.003831	35.5	IYQTSNFRV	0.008209	28.18	IYQTSNFRV	0.006005	58.24	IYQTSNFRV	0.006005	58.24	IYQTSNFRV	0.034363	29.41	IYQTSNFRV	0.075066	15	0.0906	2
312	IYQTSNFRVQPT	Consensus_1-1274	NA	IYQTSNFRV	0.002844	91.41	IYQTSNFRV	0.002965	58.02	IYQTSNFRV	0.001942	72.41	YQTSNFRVQ	0.002902	71.84	YQTSNFRVQ	0.000234	88.92	YQTSNFRVQ	0.000577	76.64	YQTSNFRVQ	0.001151	89.83	YQTSNFRVQ	0.001151	89.83	YQTSNFRVQ	0.001893	80.57	IYQTSNFRV	0.001528	85.38	0.0017	0
313	YQTSNFRVQPTE	Consensus_1-1274	NA	TSNFRVQPT	0.001205	95	TSNFRVQPT	0.001967	66.41	TSNFRVQPT	0.001025	83.12	TSNFRVQPT	0.001741	80.73	TSNFRVQPT	4.4e-05	95	YQTSNFRVQ	0.000135	94.64	TSNFRVQPT	0.000621	95	TSNFRVQPT	0.000621	95	TSNFRVQPT	0.000277	95	TSNFRVQPT	0.000488	95	0.0008	0
314	QTSNFRVQPTES	Consensus_1-1274	NA	TSNFRVQPT	0.000938	95	TSNFRVQPT	0.000983	79.37	TSNFRVQPT	0.000462	92.67	TSNFRVQPT	0.000942	89.17	TSNFRVQPT	4.4e-05	95	NFRVQPTES	4e-05	95	TSNFRVQPT	0.000421	95	TSNFRVQPT	0.000421	95	TSNFRVQPT	0.000177	95	TSNFRVQPT	0.000291	95	0.0005	0
315	TSNFRVQPTESI	Consensus_1-1274	NA	FRVQPTESI	0.104815	19.44	FRVQPTESI	0.008398	37.81	FRVQPTESI	0.006729	47.5	FRVQPTESI	0.096488	14.82	FRVQPTESI	0.141818	3.81	FRVQPTESI	0.089337	5.29	FRVQPTESI	0.071639	8.44	FRVQPTESI	0.071639	8.44	FRVQPTESI	0.098017	14.69	FRVQPTESI	0.030685	28.26	0.072	1
316	SNFRVQPTESIV	Consensus_1-1274	NA	FRVQPTESI	0.132878	15.31	FRVQPTESI	0.019004	24.91	FRVQPTESI	0.015303	32.04	FRVQPTESI	0.200063	8.33	FRVQPTESI	0.15316	3.58	FRVQPTESI	0.128135	3.73	FRVQPTESI	0.109334	5.15	FRVQPTESI	0.109334	5.15	FRVQPTESI	0.166686	9.13	FRVQPTESI	0.047367	21.25	0.1081	2
317	NFRVQPTESIVR	Consensus_1-1274	NA	FRVQPTESI	0.084853	23.64	FRVQPTESI	0.010206	34.43	FRVQPTESI	0.009104	41.59	FRVQPTESI	0.08665	15.91	FRVQPTESI	0.067589	6.39	FRVQPTESI	0.059208	7.48	FRVQPTESI	0.070077	8.65	FRVQPTESI	0.070077	8.65	FRVQPTESI	0.115465	12.83	VQPTESIVR	0.069469	15.99	0.0643	0
318	FRVQPTESIVRF	Consensus_1-1274	NA	VQPTESIVR	0.039365	40.51	VQPTESIVR	0.00311	57.02	VQPTESIVR	0.00413	57.61	VQPTESIVR	0.014779	40.84	FRVQPTESI	0.002298	45.27	VQPTESIVR	0.001127	64.15	VQPTESIVR	0.004531	65.25	VQPTESIVR	0.004531	65.25	VQPTESIVR	0.04604	24.82	VQPTESIVR	0.078479	14.49	0.0198	0
319	RVQPTESIVRFP	Consensus_1-1274	NA	VQPTESIVR	0.026829	49.45	VQPTESIVR	0.001658	69.71	VQPTESIVR	0.003155	63.06	VQPTESIVR	0.008241	51.71	VQPTESIVR	0.000771	68.22	VQPTESIVR	0.000595	76.07	VQPTESIVR	0.002581	77.65	VQPTESIVR	0.002581	77.65	VQPTESIVR	0.025729	34.25	VQPTESIVR	0.051661	19.95	0.0124	0
320	VQPTESIVRFPN	Consensus_1-1274	NA	TESIVRFPN	0.00601	80.85	TESIVRFPN	0.000261	95	TESIVRFPN	0.000461	92.69	TESIVRFPN	0.000938	89.22	TESIVRFPN	5.5e-05	95	TESIVRFPN	5.3e-05	95	TESIVRFPN	0.000631	95	TESIVRFPN	0.000631	95	TESIVRFPN	0.00091	89.75	VQPTESIVR	0.001024	90.12	0.0011	0
321	QPTESIVRFPNI	Consensus_1-1274	NA	TESIVRFPN	0.006162	80.39	ESIVRFPNI	0.000781	83.12	TESIVRFPN	0.000846	85.8	TESIVRFPN	0.001555	82.53	ESIVRFPNI	9.1e-05	95	TESIVRFPN	7.4e-05	95	TESIVRFPN	0.000739	94.05	TESIVRFPN	0.000739	94.05	TESIVRFPN	0.001638	82.73	TESIVRFPN	0.000488	95	0.0013	0
322	PTESIVRFPNIT	Consensus_1-1274	NA	TESIVRFPN	0.001573	95	ESIVRFPNI	0.0007	84.67	ESIVRFPNI	0.000423	93.43	ESIVRFPNI	0.000537	94.54	ESIVRFPNI	7.3e-05	95	ESIVRFPNI	5.9e-05	95	ESIVRFPNI	0.000353	95	ESIVRFPNI	0.000353	95	ESIVRFPNI	0.000847	90.48	ESIVRFPNI	0.000321	95	0.0005	0
323	TESIVRFPNITN	Consensus_1-1274	NA	IVRFPNITN	0.056215	32.32	IVRFPNITN	0.482263	1.78	IVRFPNITN	0.328229	2.1	IVRFPNITN	0.167837	9.7	IVRFPNITN	0.001022	62.27	IVRFPNITN	0.010658	24.48	IVRFPNITN	0.015305	34.03	IVRFPNITN	0.015305	34.03	IVRFPNITN	0.021915	37.09	IVRFPNITN	0.177384	6.51	0.1276	2
324	ESIVRFPNITNL	Consensus_1-1274	NA	IVRFPNITN	0.051362	34.37	IVRFPNITN	0.566046	1.36	IVRFPNITN	0.37767	1.67	IVRFPNITN	0.238581	7.02	IVRFPNITN	0.000873	65.51	IVRFPNITN	0.012433	22.37	IVRFPNITN	0.016498	32.29	IVRFPNITN	0.016498	32.29	IVRFPNITN	0.022061	36.97	IVRFPNITN	0.239131	4.42	0.1541	3
325	SIVRFPNITNLC	Consensus_1-1274	NA	IVRFPNITN	0.005356	82.84	IVRFPNITN	0.095509	9.08	IVRFPNITN	0.062045	12.67	IVRFPNITN	0.02464	32.41	IVRFPNITN	0.00027	86.99	RFPNITNLC	0.002076	52.42	IVRFPNITN	0.001909	82.96	IVRFPNITN	0.001909	82.96	IVRFPNITN	0.002025	79.55	IVRFPNITN	0.039661	23.99	0.0235	0
326	IVRFPNITNLCP	Consensus_1-1274	NA	RFPNITNLC	0.001934	94.95	IVRFPNITN	0.000983	79.37	IVRFPNITN	0.000529	91.35	IVRFPNITN	0.001074	87.64	RFPNITNLC	0.000156	93.37	RFPNITNLC	0.001844	54.63	RFPNITNLC	0.001151	89.83	RFPNITNLC	0.001151	89.83	RFPNITNLC	0.000514	94.6	IVRFPNITN	0.001478	85.84	0.0011	0
327	VRFPNITNLCPF	Consensus_1-1274	NA	PNITNLCPF	0.001726	95	RFPNITNLC	0.000121	95	PNITNLCPF	0.000112	95	RFPNITNLC	0.000303	95	PNITNLCPF	9.3e-05	95	RFPNITNLC	0.000601	75.88	RFPNITNLC	0.000342	95	RFPNITNLC	0.000342	95	RFPNITNLC	0.000206	95	RFPNITNLC	0.000311	95	0.0004	0
328	RFPNITNLCPFG	Consensus_1-1274	NA	PNITNLCPF	0.001621	95	PNITNLCPF	7.3e-05	95	PNITNLCPF	0.0001	95	RFPNITNLC	0.000141	95	PNITNLCPF	6.7e-05	95	NITNLCPFG	0.000195	91.58	PNITNLCPF	0.000108	95	PNITNLCPF	0.000108	95	RFPNITNLC	0.000118	95	PNITNLCPF	0.000116	95	0.0003	0
329	FPNITNLCPFGE	Consensus_1-1274	NA	ITNLCPFGE	0.003172	90.13	ITNLCPFGE	0.00021	95	ITNLCPFGE	0.000309	95	ITNLCPFGE	0.000196	95	ITNLCPFGE	0.000194	91.16	NITNLCPFG	0.000243	89.24	ITNLCPFGE	0.000652	94.95	ITNLCPFGE	0.000652	94.95	ITNLCPFGE	0.000711	92.17	ITNLCPFGE	0.000615	94.56	0.0007	0
330	PNITNLCPFGEV	Consensus_1-1274	NA	ITNLCPFGE	0.004625	85.08	ITNLCPFGE	0.000401	91.63	ITNLCPFGE	0.000633	89.41	ITNLCPFGE	0.000531	94.62	ITNLCPFGE	0.000318	84.5	ITNLCPFGE	0.000329	85.4	ITNLCPFGE	0.001171	89.64	ITNLCPFGE	0.001171	89.64	ITNLCPFGE	0.001459	84.25	ITNLCPFGE	0.00167	84.17	0.0012	0
331	NITNLCPFGEVF	Consensus_1-1274	NA	ITNLCPFGE	0.00139	95	ITNLCPFGE	0.000224	95	ITNLCPFGE	0.000184	95	ITNLCPFGE	0.0002	95	ITNLCPFGE	9.9e-05	95	ITNLCPFGE	3.5e-05	95	ITNLCPFGE	0.000477	95	ITNLCPFGE	0.000477	95	ITNLCPFGE	0.00021	95	ITNLCPFGE	0.000246	95	0.0004	0
332	ITNLCPFGEVFN	Consensus_1-1274	NA	LCPFGEVFN	0.000576	95	LCPFGEVFN	0.000121	95	LCPFGEVFN	0.000217	95	LCPFGEVFN	0.000109	95	LCPFGEVFN	2.5e-05	95	LCPFGEVFN	1.1e-05	95	LCPFGEVFN	6.5e-05	95	LCPFGEVFN	6.5e-05	95	LCPFGEVFN	0.000102	95	LCPFGEVFN	9.1e-05	95	0.0001	0
333	TNLCPFGEVFNA	Consensus_1-1274	NA	LCPFGEVFN	0.000756	95	LCPFGEVFN	0.000128	95	LCPFGEVFN	0.000383	94.22	LCPFGEVFN	0.00021	95	LCPFGEVFN	2.2e-05	95	LCPFGEVFN	4.7e-05	95	LCPFGEVFN	6e-05	95	LCPFGEVFN	6e-05	95	LCPFGEVFN	0.000294	95	LCPFGEVFN	0.000195	95	0.0002	0
334	NLCPFGEVFNAT	Consensus_1-1274	NA	LCPFGEVFN	0.000376	95	LCPFGEVFN	5.7e-05	95	LCPFGEVFN	0.000147	95	LCPFGEVFN	8.1e-05	95	PFGEVFNAT	1.9e-05	95	LCPFGEVFN	8e-06	95	PFGEVFNAT	9.9e-05	95	PFGEVFNAT	9.9e-05	95	LCPFGEVFN	4.8e-05	95	LCPFGEVFN	5.4e-05	95	0.0001	0
335	LCPFGEVFNATR	Consensus_1-1274	NA	FGEVFNATR	0.000866	95	FGEVFNATR	8.7e-05	95	FGEVFNATR	0.000133	95	FGEVFNATR	0.001282	85.22	FGEVFNATR	5.3e-05	95	FGEVFNATR	7.6e-05	95	PFGEVFNAT	0.00056	95	PFGEVFNAT	0.00056	95	FGEVFNATR	0.002964	73.48	FGEVFNATR	0.000528	95	0.0007	0
336	CPFGEVFNATRF	Consensus_1-1274	NA	FGEVFNATR	0.001505	95	GEVFNATRF	0.000465	89.95	GEVFNATRF	0.000643	89.24	FGEVFNATR	0.00355	68.04	GEVFNATRF	0.000106	95	FGEVFNATR	0.000191	91.79	FGEVFNATR	0.000329	95	FGEVFNATR	0.000329	95	FGEVFNATR	0.011282	49.07	FGEVFNATR	0.001728	83.71	0.002	0
337	PFGEVFNATRFA	Consensus_1-1274	NA	EVFNATRFA	0.005218	83.26	GEVFNATRF	0.001774	68.47	GEVFNATRF	0.00296	64.25	FGEVFNATR	0.005439	59.62	GEVFNATRF	0.000414	80.09	EVFNATRFA	0.001893	54.16	EVFNATRFA	0.000679	94.67	EVFNATRFA	0.000679	94.67	FGEVFNATR	0.019035	39.56	FGEVFNATR	0.003911	69.56	0.0042	0
338	FGEVFNATRFAS	Consensus_1-1274	NA	VFNATRFAS	0.103611	19.67	VFNATRFAS	0.002606	60.6	VFNATRFAS	0.002343	68.86	VFNATRFAS	0.002895	71.89	EVFNATRFA	0.000264	87.31	EVFNATRFA	0.001744	55.74	VFNATRFAS	0.002772	76.24	VFNATRFAS	0.002772	76.24	VFNATRFAS	0.003615	69.96	VFNATRFAS	0.004574	66.41	0.0127	0
339	GEVFNATRFASV	Consensus_1-1274	NA	VFNATRFAS	0.190507	10.06	VFNATRFAS	0.007354	40.07	VFNATRFAS	0.006714	47.55	FNATRFASV	0.026163	31.49	FNATRFASV	0.002972	40.27	FNATRFASV	0.004401	38.38	VFNATRFAS	0.007414	52.76	VFNATRFAS	0.007414	52.76	FNATRFASV	0.018284	40.27	VFNATRFAS	0.01032	49.17	0.0282	0
340	EVFNATRFASVY	Consensus_1-1274	NA	VFNATRFAS	0.053721	33.36	FNATRFASV	0.00384	52.76	FNATRFASV	0.002748	65.7	FNATRFASV	0.022669	33.72	FNATRFASV	0.002072	47.34	FNATRFASV	0.003653	41.67	FNATRFASV	0.003412	71.93	FNATRFASV	0.003412	71.93	FNATRFASV	0.012933	46.5	FNATRFASV	0.006455	59.15	0.0115	0
341	VFNATRFASVYA	Consensus_1-1274	NA	FNATRFASV	0.004441	85.72	ATRFASVYA	0.006838	41.35	ATRFASVYA	0.003452	61.25	FNATRFASV	0.015186	40.37	FNATRFASV	0.00111	60.42	FNATRFASV	0.001193	63.12	FNATRFASV	0.001121	90.12	FNATRFASV	0.001121	90.12	FNATRFASV	0.005672	61.98	FNATRFASV	0.001921	82.14	0.0042	0
342	FNATRFASVYAW	Consensus_1-1274	NA	TRFASVYAW	0.001987	94.74	ATRFASVYA	0.009685	35.33	ATRFASVYA	0.002775	65.49	ATRFASVYA	0.005735	58.69	ATRFASVYA	0.000202	90.7	FNATRFASV	6.9e-05	95	ATRFASVYA	0.000193	95	ATRFASVYA	0.000193	95	TRFASVYAW	0.000329	95	ATRFASVYA	0.000502	95	0.0022	0
343	NATRFASVYAWN	Consensus_1-1274	NA	TRFASVYAW	0.00374	88.15	ATRFASVYA	0.006116	43.42	ATRFASVYA	0.002803	65.27	ATRFASVYA	0.004738	62.42	TRFASVYAW	0.000298	85.48	RFASVYAWN	0.000209	90.87	TRFASVYAW	0.000665	94.81	TRFASVYAW	0.000665	94.81	RFASVYAWN	0.002524	76.1	TRFASVYAW	0.001027	90.09	0.0023	0
344	ATRFASVYAWNR	Consensus_1-1274	NA	FASVYAWNR	0.027736	48.67	FASVYAWNR	0.006067	43.58	FASVYAWNR	0.00916	41.47	FASVYAWNR	0.176911	9.3	FASVYAWNR	0.005324	29.9	FASVYAWNR	0.00604	33.01	FASVYAWNR	0.002845	75.7	FASVYAWNR	0.002845	75.7	FASVYAWNR	0.458992	2.25	FASVYAWNR	0.088427	13.14	0.0784	1
345	TRFASVYAWNRK	Consensus_1-1274	NA	FASVYAWNR	0.042102	38.96	FASVYAWNR	0.01837	25.41	FASVYAWNR	0.029338	21.64	FASVYAWNR	0.406888	3.64	FASVYAWNR	0.007416	24.93	FASVYAWNR	0.014077	20.79	FASVYAWNR	0.004027	68.17	FASVYAWNR	0.004027	68.17	FASVYAWNR	0.762192	0.49	FASVYAWNR	0.230409	4.64	0.1519	3
346	RFASVYAWNRKR	Consensus_1-1274	NA	FASVYAWNR	0.017555	59.31	FASVYAWNR	0.008017	38.61	FASVYAWNR	0.014254	33.29	FASVYAWNR	0.221533	7.57	FASVYAWNR	0.004203	33.87	FASVYAWNR	0.006909	30.85	FASVYAWNR	0.003085	74.05	FASVYAWNR	0.003085	74.05	FASVYAWNR	0.611559	1.13	FASVYAWNR	0.144977	8.11	0.1035	1
347	FASVYAWNRKRI	Consensus_1-1274	NA	VYAWNRKRI	0.045547	37.12	VYAWNRKRI	0.015193	28.16	VYAWNRKRI	0.035013	19.26	VYAWNRKRI	0.01194	44.62	VYAWNRKRI	0.000559	74.59	VYAWNRKRI	0.000475	79.84	VYAWNRKRI	0.002374	79.18	VYAWNRKRI	0.002374	79.18	FASVYAWNR	0.015381	43.31	VYAWNRKRI	0.020697	35.31	0.015	0
348	ASVYAWNRKRIS	Consensus_1-1274	NA	VYAWNRKRI	0.091037	22.22	VYAWNRKRI	0.031615	18.77	VYAWNRKRI	0.074718	10.89	VYAWNRKRI	0.028278	30.33	YAWNRKRIS	0.001687	51.66	YAWNRKRIS	0.026698	13.85	VYAWNRKRI	0.005359	61.09	VYAWNRKRI	0.005359	61.09	YAWNRKRIS	0.0329	30.12	VYAWNRKRI	0.054538	19.19	0.0352	0
349	SVYAWNRKRISN	Consensus_1-1274	NA	VYAWNRKRI	0.05345	33.47	VYAWNRKRI	0.014912	28.44	VYAWNRKRI	0.036386	18.77	VYAWNRKRI	0.015896	39.61	YAWNRKRIS	0.001673	51.84	YAWNRKRIS	0.039048	10.51	YAWNRKRIS	0.00469	64.42	YAWNRKRIS	0.00469	64.42	YAWNRKRIS	0.032196	30.47	VYAWNRKRI	0.026414	30.89	0.0229	0
350	VYAWNRKRISNC	Consensus_1-1274	NA	YAWNRKRIS	0.004026	87.16	VYAWNRKRI	0.000489	89.41	VYAWNRKRI	0.000705	88.19	YAWNRKRIS	0.001685	81.27	YAWNRKRIS	0.000461	78.27	YAWNRKRIS	0.004065	39.79	WNRKRISNC	0.001348	87.98	WNRKRISNC	0.001348	87.98	YAWNRKRIS	0.010056	51.34	YAWNRKRIS	0.001005	90.33	0.0025	0
351	YAWNRKRISNCV	Consensus_1-1274	NA	WNRKRISNC	0.000674	95	WNRKRISNC	0.000134	95	WNRKRISNC	0.000295	95	WNRKRISNC	0.000948	89.1	WNRKRISNC	7.7e-05	95	WNRKRISNC	0.000256	88.66	WNRKRISNC	0.000993	91.44	WNRKRISNC	0.000993	91.44	WNRKRISNC	0.001183	86.94	WNRKRISNC	0.000645	94.23	0.0006	0
352	AWNRKRISNCVA	Consensus_1-1274	NA	RKRISNCVA	0.000703	95	NRKRISNCV	0.000176	95	WNRKRISNC	0.000259	95	WNRKRISNC	0.000995	88.56	WNRKRISNC	3.1e-05	95	WNRKRISNC	0.00011	95	WNRKRISNC	0.000671	94.75	WNRKRISNC	0.000671	94.75	WNRKRISNC	0.000659	92.81	WNRKRISNC	0.000874	91.75	0.0005	0
353	WNRKRISNCVAD	Consensus_1-1274	NA	KRISNCVAD	0.001089	95	RKRISNCVA	0.000192	95	RKRISNCVA	0.000208	95	RKRISNCVA	0.000534	94.58	KRISNCVAD	4.9e-05	95	KRISNCVAD	0.000703	73.12	RKRISNCVA	0.001134	89.99	RKRISNCVA	0.001134	89.99	RKRISNCVA	0.000635	93.11	RKRISNCVA	0.000753	93.06	0.0006	0
354	NRKRISNCVADY	Consensus_1-1274	NA	RISNCVADY	0.003916	87.54	RISNCVADY	0.000339	93.26	RISNCVADY	0.000248	95	RKRISNCVA	0.000529	94.65	RISNCVADY	0.000257	87.69	KRISNCVAD	0.001166	63.54	RISNCVADY	0.001176	89.6	RISNCVADY	0.001176	89.6	RISNCVADY	0.000939	89.45	KRISNCVAD	0.001001	90.37	0.0011	0
355	RKRISNCVADYS	Consensus_1-1274	NA	ISNCVADYS	0.015423	62.23	ISNCVADYS	0.002699	59.84	ISNCVADYS	0.001229	80.21	ISNCVADYS	0.005692	58.83	ISNCVADYS	0.00138	55.82	ISNCVADYS	0.001626	57.17	ISNCVADYS	0.090938	6.44	ISNCVADYS	0.090938	6.44	ISNCVADYS	0.003846	68.98	ISNCVADYS	0.00391	69.56	0.0218	0
356	KRISNCVADYSV	Consensus_1-1274	NA	ISNCVADYS	0.016978	60.01	ISNCVADYS	0.003248	56.08	ISNCVADYS	0.002184	70.11	ISNCVADYS	0.004552	63.2	ISNCVADYS	0.000882	65.27	ISNCVADYS	0.001499	58.7	ISNCVADYS	0.10864	5.2	ISNCVADYS	0.10864	5.2	ISNCVADYS	0.004032	68.18	ISNCVADYS	0.005271	63.47	0.0256	0
357	RISNCVADYSVL	Consensus_1-1274	NA	ISNCVADYS	0.004239	86.42	ISNCVADYS	0.00095	79.89	ISNCVADYS	0.000508	91.76	ISNCVADYS	0.000741	91.77	ISNCVADYS	0.000245	88.33	ISNCVADYS	0.000226	90	ISNCVADYS	0.014288	35.74	ISNCVADYS	0.014288	35.74	ISNCVADYS	0.000528	94.43	ISNCVADYS	0.00088	91.68	0.0037	0
358	ISNCVADYSVLY	Consensus_1-1274	NA	CVADYSVLY	0.005205	83.3	CVADYSVLY	0.000183	95	CVADYSVLY	0.000328	95	CVADYSVLY	0.000121	95	CVADYSVLY	0.025709	11.82	CVADYSVLY	0.000327	85.49	ISNCVADYS	0.000648	94.99	ISNCVADYS	0.000648	94.99	CVADYSVLY	0.000448	95	CVADYSVLY	0.000457	95	0.0034	0
359	SNCVADYSVLYN	Consensus_1-1274	NA	CVADYSVLY	0.010508	70.28	VADYSVLYN	0.003473	54.65	VADYSVLYN	0.002876	64.77	VADYSVLYN	0.001071	87.67	CVADYSVLY	0.042612	8.56	CVADYSVLY	0.000574	76.73	CVADYSVLY	0.000425	95	CVADYSVLY	0.000425	95	CVADYSVLY	0.000912	89.73	VADYSVLYN	0.001793	83.18	0.0065	0
360	NCVADYSVLYNS	Consensus_1-1274	NA	CVADYSVLY	0.007995	75.67	VADYSVLYN	0.005864	44.25	VADYSVLYN	0.003737	59.59	VADYSVLYN	0.001924	79.11	CVADYSVLY	0.019457	14.04	CVADYSVLY	0.00022	90.31	VADYSVLYN	0.000416	95	VADYSVLYN	0.000416	95	CVADYSVLY	0.000575	93.85	VADYSVLYN	0.003191	73.51	0.0044	0
361	CVADYSVLYNSA	Consensus_1-1274	NA	ADYSVLYNS	0.002036	94.55	VADYSVLYN	0.001623	70.11	VADYSVLYN	0.001228	80.23	VADYSVLYN	0.000595	93.75	CVADYSVLY	0.000805	67.31	CVADYSVLY	3.2e-05	95	VADYSVLYN	0.000124	95	VADYSVLYN	0.000124	95	VADYSVLYN	6.3e-05	95	VADYSVLYN	0.001311	87.41	0.0008	0
362	VADYSVLYNSAS	Consensus_1-1274	NA	YSVLYNSAS	0.007856	76.02	YSVLYNSAS	0.001054	78.24	YSVLYNSAS	0.003067	63.6	YSVLYNSAS	0.020867	35.05	YSVLYNSAS	0.001629	52.41	YSVLYNSAS	0.004095	39.66	YSVLYNSAS	0.002631	77.28	YSVLYNSAS	0.002631	77.28	YSVLYNSAS	0.010249	50.95	YSVLYNSAS	0.001703	83.91	0.0056	0
363	ADYSVLYNSASF	Consensus_1-1274	NA	YSVLYNSAS	0.007075	78.01	SVLYNSASF	0.003781	53.07	YSVLYNSAS	0.006961	46.83	YSVLYNSAS	0.067676	18.71	YSVLYNSAS	0.002012	47.92	YSVLYNSAS	0.007037	30.56	YSVLYNSAS	0.00376	69.71	YSVLYNSAS	0.00376	69.71	YSVLYNSAS	0.017053	41.48	YSVLYNSAS	0.002026	81.29	0.0121	0
364	DYSVLYNSASFS	Consensus_1-1274	NA	VLYNSASFS	0.025294	50.88	SVLYNSASF	0.00519	46.61	SVLYNSASF	0.008631	42.64	YSVLYNSAS	0.018447	37.14	VLYNSASFS	0.001744	50.92	VLYNSASFS	0.043789	9.6	VLYNSASFS	0.003432	71.8	VLYNSASFS	0.003432	71.8	YSVLYNSAS	0.007695	56.35	VLYNSASFS	0.002853	75.49	0.0121	0
365	YSVLYNSASFST	Consensus_1-1274	NA	VLYNSASFS	0.027539	48.83	SVLYNSASF	0.002054	65.48	SVLYNSASF	0.002223	69.79	VLYNSASFS	0.003223	69.78	VLYNSASFS	0.001047	61.74	VLYNSASFS	0.079334	5.85	VLYNSASFS	0.002572	77.71	VLYNSASFS	0.002572	77.71	VLYNSASFS	0.001982	79.85	VLYNSASFS	0.002883	75.29	0.0125	0
366	SVLYNSASFSTF	Consensus_1-1274	NA	VLYNSASFS	0.013409	65.13	LYNSASFST	0.00195	66.59	LYNSASFST	0.001097	82.09	LYNSASFST	0.002426	74.99	YNSASFSTF	0.00086	65.85	VLYNSASFS	0.023992	14.83	VLYNSASFS	0.00132	88.25	VLYNSASFS	0.00132	88.25	LYNSASFST	0.001134	87.44	LYNSASFST	0.001516	85.49	0.0049	0
367	VLYNSASFSTFK	Consensus_1-1274	NA	YNSASFSTF	0.003647	88.47	LYNSASFST	0.001277	74.75	LYNSASFST	0.000669	88.8	LYNSASFST	0.001619	81.91	YNSASFSTF	0.000974	63.28	VLYNSASFS	0.000606	75.72	LYNSASFST	0.000415	95	LYNSASFST	0.000415	95	YNSASFSTF	0.000969	89.14	LYNSASFST	0.001121	89.19	0.0012	0
368	LYNSASFSTFKC	Consensus_1-1274	NA	YNSASFSTF	0.000771	95	SASFSTFKC	0.000284	94.71	SASFSTFKC	0.000318	95	SASFSTFKC	0.000472	95	YNSASFSTF	0.000129	94.94	YNSASFSTF	3.5e-05	95	YNSASFSTF	8.2e-05	95	YNSASFSTF	8.2e-05	95	YNSASFSTF	0.000109	95	YNSASFSTF	0.000183	95	0.0002	0
369	YNSASFSTFKCY	Consensus_1-1274	NA	SASFSTFKC	0.000307	95	SASFSTFKC	0.000607	86.73	SASFSTFKC	0.000734	87.69	SASFSTFKC	0.000781	91.22	SASFSTFKC	3.6e-05	95	SASFSTFKC	2.3e-05	95	SASFSTFKC	6.3e-05	95	SASFSTFKC	6.3e-05	95	ASFSTFKCY	0.000175	95	SASFSTFKC	0.000305	95	0.0003	0
370	NSASFSTFKCYG	Consensus_1-1274	NA	SFSTFKCYG	0.000378	95	SASFSTFKC	0.000342	93.18	SASFSTFKC	0.000487	92.18	SASFSTFKC	0.000589	93.83	SASFSTFKC	2.3e-05	95	ASFSTFKCY	2e-05	95	SFSTFKCYG	8.4e-05	95	SFSTFKCYG	8.4e-05	95	ASFSTFKCY	0.000265	95	SASFSTFKC	0.000319	95	0.0003	0
371	SASFSTFKCYGV	Consensus_1-1274	NA	FSTFKCYGV	0.002489	92.79	FSTFKCYGV	0.013276	30.2	FSTFKCYGV	0.019399	28.01	FSTFKCYGV	0.024102	32.76	FSTFKCYGV	0.000793	67.63	FSTFKCYGV	0.000236	89.55	FSTFKCYGV	0.000314	95	FSTFKCYGV	0.000314	95	FSTFKCYGV	0.003223	72.08	FSTFKCYGV	0.002869	75.39	0.0067	0
372	ASFSTFKCYGVS	Consensus_1-1274	NA	FSTFKCYGV	0.004076	86.98	FSTFKCYGV	0.033624	18.13	FSTFKCYGV	0.045086	16.14	FSTFKCYGV	0.064835	19.22	FSTFKCYGV	0.000975	63.26	FSTFKCYGV	0.000438	81.21	FSTFKCYGV	0.00038	95	FSTFKCYGV	0.00038	95	FSTFKCYGV	0.007163	57.7	FSTFKCYGV	0.006405	59.31	0.0163	0
373	SFSTFKCYGVSP	Consensus_1-1274	NA	FSTFKCYGV	0.001545	95	FSTFKCYGV	0.01551	27.86	FSTFKCYGV	0.021169	26.55	FSTFKCYGV	0.031059	28.93	FSTFKCYGV	0.000542	75.15	FSTFKCYGV	0.000181	92.3	FSTFKCYGV	0.000311	95	FSTFKCYGV	0.000311	95	FSTFKCYGV	0.002803	74.35	FSTFKCYGV	0.002965	74.78	0.0076	0
374	FSTFKCYGVSPT	Consensus_1-1274	NA	FKCYGVSPT	0.001895	95	FKCYGVSPT	0.004653	48.79	FKCYGVSPT	0.004056	57.99	FKCYGVSPT	0.010044	47.79	FKCYGVSPT	0.000174	92.33	FKCYGVSPT	0.000718	72.74	FKCYGVSPT	0.000662	94.85	FKCYGVSPT	0.000662	94.85	FKCYGVSPT	0.002617	75.46	FKCYGVSPT	0.002039	81.19	0.0028	0
375	STFKCYGVSPTK	Consensus_1-1274	NA	FKCYGVSPT	0.006526	79.4	FKCYGVSPT	0.035162	17.65	FKCYGVSPT	0.028997	21.79	FKCYGVSPT	0.051322	22.07	FKCYGVSPT	0.000506	76.54	FKCYGVSPT	0.003774	41.09	FKCYGVSPT	0.002643	77.19	FKCYGVSPT	0.002643	77.19	FKCYGVSPT	0.012408	47.28	FKCYGVSPT	0.011441	47.06	0.0155	0
376	TFKCYGVSPTKL	Consensus_1-1274	NA	FKCYGVSPT	0.001531	95	FKCYGVSPT	0.005315	46.15	FKCYGVSPT	0.004108	57.72	FKCYGVSPT	0.012348	43.99	FKCYGVSPT	0.000192	91.28	FKCYGVSPT	0.000717	72.77	FKCYGVSPT	0.000869	92.72	FKCYGVSPT	0.000869	92.72	FKCYGVSPT	0.003542	70.35	FKCYGVSPT	0.001929	82.08	0.0031	0
377	FKCYGVSPTKLN	Consensus_1-1274	NA	YGVSPTKLN	0.002347	93.34	FKCYGVSPT	0.000184	95	FKCYGVSPT	0.000179	95	YGVSPTKLN	0.001826	79.92	YGVSPTKLN	0.000285	86.18	YGVSPTKLN	0.001806	54.99	YGVSPTKLN	0.00038	95	YGVSPTKLN	0.00038	95	YGVSPTKLN	0.002626	75.4	YGVSPTKLN	0.000806	92.48	0.0011	0
378	KCYGVSPTKLND	Consensus_1-1274	NA	YGVSPTKLN	0.00587	81.28	CYGVSPTKL	0.000125	95	YGVSPTKLN	0.000178	95	YGVSPTKLN	0.003726	67.1	YGVSPTKLN	0.000536	75.38	YGVSPTKLN	0.007923	28.72	YGVSPTKLN	0.00095	91.88	YGVSPTKLN	0.00095	91.88	YGVSPTKLN	0.006388	59.67	YGVSPTKLN	0.001296	87.55	0.0028	0
379	CYGVSPTKLNDL	Consensus_1-1274	NA	VSPTKLNDL	0.004187	86.6	VSPTKLNDL	0.000164	95	VSPTKLNDL	0.000231	95	YGVSPTKLN	0.000587	93.86	VSPTKLNDL	0.000165	92.85	YGVSPTKLN	0.00074	72.18	VSPTKLNDL	0.000447	95	VSPTKLNDL	0.000447	95	YGVSPTKLN	0.001365	85.06	YGVSPTKLN	0.000476	95	0.0009	0
380	YGVSPTKLNDLC	Consensus_1-1274	NA	VSPTKLNDL	0.00477	84.63	VSPTKLNDL	0.000232	95	VSPTKLNDL	0.00047	92.51	VSPTKLNDL	0.000196	95	VSPTKLNDL	0.000115	95	VSPTKLNDL	0.000119	95	VSPTKLNDL	0.000715	94.3	VSPTKLNDL	0.000715	94.3	VSPTKLNDL	0.000211	95	VSPTKLNDL	0.000439	95	0.0008	0
381	GVSPTKLNDLCF	Consensus_1-1274	NA	VSPTKLNDL	0.002192	93.95	VSPTKLNDL	0.000173	95	VSPTKLNDL	0.000248	95	VSPTKLNDL	0.000112	95	VSPTKLNDL	9.1e-05	95	VSPTKLNDL	4e-05	95	VSPTKLNDL	0.000394	95	VSPTKLNDL	0.000394	95	VSPTKLNDL	0.000114	95	VSPTKLNDL	0.000156	95	0.0004	0
382	VSPTKLNDLCFT	Consensus_1-1274	NA	PTKLNDLCF	0.001069	95	PTKLNDLCF	8.4e-05	95	PTKLNDLCF	8.9e-05	95	TKLNDLCFT	6.3e-05	95	PTKLNDLCF	5.5e-05	95	TKLNDLCFT	2.5e-05	95	PTKLNDLCF	9.9e-05	95	PTKLNDLCF	9.9e-05	95	PTKLNDLCF	3.3e-05	95	PTKLNDLCF	5.5e-05	95	0.0002	0
383	SPTKLNDLCFTN	Consensus_1-1274	NA	TKLNDLCFT	0.001001	95	PTKLNDLCF	6e-05	95	PTKLNDLCF	7.3e-05	95	TKLNDLCFT	6.5e-05	95	KLNDLCFTN	6.9e-05	95	KLNDLCFTN	9.6e-05	95	KLNDLCFTN	0.000197	95	KLNDLCFTN	0.000197	95	KLNDLCFTN	8.4e-05	95	KLNDLCFTN	8.8e-05	95	0.0002	0
384	PTKLNDLCFTNV	Consensus_1-1274	NA	LNDLCFTNV	0.000789	95	LNDLCFTNV	0.000198	95	LNDLCFTNV	0.000383	94.22	LNDLCFTNV	0.000234	95	LNDLCFTNV	0.00011	95	KLNDLCFTN	8.9e-05	95	LNDLCFTNV	0.000275	95	LNDLCFTNV	0.000275	95	LNDLCFTNV	0.000114	95	LNDLCFTNV	0.000119	95	0.0003	0
385	TKLNDLCFTNVY	Consensus_1-1274	NA	NDLCFTNVY	0.000744	95	LNDLCFTNV	0.000221	95	LNDLCFTNV	0.000328	95	LNDLCFTNV	0.000278	95	LNDLCFTNV	8.6e-05	95	KLNDLCFTN	2.9e-05	95	LNDLCFTNV	0.000243	95	LNDLCFTNV	0.000243	95	LNDLCFTNV	6.8e-05	95	LNDLCFTNV	0.000104	95	0.0002	0
386	KLNDLCFTNVYA	Consensus_1-1274	NA	NDLCFTNVY	0.000802	95	DLCFTNVYA	0.000963	79.68	DLCFTNVYA	0.000773	87.03	DLCFTNVYA	0.001501	83.06	LNDLCFTNV	5.4e-05	95	DLCFTNVYA	0.000187	91.99	LNDLCFTNV	0.000145	95	LNDLCFTNV	0.000145	95	DLCFTNVYA	9.3e-05	95	DLCFTNVYA	0.000159	95	0.0005	0
387	LNDLCFTNVYAD	Consensus_1-1274	NA	LCFTNVYAD	0.006478	79.52	DLCFTNVYA	0.001463	72.25	DLCFTNVYA	0.001513	76.84	DLCFTNVYA	0.002335	75.73	LCFTNVYAD	0.000232	89.03	DLCFTNVYA	0.000315	86.03	LCFTNVYAD	0.000441	95	LCFTNVYAD	0.000441	95	LCFTNVYAD	0.000285	95	LCFTNVYAD	0.000396	95	0.0014	0
388	NDLCFTNVYADS	Consensus_1-1274	NA	LCFTNVYAD	0.013443	65.07	DLCFTNVYA	0.001063	78.1	DLCFTNVYA	0.001317	79.14	DLCFTNVYA	0.001759	80.55	LCFTNVYAD	0.000385	81.42	LCFTNVYAD	0.000586	76.35	LCFTNVYAD	0.001064	90.71	LCFTNVYAD	0.001064	90.71	LCFTNVYAD	0.000386	95	LCFTNVYAD	0.000622	94.48	0.0022	0
389	DLCFTNVYADSF	Consensus_1-1274	NA	LCFTNVYAD	0.006209	80.24	LCFTNVYAD	0.000217	95	LCFTNVYAD	0.000187	95	FTNVYADSF	0.000371	95	FTNVYADSF	0.002009	47.95	CFTNVYADS	0.000253	88.79	FTNVYADSF	0.000988	91.49	FTNVYADSF	0.000988	91.49	FTNVYADSF	0.000742	91.78	FTNVYADSF	0.000518	95	0.0012	0
390	LCFTNVYADSFV	Consensus_1-1274	NA	FTNVYADSF	0.001735	95	TNVYADSFV	0.000302	94.24	TNVYADSFV	0.00023	95	FTNVYADSF	0.000232	95	FTNVYADSF	0.001539	53.58	FTNVYADSF	0.000103	95	FTNVYADSF	0.000647	95	FTNVYADSF	0.000647	95	FTNVYADSF	0.00056	94.03	FTNVYADSF	0.000579	94.95	0.0007	0
391	CFTNVYADSFVI	Consensus_1-1274	NA	FTNVYADSF	0.001064	95	TNVYADSFV	0.000653	85.68	TNVYADSFV	0.000465	92.61	NVYADSFVI	0.000331	95	FTNVYADSF	0.000643	71.93	FTNVYADSF	5.6e-05	95	FTNVYADSF	0.000344	95	FTNVYADSF	0.000344	95	FTNVYADSF	0.000233	95	TNVYADSFV	0.000516	95	0.0005	0
392	FTNVYADSFVIR	Consensus_1-1274	NA	VYADSFVIR	0.01283	66.15	TNVYADSFV	0.002939	58.19	NVYADSFVI	0.002673	66.29	NVYADSFVI	0.002414	75.08	VYADSFVIR	0.006281	27.36	VYADSFVIR	0.001508	58.6	VYADSFVIR	0.001075	90.6	VYADSFVIR	0.001075	90.6	VYADSFVIR	0.000764	91.51	VYADSFVIR	0.007036	57.36	0.0039	0
393	TNVYADSFVIRG	Consensus_1-1274	NA	VYADSFVIR	0.027438	48.92	VYADSFVIR	0.002161	64.46	VYADSFVIR	0.002259	69.51	NVYADSFVI	0.003219	69.8	VYADSFVIR	0.011663	19.16	VYADSFVIR	0.004945	36.31	VYADSFVIR	0.006287	57.07	VYADSFVIR	0.006287	57.07	YADSFVIRG	0.004841	64.79	VYADSFVIR	0.015841	40.42	0.0085	0
394	NVYADSFVIRGD	Consensus_1-1274	NA	VYADSFVIR	0.019217	57.29	VYADSFVIR	0.000966	79.63	VYADSFVIR	0.000898	84.93	YADSFVIRG	0.003156	70.17	VYADSFVIR	0.005387	29.72	YADSFVIRG	0.004992	36.15	YADSFVIRG	0.007488	52.49	YADSFVIRG	0.007488	52.49	YADSFVIRG	0.005297	63.24	VYADSFVIR	0.009615	50.72	0.0065	0
395	VYADSFVIRGDE	Consensus_1-1274	NA	YADSFVIRG	0.003953	87.41	ADSFVIRGD	0.000339	93.26	ADSFVIRGD	0.000508	91.76	YADSFVIRG	0.001399	84.05	YADSFVIRG	0.000342	83.39	YADSFVIRG	0.001102	64.55	YADSFVIRG	0.002228	80.29	YADSFVIRG	0.002228	80.29	YADSFVIRG	0.001691	82.28	YADSFVIRG	0.000734	93.26	0.0015	0
396	YADSFVIRGDEV	Consensus_1-1274	NA	SFVIRGDEV	0.001418	95	SFVIRGDEV	0.000171	95	ADSFVIRGD	0.000244	95	SFVIRGDEV	0.000353	95	SFVIRGDEV	0.000187	91.57	YADSFVIRG	7.4e-05	95	SFVIRGDEV	0.000385	95	SFVIRGDEV	0.000385	95	SFVIRGDEV	0.000117	95	SFVIRGDEV	0.000184	95	0.0004	0
397	ADSFVIRGDEVR	Consensus_1-1274	NA	FVIRGDEVR	0.013987	64.28	FVIRGDEVR	0.005178	46.65	FVIRGDEVR	0.004264	56.94	FVIRGDEVR	0.023903	32.89	FVIRGDEVR	0.002091	47.16	FVIRGDEVR	0.001222	62.66	FVIRGDEVR	0.003153	73.61	FVIRGDEVR	0.003153	73.61	FVIRGDEVR	0.077774	17.54	FVIRGDEVR	0.026041	31.15	0.0161	0
398	DSFVIRGDEVRQ	Consensus_1-1274	NA	FVIRGDEVR	0.022867	53.27	FVIRGDEVR	0.010143	34.54	FVIRGDEVR	0.007806	44.61	FVIRGDEVR	0.055386	21.14	FVIRGDEVR	0.002634	42.58	FVIRGDEVR	0.002293	50.35	FVIRGDEVR	0.007168	53.64	FVIRGDEVR	0.007168	53.64	FVIRGDEVR	0.167619	9.08	FVIRGDEVR	0.075542	14.93	0.0359	0
399	SFVIRGDEVRQI	Consensus_1-1274	NA	IRGDEVRQI	0.088389	22.82	IRGDEVRQI	0.005188	46.61	IRGDEVRQI	0.007858	44.48	FVIRGDEVR	0.010518	46.97	IRGDEVRQI	0.160493	3.45	IRGDEVRQI	0.006224	32.55	IRGDEVRQI	0.015947	33.12	IRGDEVRQI	0.015947	33.12	FVIRGDEVR	0.041744	26.34	FVIRGDEVR	0.028677	29.4	0.0381	1
400	FVIRGDEVRQIA	Consensus_1-1274	NA	IRGDEVRQI	0.122968	16.58	IRGDEVRQI	0.005978	43.87	IRGDEVRQI	0.007217	46.16	IRGDEVRQI	0.002646	73.53	IRGDEVRQI	0.20997	2.76	IRGDEVRQI	0.009086	26.7	IRGDEVRQI	0.035016	17.44	IRGDEVRQI	0.035016	17.44	IRGDEVRQI	0.005337	63.11	IRGDEVRQI	0.017933	38.01	0.0451	1
401	VIRGDEVRQIAP	Consensus_1-1274	NA	IRGDEVRQI	0.085181	23.56	IRGDEVRQI	0.003772	53.11	IRGDEVRQI	0.004647	55.01	IRGDEVRQI	0.001713	81	IRGDEVRQI	0.146367	3.72	IRGDEVRQI	0.006988	30.67	IRGDEVRQI	0.027382	21.68	IRGDEVRQI	0.027382	21.68	IRGDEVRQI	0.003663	69.76	IRGDEVRQI	0.013893	43.02	0.0321	1
402	IRGDEVRQIAPG	Consensus_1-1274	NA	IRGDEVRQI	0.003629	88.53	IRGDEVRQI	0.0004	91.66	IRGDEVRQI	0.000298	95	DEVRQIAPG	0.000263	95	IRGDEVRQI	0.005423	29.62	IRGDEVRQI	0.000142	94.29	IRGDEVRQI	0.002124	81.16	IRGDEVRQI	0.002124	81.16	RGDEVRQIA	0.000808	90.97	IRGDEVRQI	0.001828	82.9	0.0017	0
403	RGDEVRQIAPGQ	Consensus_1-1274	NA	EVRQIAPGQ	0.000889	95	DEVRQIAPG	0.000232	95	DEVRQIAPG	0.000195	95	EVRQIAPGQ	0.000498	95	EVRQIAPGQ	5.8e-05	95	EVRQIAPGQ	0.000197	91.48	DEVRQIAPG	0.002032	81.93	DEVRQIAPG	0.002032	81.93	EVRQIAPGQ	0.000553	94.12	EVRQIAPGQ	0.000693	93.71	0.0007	0
404	GDEVRQIAPGQT	Consensus_1-1274	NA	VRQIAPGQT	0.009437	72.53	VRQIAPGQT	0.000925	80.35	VRQIAPGQT	0.004413	56.19	VRQIAPGQT	0.002893	71.9	VRQIAPGQT	0.000204	90.58	VRQIAPGQT	0.00052	78.43	VRQIAPGQT	0.004247	66.89	VRQIAPGQT	0.004247	66.89	VRQIAPGQT	0.003771	69.3	VRQIAPGQT	0.003157	73.71	0.0034	0
405	DEVRQIAPGQTG	Consensus_1-1274	NA	VRQIAPGQT	0.011244	68.94	VRQIAPGQT	0.001351	73.75	VRQIAPGQT	0.00651	48.16	VRQIAPGQT	0.005179	60.58	VRQIAPGQT	0.000337	83.62	VRQIAPGQT	0.001209	62.87	VRQIAPGQT	0.005909	58.63	VRQIAPGQT	0.005909	58.63	VRQIAPGQT	0.010196	51.06	VRQIAPGQT	0.006607	58.68	0.0054	0
406	EVRQIAPGQTGK	Consensus_1-1274	NA	VRQIAPGQT	0.005303	83	VRQIAPGQT	0.000779	83.15	VRQIAPGQT	0.002001	71.85	VRQIAPGQT	0.003077	70.69	RQIAPGQTG	0.000317	84.54	RQIAPGQTG	0.001159	63.65	VRQIAPGQT	0.004359	66.24	VRQIAPGQT	0.004359	66.24	VRQIAPGQT	0.008153	55.19	VRQIAPGQT	0.004364	67.41	0.0034	0
407	VRQIAPGQTGKI	Consensus_1-1274	NA	IAPGQTGKI	0.029974	46.85	IAPGQTGKI	0.001262	74.95	IAPGQTGKI	0.002508	67.57	IAPGQTGKI	0.002208	76.78	IAPGQTGKI	0.000721	69.55	IAPGQTGKI	0.000573	76.76	IAPGQTGKI	0.001898	83.06	IAPGQTGKI	0.001898	83.06	IAPGQTGKI	0.004378	66.71	IAPGQTGKI	0.005055	64.3	0.005	0
408	RQIAPGQTGKIA	Consensus_1-1274	NA	IAPGQTGKI	0.042847	38.57	IAPGQTGKI	0.002713	59.74	IAPGQTGKI	0.007532	45.32	IAPGQTGKI	0.004802	62.16	IAPGQTGKI	0.001052	61.64	IAPGQTGKI	0.001277	61.8	IAPGQTGKI	0.003542	71.09	IAPGQTGKI	0.003542	71.09	IAPGQTGKI	0.0106	50.25	IAPGQTGKI	0.009003	52.16	0.0087	0
409	QIAPGQTGKIAD	Consensus_1-1274	NA	IAPGQTGKI	0.012572	66.6	IAPGQTGKI	0.000903	80.77	IAPGQTGKI	0.002678	66.25	IAPGQTGKI	0.001611	81.99	IAPGQTGKI	0.0004	80.73	IAPGQTGKI	0.000261	88.44	IAPGQTGKI	0.001272	88.7	IAPGQTGKI	0.001272	88.7	IAPGQTGKI	0.002293	77.7	IAPGQTGKI	0.003991	69.18	0.0027	0
410	IAPGQTGKIADY	Consensus_1-1274	NA	GQTGKIADY	0.001032	95	IAPGQTGKI	9e-05	95	IAPGQTGKI	0.000121	95	IAPGQTGKI	0.000141	95	GQTGKIADY	5.6e-05	95	APGQTGKIA	4e-05	95	GQTGKIADY	0.000275	95	GQTGKIADY	0.000275	95	IAPGQTGKI	0.000184	95	IAPGQTGKI	0.000245	95	0.0002	0
411	APGQTGKIADYN	Consensus_1-1274	NA	GQTGKIADY	0.000865	95	QTGKIADYN	0.000138	95	GQTGKIADY	0.00014	95	QTGKIADYN	0.000273	95	GQTGKIADY	5.6e-05	95	QTGKIADYN	9.8e-05	95	QTGKIADYN	0.003473	71.54	QTGKIADYN	0.003473	71.54	QTGKIADYN	0.000603	93.5	QTGKIADYN	0.000451	95	0.001	0
412	PGQTGKIADYNY	Consensus_1-1274	NA	TGKIADYNY	0.001478	95	TGKIADYNY	0.000571	87.55	TGKIADYNY	0.000655	89.03	QTGKIADYN	0.000598	93.71	TGKIADYNY	0.000147	93.9	QTGKIADYN	0.000133	94.74	QTGKIADYN	0.004809	63.83	QTGKIADYN	0.004809	63.83	QTGKIADYN	0.000744	91.76	QTGKIADYN	0.000701	93.62	0.0015	0
413	GQTGKIADYNYK	Consensus_1-1274	NA	TGKIADYNY	0.00202	94.61	TGKIADYNY	0.000992	79.22	TGKIADYNY	0.001341	78.86	TGKIADYNY	0.000744	91.73	TGKIADYNY	0.00018	91.98	QTGKIADYN	5.8e-05	95	QTGKIADYN	0.002729	76.55	QTGKIADYN	0.002729	76.55	QTGKIADYN	0.000629	93.18	GKIADYNYK	0.000909	91.37	0.0012	0
414	QTGKIADYNYKL	Consensus_1-1274	NA	KIADYNYKL	0.008708	74.06	KIADYNYKL	0.001155	76.63	KIADYNYKL	0.001155	81.27	KIADYNYKL	0.000512	94.88	KIADYNYKL	0.010086	20.89	KIADYNYKL	0.001489	58.83	KIADYNYKL	0.001013	91.23	KIADYNYKL	0.001013	91.23	KIADYNYKL	0.001062	88.19	KIADYNYKL	0.001463	85.98	0.0028	0
415	TGKIADYNYKLP	Consensus_1-1274	NA	KIADYNYKL	0.014156	64.04	IADYNYKLP	0.006856	41.3	IADYNYKLP	0.008079	43.93	KIADYNYKL	0.001031	88.14	KIADYNYKL	0.012742	18.22	KIADYNYKL	0.0028	46.54	KIADYNYKL	0.001744	84.35	KIADYNYKL	0.001744	84.35	KIADYNYKL	0.001594	83.11	KIADYNYKL	0.002922	75.03	0.0054	0
416	GKIADYNYKLPD	Consensus_1-1274	NA	KIADYNYKL	0.015295	62.41	IADYNYKLP	0.010518	33.92	IADYNYKLP	0.015668	31.63	IADYNYKLP	0.00098	88.73	KIADYNYKL	0.005446	29.55	KIADYNYKL	0.001395	59.96	IADYNYKLP	0.001641	85.23	IADYNYKLP	0.001641	85.23	KIADYNYKL	0.001035	88.46	IADYNYKLP	0.003006	74.55	0.0057	0
417	KIADYNYKLPDD	Consensus_1-1274	NA	ADYNYKLPD	0.01073	69.85	IADYNYKLP	0.004339	50.19	IADYNYKLP	0.004924	53.92	DYNYKLPDD	0.000953	89.05	ADYNYKLPD	0.000566	74.37	ADYNYKLPD	0.00065	74.47	IADYNYKLP	0.000945	91.93	IADYNYKLP	0.000945	91.93	ADYNYKLPD	0.00037	95	ADYNYKLPD	0.001632	84.48	0.0026	0
418	IADYNYKLPDDF	Consensus_1-1274	NA	YNYKLPDDF	0.00406	87.04	DYNYKLPDD	0.000951	79.87	YNYKLPDDF	0.001044	82.85	YNYKLPDDF	0.001297	85.05	YNYKLPDDF	0.002019	47.85	YNYKLPDDF	0.000547	77.58	YNYKLPDDF	0.001914	82.92	YNYKLPDDF	0.001914	82.92	YNYKLPDDF	0.002682	75.01	YNYKLPDDF	0.001069	89.68	0.0017	0
419	ADYNYKLPDDFT	Consensus_1-1274	NA	YNYKLPDDF	0.003692	88.31	YNYKLPDDF	0.00048	89.61	YNYKLPDDF	0.000996	83.53	YNYKLPDDF	0.001703	81.1	YNYKLPDDF	0.002167	46.43	YNYKLPDDF	0.000536	77.92	YNYKLPDDF	0.00325	72.98	YNYKLPDDF	0.00325	72.98	YNYKLPDDF	0.003708	69.56	YNYKLPDDF	0.00178	83.28	0.0022	0
420	DYNYKLPDDFTG	Consensus_1-1274	NA	YNYKLPDDF	0.001928	94.97	YNYKLPDDF	0.000349	93	YNYKLPDDF	0.000571	90.53	YKLPDDFTG	0.001834	79.85	YNYKLPDDF	0.000875	65.45	YNYKLPDDF	0.000485	79.53	YNYKLPDDF	0.0018	83.88	YNYKLPDDF	0.0018	83.88	YNYKLPDDF	0.002945	73.58	YNYKLPDDF	0.001596	84.77	0.0014	0
421	YNYKLPDDFTGC	Consensus_1-1274	NA	YKLPDDFTG	0.000613	95	NYKLPDDFT	0.0001	95	YKLPDDFTG	0.000102	95	YKLPDDFTG	0.000718	92.08	YKLPDDFTG	0.00015	93.72	YKLPDDFTG	0.000127	95	YKLPDDFTG	0.000188	95	YKLPDDFTG	0.000188	95	YKLPDDFTG	0.000814	90.89	YKLPDDFTG	0.000253	95	0.0003	0
422	NYKLPDDFTGCV	Consensus_1-1274	NA	YKLPDDFTG	0.000358	95	KLPDDFTGC	5.6e-05	95	YKLPDDFTG	6.1e-05	95	YKLPDDFTG	0.000303	95	YKLPDDFTG	9.5e-05	95	YKLPDDFTG	8.6e-05	95	YKLPDDFTG	9.5e-05	95	YKLPDDFTG	9.5e-05	95	YKLPDDFTG	0.000312	95	YKLPDDFTG	0.000205	95	0.0002	0
423	YKLPDDFTGCVI	Consensus_1-1274	NA	LPDDFTGCV	0.000123	95	PDDFTGCVI	0.000138	95	PDDFTGCVI	7.7e-05	95	PDDFTGCVI	0.000106	95	LPDDFTGCV	4.5e-05	95	KLPDDFTGC	1.5e-05	95	LPDDFTGCV	3.7e-05	95	LPDDFTGCV	3.7e-05	95	KLPDDFTGC	4.8e-05	95	LPDDFTGCV	0.000106	95	0.0001	0
424	KLPDDFTGCVIA	Consensus_1-1274	NA	DDFTGCVIA	0.000135	95	PDDFTGCVI	0.000226	95	PDDFTGCVI	0.000125	95	PDDFTGCVI	0.000124	95	PDDFTGCVI	4.3e-05	95	DDFTGCVIA	1.8e-05	95	DDFTGCVIA	4.9e-05	95	DDFTGCVIA	4.9e-05	95	DDFTGCVIA	4.3e-05	95	LPDDFTGCV	0.000118	95	0.0001	0
425	LPDDFTGCVIAW	Consensus_1-1274	NA	DFTGCVIAW	0.000225	95	PDDFTGCVI	4.1e-05	95	PDDFTGCVI	3.3e-05	95	DDFTGCVIA	6.3e-05	95	PDDFTGCVI	1.8e-05	95	DDFTGCVIA	9e-06	95	DDFTGCVIA	2.8e-05	95	DDFTGCVIA	2.8e-05	95	DDFTGCVIA	2.9e-05	95	DDFTGCVIA	2.3e-05	95	0	0
426	PDDFTGCVIAWN	Consensus_1-1274	NA	FTGCVIAWN	0.002414	93.08	FTGCVIAWN	0.000181	95	FTGCVIAWN	0.000122	95	FTGCVIAWN	0.001451	83.54	FTGCVIAWN	0.000439	79.12	FTGCVIAWN	0.000715	72.82	FTGCVIAWN	0.00181	83.79	FTGCVIAWN	0.00181	83.79	FTGCVIAWN	0.001242	86.33	FTGCVIAWN	0.000172	95	0.001	0
427	DDFTGCVIAWNS	Consensus_1-1274	NA	FTGCVIAWN	0.00355	88.81	FTGCVIAWN	0.000178	95	FTGCVIAWN	0.000125	95	FTGCVIAWN	0.002166	77.12	FTGCVIAWN	0.000297	85.54	FTGCVIAWN	0.000953	67.43	FTGCVIAWN	0.001672	84.95	FTGCVIAWN	0.001672	84.95	FTGCVIAWN	0.001549	83.49	FTGCVIAWN	0.0002	95	0.0012	0
428	DFTGCVIAWNSN	Consensus_1-1274	NA	FTGCVIAWN	0.001875	95	FTGCVIAWN	0.000136	95	FTGCVIAWN	6.2e-05	95	FTGCVIAWN	0.00104	88.03	FTGCVIAWN	8.9e-05	95	FTGCVIAWN	0.000376	83.56	FTGCVIAWN	0.000945	91.93	FTGCVIAWN	0.000945	91.93	FTGCVIAWN	0.000694	92.38	FTGCVIAWN	0.000102	95	0.0006	0
429	FTGCVIAWNSNN	Consensus_1-1274	NA	CVIAWNSNN	0.000287	95	CVIAWNSNN	9e-05	95	CVIAWNSNN	6.4e-05	95	CVIAWNSNN	0.000243	95	CVIAWNSNN	1.5e-05	95	CVIAWNSNN	3.8e-05	95	GCVIAWNSN	0.000104	95	GCVIAWNSN	0.000104	95	CVIAWNSNN	0.000128	95	CVIAWNSNN	0.000129	95	0.0001	0
430	TGCVIAWNSNNL	Consensus_1-1274	NA	VIAWNSNNL	0.015851	61.62	VIAWNSNNL	0.278543	3.57	VIAWNSNNL	0.179846	4.67	VIAWNSNNL	0.044844	23.8	VIAWNSNNL	0.001673	51.84	VIAWNSNNL	0.001399	59.92	VIAWNSNNL	0.001925	82.83	VIAWNSNNL	0.001925	82.83	VIAWNSNNL	0.004753	65.11	VIAWNSNNL	0.061568	17.56	0.0592	2
431	GCVIAWNSNNLD	Consensus_1-1274	NA	IAWNSNNLD	0.078796	25.11	VIAWNSNNL	0.61342	1.15	VIAWNSNNL	0.373709	1.7	VIAWNSNNL	0.142287	11.13	IAWNSNNLD	0.007054	25.68	IAWNSNNLD	0.035834	11.19	IAWNSNNLD	0.005967	58.39	IAWNSNNLD	0.005967	58.39	VIAWNSNNL	0.015787	42.85	VIAWNSNNL	0.16117	7.23	0.144	2
432	CVIAWNSNNLDS	Consensus_1-1274	NA	IAWNSNNLD	0.081849	24.35	VIAWNSNNL	0.267866	3.72	VIAWNSNNL	0.167172	5.07	VIAWNSNNL	0.035876	26.87	IAWNSNNLD	0.006025	27.98	IAWNSNNLD	0.056656	7.76	IAWNSNNLD	0.008502	49.03	IAWNSNNLD	0.008502	49.03	VIAWNSNNL	0.004433	66.47	VIAWNSNNL	0.06025	17.84	0.0697	1
433	VIAWNSNNLDSK	Consensus_1-1274	NA	IAWNSNNLD	0.102749	19.83	VIAWNSNNL	0.024718	21.55	VIAWNSNNL	0.018944	28.4	IAWNSNNLD	0.004974	61.44	IAWNSNNLD	0.011423	19.41	IAWNSNNLD	0.114022	4.2	IAWNSNNLD	0.015465	33.8	IAWNSNNLD	0.015465	33.8	IAWNSNNLD	0.003354	71.37	VIAWNSNNL	0.012337	45.46	0.0323	1
434	IAWNSNNLDSKV	Consensus_1-1274	NA	WNSNNLDSK	0.005885	81.23	IAWNSNNLD	0.000265	95	IAWNSNNLD	0.000241	95	WNSNNLDSK	0.000573	94.05	WNSNNLDSK	0.002264	45.56	WNSNNLDSK	0.007506	29.54	WNSNNLDSK	0.003293	72.7	WNSNNLDSK	0.003293	72.7	WNSNNLDSK	0.002541	75.99	WNSNNLDSK	0.000638	94.31	0.0026	0
435	AWNSNNLDSKVG	Consensus_1-1274	NA	WNSNNLDSK	0.002176	94.01	WNSNNLDSK	0.000124	95	NSNNLDSKV	0.000129	95	WNSNNLDSK	0.000309	95	WNSNNLDSK	0.000978	63.19	WNSNNLDSK	0.003011	45.14	WNSNNLDSK	0.001292	88.51	WNSNNLDSK	0.001292	88.51	WNSNNLDSK	0.001299	85.74	WNSNNLDSK	0.000307	95	0.0011	0
436	WNSNNLDSKVGG	Consensus_1-1274	NA	NNLDSKVGG	0.002755	91.75	NNLDSKVGG	0.000104	95	SNNLDSKVG	0.000102	95	SNNLDSKVG	0.00012	95	NNLDSKVGG	0.000194	91.16	WNSNNLDSK	8.1e-05	95	NNLDSKVGG	0.000313	95	NNLDSKVGG	0.000313	95	NNLDSKVGG	0.000376	95	NNLDSKVGG	0.000192	95	0.0005	0
437	NSNNLDSKVGGN	Consensus_1-1274	NA	NNLDSKVGG	0.003968	87.36	NNLDSKVGG	0.000115	95	NNLDSKVGG	0.000119	95	SNNLDSKVG	0.000113	95	NNLDSKVGG	0.000323	84.27	NNLDSKVGG	0.000104	95	NNLDSKVGG	0.000668	94.78	NNLDSKVGG	0.000668	94.78	NNLDSKVGG	0.000584	93.74	NNLDSKVGG	0.000447	95	0.0007	0
438	SNNLDSKVGGNY	Consensus_1-1274	NA	LDSKVGGNY	0.003925	87.51	LDSKVGGNY	0.00096	79.73	LDSKVGGNY	0.001193	80.73	LDSKVGGNY	0.000596	93.74	LDSKVGGNY	0.000167	92.73	LDSKVGGNY	7.4e-05	95	LDSKVGGNY	0.000765	93.79	LDSKVGGNY	0.000765	93.79	LDSKVGGNY	0.002513	76.18	LDSKVGGNY	0.002641	76.93	0.0014	0
439	NNLDSKVGGNYN	Consensus_1-1274	NA	LDSKVGGNY	0.004162	86.69	LDSKVGGNY	0.001919	66.92	LDSKVGGNY	0.002661	66.38	LDSKVGGNY	0.00099	88.62	LDSKVGGNY	0.000129	94.94	LDSKVGGNY	0.000126	95	LDSKVGGNY	0.000911	92.28	LDSKVGGNY	0.000911	92.28	LDSKVGGNY	0.004246	67.27	LDSKVGGNY	0.007195	56.87	0.0023	0
440	NLDSKVGGNYNY	Consensus_1-1274	NA	SKVGGNYNY	0.001627	95	LDSKVGGNY	0.001037	78.51	LDSKVGGNY	0.000918	84.64	LDSKVGGNY	0.000435	95	LDSKVGGNY	5.9e-05	95	DSKVGGNYN	7.1e-05	95	LDSKVGGNY	0.000361	95	LDSKVGGNY	0.000361	95	LDSKVGGNY	0.001923	80.31	LDSKVGGNY	0.001668	84.19	0.0008	0
441	LDSKVGGNYNYL	Consensus_1-1274	NA	SKVGGNYNY	0.000996	95	SKVGGNYNY	0.000141	95	SKVGGNYNY	0.000251	95	SKVGGNYNY	0.000233	95	SKVGGNYNY	2.5e-05	95	KVGGNYNYL	6.3e-05	95	KVGGNYNYL	5.1e-05	95	KVGGNYNYL	5.1e-05	95	KVGGNYNYL	0.00012	95	SKVGGNYNY	0.00032	95	0.0002	0
442	DSKVGGNYNYLY	Consensus_1-1274	NA	VGGNYNYLY	0.029124	47.52	VGGNYNYLY	0.002027	65.77	VGGNYNYLY	0.00317	62.97	VGGNYNYLY	0.000928	89.34	VGGNYNYLY	0.006988	25.81	VGGNYNYLY	0.001458	59.2	VGGNYNYLY	0.000984	91.53	VGGNYNYLY	0.000984	91.53	VGGNYNYLY	0.000685	92.49	VGGNYNYLY	0.003999	69.14	0.005	0
443	SKVGGNYNYLYR	Consensus_1-1274	NA	VGGNYNYLY	0.043544	38.21	VGGNYNYLY	0.004562	49.18	VGGNYNYLY	0.009137	41.52	VGGNYNYLY	0.001431	83.74	VGGNYNYLY	0.008874	22.49	VGGNYNYLY	0.004266	38.93	VGGNYNYLY	0.002745	76.43	VGGNYNYLY	0.002745	76.43	VGGNYNYLY	0.001022	88.6	VGGNYNYLY	0.008516	53.31	0.0087	0
444	KVGGNYNYLYRL	Consensus_1-1274	NA	VGGNYNYLY	0.014791	63.13	GGNYNYLYR	0.002161	64.46	VGGNYNYLY	0.002461	67.94	VGGNYNYLY	0.000532	94.61	VGGNYNYLY	0.001863	49.49	VGGNYNYLY	0.000625	75.13	VGGNYNYLY	0.000961	91.77	VGGNYNYLY	0.000961	91.77	VGGNYNYLY	0.000254	95	VGGNYNYLY	0.002789	75.93	0.0027	0
445	VGGNYNYLYRLF	Consensus_1-1274	NA	GNYNYLYRL	0.002548	92.56	GGNYNYLYR	0.000694	84.79	NYNYLYRLF	0.000482	92.27	GNYNYLYRL	0.000163	95	GNYNYLYRL	0.000107	95	GNYNYLYRL	0.000114	95	GNYNYLYRL	0.00014	95	GNYNYLYRL	0.00014	95	GNYNYLYRL	6.7e-05	95	GNYNYLYRL	0.0004	95	0.0005	0
446	GGNYNYLYRLFR	Consensus_1-1274	NA	YNYLYRLFR	0.055557	32.59	YNYLYRLFR	0.004646	48.82	YNYLYRLFR	0.003817	59.19	YNYLYRLFR	0.021511	34.56	YNYLYRLFR	0.000925	64.31	YNYLYRLFR	0.000808	70.46	YNYLYRLFR	0.001636	85.28	YNYLYRLFR	0.001636	85.28	YNYLYRLFR	0.035461	28.89	YNYLYRLFR	0.004201	68.18	0.013	0
447	GNYNYLYRLFRK	Consensus_1-1274	NA	YNYLYRLFR	0.075882	25.92	YNYLYRLFR	0.005694	44.84	YNYLYRLFR	0.008626	42.65	YNYLYRLFR	0.032978	28.06	YNYLYRLFR	0.001721	51.22	YNYLYRLFR	0.00209	52.29	YNYLYRLFR	0.004037	68.11	YNYLYRLFR	0.004037	68.11	YNYLYRLFR	0.072115	18.51	YNYLYRLFR	0.008324	53.76	0.0216	0
448	NYNYLYRLFRKS	Consensus_1-1274	NA	YNYLYRLFR	0.019428	57.04	YNYLYRLFR	0.002795	59.18	NYLYRLFRK	0.006075	49.51	YNYLYRLFR	0.011866	44.73	YNYLYRLFR	0.00044	79.08	YLYRLFRKS	0.000628	75.03	YNYLYRLFR	0.001471	86.83	YNYLYRLFR	0.001471	86.83	YNYLYRLFR	0.02405	35.44	NYLYRLFRK	0.005396	63	0.0074	0
449	YNYLYRLFRKSN	Consensus_1-1274	NA	LYRLFRKSN	0.005217	83.27	NYLYRLFRK	0.001121	77.17	NYLYRLFRK	0.003495	60.98	YLYRLFRKS	0.003557	68	YLYRLFRKS	0.000128	95	YLYRLFRKS	0.000465	80.19	YLYRLFRKS	0.001362	87.85	YLYRLFRKS	0.001362	87.85	YLYRLFRKS	0.002934	73.64	NYLYRLFRK	0.002858	75.46	0.0022	0
450	NYLYRLFRKSNL	Consensus_1-1274	NA	YRLFRKSNL	0.089979	22.46	YRLFRKSNL	0.004139	51.22	YRLFRKSNL	0.012546	35.6	YRLFRKSNL	0.032468	28.29	YRLFRKSNL	0.000767	68.32	YRLFRKSNL	0.001148	63.82	YRLFRKSNL	0.001492	86.63	YRLFRKSNL	0.001492	86.63	YRLFRKSNL	0.020321	38.4	YRLFRKSNL	0.004864	65.03	0.0169	0
451	YLYRLFRKSNLK	Consensus_1-1274	NA	YRLFRKSNL	0.130366	15.63	YRLFRKSNL	0.00722	40.39	YRLFRKSNL	0.023373	24.97	YRLFRKSNL	0.061211	19.93	YRLFRKSNL	0.001341	56.47	YRLFRKSNL	0.003119	44.49	YRLFRKSNL	0.001502	86.54	YRLFRKSNL	0.001502	86.54	YRLFRKSNL	0.048026	24.2	YRLFRKSNL	0.009885	50.08	0.0288	0
452	LYRLFRKSNLKP	Consensus_1-1274	NA	YRLFRKSNL	0.080175	24.76	YRLFRKSNL	0.006033	43.69	YRLFRKSNL	0.016609	30.61	YRLFRKSNL	0.041234	24.89	YRLFRKSNL	0.000638	72.09	YRLFRKSNL	0.002064	52.53	YRLFRKSNL	0.001603	85.59	YRLFRKSNL	0.001603	85.59	YRLFRKSNL	0.029596	31.83	YRLFRKSNL	0.008056	54.4	0.0188	0
453	YRLFRKSNLKPF	Consensus_1-1274	NA	FRKSNLKPF	0.014249	63.91	LFRKSNLKP	0.001792	68.28	LFRKSNLKP	0.001572	76.14	YRLFRKSNL	0.004967	61.47	FRKSNLKPF	0.003229	38.72	FRKSNLKPF	0.002068	52.5	LFRKSNLKP	0.00263	77.29	LFRKSNLKP	0.00263	77.29	FRKSNLKPF	0.005553	62.38	LFRKSNLKP	0.004938	64.74	0.0044	0
454	RLFRKSNLKPFE	Consensus_1-1274	NA	FRKSNLKPF	0.030816	46.18	FRKSNLKPF	0.001387	73.27	FRKSNLKPF	0.001331	78.98	FRKSNLKPF	0.002559	74.11	FRKSNLKPF	0.004665	32.12	FRKSNLKPF	0.004876	36.56	FRKSNLKPF	0.003223	73.16	FRKSNLKPF	0.003223	73.16	FRKSNLKPF	0.011057	49.45	FRKSNLKPF	0.004923	64.8	0.0068	0
455	LFRKSNLKPFER	Consensus_1-1274	NA	FRKSNLKPF	0.012163	67.32	FRKSNLKPF	0.000666	85.39	FRKSNLKPF	0.000543	91.08	FRKSNLKPF	0.001086	87.5	FRKSNLKPF	0.001502	54.05	FRKSNLKPF	0.002383	49.56	FRKSNLKPF	0.00181	83.79	FRKSNLKPF	0.00181	83.79	FRKSNLKPF	0.004704	65.32	FRKSNLKPF	0.002506	77.84	0.0029	0
456	FRKSNLKPFERD	Consensus_1-1274	NA	RKSNLKPFE	0.003418	89.26	KSNLKPFER	0.000591	87.09	KSNLKPFER	0.000552	90.9	KSNLKPFER	0.000752	91.62	FRKSNLKPF	0.000262	87.42	RKSNLKPFE	0.000275	87.81	RKSNLKPFE	0.001168	89.67	RKSNLKPFE	0.001168	89.67	KSNLKPFER	0.003903	68.73	KSNLKPFER	0.002526	77.7	0.0015	0
457	RKSNLKPFERDI	Consensus_1-1274	NA	SNLKPFERD	0.000775	95	KSNLKPFER	0.000437	90.68	SNLKPFERD	0.000434	93.22	KSNLKPFER	0.000298	95	SNLKPFERD	6.2e-05	95	SNLKPFERD	0.000121	95	SNLKPFERD	0.000516	95	SNLKPFERD	0.000516	95	KSNLKPFER	0.001631	82.79	KSNLKPFER	0.000918	91.27	0.0006	0
458	KSNLKPFERDIS	Consensus_1-1274	NA	LKPFERDIS	0.103548	19.68	LKPFERDIS	0.018946	24.95	LKPFERDIS	0.018972	28.38	LKPFERDIS	0.006772	55.44	LKPFERDIS	0.000375	81.88	LKPFERDIS	0.000492	79.31	LKPFERDIS	0.076796	7.85	LKPFERDIS	0.076796	7.85	LKPFERDIS	0.002461	76.54	LKPFERDIS	0.012813	44.66	0.0318	0
459	SNLKPFERDIST	Consensus_1-1274	NA	LKPFERDIS	0.09595	21.15	LKPFERDIS	0.026173	20.86	LKPFERDIS	0.025278	23.78	LKPFERDIS	0.007545	53.43	LKPFERDIS	0.000418	79.92	LKPFERDIS	0.000635	74.85	LKPFERDIS	0.098193	5.87	LKPFERDIS	0.098193	5.87	LKPFERDIS	0.003587	70.1	LKPFERDIS	0.016683	39.41	0.0373	0
460	NLKPFERDISTE	Consensus_1-1274	NA	LKPFERDIS	0.041954	39.04	LKPFERDIS	0.010246	34.37	LKPFERDIS	0.007298	45.95	LKPFERDIS	0.003113	70.45	LKPFERDIS	0.000101	95	LKPFERDIS	0.000256	88.66	LKPFERDIS	0.058861	10.48	LKPFERDIS	0.058861	10.48	LKPFERDIS	0.001233	86.42	LKPFERDIS	0.007683	55.36	0.019	0
461	LKPFERDISTEI	Consensus_1-1274	NA	FERDISTEI	0.029864	46.94	FERDISTEI	0.001377	73.4	FERDISTEI	0.001206	80.54	FERDISTEI	0.009409	49	FERDISTEI	0.621856	0.58	FERDISTEI	0.030277	12.66	LKPFERDIS	0.002167	80.8	LKPFERDIS	0.002167	80.8	FERDISTEI	0.023665	35.72	FERDISTEI	0.003249	73.19	0.0725	1
462	KPFERDISTEIY	Consensus_1-1274	NA	FERDISTEI	0.050053	34.96	FERDISTEI	0.002615	60.52	FERDISTEI	0.002751	65.68	FERDISTEI	0.047474	23.04	FERDISTEI	0.773481	0.25	FERDISTEI	0.099326	4.81	FERDISTEI	0.003017	74.49	FERDISTEI	0.003017	74.49	FERDISTEI	0.045246	25.07	FERDISTEI	0.006693	58.42	0.1034	2
463	PFERDISTEIYQ	Consensus_1-1274	NA	FERDISTEI	0.013733	64.64	FERDISTEI	0.000561	87.77	FERDISTEI	0.00111	81.91	FERDISTEI	0.007857	52.66	FERDISTEI	0.486978	0.96	FERDISTEI	0.027315	13.63	FERDISTEI	0.001413	87.37	FERDISTEI	0.001413	87.37	FERDISTEI	0.01359	45.58	FERDISTEI	0.002445	78.25	0.0556	1
464	FERDISTEIYQA	Consensus_1-1274	NA	DISTEIYQA	0.003181	90.1	DISTEIYQA	0.000212	95	DISTEIYQA	0.000366	94.55	RDISTEIYQ	0.0004	95	FERDISTEI	0.01459	16.78	FERDISTEI	0.000336	85.09	DISTEIYQA	0.000721	94.24	DISTEIYQA	0.000721	94.24	RDISTEIYQ	0.00078	91.31	DISTEIYQA	0.00054	95	0.0022	0
465	ERDISTEIYQAG	Consensus_1-1274	NA	ISTEIYQAG	0.010014	71.32	ISTEIYQAG	0.000805	82.65	ISTEIYQAG	0.001972	72.13	ISTEIYQAG	0.000978	88.76	ISTEIYQAG	0.000467	78.04	ISTEIYQAG	0.000314	86.07	ISTEIYQAG	0.008635	48.62	ISTEIYQAG	0.008635	48.62	ISTEIYQAG	0.002361	77.23	ISTEIYQAG	0.001611	84.65	0.0036	0
466	RDISTEIYQAGS	Consensus_1-1274	NA	ISTEIYQAG	0.008927	73.6	ISTEIYQAG	0.000816	82.44	ISTEIYQAG	0.002042	71.46	ISTEIYQAG	0.001398	84.06	ISTEIYQAG	0.000379	81.7	ISTEIYQAG	0.000419	81.93	ISTEIYQAG	0.010354	43.93	ISTEIYQAG	0.010354	43.93	ISTEIYQAG	0.002101	79.03	ISTEIYQAG	0.001493	85.7	0.0038	0
467	DISTEIYQAGST	Consensus_1-1274	NA	ISTEIYQAG	0.002858	91.35	TEIYQAGST	0.006525	42.22	TEIYQAGST	0.004904	54	TEIYQAGST	0.002049	78.08	ISTEIYQAG	0.000157	93.31	ISTEIYQAG	0.000103	95	ISTEIYQAG	0.003426	71.84	ISTEIYQAG	0.003426	71.84	ISTEIYQAG	0.000644	93	TEIYQAGST	0.001018	90.18	0.0025	0
468	ISTEIYQAGSTP	Consensus_1-1274	NA	TEIYQAGST	0.000674	95	TEIYQAGST	0.011055	33.07	TEIYQAGST	0.009117	41.56	TEIYQAGST	0.004149	64.88	TEIYQAGST	4.4e-05	95	TEIYQAGST	5.9e-05	95	ISTEIYQAG	0.000232	95	ISTEIYQAG	0.000232	95	TEIYQAGST	0.000483	94.99	TEIYQAGST	0.001787	83.23	0.0028	0
469	STEIYQAGSTPC	Consensus_1-1274	NA	IYQAGSTPC	0.004611	85.13	IYQAGSTPC	0.004407	49.86	IYQAGSTPC	0.00364	60.1	IYQAGSTPC	0.005619	59.06	IYQAGSTPC	0.000257	87.69	IYQAGSTPC	0.001377	60.24	IYQAGSTPC	0.00074	94.04	IYQAGSTPC	0.00074	94.04	IYQAGSTPC	0.002757	74.6	IYQAGSTPC	0.003444	72.1	0.0028	0
470	TEIYQAGSTPCN	Consensus_1-1274	NA	IYQAGSTPC	0.010938	69.48	IYQAGSTPC	0.017878	25.8	IYQAGSTPC	0.011809	36.7	IYQAGSTPC	0.031071	28.92	IYQAGSTPC	0.000609	73.01	IYQAGSTPC	0.004969	36.23	IYQAGSTPC	0.001447	87.05	IYQAGSTPC	0.001447	87.05	IYQAGSTPC	0.01034	50.77	IYQAGSTPC	0.009927	49.98	0.01	0
471	EIYQAGSTPCNG	Consensus_1-1274	NA	IYQAGSTPC	0.003995	87.26	IYQAGSTPC	0.004794	48.22	IYQAGSTPC	0.003706	59.75	IYQAGSTPC	0.010161	47.59	IYQAGSTPC	0.000318	84.5	YQAGSTPCN	0.006234	32.52	YQAGSTPCN	0.001079	90.56	YQAGSTPCN	0.001079	90.56	IYQAGSTPC	0.004434	66.47	IYQAGSTPC	0.003321	72.79	0.0039	0
472	IYQAGSTPCNGV	Consensus_1-1274	NA	YQAGSTPCN	0.000891	95	AGSTPCNGV	7.6e-05	95	IYQAGSTPC	0.000147	95	YQAGSTPCN	0.000658	92.89	YQAGSTPCN	9.4e-05	95	YQAGSTPCN	0.00143	59.54	YQAGSTPCN	0.00031	95	YQAGSTPCN	0.00031	95	YQAGSTPCN	0.001093	87.87	IYQAGSTPC	0.00024	95	0.0005	0
473	YQAGSTPCNGVE	Consensus_1-1274	NA	AGSTPCNGV	0.000531	95	AGSTPCNGV	8.3e-05	95	AGSTPCNGV	0.000143	95	AGSTPCNGV	9.4e-05	95	AGSTPCNGV	4.3e-05	95	YQAGSTPCN	0.000136	94.59	AGSTPCNGV	6.4e-05	95	AGSTPCNGV	6.4e-05	95	YQAGSTPCN	0.000149	95	AGSTPCNGV	8.7e-05	95	0.0001	0
474	QAGSTPCNGVEG	Consensus_1-1274	NA	STPCNGVEG	0.0003	95	AGSTPCNGV	5.8e-05	95	AGSTPCNGV	0.000115	95	AGSTPCNGV	5.9e-05	95	AGSTPCNGV	2.7e-05	95	AGSTPCNGV	4.2e-05	95	STPCNGVEG	6.5e-05	95	STPCNGVEG	6.5e-05	95	STPCNGVEG	6.8e-05	95	AGSTPCNGV	5.6e-05	95	0.0001	0
475	AGSTPCNGVEGF	Consensus_1-1274	NA	STPCNGVEG	0.000529	95	STPCNGVEG	2.3e-05	95	STPCNGVEG	4e-05	95	STPCNGVEG	3.7e-05	95	STPCNGVEG	1.9e-05	95	STPCNGVEG	2.1e-05	95	STPCNGVEG	3.3e-05	95	STPCNGVEG	3.3e-05	95	STPCNGVEG	5.5e-05	95	STPCNGVEG	3.3e-05	95	0.0001	0
476	GSTPCNGVEGFN	Consensus_1-1274	NA	STPCNGVEG	0.000329	95	STPCNGVEG	1.8e-05	95	STPCNGVEG	2.7e-05	95	STPCNGVEG	2.5e-05	95	TPCNGVEGF	1.7e-05	95	STPCNGVEG	1.6e-05	95	STPCNGVEG	1.6e-05	95	STPCNGVEG	1.6e-05	95	STPCNGVEG	2.9e-05	95	STPCNGVEG	2.2e-05	95	0.0001	0
477	STPCNGVEGFNC	Consensus_1-1274	NA	CNGVEGFNC	0.000105	95	CNGVEGFNC	6.7e-05	95	CNGVEGFNC	6.7e-05	95	CNGVEGFNC	7.5e-05	95	CNGVEGFNC	1.5e-05	95	CNGVEGFNC	2.1e-05	95	CNGVEGFNC	2.6e-05	95	CNGVEGFNC	2.6e-05	95	CNGVEGFNC	5.7e-05	95	CNGVEGFNC	4.4e-05	95	0.0001	0
478	TPCNGVEGFNCY	Consensus_1-1274	NA	CNGVEGFNC	0.000102	95	CNGVEGFNC	0.000108	95	CNGVEGFNC	8.9e-05	95	CNGVEGFNC	9.6e-05	95	CNGVEGFNC	1.8e-05	95	CNGVEGFNC	2.5e-05	95	CNGVEGFNC	8e-05	95	CNGVEGFNC	8e-05	95	CNGVEGFNC	8.1e-05	95	CNGVEGFNC	7.3e-05	95	0.0001	0
479	PCNGVEGFNCYF	Consensus_1-1274	NA	GVEGFNCYF	0.000122	95	CNGVEGFNC	5e-05	95	CNGVEGFNC	5.3e-05	95	CNGVEGFNC	4.2e-05	95	CNGVEGFNC	1.3e-05	95	CNGVEGFNC	9e-06	95	CNGVEGFNC	5.3e-05	95	CNGVEGFNC	5.3e-05	95	CNGVEGFNC	3.7e-05	95	CNGVEGFNC	3e-05	95	0	0
480	CNGVEGFNCYFP	Consensus_1-1274	NA	VEGFNCYFP	0.000154	95	VEGFNCYFP	9.5e-05	95	VEGFNCYFP	0.000267	95	VEGFNCYFP	5.5e-05	95	VEGFNCYFP	1.6e-05	95	VEGFNCYFP	6e-06	95	VEGFNCYFP	2.2e-05	95	VEGFNCYFP	2.2e-05	95	VEGFNCYFP	2.5e-05	95	VEGFNCYFP	2.8e-05	95	0.0001	0
481	NGVEGFNCYFPL	Consensus_1-1274	NA	VEGFNCYFP	0.000294	95	VEGFNCYFP	0.000404	91.55	VEGFNCYFP	0.000512	91.69	VEGFNCYFP	0.000152	95	VEGFNCYFP	4.1e-05	95	EGFNCYFPL	5.5e-05	95	VEGFNCYFP	6.4e-05	95	VEGFNCYFP	6.4e-05	95	EGFNCYFPL	9.2e-05	95	VEGFNCYFP	8.6e-05	95	0.0002	0
482	GVEGFNCYFPLQ	Consensus_1-1274	NA	EGFNCYFPL	0.000265	95	VEGFNCYFP	0.000221	95	VEGFNCYFP	0.000377	94.33	EGFNCYFPL	0.000122	95	EGFNCYFPL	3.1e-05	95	EGFNCYFPL	5.4e-05	95	EGFNCYFPL	5.8e-05	95	EGFNCYFPL	5.8e-05	95	EGFNCYFPL	9.6e-05	95	VEGFNCYFP	7.2e-05	95	0.0001	0
483	VEGFNCYFPLQS	Consensus_1-1274	NA	FNCYFPLQS	0.00295	91	FNCYFPLQS	0.004932	47.64	FNCYFPLQS	0.003083	63.5	FNCYFPLQS	0.010699	46.66	FNCYFPLQS	0.000181	91.92	FNCYFPLQS	0.000717	72.77	FNCYFPLQS	0.001181	89.55	FNCYFPLQS	0.001181	89.55	FNCYFPLQS	0.004271	67.16	FNCYFPLQS	0.001811	83.03	0.0031	0
484	EGFNCYFPLQSY	Consensus_1-1274	NA	FNCYFPLQS	0.004371	85.96	FNCYFPLQS	0.012886	30.66	FNCYFPLQS	0.006525	48.11	FNCYFPLQS	0.021644	34.46	FNCYFPLQS	0.000282	86.34	FNCYFPLQS	0.000981	66.86	FNCYFPLQS	0.001624	85.39	FNCYFPLQS	0.001624	85.39	FNCYFPLQS	0.005834	61.43	FNCYFPLQS	0.004241	67.99	0.006	0
485	GFNCYFPLQSYG	Consensus_1-1274	NA	FNCYFPLQS	0.001737	95	FNCYFPLQS	0.004786	48.25	FNCYFPLQS	0.001627	75.49	FNCYFPLQS	0.007841	52.7	FNCYFPLQS	0.000119	95	FNCYFPLQS	0.00037	83.79	FNCYFPLQS	0.000955	91.83	FNCYFPLQS	0.000955	91.83	FNCYFPLQS	0.001524	83.7	FNCYFPLQS	0.001082	89.56	0.0021	0
486	FNCYFPLQSYGF	Consensus_1-1274	NA	YFPLQSYGF	0.002731	91.85	YFPLQSYGF	0.001042	78.43	YFPLQSYGF	0.001237	80.1	YFPLQSYGF	0.004565	63.15	YFPLQSYGF	0.001136	59.9	YFPLQSYGF	0.000259	88.53	YFPLQSYGF	0.000236	95	YFPLQSYGF	0.000236	95	YFPLQSYGF	0.00563	62.12	YFPLQSYGF	0.000996	90.42	0.0018	0
487	NCYFPLQSYGFQ	Consensus_1-1274	NA	YFPLQSYGF	0.010934	69.49	YFPLQSYGF	0.005175	46.66	YFPLQSYGF	0.005383	52.13	YFPLQSYGF	0.045926	23.49	YFPLQSYGF	0.00432	33.4	YFPLQSYGF	0.000902	68.46	YFPLQSYGF	0.000422	95	YFPLQSYGF	0.000422	95	YFPLQSYGF	0.024335	35.23	YFPLQSYGF	0.005899	61.08	0.0104	0
488	CYFPLQSYGFQP	Consensus_1-1274	NA	YFPLQSYGF	0.003775	88.03	YFPLQSYGF	0.001159	76.57	YFPLQSYGF	0.001796	73.8	YFPLQSYGF	0.011185	45.83	YFPLQSYGF	0.000978	63.19	YFPLQSYGF	0.000229	89.87	YFPLQSYGF	0.000232	95	YFPLQSYGF	0.000232	95	YFPLQSYGF	0.008269	54.92	YFPLQSYGF	0.001697	83.96	0.003	0
489	YFPLQSYGFQPT	Consensus_1-1274	NA	LQSYGFQPT	0.001548	95	LQSYGFQPT	0.006367	42.66	LQSYGFQPT	0.013929	33.69	LQSYGFQPT	0.002468	74.71	LQSYGFQPT	0.000215	89.95	LQSYGFQPT	0.000332	85.27	LQSYGFQPT	0.001479	86.75	LQSYGFQPT	0.001479	86.75	YFPLQSYGF	0.000601	93.53	LQSYGFQPT	0.00224	79.64	0.0031	0
490	FPLQSYGFQPTN	Consensus_1-1274	NA	LQSYGFQPT	0.002403	93.12	LQSYGFQPT	0.014655	28.69	LQSYGFQPT	0.024152	24.47	LQSYGFQPT	0.003146	70.23	LQSYGFQPT	0.000153	93.55	LQSYGFQPT	0.001575	57.78	LQSYGFQPT	0.002611	77.43	LQSYGFQPT	0.002611	77.43	LQSYGFQPT	0.00057	93.91	LQSYGFQPT	0.004134	68.5	0.0056	0
491	PLQSYGFQPTNG	Consensus_1-1274	NA	LQSYGFQPT	0.001464	95	LQSYGFQPT	0.011933	31.85	LQSYGFQPT	0.016825	30.39	LQSYGFQPT	0.002606	73.8	LQSYGFQPT	7.9e-05	95	LQSYGFQPT	0.002161	51.61	LQSYGFQPT	0.001755	84.25	LQSYGFQPT	0.001755	84.25	LQSYGFQPT	0.000574	93.86	LQSYGFQPT	0.002713	76.44	0.0042	0
492	LQSYGFQPTNGV	Consensus_1-1274	NA	YGFQPTNGV	0.013818	64.52	YGFQPTNGV	0.000919	80.46	YGFQPTNGV	0.00124	80.06	YGFQPTNGV	0.012639	43.58	YGFQPTNGV	0.010713	20.15	YGFQPTNGV	0.007727	29.1	YGFQPTNGV	0.004773	64.01	YGFQPTNGV	0.004773	64.01	YGFQPTNGV	0.014561	44.31	YGFQPTNGV	0.003268	73.08	0.0074	0
493	QSYGFQPTNGVG	Consensus_1-1274	NA	YGFQPTNGV	0.032068	45.23	YGFQPTNGV	0.002537	61.2	YGFQPTNGV	0.005178	52.93	YGFQPTNGV	0.077344	17.15	YGFQPTNGV	0.024175	12.28	YGFQPTNGV	0.028413	13.24	YGFQPTNGV	0.015226	34.16	YGFQPTNGV	0.015226	34.16	YGFQPTNGV	0.051584	23.17	YGFQPTNGV	0.015736	40.56	0.0267	0
494	SYGFQPTNGVGY	Consensus_1-1274	NA	FQPTNGVGY	0.045453	37.17	FQPTNGVGY	0.001428	72.72	FQPTNGVGY	0.002212	69.88	YGFQPTNGV	0.022183	34.06	FQPTNGVGY	0.022946	12.69	YGFQPTNGV	0.010129	25.2	YGFQPTNGV	0.005091	62.43	YGFQPTNGV	0.005091	62.43	FQPTNGVGY	0.029308	31.99	FQPTNGVGY	0.01	49.83	0.0154	0
495	YGFQPTNGVGYQ	Consensus_1-1274	NA	FQPTNGVGY	0.056991	32	FQPTNGVGY	0.001695	69.32	FQPTNGVGY	0.002212	69.88	FQPTNGVGY	0.026627	31.23	FQPTNGVGY	0.030225	10.7	FQPTNGVGY	0.011095	23.9	FQPTNGVGY	0.001359	87.88	FQPTNGVGY	0.001359	87.88	FQPTNGVGY	0.046092	24.8	FQPTNGVGY	0.013947	42.95	0.0192	0
496	GFQPTNGVGYQP	Consensus_1-1274	NA	FQPTNGVGY	0.028113	48.34	FQPTNGVGY	0.000856	81.67	FQPTNGVGY	0.00131	79.22	FQPTNGVGY	0.011715	44.96	FQPTNGVGY	0.015023	16.48	FQPTNGVGY	0.005786	33.7	FQPTNGVGY	0.000895	92.45	FQPTNGVGY	0.000895	92.45	FQPTNGVGY	0.023368	35.94	FQPTNGVGY	0.006515	58.97	0.0094	0
497	FQPTNGVGYQPY	Consensus_1-1274	NA	TNGVGYQPY	0.001246	95	TNGVGYQPY	0.000212	95	TNGVGYQPY	0.000165	95	FQPTNGVGY	0.000295	95	FQPTNGVGY	0.000178	92.09	FQPTNGVGY	4.6e-05	95	FQPTNGVGY	0.000225	95	FQPTNGVGY	0.000225	95	FQPTNGVGY	0.000303	95	FQPTNGVGY	0.000557	95	0.0003	0
498	QPTNGVGYQPYR	Consensus_1-1274	NA	TNGVGYQPY	0.001618	95	TNGVGYQPY	0.000496	89.25	TNGVGYQPY	0.00033	95	TNGVGYQPY	0.000447	95	TNGVGYQPY	0.000108	95	TNGVGYQPY	3e-05	95	TNGVGYQPY	0.000349	95	TNGVGYQPY	0.000349	95	TNGVGYQPY	0.000293	95	TNGVGYQPY	0.000346	95	0.0004	0
499	PTNGVGYQPYRV	Consensus_1-1274	NA	GVGYQPYRV	0.003405	89.31	GVGYQPYRV	0.038165	16.77	GVGYQPYRV	0.027472	22.57	GVGYQPYRV	0.004789	62.21	GVGYQPYRV	0.00024	88.6	GVGYQPYRV	8.1e-05	95	GVGYQPYRV	0.000334	95	GVGYQPYRV	0.000334	95	GVGYQPYRV	0.000843	90.53	GVGYQPYRV	0.005981	60.76	0.0082	0
500	TNGVGYQPYRVV	Consensus_1-1274	NA	VGYQPYRVV	0.009925	71.5	GVGYQPYRV	0.057005	12.93	GVGYQPYRV	0.038245	18.13	GVGYQPYRV	0.0059	58.18	VGYQPYRVV	0.000454	78.54	VGYQPYRVV	0.000239	89.42	VGYQPYRVV	0.002586	77.61	VGYQPYRVV	0.002586	77.61	GVGYQPYRV	0.001264	86.1	GVGYQPYRV	0.010509	48.79	0.0129	0
501	NGVGYQPYRVVV	Consensus_1-1274	NA	VGYQPYRVV	0.007744	76.31	GVGYQPYRV	0.019082	24.86	GVGYQPYRV	0.010397	39.07	GVGYQPYRV	0.002416	75.07	VGYQPYRVV	0.000276	86.67	VGYQPYRVV	0.000253	88.79	VGYQPYRVV	0.00349	71.43	VGYQPYRVV	0.00349	71.43	VGYQPYRVV	0.000944	89.4	VGYQPYRVV	0.007921	54.71	0.0056	0
502	GVGYQPYRVVVL	Consensus_1-1274	NA	YQPYRVVVL	0.019977	56.37	YQPYRVVVL	0.04363	15.43	YQPYRVVVL	0.057846	13.39	YQPYRVVVL	0.078829	16.93	YQPYRVVVL	0.002656	42.42	YQPYRVVVL	0.004248	39	YQPYRVVVL	0.001703	84.69	YQPYRVVVL	0.001703	84.69	YQPYRVVVL	0.022605	36.54	YQPYRVVVL	0.027955	29.85	0.0261	0
503	VGYQPYRVVVLS	Consensus_1-1274	NA	YQPYRVVVL	0.02137	54.74	YQPYRVVVL	0.084993	9.88	YQPYRVVVL	0.093531	8.93	YQPYRVVVL	0.152784	10.51	YQPYRVVVL	0.002392	44.46	YQPYRVVVL	0.005217	35.39	YQPYRVVVL	0.00139	87.59	YQPYRVVVL	0.00139	87.59	YQPYRVVVL	0.033609	29.77	YQPYRVVVL	0.039007	24.27	0.0436	0
504	GYQPYRVVVLSF	Consensus_1-1274	NA	YQPYRVVVL	0.007588	76.7	YQPYRVVVL	0.018972	24.94	YQPYRVVVL	0.028598	21.97	YQPYRVVVL	0.04113	24.93	YQPYRVVVL	0.001014	62.44	YQPYRVVVL	0.001299	61.46	YQPYRVVVL	0.000784	93.59	YQPYRVVVL	0.000784	93.59	YQPYRVVVL	0.00982	51.81	YQPYRVVVL	0.015063	41.44	0.0125	0
505	YQPYRVVVLSFE	Consensus_1-1274	NA	PYRVVVLSF	0.007267	77.52	YQPYRVVVL	0.000996	79.16	YQPYRVVVL	0.000612	89.76	YRVVVLSFE	0.002778	72.66	YRVVVLSFE	0.001104	60.55	YRVVVLSFE	0.000382	83.33	YRVVVLSFE	0.001706	84.66	YRVVVLSFE	0.001706	84.66	YRVVVLSFE	0.001088	87.92	YQPYRVVVL	0.000227	95	0.0018	0
506	QPYRVVVLSFEL	Consensus_1-1274	NA	YRVVVLSFE	0.008064	75.49	RVVVLSFEL	0.000655	85.64	RVVVLSFEL	0.001029	83.06	RVVVLSFEL	0.003593	67.81	YRVVVLSFE	0.000652	71.65	YRVVVLSFE	0.000495	79.21	YRVVVLSFE	0.002203	80.5	YRVVVLSFE	0.002203	80.5	YRVVVLSFE	0.00166	82.55	RVVVLSFEL	0.000689	93.75	0.0021	0
507	PYRVVVLSFELL	Consensus_1-1274	NA	VVVLSFELL	0.004452	85.68	VVVLSFELL	0.000933	80.19	VVVLSFELL	0.00093	84.47	RVVVLSFEL	0.001618	81.92	VVVLSFELL	0.000171	92.5	VVVLSFELL	0.000107	95	VVVLSFELL	0.000756	93.88	VVVLSFELL	0.000756	93.88	RVVVLSFEL	0.000438	95	RVVVLSFEL	0.000676	93.89	0.0011	0
508	YRVVVLSFELLH	Consensus_1-1274	NA	VVLSFELLH	0.006648	79.09	VVVLSFELL	0.000925	80.35	VVVLSFELL	0.001125	81.7	RVVVLSFEL	0.000991	88.6	VVLSFELLH	0.000189	91.45	VVVLSFELL	0.000101	95	VVLSFELLH	0.00103	91.06	VVLSFELLH	0.00103	91.06	VVLSFELLH	0.000333	95	VVLSFELLH	0.000509	95	0.0013	0
509	RVVVLSFELLHA	Consensus_1-1274	NA	VVLSFELLH	0.016173	61.16	VLSFELLHA	0.005888	44.17	VLSFELLHA	0.003678	59.89	VLSFELLHA	0.004442	63.66	VVLSFELLH	0.000332	83.85	VVLSFELLH	0.000118	95	VLSFELLHA	0.004387	66.08	VLSFELLHA	0.004387	66.08	VVLSFELLH	0.001032	88.49	VLSFELLHA	0.001985	81.63	0.0042	0
510	VVVLSFELLHAP	Consensus_1-1274	NA	VLSFELLHA	0.01125	68.93	VLSFELLHA	0.00922	36.19	VLSFELLHA	0.007701	44.88	VLSFELLHA	0.007324	53.98	VLSFELLHA	0.000264	87.31	VLSFELLHA	8.6e-05	95	VLSFELLHA	0.006374	56.71	VLSFELLHA	0.006374	56.71	VLSFELLHA	0.000855	90.38	VLSFELLHA	0.00302	74.47	0.0052	0
511	VVLSFELLHAPA	Consensus_1-1274	NA	VLSFELLHA	0.003693	88.31	VLSFELLHA	0.005258	46.36	VLSFELLHA	0.00394	58.57	VLSFELLHA	0.004568	63.13	VLSFELLHA	9.1e-05	95	LSFELLHAP	6.1e-05	95	VLSFELLHA	0.004681	64.47	VLSFELLHA	0.004681	64.47	VLSFELLHA	0.00063	93.17	VLSFELLHA	0.002145	80.33	0.003	0
512	VLSFELLHAPAT	Consensus_1-1274	NA	FELLHAPAT	0.005225	83.24	FELLHAPAT	0.001781	68.4	FELLHAPAT	0.002864	64.84	FELLHAPAT	0.063517	19.48	FELLHAPAT	0.001236	58.23	FELLHAPAT	0.009409	26.21	FELLHAPAT	0.001616	85.47	FELLHAPAT	0.001616	85.47	FELLHAPAT	0.024953	34.78	FELLHAPAT	0.004144	68.45	0.0116	0
513	LSFELLHAPATV	Consensus_1-1274	NA	FELLHAPAT	0.005787	81.53	FELLHAPAT	0.00308	57.23	FELLHAPAT	0.00699	46.76	FELLHAPAT	0.160236	10.09	FELLHAPAT	0.001561	53.29	FELLHAPAT	0.017772	17.98	FELLHAPAT	0.001348	87.98	FELLHAPAT	0.001348	87.98	FELLHAPAT	0.046948	24.54	FELLHAPAT	0.007068	57.26	0.0252	0
514	SFELLHAPATVC	Consensus_1-1274	NA	LLHAPATVC	0.004913	84.19	FELLHAPAT	0.000885	81.12	FELLHAPAT	0.001014	83.28	FELLHAPAT	0.029189	29.85	FELLHAPAT	0.000295	85.65	FELLHAPAT	0.002679	47.38	FELLHAPAT	0.000786	93.57	FELLHAPAT	0.000786	93.57	FELLHAPAT	0.007627	56.52	FELLHAPAT	0.002209	79.84	0.005	0
515	FELLHAPATVCG	Consensus_1-1274	NA	LLHAPATVC	0.00517	83.41	LLHAPATVC	0.000873	81.35	LLHAPATVC	0.001292	79.44	LLHAPATVC	0.005292	60.11	LLHAPATVC	0.000247	88.23	LLHAPATVC	0.002019	52.96	LLHAPATVC	0.000887	92.53	LLHAPATVC	0.000887	92.53	LLHAPATVC	0.003304	71.64	LLHAPATVC	0.002499	77.89	0.0022	0
516	ELLHAPATVCGP	Consensus_1-1274	NA	LLHAPATVC	0.003673	88.38	LLHAPATVC	0.000764	83.44	LLHAPATVC	0.001015	83.26	LLHAPATVC	0.00288	71.99	LLHAPATVC	0.000198	90.93	LLHAPATVC	0.001382	60.16	LLHAPATVC	0.000814	93.28	LLHAPATVC	0.000814	93.28	LLHAPATVC	0.00272	74.8	LLHAPATVC	0.002225	79.74	0.0016	0
517	LLHAPATVCGPK	Consensus_1-1274	NA	LHAPATVCG	0.00021	95	LLHAPATVC	5.1e-05	95	LLHAPATVC	5.3e-05	95	LLHAPATVC	0.000148	95	LHAPATVCG	2.6e-05	95	LHAPATVCG	0.000108	95	LLHAPATVC	0.00021	95	LLHAPATVC	0.00021	95	LHAPATVCG	0.000368	95	LHAPATVCG	0.000329	95	0.0002	0
518	LHAPATVCGPKK	Consensus_1-1274	NA	PATVCGPKK	0.000198	95	PATVCGPKK	4e-05	95	PATVCGPKK	7.5e-05	95	PATVCGPKK	6.8e-05	95	PATVCGPKK	1.6e-05	95	PATVCGPKK	1.6e-05	95	PATVCGPKK	4.3e-05	95	PATVCGPKK	4.3e-05	95	LHAPATVCG	0.000259	95	PATVCGPKK	0.000138	95	0.0001	0
519	HAPATVCGPKKS	Consensus_1-1274	NA	ATVCGPKKS	0.000591	95	ATVCGPKKS	8.6e-05	95	PATVCGPKK	0.000163	95	PATVCGPKK	0.000122	95	ATVCGPKKS	4.2e-05	95	ATVCGPKKS	5.2e-05	95	ATVCGPKKS	0.000125	95	ATVCGPKKS	0.000125	95	ATVCGPKKS	0.000519	94.54	ATVCGPKKS	0.000679	93.86	0.0003	0
520	APATVCGPKKST	Consensus_1-1274	NA	ATVCGPKKS	0.000969	95	ATVCGPKKS	8.3e-05	95	ATVCGPKKS	7.5e-05	95	ATVCGPKKS	0.000148	95	ATVCGPKKS	3.6e-05	95	ATVCGPKKS	5.2e-05	95	ATVCGPKKS	0.000216	95	ATVCGPKKS	0.000216	95	ATVCGPKKS	0.000428	95	ATVCGPKKS	0.000776	92.81	0.0003	0
521	PATVCGPKKSTN	Consensus_1-1274	NA	ATVCGPKKS	0.000799	95	ATVCGPKKS	8e-05	95	TVCGPKKST	6.5e-05	95	ATVCGPKKS	0.000109	95	ATVCGPKKS	2.4e-05	95	ATVCGPKKS	4.1e-05	95	TVCGPKKST	0.000164	95	TVCGPKKST	0.000164	95	ATVCGPKKS	0.000221	95	ATVCGPKKS	0.000621	94.49	0.0002	0
522	ATVCGPKKSTNL	Consensus_1-1274	NA	CGPKKSTNL	0.000202	95	CGPKKSTNL	8.3e-05	95	CGPKKSTNL	5.4e-05	95	CGPKKSTNL	0.00015	95	CGPKKSTNL	1.8e-05	95	CGPKKSTNL	1.8e-05	95	CGPKKSTNL	7.6e-05	95	CGPKKSTNL	7.6e-05	95	CGPKKSTNL	0.00013	95	CGPKKSTNL	0.00015	95	0.0001	0
523	TVCGPKKSTNLV	Consensus_1-1274	NA	CGPKKSTNL	0.000151	95	CGPKKSTNL	0.000103	95	CGPKKSTNL	6.2e-05	95	CGPKKSTNL	0.000182	95	CGPKKSTNL	1.7e-05	95	CGPKKSTNL	1.6e-05	95	CGPKKSTNL	5.7e-05	95	CGPKKSTNL	5.7e-05	95	CGPKKSTNL	0.00016	95	CGPKKSTNL	0.000181	95	0.0001	0
524	VCGPKKSTNLVK	Consensus_1-1274	NA	PKKSTNLVK	0.000485	95	CGPKKSTNL	8.9e-05	95	PKKSTNLVK	0.000202	95	CGPKKSTNL	0.000176	95	PKKSTNLVK	2.8e-05	95	PKKSTNLVK	1.6e-05	95	CGPKKSTNL	5e-05	95	CGPKKSTNL	5e-05	95	PKKSTNLVK	0.000567	93.95	PKKSTNLVK	0.000308	95	0.0002	0
525	CGPKKSTNLVKN	Consensus_1-1274	NA	PKKSTNLVK	0.001216	95	KKSTNLVKN	0.000112	95	PKKSTNLVK	0.000218	95	KKSTNLVKN	0.000282	95	PKKSTNLVK	3.2e-05	95	KKSTNLVKN	0.000141	94.34	KKSTNLVKN	0.000232	95	KKSTNLVKN	0.000232	95	PKKSTNLVK	0.0013	85.73	PKKSTNLVK	0.000747	93.12	0.0005	0
526	GPKKSTNLVKNK	Consensus_1-1274	NA	PKKSTNLVK	0.002959	90.96	KKSTNLVKN	0.000336	93.34	KKSTNLVKN	0.000384	94.2	KKSTNLVKN	0.000826	90.61	KSTNLVKNK	7.7e-05	95	KKSTNLVKN	0.000622	75.22	KKSTNLVKN	0.002778	76.19	KKSTNLVKN	0.002778	76.19	PKKSTNLVK	0.003298	71.67	PKKSTNLVK	0.00171	83.85	0.0016	0
527	PKKSTNLVKNKC	Consensus_1-1274	NA	STNLVKNKC	0.000955	95	STNLVKNKC	0.000197	95	KKSTNLVKN	0.000145	95	STNLVKNKC	0.000417	95	KSTNLVKNK	3.4e-05	95	KKSTNLVKN	0.000121	95	STNLVKNKC	0.000515	95	STNLVKNKC	0.000515	95	KSTNLVKNK	0.000706	92.23	KKSTNLVKN	0.000392	95	0.0004	0
528	KKSTNLVKNKCV	Consensus_1-1274	NA	TNLVKNKCV	0.001107	95	TNLVKNKCV	0.000462	90.03	TNLVKNKCV	0.000742	87.56	TNLVKNKCV	0.002383	75.34	TNLVKNKCV	2.5e-05	95	TNLVKNKCV	0.000164	93.16	STNLVKNKC	0.000721	94.24	STNLVKNKC	0.000721	94.24	STNLVKNKC	0.000707	92.22	TNLVKNKCV	0.00051	95	0.0008	0
529	KSTNLVKNKCVN	Consensus_1-1274	NA	TNLVKNKCV	0.000958	95	TNLVKNKCV	0.000557	87.86	TNLVKNKCV	0.000976	83.82	TNLVKNKCV	0.002735	72.95	TNLVKNKCV	2.2e-05	95	TNLVKNKCV	9.2e-05	95	TNLVKNKCV	0.000605	95	TNLVKNKCV	0.000605	95	TNLVKNKCV	0.000396	95	TNLVKNKCV	0.000754	93.05	0.0008	0
530	STNLVKNKCVNF	Consensus_1-1274	NA	LVKNKCVNF	0.047593	36.1	LVKNKCVNF	0.001323	74.13	LVKNKCVNF	0.000778	86.95	LVKNKCVNF	0.000864	90.1	LVKNKCVNF	0.005422	29.62	LVKNKCVNF	0.011952	22.89	LVKNKCVNF	0.001229	89.1	LVKNKCVNF	0.001229	89.1	LVKNKCVNF	0.000545	94.22	LVKNKCVNF	0.002546	77.57	0.0073	0
531	TNLVKNKCVNFN	Consensus_1-1274	NA	LVKNKCVNF	0.073751	26.53	LVKNKCVNF	0.001952	66.57	LVKNKCVNF	0.001585	75.99	LVKNKCVNF	0.001477	83.29	LVKNKCVNF	0.007516	24.73	LVKNKCVNF	0.03944	10.43	LVKNKCVNF	0.003012	74.53	LVKNKCVNF	0.003012	74.53	LVKNKCVNF	0.001348	85.24	LVKNKCVNF	0.005308	63.33	0.0138	0
532	NLVKNKCVNFNF	Consensus_1-1274	NA	LVKNKCVNF	0.017062	59.9	LVKNKCVNF	0.000823	82.31	LVKNKCVNF	0.00059	90.16	VKNKCVNFN	0.00093	89.31	LVKNKCVNF	0.002037	47.68	LVKNKCVNF	0.008384	27.87	VKNKCVNFN	0.001589	85.72	VKNKCVNFN	0.001589	85.72	VKNKCVNFN	0.00049	94.9	LVKNKCVNF	0.00131	87.42	0.0035	0
533	LVKNKCVNFNFN	Consensus_1-1274	NA	LVKNKCVNF	0.000774	95	NKCVNFNFN	0.000345	93.11	KNKCVNFNF	0.000337	95	VKNKCVNFN	0.000463	95	LVKNKCVNF	0.000233	88.98	LVKNKCVNF	0.000201	91.28	VKNKCVNFN	0.000561	95	VKNKCVNFN	0.000561	95	VKNKCVNFN	0.000185	95	VKNKCVNFN	0.000234	95	0.0004	0
534	VKNKCVNFNFNG	Consensus_1-1274	NA	KCVNFNFNG	0.000462	95	NKCVNFNFN	0.000283	94.74	NKCVNFNFN	0.000206	95	NKCVNFNFN	0.000224	95	KNKCVNFNF	2.2e-05	95	KCVNFNFNG	0.000161	93.32	KCVNFNFNG	0.000247	95	KCVNFNFNG	0.000247	95	KCVNFNFNG	0.000124	95	KCVNFNFNG	0.000219	95	0.0002	0
535	KNKCVNFNFNGL	Consensus_1-1274	NA	KCVNFNFNG	0.000432	95	CVNFNFNGL	0.00091	80.63	CVNFNFNGL	0.001184	80.85	CVNFNFNGL	0.000531	94.62	CVNFNFNGL	4.1e-05	95	KCVNFNFNG	0.000118	95	KCVNFNFNG	0.000195	95	KCVNFNFNG	0.000195	95	CVNFNFNGL	0.000182	95	CVNFNFNGL	0.000331	95	0.0004	0
536	NKCVNFNFNGLT	Consensus_1-1274	NA	VNFNFNGLT	0.003924	87.51	CVNFNFNGL	0.001163	76.51	CVNFNFNGL	0.001361	78.62	VNFNFNGLT	0.001009	88.4	VNFNFNGLT	0.000769	68.27	VNFNFNGLT	0.001358	60.53	VNFNFNGLT	0.000484	95	VNFNFNGLT	0.000484	95	VNFNFNGLT	0.000346	95	VNFNFNGLT	0.00065	94.18	0.0012	0
537	KCVNFNFNGLTG	Consensus_1-1274	NA	VNFNFNGLT	0.005021	83.86	CVNFNFNGL	0.00089	81.02	CVNFNFNGL	0.001338	78.89	VNFNFNGLT	0.001476	83.3	VNFNFNGLT	0.000736	69.15	VNFNFNGLT	0.002595	47.97	VNFNFNGLT	0.000633	95	VNFNFNGLT	0.000633	95	VNFNFNGLT	0.000504	94.73	VNFNFNGLT	0.001116	89.24	0.0015	0
538	CVNFNFNGLTGT	Consensus_1-1274	NA	FNFNGLTGT	0.002194	93.94	NFNFNGLTG	0.000277	94.89	NFNFNGLTG	0.000314	95	VNFNFNGLT	0.000952	89.06	FNFNGLTGT	0.000849	66.14	FNFNGLTGT	0.001735	55.85	FNFNGLTGT	0.00038	95	FNFNGLTGT	0.00038	95	FNFNGLTGT	0.000492	94.88	VNFNFNGLT	0.000291	95	0.0008	0
539	VNFNFNGLTGTG	Consensus_1-1274	NA	FNFNGLTGT	0.007108	77.92	NFNFNGLTG	0.000384	92.08	NFNFNGLTG	0.000407	93.75	FNFNGLTGT	0.00169	81.22	FNFNGLTGT	0.001648	52.16	FNFNGLTGT	0.018543	17.5	FNFNGLTGT	0.001085	90.49	FNFNGLTGT	0.001085	90.49	FNFNGLTGT	0.00114	87.38	FNFNGLTGT	0.00038	95	0.0033	0
540	NFNFNGLTGTGV	Consensus_1-1274	NA	FNGLTGTGV	0.005047	83.78	FNGLTGTGV	0.002037	65.66	FNGLTGTGV	0.001139	81.5	FNGLTGTGV	0.030544	29.18	FNGLTGTGV	0.002274	45.48	FNGLTGTGV	0.008366	27.9	FNGLTGTGV	0.000923	92.16	FNGLTGTGV	0.000923	92.16	FNGLTGTGV	0.012075	47.8	FNGLTGTGV	0.001804	83.09	0.0065	0
541	FNFNGLTGTGVL	Consensus_1-1274	NA	FNGLTGTGV	0.002725	91.87	FNGLTGTGV	0.002384	62.53	FNGLTGTGV	0.001452	77.55	FNGLTGTGV	0.042494	24.51	FNGLTGTGV	0.001209	58.68	FNGLTGTGV	0.002756	46.84	FNGLTGTGV	0.000496	95	FNGLTGTGV	0.000496	95	FNGLTGTGV	0.009812	51.83	FNGLTGTGV	0.001824	82.93	0.0066	0
542	NFNGLTGTGVLT	Consensus_1-1274	NA	FNGLTGTGV	0.001738	95	FNGLTGTGV	0.001334	73.98	FNGLTGTGV	0.000652	89.08	FNGLTGTGV	0.017776	37.74	FNGLTGTGV	0.000586	73.73	FNGLTGTGV	0.001274	61.85	FNGLTGTGV	0.00043	95	FNGLTGTGV	0.00043	95	FNGLTGTGV	0.005597	62.23	FNGLTGTGV	0.00109	89.48	0.0031	0
543	FNGLTGTGVLTE	Consensus_1-1274	NA	LTGTGVLTE	0.005133	83.52	LTGTGVLTE	0.000146	95	LTGTGVLTE	0.00019	95	LTGTGVLTE	0.000454	95	LTGTGVLTE	0.000235	88.87	LTGTGVLTE	0.000243	89.24	LTGTGVLTE	0.000947	91.91	LTGTGVLTE	0.000947	91.91	LTGTGVLTE	0.000334	95	LTGTGVLTE	0.000302	95	0.0009	0
544	NGLTGTGVLTES	Consensus_1-1274	NA	LTGTGVLTE	0.013667	64.74	LTGTGVLTE	0.000211	95	LTGTGVLTE	0.00037	94.47	LTGTGVLTE	0.000528	94.66	LTGTGVLTE	0.000202	90.7	LTGTGVLTE	0.000473	79.91	LTGTGVLTE	0.001913	82.93	LTGTGVLTE	0.001913	82.93	LTGTGVLTE	0.000432	95	LTGTGVLTE	0.000569	95	0.002	0
545	GLTGTGVLTESN	Consensus_1-1274	NA	LTGTGVLTE	0.006072	80.66	LTGTGVLTE	0.000133	95	LTGTGVLTE	0.000159	95	LTGTGVLTE	0.000251	95	LTGTGVLTE	0.000112	95	LTGTGVLTE	0.000163	93.21	LTGTGVLTE	0.000796	93.47	LTGTGVLTE	0.000796	93.47	LTGTGVLTE	0.000214	95	LTGTGVLTE	0.000244	95	0.0009	0
546	LTGTGVLTESNK	Consensus_1-1274	NA	GTGVLTESN	0.000792	95	GTGVLTESN	6.3e-05	95	TGVLTESNK	6.7e-05	95	GTGVLTESN	0.000148	95	GTGVLTESN	2.7e-05	95	GTGVLTESN	5e-05	95	GTGVLTESN	0.000183	95	GTGVLTESN	0.000183	95	GTGVLTESN	0.000158	95	GTGVLTESN	6.8e-05	95	0.0002	0
547	TGTGVLTESNKK	Consensus_1-1274	NA	GVLTESNKK	0.002499	92.75	GVLTESNKK	0.00015	95	GVLTESNKK	0.000306	95	GVLTESNKK	0.00044	95	GVLTESNKK	0.000288	86.02	GVLTESNKK	0.000144	94.18	GVLTESNKK	0.000384	95	GVLTESNKK	0.000384	95	GVLTESNKK	0.003564	70.23	GVLTESNKK	0.000878	91.7	0.0009	0
548	GTGVLTESNKKF	Consensus_1-1274	NA	VLTESNKKF	0.034618	43.42	VLTESNKKF	0.003967	52.11	VLTESNKKF	0.008224	43.58	VLTESNKKF	0.003449	68.57	VLTESNKKF	0.007359	25.04	VLTESNKKF	0.000277	87.72	VLTESNKKF	0.003241	73.04	VLTESNKKF	0.003241	73.04	GVLTESNKK	0.007939	55.73	VLTESNKKF	0.018791	37.1	0.0091	0
549	TGVLTESNKKFL	Consensus_1-1274	NA	LTESNKKFL	0.08994	22.47	VLTESNKKF	0.00421	50.85	VLTESNKKF	0.0089	42.04	VLTESNKKF	0.003451	68.56	VLTESNKKF	0.003574	36.83	VLTESNKKF	0.000247	89.06	VLTESNKKF	0.00308	74.09	VLTESNKKF	0.00308	74.09	VLTESNKKF	0.006607	59.11	VLTESNKKF	0.021798	34.38	0.0145	0
550	GVLTESNKKFLP	Consensus_1-1274	NA	LTESNKKFL	0.162511	12.25	VLTESNKKF	0.001783	68.38	VLTESNKKF	0.003504	60.93	VLTESNKKF	0.001537	82.71	VLTESNKKF	0.001473	54.43	LTESNKKFL	0.000289	87.19	VLTESNKKF	0.002214	80.41	VLTESNKKF	0.002214	80.41	LTESNKKFL	0.003944	68.56	VLTESNKKF	0.007188	56.89	0.0187	0
551	VLTESNKKFLPF	Consensus_1-1274	NA	LTESNKKFL	0.017363	59.54	LTESNKKFL	0.000401	91.63	ESNKKFLPF	0.000657	89	LTESNKKFL	0.00034	95	VLTESNKKF	0.000113	95	TESNKKFLP	0.000187	91.99	LTESNKKFL	0.00048	95	LTESNKKFL	0.00048	95	LTESNKKFL	0.000479	95	LTESNKKFL	0.00061	94.61	0.0021	0
552	LTESNKKFLPFQ	Consensus_1-1274	NA	TESNKKFLP	0.000556	95	ESNKKFLPF	0.000218	95	ESNKKFLPF	0.000401	93.86	ESNKKFLPF	0.000101	95	TESNKKFLP	2.5e-05	95	TESNKKFLP	6.9e-05	95	ESNKKFLPF	0.000206	95	ESNKKFLPF	0.000206	95	ESNKKFLPF	0.000122	95	ESNKKFLPF	0.000112	95	0.0002	0
553	TESNKKFLPFQQ	Consensus_1-1274	NA	NKKFLPFQQ	0.000333	95	NKKFLPFQQ	0.0007	84.67	NKKFLPFQQ	0.001245	79.99	NKKFLPFQQ	0.001187	86.33	NKKFLPFQQ	1.4e-05	95	NKKFLPFQQ	4.6e-05	95	NKKFLPFQQ	0.000458	95	NKKFLPFQQ	0.000458	95	NKKFLPFQQ	0.00018	95	NKKFLPFQQ	0.000586	94.87	0.0005	0
554	ESNKKFLPFQQF	Consensus_1-1274	NA	KKFLPFQQF	0.000954	95	NKKFLPFQQ	0.000989	79.27	NKKFLPFQQ	0.001412	78.02	NKKFLPFQQ	0.001695	81.17	KKFLPFQQF	0.000108	95	NKKFLPFQQ	0.000139	94.44	KKFLPFQQF	0.000933	92.06	KKFLPFQQF	0.000933	92.06	KKFLPFQQF	0.000931	89.54	NKKFLPFQQ	0.000875	91.74	0.0009	0
555	SNKKFLPFQQFG	Consensus_1-1274	NA	KKFLPFQQF	0.000945	95	KKFLPFQQF	0.000602	86.84	KKFLPFQQF	0.000992	83.59	KKFLPFQQF	0.000783	91.2	KKFLPFQQF	8.3e-05	95	NKKFLPFQQ	6.1e-05	95	KKFLPFQQF	0.001082	90.52	KKFLPFQQF	0.001082	90.52	KKFLPFQQF	0.000858	90.35	NKKFLPFQQ	0.000587	94.86	0.0007	0
556	NKKFLPFQQFGR	Consensus_1-1274	NA	FLPFQQFGR	0.038224	41.19	FLPFQQFGR	0.070681	11.18	FLPFQQFGR	0.085926	9.65	FLPFQQFGR	0.190123	8.74	FLPFQQFGR	0.001644	52.22	FLPFQQFGR	0.001153	63.75	FLPFQQFGR	0.002146	80.98	FLPFQQFGR	0.002146	80.98	FLPFQQFGR	0.180253	8.44	FLPFQQFGR	0.171858	6.74	0.0744	0
557	KKFLPFQQFGRD	Consensus_1-1274	NA	FLPFQQFGR	0.060538	30.7	FLPFQQFGR	0.122578	7.52	FLPFQQFGR	0.152621	5.59	FLPFQQFGR	0.366008	4.21	FLPFQQFGR	0.002797	41.44	FLPFQQFGR	0.002641	47.65	FLPFQQFGR	0.003674	70.23	FLPFQQFGR	0.003674	70.23	FLPFQQFGR	0.339221	3.8	FLPFQQFGR	0.344611	2.55	0.1398	3
558	KFLPFQQFGRDI	Consensus_1-1274	NA	FLPFQQFGR	0.014423	63.66	FLPFQQFGR	0.024304	21.76	FLPFQQFGR	0.032584	20.21	FLPFQQFGR	0.088705	15.68	FLPFQQFGR	0.000463	78.19	FLPFQQFGR	0.000501	79.03	FLPFQQFGR	0.001206	89.32	FLPFQQFGR	0.001206	89.32	FLPFQQFGR	0.078534	17.41	FLPFQQFGR	0.091784	12.72	0.0334	0
559	FLPFQQFGRDIA	Consensus_1-1274	NA	FQQFGRDIA	0.040494	39.84	FQQFGRDIA	0.003641	53.79	FQQFGRDIA	0.005652	51.07	FQQFGRDIA	0.004973	61.44	FQQFGRDIA	0.000397	80.87	FQQFGRDIA	0.000475	79.84	FQQFGRDIA	0.003763	69.69	FQQFGRDIA	0.003763	69.69	FQQFGRDIA	0.003387	71.19	FQQFGRDIA	0.001497	85.67	0.0068	0
560	LPFQQFGRDIAD	Consensus_1-1274	NA	FQQFGRDIA	0.100117	20.33	FQQFGRDIA	0.010306	34.27	FQQFGRDIA	0.020341	27.2	FQQFGRDIA	0.022105	34.12	FQQFGRDIA	0.001095	60.74	FQQFGRDIA	0.001996	53.18	FQQFGRDIA	0.020909	27.1	FQQFGRDIA	0.020909	27.1	FQQFGRDIA	0.012162	47.66	FQQFGRDIA	0.005885	61.13	0.0216	0
561	PFQQFGRDIADT	Consensus_1-1274	NA	FQQFGRDIA	0.053224	33.57	FQQFGRDIA	0.00584	44.34	FQQFGRDIA	0.010388	39.09	FQQFGRDIA	0.008543	50.96	FQQFGRDIA	0.000561	74.53	FQQFGRDIA	0.00114	63.95	FQQFGRDIA	0.009176	47.05	FQQFGRDIA	0.009176	47.05	FQQFGRDIA	0.005918	61.14	FQQFGRDIA	0.003063	74.23	0.0107	0
562	FQQFGRDIADTT	Consensus_1-1274	NA	FGRDIADTT	0.003216	89.97	FQQFGRDIA	0.000322	93.71	FQQFGRDIA	0.000256	95	FQQFGRDIA	0.00052	94.77	FGRDIADTT	0.046175	8.14	FGRDIADTT	0.003737	41.27	FGRDIADTT	0.003527	71.19	FGRDIADTT	0.003527	71.19	FGRDIADTT	0.001519	83.74	FGRDIADTT	0.000479	95	0.0063	0
563	QQFGRDIADTTD	Consensus_1-1274	NA	FGRDIADTT	0.005659	81.92	FGRDIADTT	0.000201	95	FGRDIADTT	0.000296	95	FGRDIADTT	0.001123	87.07	FGRDIADTT	0.105204	4.73	FGRDIADTT	0.012325	22.49	FGRDIADTT	0.012647	38.76	FGRDIADTT	0.012647	38.76	FGRDIADTT	0.005787	61.59	FGRDIADTT	0.001431	86.29	0.0157	1
564	QFGRDIADTTDA	Consensus_1-1274	NA	FGRDIADTT	0.003404	89.31	FGRDIADTT	0.000114	95	FGRDIADTT	0.000191	95	FGRDIADTT	0.000484	95	FGRDIADTT	0.029166	10.93	FGRDIADTT	0.005682	33.98	FGRDIADTT	0.004479	65.55	FGRDIADTT	0.004479	65.55	FGRDIADTT	0.002103	79.01	FGRDIADTT	0.000854	91.96	0.0051	0
565	FGRDIADTTDAV	Consensus_1-1274	NA	DIADTTDAV	0.002894	91.21	DIADTTDAV	0.000225	95	DIADTTDAV	0.000256	95	DIADTTDAV	0.000317	95	DIADTTDAV	0.018595	14.44	DIADTTDAV	0.001082	64.86	DIADTTDAV	0.004705	64.35	DIADTTDAV	0.004705	64.35	DIADTTDAV	0.001974	79.9	DIADTTDAV	0.001155	88.87	0.0036	0
566	GRDIADTTDAVR	Consensus_1-1274	NA	IADTTDAVR	0.022795	53.34	IADTTDAVR	0.004256	50.61	IADTTDAVR	0.005973	49.85	IADTTDAVR	0.004596	63.02	DIADTTDAV	0.045185	8.26	DIADTTDAV	0.003983	40.15	DIADTTDAV	0.016438	32.38	DIADTTDAV	0.016438	32.38	IADTTDAVR	0.009572	52.31	IADTTDAVR	0.022235	34.02	0.0151	0
567	RDIADTTDAVRD	Consensus_1-1274	NA	IADTTDAVR	0.026891	49.39	IADTTDAVR	0.007883	38.9	IADTTDAVR	0.009802	40.16	IADTTDAVR	0.009904	48.04	DIADTTDAV	0.021076	13.38	DIADTTDAV	0.001819	54.87	IADTTDAVR	0.011418	41.37	IADTTDAVR	0.011418	41.37	IADTTDAVR	0.019748	38.89	IADTTDAVR	0.050603	20.26	0.0171	0
568	DIADTTDAVRDP	Consensus_1-1274	NA	IADTTDAVR	0.010872	69.6	IADTTDAVR	0.002361	62.73	IADTTDAVR	0.003348	61.88	IADTTDAVR	0.002472	74.68	IADTTDAVR	0.001235	58.24	ADTTDAVRD	0.000501	79.03	IADTTDAVR	0.00301	74.54	IADTTDAVR	0.00301	74.54	IADTTDAVR	0.006446	59.52	IADTTDAVR	0.019896	36.03	0.0053	0
569	IADTTDAVRDPQ	Consensus_1-1274	NA	TTDAVRDPQ	0.001646	95	IADTTDAVR	0.00012	95	TTDAVRDPQ	0.00025	95	IADTTDAVR	0.000365	95	ADTTDAVRD	0.000201	90.76	ADTTDAVRD	0.000166	93.06	TTDAVRDPQ	0.000847	92.94	TTDAVRDPQ	0.000847	92.94	ADTTDAVRD	0.00099	88.93	IADTTDAVR	0.000797	92.58	0.0006	0
570	ADTTDAVRDPQT	Consensus_1-1274	NA	TTDAVRDPQ	0.001892	95	TDAVRDPQT	0.000181	95	TDAVRDPQT	0.000405	93.78	TDAVRDPQT	0.00026	95	TTDAVRDPQ	0.00014	94.3	TDAVRDPQT	6.2e-05	95	TTDAVRDPQ	0.001339	88.07	TTDAVRDPQ	0.001339	88.07	TDAVRDPQT	0.000327	95	TTDAVRDPQ	0.000298	95	0.0006	0
571	DTTDAVRDPQTL	Consensus_1-1274	NA	TDAVRDPQT	0.00145	95	TDAVRDPQT	0.00019	95	TDAVRDPQT	0.000344	94.98	TDAVRDPQT	0.000276	95	TDAVRDPQT	5.7e-05	95	TDAVRDPQT	4.8e-05	95	TTDAVRDPQ	0.000474	95	TTDAVRDPQ	0.000474	95	TDAVRDPQT	0.000343	95	DAVRDPQTL	0.000227	95	0.0004	0
572	TTDAVRDPQTLE	Consensus_1-1274	NA	AVRDPQTLE	0.004964	84.04	DAVRDPQTL	0.000198	95	AVRDPQTLE	0.000273	95	DAVRDPQTL	0.00026	95	AVRDPQTLE	0.002346	44.86	AVRDPQTLE	0.000121	95	DAVRDPQTL	0.000385	95	DAVRDPQTL	0.000385	95	AVRDPQTLE	0.000341	95	AVRDPQTLE	0.000724	93.37	0.001	0
573	TDAVRDPQTLEI	Consensus_1-1274	NA	AVRDPQTLE	0.006571	79.28	AVRDPQTLE	0.000164	95	AVRDPQTLE	0.000265	95	VRDPQTLEI	0.000325	95	AVRDPQTLE	0.002401	44.38	VRDPQTLEI	0.000363	84.05	VRDPQTLEI	0.000626	95	VRDPQTLEI	0.000626	95	VRDPQTLEI	0.000527	94.44	VRDPQTLEI	0.001361	86.94	0.0013	0
574	DAVRDPQTLEIL	Consensus_1-1274	NA	AVRDPQTLE	0.002272	93.63	RDPQTLEIL	0.000159	95	VRDPQTLEI	0.000175	95	VRDPQTLEI	0.000396	95	AVRDPQTLE	0.000705	69.97	VRDPQTLEI	0.000321	85.76	RDPQTLEIL	0.000526	95	RDPQTLEIL	0.000526	95	VRDPQTLEI	0.000402	95	VRDPQTLEI	0.001418	86.41	0.0007	0
575	AVRDPQTLEILD	Consensus_1-1274	NA	RDPQTLEIL	0.000664	95	RDPQTLEIL	0.000139	95	RDPQTLEIL	0.000137	95	VRDPQTLEI	0.000245	95	VRDPQTLEI	0.000156	93.37	VRDPQTLEI	9.4e-05	95	RDPQTLEIL	0.000626	95	RDPQTLEIL	0.000626	95	VRDPQTLEI	0.000337	95	VRDPQTLEI	0.000722	93.39	0.0004	0
576	VRDPQTLEILDI	Consensus_1-1274	NA	PQTLEILDI	0.001262	95	PQTLEILDI	0.000153	95	PQTLEILDI	0.000194	95	RDPQTLEIL	0.000177	95	PQTLEILDI	0.000416	80	PQTLEILDI	2.3e-05	95	PQTLEILDI	0.00055	95	PQTLEILDI	0.00055	95	PQTLEILDI	0.000106	95	RDPQTLEIL	0.0002	95	0.0004	0
577	RDPQTLEILDIT	Consensus_1-1274	NA	PQTLEILDI	0.002136	94.16	PQTLEILDI	0.000184	95	PQTLEILDI	0.00028	95	PQTLEILDI	0.000281	95	PQTLEILDI	0.000471	77.88	QTLEILDIT	6.5e-05	95	QTLEILDIT	0.002555	77.84	QTLEILDIT	0.002555	77.84	PQTLEILDI	0.000117	95	PQTLEILDI	0.00014	95	0.0009	0
578	DPQTLEILDITP	Consensus_1-1274	NA	QTLEILDIT	0.002017	94.63	PQTLEILDI	0.00013	95	PQTLEILDI	0.000232	95	QTLEILDIT	0.000235	95	PQTLEILDI	0.000355	82.8	QTLEILDIT	6.5e-05	95	QTLEILDIT	0.006511	56.14	QTLEILDIT	0.006511	56.14	QTLEILDIT	0.000127	95	QTLEILDIT	0.00012	95	0.0016	0
579	PQTLEILDITPC	Consensus_1-1274	NA	LEILDITPC	0.006865	78.54	LEILDITPC	0.000625	86.32	LEILDITPC	0.000847	85.78	LEILDITPC	0.001905	79.27	LEILDITPC	0.000164	92.91	LEILDITPC	0.00026	88.48	LEILDITPC	0.004994	62.91	LEILDITPC	0.004994	62.91	LEILDITPC	0.001137	87.41	LEILDITPC	0.001369	86.87	0.0023	0
580	QTLEILDITPCS	Consensus_1-1274	NA	LEILDITPC	0.008277	74.96	LEILDITPC	0.001438	72.59	LEILDITPC	0.001673	74.96	LEILDITPC	0.002274	76.23	EILDITPCS	0.001225	58.41	LEILDITPC	0.00073	72.44	LEILDITPC	0.008635	48.62	LEILDITPC	0.008635	48.62	LEILDITPC	0.00124	86.35	LEILDITPC	0.001986	81.62	0.0036	0
581	TLEILDITPCSF	Consensus_1-1274	NA	ILDITPCSF	0.006862	78.55	LEILDITPC	0.000669	85.32	LEILDITPC	0.000717	87.98	LEILDITPC	0.000759	91.52	EILDITPCS	0.000788	67.77	EILDITPCS	0.000212	90.71	LEILDITPC	0.00202	82.04	LEILDITPC	0.00202	82.04	LEILDITPC	0.000446	95	LEILDITPC	0.00093	91.14	0.0015	0
582	LEILDITPCSFG	Consensus_1-1274	NA	ILDITPCSF	0.005797	81.5	ILDITPCSF	0.000369	92.47	ILDITPCSF	0.000386	94.16	ILDITPCSF	0.000204	95	ILDITPCSF	0.000522	75.92	EILDITPCS	0.000101	95	EILDITPCS	0.000812	93.3	EILDITPCS	0.000812	93.3	ILDITPCSF	0.00022	95	ILDITPCSF	0.000563	95	0.001	0
583	EILDITPCSFGG	Consensus_1-1274	NA	ILDITPCSF	0.005573	82.18	ILDITPCSF	0.000355	92.84	ILDITPCSF	0.000319	95	LDITPCSFG	0.000217	95	ILDITPCSF	0.00021	90.23	LDITPCSFG	0.000104	95	LDITPCSFG	0.000507	95	LDITPCSFG	0.000507	95	ILDITPCSF	0.000211	95	ILDITPCSF	0.000583	94.9	0.0009	0
584	ILDITPCSFGGV	Consensus_1-1274	NA	ITPCSFGGV	0.002564	92.5	ITPCSFGGV	0.000377	92.26	ITPCSFGGV	0.000348	94.9	ITPCSFGGV	0.000316	95	ITPCSFGGV	6e-05	95	ITPCSFGGV	9.7e-05	95	ITPCSFGGV	0.000254	95	ITPCSFGGV	0.000254	95	ITPCSFGGV	0.000279	95	ITPCSFGGV	0.000632	94.37	0.0005	0
585	LDITPCSFGGVS	Consensus_1-1274	NA	ITPCSFGGV	0.003097	90.42	ITPCSFGGV	0.000444	90.5	ITPCSFGGV	0.000521	91.51	ITPCSFGGV	0.000523	94.73	ITPCSFGGV	8.2e-05	95	ITPCSFGGV	0.00013	94.9	ITPCSFGGV	0.000304	95	ITPCSFGGV	0.000304	95	ITPCSFGGV	0.000347	95	ITPCSFGGV	0.000734	93.26	0.0006	0
586	DITPCSFGGVSV	Consensus_1-1274	NA	ITPCSFGGV	0.002072	94.41	PCSFGGVSV	0.001072	77.95	PCSFGGVSV	0.000733	87.71	ITPCSFGGV	0.000469	95	PCSFGGVSV	6.5e-05	95	ITPCSFGGV	5.8e-05	95	ITPCSFGGV	0.000186	95	ITPCSFGGV	0.000186	95	ITPCSFGGV	0.00021	95	ITPCSFGGV	0.000433	95	0.0005	0
587	ITPCSFGGVSVI	Consensus_1-1274	NA	PCSFGGVSV	0.000142	95	PCSFGGVSV	0.000618	86.48	PCSFGGVSV	0.000432	93.25	PCSFGGVSV	0.000324	95	PCSFGGVSV	3.2e-05	95	PCSFGGVSV	8e-06	95	CSFGGVSVI	4.2e-05	95	CSFGGVSVI	4.2e-05	95	CSFGGVSVI	5.4e-05	95	PCSFGGVSV	0.000102	95	0.0002	0
588	TPCSFGGVSVIT	Consensus_1-1274	NA	SFGGVSVIT	0.000217	95	PCSFGGVSV	0.000293	94.47	PCSFGGVSV	0.000197	95	PCSFGGVSV	0.000253	95	CSFGGVSVI	2.5e-05	95	CSFGGVSVI	8e-06	95	CSFGGVSVI	3e-05	95	CSFGGVSVI	3e-05	95	CSFGGVSVI	5.5e-05	95	CSFGGVSVI	6.9e-05	95	0.0001	0
589	PCSFGGVSVITP	Consensus_1-1274	NA	FGGVSVITP	0.001178	95	CSFGGVSVI	4.5e-05	95	CSFGGVSVI	3.7e-05	95	FGGVSVITP	0.000286	95	FGGVSVITP	3e-05	95	FGGVSVITP	4.6e-05	95	FGGVSVITP	0.000113	95	FGGVSVITP	0.000113	95	FGGVSVITP	9.5e-05	95	FGGVSVITP	8.1e-05	95	0.0002	0
590	CSFGGVSVITPG	Consensus_1-1274	NA	FGGVSVITP	0.001129	95	FGGVSVITP	2e-05	95	FGGVSVITP	2.2e-05	95	FGGVSVITP	0.000279	95	FGGVSVITP	2.8e-05	95	FGGVSVITP	7.3e-05	95	FGGVSVITP	0.000122	95	FGGVSVITP	0.000122	95	FGGVSVITP	8.7e-05	95	FGGVSVITP	5.7e-05	95	0.0002	0
591	SFGGVSVITPGT	Consensus_1-1274	NA	FGGVSVITP	0.001414	95	GVSVITPGT	8.5e-05	95	GVSVITPGT	7.1e-05	95	FGGVSVITP	0.00041	95	FGGVSVITP	4.3e-05	95	FGGVSVITP	0.000135	94.64	FGGVSVITP	0.000247	95	FGGVSVITP	0.000247	95	GVSVITPGT	0.000188	95	GVSVITPGT	0.00012	95	0.0003	0
592	FGGVSVITPGTN	Consensus_1-1274	NA	VSVITPGTN	0.005286	83.06	VSVITPGTN	0.000243	95	VSVITPGTN	0.000331	95	VSVITPGTN	0.001213	86.02	VSVITPGTN	7.2e-05	95	VSVITPGTN	0.000635	74.85	VSVITPGTN	0.000893	92.47	VSVITPGTN	0.000893	92.47	VSVITPGTN	0.001465	84.2	VSVITPGTN	0.000597	94.75	0.0012	0
593	GGVSVITPGTNT	Consensus_1-1274	NA	VSVITPGTN	0.009474	72.45	VSVITPGTN	0.000376	92.29	VSVITPGTN	0.000496	92	VSVITPGTN	0.002619	73.71	VSVITPGTN	0.000213	90.06	VSVITPGTN	0.001175	63.4	VSVITPGTN	0.002279	79.88	VSVITPGTN	0.002279	79.88	VSVITPGTN	0.002889	73.89	VSVITPGTN	0.002366	78.78	0.0024	0
594	GVSVITPGTNTS	Consensus_1-1274	NA	VSVITPGTN	0.003723	88.21	VSVITPGTN	0.000183	95	VSVITPGTN	0.000268	95	VSVITPGTN	0.001036	88.08	VITPGTNTS	0.0004	80.73	VITPGTNTS	0.000708	72.99	VSVITPGTN	0.001114	90.2	VSVITPGTN	0.001114	90.2	VSVITPGTN	0.001497	83.93	VITPGTNTS	0.001095	89.44	0.0011	0
595	VSVITPGTNTSN	Consensus_1-1274	NA	ITPGTNTSN	0.004615	85.11	ITPGTNTSN	0.000387	92	ITPGTNTSN	0.00087	85.39	ITPGTNTSN	0.000866	90.07	VITPGTNTS	0.000416	80	VITPGTNTS	0.000866	69.19	VITPGTNTS	0.001228	89.11	VITPGTNTS	0.001228	89.11	VITPGTNTS	0.000745	91.75	ITPGTNTSN	0.002054	81.07	0.0013	0
596	SVITPGTNTSNQ	Consensus_1-1274	NA	ITPGTNTSN	0.006367	79.8	ITPGTNTSN	0.000825	82.27	ITPGTNTSN	0.001522	76.73	ITPGTNTSN	0.000999	88.51	VITPGTNTS	0.000245	88.33	ITPGTNTSN	0.001024	65.99	ITPGTNTSN	0.001075	90.6	ITPGTNTSN	0.001075	90.6	ITPGTNTSN	0.000914	89.71	ITPGTNTSN	0.003028	74.43	0.0017	0
597	VITPGTNTSNQV	Consensus_1-1274	NA	ITPGTNTSN	0.003848	87.77	ITPGTNTSN	0.000363	92.63	ITPGTNTSN	0.000476	92.39	ITPGTNTSN	0.000523	94.73	PGTNTSNQV	0.000974	63.28	PGTNTSNQV	0.001387	60.08	ITPGTNTSN	0.000373	95	ITPGTNTSN	0.000373	95	PGTNTSNQV	0.000514	94.6	ITPGTNTSN	0.000998	90.4	0.001	0
598	ITPGTNTSNQVA	Consensus_1-1274	NA	PGTNTSNQV	0.002168	94.04	PGTNTSNQV	0.000195	95	PGTNTSNQV	0.000211	95	PGTNTSNQV	0.000214	95	PGTNTSNQV	0.000981	63.13	PGTNTSNQV	0.003096	44.62	PGTNTSNQV	0.00033	95	PGTNTSNQV	0.00033	95	PGTNTSNQV	0.000305	95	PGTNTSNQV	0.000303	95	0.0008	0
599	TPGTNTSNQVAV	Consensus_1-1274	NA	TNTSNQVAV	0.003275	89.76	GTNTSNQVA	0.00018	95	GTNTSNQVA	0.00021	95	GTNTSNQVA	0.000184	95	PGTNTSNQV	0.000507	76.5	PGTNTSNQV	0.001903	54.07	GTNTSNQVA	0.00041	95	GTNTSNQVA	0.00041	95	PGTNTSNQV	0.000183	95	GTNTSNQVA	0.000419	95	0.0008	0
600	PGTNTSNQVAVL	Consensus_1-1274	NA	NTSNQVAVL	0.004849	84.39	NTSNQVAVL	0.000131	95	NTSNQVAVL	0.000217	95	NTSNQVAVL	0.000137	95	NTSNQVAVL	0.000335	83.72	NTSNQVAVL	0.000663	74.14	TNTSNQVAV	0.000371	95	TNTSNQVAV	0.000371	95	NTSNQVAVL	0.000135	95	NTSNQVAVL	0.000315	95	0.0008	0
601	GTNTSNQVAVLY	Consensus_1-1274	NA	NTSNQVAVL	0.004595	85.18	TSNQVAVLY	0.000158	95	NTSNQVAVL	0.00022	95	NTSNQVAVL	0.000188	95	NTSNQVAVL	0.000309	84.91	NTSNQVAVL	0.00081	70.41	TSNQVAVLY	0.000547	95	TSNQVAVLY	0.000547	95	TSNQVAVLY	0.000239	95	NTSNQVAVL	0.000488	95	0.0008	0
602	TNTSNQVAVLYQ	Consensus_1-1274	NA	TSNQVAVLY	0.003414	89.28	TSNQVAVLY	0.000165	95	TSNQVAVLY	0.000272	95	TSNQVAVLY	0.000242	95	TSNQVAVLY	0.000206	90.47	NTSNQVAVL	0.000342	84.85	TSNQVAVLY	0.000903	92.37	TSNQVAVLY	0.000903	92.37	TSNQVAVLY	0.000251	95	TSNQVAVLY	0.000436	95	0.0007	0
603	NTSNQVAVLYQG	Consensus_1-1274	NA	NQVAVLYQG	0.002561	92.51	NQVAVLYQG	0.000252	95	NQVAVLYQG	0.000322	95	NQVAVLYQG	0.000471	95	TSNQVAVLY	8.2e-05	95	NQVAVLYQG	0.000105	95	NQVAVLYQG	0.00095	91.88	NQVAVLYQG	0.00095	91.88	NQVAVLYQG	0.000322	95	TSNQVAVLY	0.000279	95	0.0006	0
604	TSNQVAVLYQGV	Consensus_1-1274	NA	NQVAVLYQG	0.002449	92.95	QVAVLYQGV	0.000768	83.37	QVAVLYQGV	0.000466	92.59	QVAVLYQGV	0.000653	92.96	QVAVLYQGV	6.2e-05	95	NQVAVLYQG	8.5e-05	95	NQVAVLYQG	0.000795	93.48	NQVAVLYQG	0.000795	93.48	QVAVLYQGV	0.000545	94.22	QVAVLYQGV	0.000728	93.33	0.0007	0
605	SNQVAVLYQGVN	Consensus_1-1274	NA	VAVLYQGVN	0.008559	74.37	QVAVLYQGV	0.000872	81.37	QVAVLYQGV	0.000582	90.31	QVAVLYQGV	0.000953	89.05	VAVLYQGVN	0.000123	95	VAVLYQGVN	0.000144	94.18	VAVLYQGVN	0.001227	89.12	VAVLYQGVN	0.001227	89.12	QVAVLYQGV	0.000797	91.1	QVAVLYQGV	0.000961	90.8	0.0015	0
606	NQVAVLYQGVNC	Consensus_1-1274	NA	VAVLYQGVN	0.002775	91.68	AVLYQGVNC	0.007384	40	AVLYQGVNC	0.002737	65.79	AVLYQGVNC	0.00112	87.1	VAVLYQGVN	7e-05	95	VAVLYQGVN	6.5e-05	95	VAVLYQGVN	0.000293	95	VAVLYQGVN	0.000293	95	VAVLYQGVN	0.000259	95	QVAVLYQGV	0.00029	95	0.0015	0
607	QVAVLYQGVNCT	Consensus_1-1274	NA	VLYQGVNCT	0.001792	95	AVLYQGVNC	0.012183	31.53	AVLYQGVNC	0.003566	60.55	AVLYQGVNC	0.00164	81.71	VLYQGVNCT	5.9e-05	95	VLYQGVNCT	0.000107	95	VLYQGVNCT	0.001333	88.12	VLYQGVNCT	0.001333	88.12	VLYQGVNCT	0.000189	95	VLYQGVNCT	0.000452	95	0.0023	0
608	VAVLYQGVNCTE	Consensus_1-1274	NA	VLYQGVNCT	0.002885	91.25	AVLYQGVNC	0.003819	52.87	AVLYQGVNC	0.00131	79.22	AVLYQGVNC	0.000806	90.88	VLYQGVNCT	5.3e-05	95	VLYQGVNCT	0.000194	91.63	VLYQGVNCT	0.003961	68.55	VLYQGVNCT	0.003961	68.55	VLYQGVNCT	0.000207	95	VLYQGVNCT	0.000659	94.08	0.0018	0
609	AVLYQGVNCTEV	Consensus_1-1274	NA	YQGVNCTEV	0.002948	91	YQGVNCTEV	0.000248	95	LYQGVNCTE	0.000351	94.84	YQGVNCTEV	0.001036	88.08	YQGVNCTEV	0.000649	71.74	YQGVNCTEV	0.000484	79.56	VLYQGVNCT	0.001253	88.87	VLYQGVNCT	0.001253	88.87	YQGVNCTEV	0.000465	95	VLYQGVNCT	0.000419	95	0.0009	0
610	VLYQGVNCTEVP	Consensus_1-1274	NA	YQGVNCTEV	0.003227	89.93	YQGVNCTEV	0.000237	95	LYQGVNCTE	0.000316	95	YQGVNCTEV	0.001577	82.32	YQGVNCTEV	0.001148	59.7	YQGVNCTEV	0.001203	62.96	YQGVNCTEV	0.000383	95	YQGVNCTEV	0.000383	95	YQGVNCTEV	0.001383	84.9	YQGVNCTEV	0.000387	95	0.001	0
611	LYQGVNCTEVPV	Consensus_1-1274	NA	YQGVNCTEV	0.001747	95	YQGVNCTEV	0.000133	95	YQGVNCTEV	0.000106	95	YQGVNCTEV	0.000655	92.93	YQGVNCTEV	0.000334	83.76	YQGVNCTEV	0.000298	86.79	YQGVNCTEV	0.000183	95	YQGVNCTEV	0.000183	95	YQGVNCTEV	0.000367	95	YQGVNCTEV	0.000193	95	0.0004	0
612	YQGVNCTEVPVA	Consensus_1-1274	NA	VNCTEVPVA	0.007795	76.18	VNCTEVPVA	0.000202	95	VNCTEVPVA	0.000366	94.55	VNCTEVPVA	0.000396	95	VNCTEVPVA	0.000207	90.41	VNCTEVPVA	0.000655	74.34	VNCTEVPVA	0.001828	83.64	VNCTEVPVA	0.001828	83.64	VNCTEVPVA	0.000358	95	VNCTEVPVA	0.000357	95	0.0014	0
613	QGVNCTEVPVAI	Consensus_1-1274	NA	VNCTEVPVA	0.01087	69.6	VNCTEVPVA	0.000256	95	VNCTEVPVA	0.000493	92.06	VNCTEVPVA	0.00039	95	VNCTEVPVA	0.00023	89.14	VNCTEVPVA	0.001182	63.29	VNCTEVPVA	0.002503	78.22	VNCTEVPVA	0.002503	78.22	VNCTEVPVA	0.000317	95	VNCTEVPVA	0.000589	94.84	0.0019	0
614	GVNCTEVPVAIH	Consensus_1-1274	NA	VNCTEVPVA	0.004465	85.63	VNCTEVPVA	0.000144	95	VNCTEVPVA	0.000154	95	VNCTEVPVA	0.000226	95	VNCTEVPVA	0.000116	95	VNCTEVPVA	0.000334	85.18	VNCTEVPVA	0.001287	88.56	VNCTEVPVA	0.001287	88.56	VNCTEVPVA	0.000217	95	VNCTEVPVA	0.000494	95	0.0009	0
615	VNCTEVPVAIHA	Consensus_1-1274	NA	VNCTEVPVA	0.000636	95	CTEVPVAIH	3.1e-05	95	CTEVPVAIH	3.8e-05	95	CTEVPVAIH	0.000133	95	CTEVPVAIH	6.5e-05	95	TEVPVAIHA	3.6e-05	95	CTEVPVAIH	0.00018	95	CTEVPVAIH	0.00018	95	CTEVPVAIH	0.000222	95	CTEVPVAIH	0.000217	95	0.0002	0
616	NCTEVPVAIHAD	Consensus_1-1274	NA	EVPVAIHAD	0.001042	95	EVPVAIHAD	5.9e-05	95	EVPVAIHAD	7.9e-05	95	EVPVAIHAD	0.000269	95	EVPVAIHAD	6.5e-05	95	EVPVAIHAD	9.9e-05	95	EVPVAIHAD	0.000307	95	EVPVAIHAD	0.000307	95	EVPVAIHAD	0.000257	95	EVPVAIHAD	0.000229	95	0.0003	0
617	CTEVPVAIHADQ	Consensus_1-1274	NA	EVPVAIHAD	0.001248	95	EVPVAIHAD	7.6e-05	95	EVPVAIHAD	8.7e-05	95	EVPVAIHAD	0.00032	95	EVPVAIHAD	3.3e-05	95	EVPVAIHAD	0.000108	95	EVPVAIHAD	0.00065	94.97	EVPVAIHAD	0.00065	94.97	EVPVAIHAD	0.000259	95	EVPVAIHAD	0.000198	95	0.0004	0
618	TEVPVAIHADQL	Consensus_1-1274	NA	PVAIHADQL	0.01673	60.36	PVAIHADQL	0.001537	71.26	PVAIHADQL	0.001007	83.38	PVAIHADQL	0.002469	74.7	PVAIHADQL	0.001833	49.81	PVAIHADQL	0.000467	80.11	PVAIHADQL	0.005692	59.53	PVAIHADQL	0.005692	59.53	PVAIHADQL	0.001823	81.16	PVAIHADQL	0.002741	76.25	0.004	0
619	EVPVAIHADQLT	Consensus_1-1274	NA	PVAIHADQL	0.026181	50	VAIHADQLT	0.043842	15.38	VAIHADQLT	0.026069	23.34	VAIHADQLT	0.012753	43.42	PVAIHADQL	0.002016	47.88	VAIHADQLT	0.001763	55.51	VAIHADQLT	0.016077	32.93	VAIHADQLT	0.016077	32.93	PVAIHADQL	0.003449	70.85	VAIHADQLT	0.023076	33.32	0.0171	0
620	VPVAIHADQLTP	Consensus_1-1274	NA	VAIHADQLT	0.026347	49.86	VAIHADQLT	0.095211	9.1	VAIHADQLT	0.059497	13.08	VAIHADQLT	0.021066	34.9	PVAIHADQL	0.001111	60.4	VAIHADQLT	0.00236	49.75	VAIHADQLT	0.021678	26.32	VAIHADQLT	0.021678	26.32	VAIHADQLT	0.003888	68.8	VAIHADQLT	0.056712	18.66	0.031	0
621	PVAIHADQLTPT	Consensus_1-1274	NA	IHADQLTPT	0.029958	46.86	VAIHADQLT	0.030621	19.11	VAIHADQLT	0.017481	29.73	VAIHADQLT	0.006875	55.11	IHADQLTPT	0.051362	7.6	IHADQLTPT	0.005171	35.54	IHADQLTPT	0.027336	21.71	IHADQLTPT	0.027336	21.71	VAIHADQLT	0.001768	81.63	VAIHADQLT	0.026933	30.54	0.0225	0
622	VAIHADQLTPTW	Consensus_1-1274	NA	IHADQLTPT	0.020266	56.02	IHADQLTPT	0.000517	88.77	IHADQLTPT	0.000959	84.06	IHADQLTPT	0.000596	93.74	IHADQLTPT	0.031015	10.52	IHADQLTPT	0.004721	37.11	IHADQLTPT	0.023946	24.27	IHADQLTPT	0.023946	24.27	IHADQLTPT	0.001061	88.2	IHADQLTPT	0.00235	78.89	0.0109	0
623	AIHADQLTPTWR	Consensus_1-1274	NA	IHADQLTPT	0.011873	67.83	IHADQLTPT	0.000233	95	IHADQLTPT	0.000435	93.2	IHADQLTPT	0.000344	95	IHADQLTPT	0.011835	18.99	IHADQLTPT	0.003397	42.95	IHADQLTPT	0.015099	34.37	IHADQLTPT	0.015099	34.37	IHADQLTPT	0.000619	93.3	IHADQLTPT	0.001316	87.36	0.006	0
624	IHADQLTPTWRV	Consensus_1-1274	NA	DQLTPTWRV	0.003682	88.35	DQLTPTWRV	0.000361	92.68	DQLTPTWRV	0.000456	92.78	DQLTPTWRV	0.000703	92.28	IHADQLTPT	0.000986	63.03	DQLTPTWRV	0.00024	89.38	IHADQLTPT	0.000404	95	IHADQLTPT	0.000404	95	DQLTPTWRV	0.000386	95	DQLTPTWRV	0.000905	91.41	0.0009	0
625	HADQLTPTWRVY	Consensus_1-1274	NA	DQLTPTWRV	0.002771	91.69	DQLTPTWRV	0.000562	87.75	DQLTPTWRV	0.000726	87.83	DQLTPTWRV	0.001129	87	DQLTPTWRV	0.000282	86.34	DQLTPTWRV	0.000212	90.71	DQLTPTWRV	0.000296	95	DQLTPTWRV	0.000296	95	DQLTPTWRV	0.000524	94.48	DQLTPTWRV	0.0011	89.39	0.0008	0
626	ADQLTPTWRVYS	Consensus_1-1274	NA	LTPTWRVYS	0.093004	21.79	LTPTWRVYS	0.00187	67.45	LTPTWRVYS	0.001205	80.56	LTPTWRVYS	0.001812	80.04	LTPTWRVYS	0.00024	88.6	LTPTWRVYS	0.000362	84.09	LTPTWRVYS	0.002689	76.85	LTPTWRVYS	0.002689	76.85	LTPTWRVYS	0.002469	76.48	LTPTWRVYS	0.003337	72.7	0.011	0
627	DQLTPTWRVYST	Consensus_1-1274	NA	LTPTWRVYS	0.124098	16.43	LTPTWRVYS	0.002158	64.49	LTPTWRVYS	0.001343	78.84	LTPTWRVYS	0.001854	79.69	LTPTWRVYS	0.000187	91.57	LTPTWRVYS	0.000621	75.25	LTPTWRVYS	0.00374	69.83	LTPTWRVYS	0.00374	69.83	LTPTWRVYS	0.006171	60.29	LTPTWRVYS	0.004079	68.76	0.0148	0
628	QLTPTWRVYSTG	Consensus_1-1274	NA	LTPTWRVYS	0.035777	42.67	LTPTWRVYS	0.000929	80.27	LTPTWRVYS	0.000889	85.07	LTPTWRVYS	0.000946	89.13	LTPTWRVYS	5e-05	95	LTPTWRVYS	0.00022	90.31	LTPTWRVYS	0.001761	84.2	LTPTWRVYS	0.001761	84.2	LTPTWRVYS	0.003162	72.41	LTPTWRVYS	0.002188	79.99	0.0048	0
629	LTPTWRVYSTGS	Consensus_1-1274	NA	TWRVYSTGS	0.000745	95	PTWRVYSTG	0.000269	95	PTWRVYSTG	0.000312	95	TWRVYSTGS	0.000167	95	TWRVYSTGS	1.6e-05	95	TWRVYSTGS	2.7e-05	95	LTPTWRVYS	0.000191	95	LTPTWRVYS	0.000191	95	TWRVYSTGS	9.6e-05	95	TWRVYSTGS	0.000136	95	0.0002	0
630	TPTWRVYSTGSN	Consensus_1-1274	NA	WRVYSTGSN	0.008639	74.2	WRVYSTGSN	0.013674	29.75	WRVYSTGSN	0.013805	33.84	WRVYSTGSN	0.047237	23.11	WRVYSTGSN	0.000736	69.15	WRVYSTGSN	0.007602	29.35	WRVYSTGSN	0.003362	72.26	WRVYSTGSN	0.003362	72.26	WRVYSTGSN	0.013856	45.22	WRVYSTGSN	0.009072	52	0.0121	0
631	PTWRVYSTGSNV	Consensus_1-1274	NA	WRVYSTGSN	0.012945	65.95	WRVYSTGSN	0.021615	23.21	WRVYSTGSN	0.021403	26.38	WRVYSTGSN	0.085486	16.05	WRVYSTGSN	0.000778	68.03	WRVYSTGSN	0.009876	25.55	WRVYSTGSN	0.005143	62.17	WRVYSTGSN	0.005143	62.17	WRVYSTGSN	0.029707	31.77	WRVYSTGSN	0.016155	40.01	0.0208	0
632	TWRVYSTGSNVF	Consensus_1-1274	NA	VYSTGSNVF	0.043255	38.36	WRVYSTGSN	0.004	51.93	WRVYSTGSN	0.005482	51.74	WRVYSTGSN	0.017939	37.6	VYSTGSNVF	0.007118	25.54	WRVYSTGSN	0.002659	47.52	WRVYSTGSN	0.001664	85.02	WRVYSTGSN	0.001664	85.02	WRVYSTGSN	0.005695	61.9	VYSTGSNVF	0.005651	62.02	0.0095	0
633	WRVYSTGSNVFQ	Consensus_1-1274	NA	VYSTGSNVF	0.069115	27.9	VYSTGSNVF	0.002389	62.48	VYSTGSNVF	0.00579	50.53	VYSTGSNVF	0.004785	62.23	VYSTGSNVF	0.008279	23.4	VYSTGSNVF	0.000978	66.92	VYSTGSNVF	0.001088	90.46	VYSTGSNVF	0.001088	90.46	VYSTGSNVF	0.002359	77.24	VYSTGSNVF	0.005669	61.95	0.0102	0
634	RVYSTGSNVFQT	Consensus_1-1274	NA	VYSTGSNVF	0.036244	42.38	VYSTGSNVF	0.000743	83.85	VYSTGSNVF	0.003688	59.84	YSTGSNVFQ	0.002646	73.53	VYSTGSNVF	0.003696	36.17	YSTGSNVFQ	0.001161	63.62	YSTGSNVFQ	0.001251	88.89	YSTGSNVFQ	0.001251	88.89	YSTGSNVFQ	0.002353	77.29	VYSTGSNVF	0.003794	70.13	0.0057	0
635	VYSTGSNVFQTR	Consensus_1-1274	NA	VYSTGSNVF	0.002318	93.46	STGSNVFQT	0.000181	95	STGSNVFQT	0.000286	95	YSTGSNVFQ	0.000659	92.88	YSTGSNVFQ	0.00023	89.14	YSTGSNVFQ	0.000307	86.38	YSTGSNVFQ	0.000409	95	YSTGSNVFQ	0.000409	95	YSTGSNVFQ	0.000791	91.18	VYSTGSNVF	0.000551	95	0.0006	0
636	YSTGSNVFQTRA	Consensus_1-1274	NA	STGSNVFQT	0.000956	95	TGSNVFQTR	0.00013	95	TGSNVFQTR	0.000175	95	TGSNVFQTR	0.000132	95	TGSNVFQTR	3.5e-05	95	TGSNVFQTR	5e-05	95	TGSNVFQTR	0.000109	95	TGSNVFQTR	0.000109	95	TGSNVFQTR	0.000135	95	TGSNVFQTR	0.000332	95	0.0002	0
637	STGSNVFQTRAG	Consensus_1-1274	NA	SNVFQTRAG	0.000986	95	SNVFQTRAG	0.000673	85.23	SNVFQTRAG	0.000938	84.36	SNVFQTRAG	0.001413	83.91	SNVFQTRAG	2.4e-05	95	SNVFQTRAG	5.5e-05	95	SNVFQTRAG	0.000669	94.77	SNVFQTRAG	0.000669	94.77	SNVFQTRAG	0.000242	95	SNVFQTRAG	0.000782	92.74	0.0006	0
638	TGSNVFQTRAGC	Consensus_1-1274	NA	NVFQTRAGC	0.001643	95	SNVFQTRAG	0.000368	92.5	SNVFQTRAG	0.000596	90.04	SNVFQTRAG	0.001026	88.2	SNVFQTRAG	1.2e-05	95	NVFQTRAGC	3.1e-05	95	NVFQTRAGC	0.000637	95	NVFQTRAGC	0.000637	95	NVFQTRAGC	0.000294	95	SNVFQTRAG	0.000583	94.9	0.0006	0
639	GSNVFQTRAGCL	Consensus_1-1274	NA	VFQTRAGCL	0.002499	92.75	VFQTRAGCL	0.000447	90.42	VFQTRAGCL	0.000553	90.88	VFQTRAGCL	0.001528	82.8	VFQTRAGCL	0.000257	87.69	VFQTRAGCL	0.000121	95	NVFQTRAGC	0.000892	92.48	NVFQTRAGC	0.000892	92.48	VFQTRAGCL	0.000978	89.05	VFQTRAGCL	0.000725	93.36	0.0009	0
640	SNVFQTRAGCLI	Consensus_1-1274	NA	FQTRAGCLI	0.002913	91.14	VFQTRAGCL	0.000616	86.52	VFQTRAGCL	0.000551	90.92	FQTRAGCLI	0.004212	64.62	FQTRAGCLI	0.00037	82.11	VFQTRAGCL	0.000248	89.02	VFQTRAGCL	0.000642	95	VFQTRAGCL	0.000642	95	FQTRAGCLI	0.001746	81.82	VFQTRAGCL	0.00099	90.49	0.0013	0
641	NVFQTRAGCLIG	Consensus_1-1274	NA	FQTRAGCLI	0.002654	92.15	FQTRAGCLI	0.00076	83.52	FQTRAGCLI	0.000572	90.51	FQTRAGCLI	0.006818	55.29	FQTRAGCLI	0.000424	79.69	FQTRAGCLI	0.000235	89.6	FQTRAGCLI	0.000574	95	FQTRAGCLI	0.000574	95	FQTRAGCLI	0.003368	71.29	FQTRAGCLI	0.000975	90.65	0.0017	0
642	VFQTRAGCLIGA	Consensus_1-1274	NA	FQTRAGCLI	0.001292	95	FQTRAGCLI	0.000195	95	FQTRAGCLI	0.000149	95	FQTRAGCLI	0.002669	73.38	FQTRAGCLI	0.000125	95	FQTRAGCLI	5.1e-05	95	FQTRAGCLI	0.000249	95	FQTRAGCLI	0.000249	95	FQTRAGCLI	0.001008	88.74	FQTRAGCLI	0.000311	95	0.0006	0
643	FQTRAGCLIGAE	Consensus_1-1274	NA	TRAGCLIGA	0.000738	95	RAGCLIGAE	5.2e-05	95	QTRAGCLIG	5.1e-05	95	RAGCLIGAE	0.000159	95	RAGCLIGAE	2.1e-05	95	RAGCLIGAE	4.3e-05	95	RAGCLIGAE	0.00015	95	RAGCLIGAE	0.00015	95	QTRAGCLIG	0.00018	95	RAGCLIGAE	9e-05	95	0.0002	0
644	QTRAGCLIGAEH	Consensus_1-1274	NA	RAGCLIGAE	0.000835	95	AGCLIGAEH	7.5e-05	95	RAGCLIGAE	6e-05	95	RAGCLIGAE	0.000177	95	RAGCLIGAE	2.3e-05	95	RAGCLIGAE	7e-05	95	RAGCLIGAE	0.000226	95	RAGCLIGAE	0.000226	95	RAGCLIGAE	0.00015	95	RAGCLIGAE	0.000135	95	0.0002	0
645	TRAGCLIGAEHV	Consensus_1-1274	NA	GCLIGAEHV	0.001182	95	AGCLIGAEH	7.5e-05	95	GCLIGAEHV	6.1e-05	95	RAGCLIGAE	0.000186	95	GCLIGAEHV	4.7e-05	95	RAGCLIGAE	5.7e-05	95	RAGCLIGAE	0.000165	95	RAGCLIGAE	0.000165	95	GCLIGAEHV	0.000123	95	GCLIGAEHV	0.000129	95	0.0002	0
646	RAGCLIGAEHVN	Consensus_1-1274	NA	GCLIGAEHV	0.000991	95	GCLIGAEHV	9e-05	95	GCLIGAEHV	9.7e-05	95	GCLIGAEHV	0.000251	95	GCLIGAEHV	3.6e-05	95	GCLIGAEHV	5.7e-05	95	GCLIGAEHV	0.000167	95	GCLIGAEHV	0.000167	95	CLIGAEHVN	0.00024	95	GCLIGAEHV	0.000206	95	0.0002	0
647	AGCLIGAEHVNN	Consensus_1-1274	NA	LIGAEHVNN	0.006153	80.41	LIGAEHVNN	0.000154	95	LIGAEHVNN	0.000192	95	LIGAEHVNN	0.000662	92.84	LIGAEHVNN	4.4e-05	95	LIGAEHVNN	0.000128	95	LIGAEHVNN	0.000625	95	LIGAEHVNN	0.000625	95	LIGAEHVNN	0.000408	95	LIGAEHVNN	0.00037	95	0.0009	0
648	GCLIGAEHVNNS	Consensus_1-1274	NA	LIGAEHVNN	0.010033	71.28	IGAEHVNNS	0.000307	94.11	LIGAEHVNN	0.000297	95	LIGAEHVNN	0.001211	86.05	IGAEHVNNS	0.000107	95	IGAEHVNNS	0.000453	80.64	IGAEHVNNS	0.010994	42.35	IGAEHVNNS	0.010994	42.35	LIGAEHVNN	0.000717	92.09	IGAEHVNNS	0.000954	90.88	0.0036	0
649	CLIGAEHVNNSY	Consensus_1-1274	NA	IGAEHVNNS	0.004864	84.34	IGAEHVNNS	0.000419	91.16	IGAEHVNNS	0.000248	95	IGAEHVNNS	0.0007	92.32	IGAEHVNNS	9.2e-05	95	IGAEHVNNS	0.000649	74.49	IGAEHVNNS	0.017518	30.94	IGAEHVNNS	0.017518	30.94	LIGAEHVNN	0.000449	95	IGAEHVNNS	0.000837	92.15	0.0043	0
650	LIGAEHVNNSYE	Consensus_1-1274	NA	IGAEHVNNS	0.00502	83.87	IGAEHVNNS	0.000695	84.77	GAEHVNNSY	0.000564	90.67	IGAEHVNNS	0.000715	92.12	IGAEHVNNS	0.000155	93.43	IGAEHVNNS	0.001098	64.61	IGAEHVNNS	0.026718	22.15	IGAEHVNNS	0.026718	22.15	IGAEHVNNS	0.000529	94.42	IGAEHVNNS	0.001273	87.77	0.0063	0
651	IGAEHVNNSYEC	Consensus_1-1274	NA	EHVNNSYEC	0.001686	95	AEHVNNSYE	0.00021	95	EHVNNSYEC	0.000217	95	AEHVNNSYE	0.000317	95	EHVNNSYEC	0.0001	95	EHVNNSYEC	0.000673	73.88	IGAEHVNNS	0.000317	95	IGAEHVNNS	0.000317	95	AEHVNNSYE	0.000446	95	AEHVNNSYE	0.000359	95	0.0005	0
652	GAEHVNNSYECD	Consensus_1-1274	NA	EHVNNSYEC	0.002388	93.18	EHVNNSYEC	0.000257	95	EHVNNSYEC	0.000299	95	EHVNNSYEC	0.000812	90.8	EHVNNSYEC	0.000189	91.45	EHVNNSYEC	0.001904	54.06	EHVNNSYEC	0.000379	95	EHVNNSYEC	0.000379	95	EHVNNSYEC	0.000596	93.59	EHVNNSYEC	0.000365	95	0.0008	0
653	AEHVNNSYECDI	Consensus_1-1274	NA	EHVNNSYEC	0.001191	95	EHVNNSYEC	0.000101	95	EHVNNSYEC	0.000143	95	EHVNNSYEC	0.000213	95	HVNNSYECD	0.000132	94.77	HVNNSYECD	0.000975	66.98	HVNNSYECD	0.000197	95	HVNNSYECD	0.000197	95	EHVNNSYEC	0.000146	95	EHVNNSYEC	0.000146	95	0.0003	0
654	EHVNNSYECDIP	Consensus_1-1274	NA	VNNSYECDI	0.001187	95	NNSYECDIP	0.000119	95	NNSYECDIP	0.000191	95	VNNSYECDI	0.000158	95	VNNSYECDI	0.000129	94.94	HVNNSYECD	0.000632	74.92	VNNSYECDI	0.000153	95	VNNSYECDI	0.000153	95	VNNSYECDI	8.8e-05	95	VNNSYECDI	0.000351	95	0.0003	0
655	HVNNSYECDIPI	Consensus_1-1274	NA	NSYECDIPI	0.000827	95	NNSYECDIP	0.000135	95	NNSYECDIP	0.000256	95	NSYECDIPI	8.8e-05	95	NSYECDIPI	6.8e-05	95	HVNNSYECD	9.8e-05	95	NSYECDIPI	8.7e-05	95	NSYECDIPI	8.7e-05	95	NSYECDIPI	5.5e-05	95	NNSYECDIP	0.000162	95	0.0002	0
656	VNNSYECDIPIG	Consensus_1-1274	NA	SYECDIPIG	0.00115	95	NSYECDIPI	0.000121	95	NSYECDIPI	0.000273	95	NSYECDIPI	9.5e-05	95	NSYECDIPI	5.4e-05	95	NSYECDIPI	2.6e-05	95	NSYECDIPI	0.000107	95	NSYECDIPI	0.000107	95	NSYECDIPI	7e-05	95	NSYECDIPI	0.000154	95	0.0002	0
657	NNSYECDIPIGA	Consensus_1-1274	NA	YECDIPIGA	0.015001	62.83	YECDIPIGA	0.000161	95	YECDIPIGA	0.000358	94.71	YECDIPIGA	0.003953	65.89	YECDIPIGA	0.116074	4.41	YECDIPIGA	0.05322	8.16	YECDIPIGA	0.002479	78.4	YECDIPIGA	0.002479	78.4	YECDIPIGA	0.018321	40.23	YECDIPIGA	0.001355	87	0.0213	1
658	NSYECDIPIGAG	Consensus_1-1274	NA	YECDIPIGA	0.020395	55.87	YECDIPIGA	0.000221	95	YECDIPIGA	0.000642	89.25	YECDIPIGA	0.012582	43.66	YECDIPIGA	0.126172	4.16	YECDIPIGA	0.098527	4.85	YECDIPIGA	0.004195	67.19	YECDIPIGA	0.004195	67.19	YECDIPIGA	0.036611	28.39	YECDIPIGA	0.002857	75.47	0.0306	2
659	SYECDIPIGAGI	Consensus_1-1274	NA	YECDIPIGA	0.006187	80.31	YECDIPIGA	8.9e-05	95	YECDIPIGA	0.000177	95	YECDIPIGA	0.001888	79.41	YECDIPIGA	0.033737	9.94	YECDIPIGA	0.02294	15.26	YECDIPIGA	0.001808	83.81	YECDIPIGA	0.001808	83.81	YECDIPIGA	0.009581	52.29	YECDIPIGA	0.0009	91.46	0.0079	0
660	YECDIPIGAGIC	Consensus_1-1274	NA	DIPIGAGIC	0.000278	95	DIPIGAGIC	4.8e-05	95	DIPIGAGIC	2.2e-05	95	DIPIGAGIC	5.1e-05	95	YECDIPIGA	9.2e-05	95	YECDIPIGA	7.3e-05	95	YECDIPIGA	5.8e-05	95	YECDIPIGA	5.8e-05	95	YECDIPIGA	0.000131	95	DIPIGAGIC	3.6e-05	95	0.0001	0
661	ECDIPIGAGICA	Consensus_1-1274	NA	DIPIGAGIC	0.000268	95	DIPIGAGIC	6.3e-05	95	DIPIGAGIC	3.7e-05	95	DIPIGAGIC	7e-05	95	DIPIGAGIC	8e-06	95	DIPIGAGIC	1.8e-05	95	DIPIGAGIC	2.9e-05	95	DIPIGAGIC	2.9e-05	95	DIPIGAGIC	6.8e-05	95	DIPIGAGIC	6e-05	95	0.0001	0
662	CDIPIGAGICAS	Consensus_1-1274	NA	PIGAGICAS	0.000632	95	DIPIGAGIC	3.5e-05	95	IPIGAGICA	4.7e-05	95	DIPIGAGIC	3.1e-05	95	PIGAGICAS	1.1e-05	95	IPIGAGICA	1.8e-05	95	IPIGAGICA	2.9e-05	95	IPIGAGICA	2.9e-05	95	DIPIGAGIC	4.1e-05	95	IPIGAGICA	7e-05	95	0.0001	0
663	DIPIGAGICASY	Consensus_1-1274	NA	IGAGICASY	0.001538	95	IGAGICASY	0.000129	95	IGAGICASY	0.000198	95	IGAGICASY	0.000262	95	IGAGICASY	7.5e-05	95	IGAGICASY	7.3e-05	95	IGAGICASY	0.000339	95	IGAGICASY	0.000339	95	IGAGICASY	0.000146	95	IGAGICASY	0.00038	95	0.0003	0
664	IPIGAGICASYQ	Consensus_1-1274	NA	IGAGICASY	0.001829	95	IGAGICASY	0.000188	95	IGAGICASY	0.000232	95	IGAGICASY	0.000285	95	IGAGICASY	8.3e-05	95	IGAGICASY	8.4e-05	95	IGAGICASY	0.000402	95	IGAGICASY	0.000402	95	IGAGICASY	0.000269	95	IGAGICASY	0.000465	95	0.0004	0
665	PIGAGICASYQT	Consensus_1-1274	NA	IGAGICASY	0.001165	95	IGAGICASY	0.000202	95	IGAGICASY	0.000158	95	IGAGICASY	0.000272	95	IGAGICASY	6.3e-05	95	IGAGICASY	6.8e-05	95	IGAGICASY	0.000314	95	IGAGICASY	0.000314	95	IGAGICASY	0.00017	95	IGAGICASY	0.000295	95	0.0003	0
666	IGAGICASYQTQ	Consensus_1-1274	NA	AGICASYQT	0.00072	95	AGICASYQT	0.000159	95	GICASYQTQ	0.000158	95	AGICASYQT	0.000389	95	AGICASYQT	2.2e-05	95	AGICASYQT	3.9e-05	95	GICASYQTQ	8.5e-05	95	GICASYQTQ	8.5e-05	95	AGICASYQT	9.2e-05	95	AGICASYQT	0.000145	95	0.0002	0
667	GAGICASYQTQT	Consensus_1-1274	NA	ICASYQTQT	0.002695	91.99	AGICASYQT	0.000138	95	GICASYQTQ	0.00014	95	AGICASYQT	0.000279	95	ICASYQTQT	2.9e-05	95	AGICASYQT	3.4e-05	95	ICASYQTQT	0.000123	95	ICASYQTQT	0.000123	95	ICASYQTQT	0.000471	95	ICASYQTQT	0.000227	95	0.0004	0
668	AGICASYQTQTN	Consensus_1-1274	NA	ICASYQTQT	0.003006	90.78	CASYQTQTN	0.001787	68.33	CASYQTQTN	0.001696	74.74	CASYQTQTN	0.00111	87.22	CASYQTQTN	4.8e-05	95	ICASYQTQT	3.4e-05	95	ICASYQTQT	0.000212	95	ICASYQTQT	0.000212	95	ICASYQTQT	0.000463	95	CASYQTQTN	0.000378	95	0.0009	0
669	GICASYQTQTNS	Consensus_1-1274	NA	ICASYQTQT	0.001577	95	CASYQTQTN	0.002022	65.82	CASYQTQTN	0.001928	72.54	CASYQTQTN	0.001702	81.11	CASYQTQTN	4.1e-05	95	CASYQTQTN	3.3e-05	95	CASYQTQTN	0.000284	95	CASYQTQTN	0.000284	95	ICASYQTQT	0.000392	95	CASYQTQTN	0.000563	95	0.0009	0
670	ICASYQTQTNSP	Consensus_1-1274	NA	CASYQTQTN	0.000577	95	CASYQTQTN	0.001118	77.22	CASYQTQTN	0.001669	75	CASYQTQTN	0.000626	93.33	CASYQTQTN	1.8e-05	95	CASYQTQTN	2e-05	95	CASYQTQTN	0.000139	95	CASYQTQTN	0.000139	95	CASYQTQTN	9.8e-05	95	CASYQTQTN	0.000322	95	0.0005	0
671	CASYQTQTNSPR	Consensus_1-1274	NA	YQTQTNSPR	0.004956	84.06	YQTQTNSPR	0.00073	84.1	YQTQTNSPR	0.000988	83.65	YQTQTNSPR	0.013239	42.75	YQTQTNSPR	0.002588	42.91	YQTQTNSPR	0.001265	61.99	YQTQTNSPR	0.001795	83.92	YQTQTNSPR	0.001795	83.92	YQTQTNSPR	0.127755	11.78	YQTQTNSPR	0.010948	47.96	0.0166	0
672	ASYQTQTNSPRR	Consensus_1-1274	NA	YQTQTNSPR	0.024557	51.6	YQTQTNSPR	0.005767	44.59	YQTQTNSPR	0.006079	49.5	YQTQTNSPR	0.149229	10.72	YQTQTNSPR	0.02589	11.77	YQTQTNSPR	0.026658	13.86	YQTQTNSPR	0.018009	30.33	YQTQTNSPR	0.018009	30.33	YQTQTNSPR	0.62344	1.07	YQTQTNSPR	0.082295	13.93	0.098	1
673	SYQTQTNSPRRA	Consensus_1-1274	NA	YQTQTNSPR	0.010624	70.04	YQTQTNSPR	0.002257	63.63	YQTQTNSPR	0.003205	62.76	YQTQTNSPR	0.058614	20.46	YQTQTNSPR	0.007536	24.7	YQTQTNSPR	0.011169	23.81	YQTQTNSPR	0.006876	54.68	YQTQTNSPR	0.006876	54.68	YQTQTNSPR	0.388151	3.07	YQTQTNSPR	0.037635	24.84	0.0533	1
674	YQTQTNSPRRAR	Consensus_1-1274	NA	TQTNSPRRA	0.004588	85.21	YQTQTNSPR	0.000272	95	QTQTNSPRR	0.000475	92.41	YQTQTNSPR	0.001458	83.48	TQTNSPRRA	0.000349	83.07	TQTNSPRRA	0.002211	51.13	TQTNSPRRA	0.001082	90.52	TQTNSPRRA	0.001082	90.52	YQTQTNSPR	0.011455	48.79	QTQTNSPRR	0.002792	75.91	0.0026	0
675	QTQTNSPRRARS	Consensus_1-1274	NA	QTNSPRRAR	0.002663	92.11	QTNSPRRAR	0.000129	95	QTNSPRRAR	0.000302	95	TQTNSPRRA	0.000223	95	TQTNSPRRA	0.000179	92.03	TQTNSPRRA	0.000703	73.12	QTNSPRRAR	0.000557	95	QTNSPRRAR	0.000557	95	QTNSPRRAR	0.001329	85.43	TQTNSPRRA	0.001195	88.5	0.0008	0
676	TQTNSPRRARSV	Consensus_1-1274	NA	TNSPRRARS	0.001163	95	NSPRRARSV	0.000319	93.79	NSPRRARSV	0.000254	95	NSPRRARSV	0.000182	95	QTNSPRRAR	4.8e-05	95	NSPRRARSV	0.000109	95	NSPRRARSV	0.000265	95	NSPRRARSV	0.000265	95	NSPRRARSV	0.000511	94.64	TNSPRRARS	0.000782	92.74	0.0004	0
677	QTNSPRRARSVA	Consensus_1-1274	NA	TNSPRRARS	0.000328	95	NSPRRARSV	0.000378	92.24	NSPRRARSV	0.000242	95	NSPRRARSV	0.000239	95	NSPRRARSV	2.7e-05	95	NSPRRARSV	7.4e-05	95	NSPRRARSV	0.000298	95	NSPRRARSV	0.000298	95	NSPRRARSV	0.000454	95	NSPRRARSV	0.000699	93.64	0.0003	0
678	TNSPRRARSVAS	Consensus_1-1274	NA	PRRARSVAS	0.000878	95	NSPRRARSV	0.000277	94.89	PRRARSVAS	0.000238	95	PRRARSVAS	0.000669	92.74	PRRARSVAS	4.9e-05	95	PRRARSVAS	0.000406	82.42	PRRARSVAS	0.000675	94.71	PRRARSVAS	0.000675	94.71	PRRARSVAS	0.001418	84.6	PRRARSVAS	0.000693	93.71	0.0006	0
679	NSPRRARSVASQ	Consensus_1-1274	NA	PRRARSVAS	0.0022	93.91	PRRARSVAS	0.00034	93.24	PRRARSVAS	0.000486	92.2	PRRARSVAS	0.001082	87.55	PRRARSVAS	6.2e-05	95	PRRARSVAS	0.000947	67.55	PRRARSVAS	0.001264	88.77	PRRARSVAS	0.001264	88.77	PRRARSVAS	0.004658	65.51	PRRARSVAS	0.001353	87.02	0.0014	0
680	SPRRARSVASQS	Consensus_1-1274	NA	RRARSVASQ	0.002011	94.65	PRRARSVAS	0.000224	95	RRARSVASQ	0.000358	94.71	RARSVASQS	0.001093	87.42	RARSVASQS	0.000167	92.73	RARSVASQS	0.000958	67.33	RARSVASQS	0.001256	88.85	RARSVASQS	0.001256	88.85	PRRARSVAS	0.003042	73.06	PRRARSVAS	0.001186	88.58	0.0012	0
681	PRRARSVASQSI	Consensus_1-1274	NA	ARSVASQSI	0.00992	71.51	ARSVASQSI	0.001949	66.6	ARSVASQSI	0.00407	57.92	ARSVASQSI	0.007638	53.2	ARSVASQSI	0.000648	71.77	RARSVASQS	0.000911	68.28	ARSVASQSI	0.001713	84.61	ARSVASQSI	0.001713	84.61	ARSVASQSI	0.003495	70.6	ARSVASQSI	0.002389	78.63	0.0034	0
682	RRARSVASQSII	Consensus_1-1274	NA	ARSVASQSI	0.007752	76.29	ARSVASQSI	0.001973	66.35	ARSVASQSI	0.003923	58.66	ARSVASQSI	0.00911	49.62	ARSVASQSI	0.000333	83.81	RARSVASQS	0.000417	82.01	ARSVASQSI	0.001061	90.74	ARSVASQSI	0.001061	90.74	ARSVASQSI	0.002382	77.09	ARSVASQSI	0.002096	80.73	0.003	0
683	RARSVASQSIIA	Consensus_1-1274	NA	SVASQSIIA	0.00426	86.35	ARSVASQSI	0.000479	89.64	ARSVASQSI	0.000866	85.46	ARSVASQSI	0.003261	69.57	ARSVASQSI	0.00018	91.98	SVASQSIIA	0.000258	88.57	ARSVASQSI	0.000606	95	ARSVASQSI	0.000606	95	RSVASQSII	0.001094	87.86	SVASQSIIA	0.001266	87.83	0.0013	0
684	ARSVASQSIIAY	Consensus_1-1274	NA	VASQSIIAY	0.033349	44.29	VASQSIIAY	0.000911	80.62	VASQSIIAY	0.00244	68.1	SVASQSIIA	0.001432	83.73	VASQSIIAY	0.00212	46.88	VASQSIIAY	0.000566	76.98	VASQSIIAY	0.025677	22.95	VASQSIIAY	0.025677	22.95	VASQSIIAY	0.002747	74.66	VASQSIIAY	0.006208	59.92	0.0101	0
685	RSVASQSIIAYT	Consensus_1-1274	NA	VASQSIIAY	0.036576	42.17	VASQSIIAY	0.001121	77.17	VASQSIIAY	0.003403	61.55	VASQSIIAY	0.001168	86.55	VASQSIIAY	0.002396	44.43	VASQSIIAY	0.000595	76.07	VASQSIIAY	0.045643	13.5	VASQSIIAY	0.045643	13.5	VASQSIIAY	0.003771	69.3	VASQSIIAY	0.011664	46.65	0.0152	0
686	SVASQSIIAYTM	Consensus_1-1274	NA	VASQSIIAY	0.009489	72.42	VASQSIIAY	0.000418	91.18	VASQSIIAY	0.000655	89.03	SQSIIAYTM	0.000556	94.28	VASQSIIAY	0.000632	72.28	VASQSIIAY	9e-05	95	VASQSIIAY	0.010261	44.18	VASQSIIAY	0.010261	44.18	VASQSIIAY	0.000809	90.95	VASQSIIAY	0.001389	86.68	0.0035	0
687	VASQSIIAYTMS	Consensus_1-1274	NA	SQSIIAYTM	0.001104	95	SQSIIAYTM	0.00024	95	SQSIIAYTM	0.000331	95	SQSIIAYTM	0.000711	92.17	SQSIIAYTM	0.000112	95	SQSIIAYTM	2.5e-05	95	SQSIIAYTM	0.000744	94	SQSIIAYTM	0.000744	94	SQSIIAYTM	0.000254	95	SQSIIAYTM	0.000238	95	0.0005	0
688	ASQSIIAYTMSL	Consensus_1-1274	NA	SIIAYTMSL	0.001228	95	QSIIAYTMS	0.000143	95	SQSIIAYTM	0.000133	95	SQSIIAYTM	0.0003	95	SIIAYTMSL	7.6e-05	95	SIIAYTMSL	1.8e-05	95	SQSIIAYTM	0.00016	95	SQSIIAYTM	0.00016	95	SQSIIAYTM	0.00011	95	QSIIAYTMS	0.000105	95	0.0002	0
689	SQSIIAYTMSLG	Consensus_1-1274	NA	IIAYTMSLG	0.014871	63.02	IIAYTMSLG	0.048506	14.41	IIAYTMSLG	0.038228	18.14	IIAYTMSLG	0.00551	59.4	IIAYTMSLG	0.000213	90.06	IIAYTMSLG	0.00029	87.14	IIAYTMSLG	0.003484	71.47	IIAYTMSLG	0.003484	71.47	IIAYTMSLG	0.000399	95	IIAYTMSLG	0.003377	72.47	0.0118	0
690	QSIIAYTMSLGA	Consensus_1-1274	NA	IAYTMSLGA	0.048217	35.81	IIAYTMSLG	0.093101	9.25	IIAYTMSLG	0.061329	12.78	IIAYTMSLG	0.020208	35.6	IAYTMSLGA	0.000876	65.43	IAYTMSLGA	0.000883	68.85	IIAYTMSLG	0.00725	53.34	IIAYTMSLG	0.00725	53.34	IAYTMSLGA	0.003342	71.43	IIAYTMSLG	0.010813	48.22	0.0253	0
691	SIIAYTMSLGAE	Consensus_1-1274	NA	IAYTMSLGA	0.061322	30.41	IIAYTMSLG	0.040295	16.2	IIAYTMSLG	0.02582	23.48	IAYTMSLGA	0.026524	31.29	IAYTMSLGA	0.000811	67.15	IAYTMSLGA	0.001202	62.98	IAYTMSLGA	0.005454	60.62	IAYTMSLGA	0.005454	60.62	IAYTMSLGA	0.006832	58.54	IAYTMSLGA	0.009026	52.11	0.0183	0
692	IIAYTMSLGAEN	Consensus_1-1274	NA	IAYTMSLGA	0.021913	54.21	IAYTMSLGA	0.003346	55.41	IAYTMSLGA	0.003272	62.35	IAYTMSLGA	0.009991	47.89	YTMSLGAEN	0.000719	69.6	YTMSLGAEN	0.010939	24.1	IAYTMSLGA	0.00231	79.65	IAYTMSLGA	0.00231	79.65	YTMSLGAEN	0.007418	57.05	IAYTMSLGA	0.003791	70.15	0.0066	0
693	IAYTMSLGAENS	Consensus_1-1274	NA	YTMSLGAEN	0.004525	85.43	YTMSLGAEN	0.000413	91.32	YTMSLGAEN	0.000383	94.22	YTMSLGAEN	0.014012	41.75	YTMSLGAEN	0.000752	68.72	YTMSLGAEN	0.021402	15.93	YTMSLGAEN	0.001789	83.97	YTMSLGAEN	0.001789	83.97	YTMSLGAEN	0.019572	39.05	YTMSLGAEN	0.001334	87.2	0.0066	0
694	AYTMSLGAENSV	Consensus_1-1274	NA	MSLGAENSV	0.003108	90.38	YTMSLGAEN	0.000236	95	TMSLGAENS	0.000308	95	YTMSLGAEN	0.003813	66.64	YTMSLGAEN	0.000369	82.16	YTMSLGAEN	0.007937	28.69	YTMSLGAEN	0.000961	91.77	YTMSLGAEN	0.000961	91.77	YTMSLGAEN	0.006131	60.42	YTMSLGAEN	0.000761	92.97	0.0025	0
695	YTMSLGAENSVA	Consensus_1-1274	NA	MSLGAENSV	0.002746	91.79	MSLGAENSV	0.000144	95	MSLGAENSV	0.000285	95	MSLGAENSV	0.000483	95	MSLGAENSV	0.000133	94.71	YTMSLGAEN	0.000291	87.1	MSLGAENSV	0.000414	95	MSLGAENSV	0.000414	95	YTMSLGAEN	0.000458	95	MSLGAENSV	0.000512	95	0.0006	0
696	TMSLGAENSVAY	Consensus_1-1274	NA	LGAENSVAY	0.015581	62	LGAENSVAY	0.000363	92.63	LGAENSVAY	0.000716	88	LGAENSVAY	0.000572	94.06	LGAENSVAY	0.00329	38.38	LGAENSVAY	0.00027	88.04	LGAENSVAY	0.001185	89.51	LGAENSVAY	0.001185	89.51	LGAENSVAY	0.000899	89.87	LGAENSVAY	0.002325	79.06	0.0026	0
697	MSLGAENSVAYS	Consensus_1-1274	NA	LGAENSVAY	0.017746	59.08	LGAENSVAY	0.000598	86.93	LGAENSVAY	0.001243	80.01	LGAENSVAY	0.001202	86.15	LGAENSVAY	0.003437	37.57	LGAENSVAY	0.000871	69.09	LGAENSVAY	0.001901	83.03	LGAENSVAY	0.001901	83.03	LGAENSVAY	0.001862	80.83	LGAENSVAY	0.006179	60.01	0.0037	0
698	SLGAENSVAYSN	Consensus_1-1274	NA	LGAENSVAY	0.009142	73.15	LGAENSVAY	0.000351	92.95	LGAENSVAY	0.000553	90.88	LGAENSVAY	0.000715	92.12	LGAENSVAY	0.001123	60.15	GAENSVAYS	0.000766	71.52	LGAENSVAY	0.001258	88.83	LGAENSVAY	0.001258	88.83	LGAENSVAY	0.001022	88.6	LGAENSVAY	0.002512	77.8	0.0019	0
699	LGAENSVAYSNN	Consensus_1-1274	NA	AENSVAYSN	0.002263	93.67	AENSVAYSN	7.6e-05	95	AENSVAYSN	0.000111	95	AENSVAYSN	0.000235	95	LGAENSVAY	8.5e-05	95	GAENSVAYS	0.000243	89.24	GAENSVAYS	0.000169	95	GAENSVAYS	0.000169	95	AENSVAYSN	0.000272	95	AENSVAYSN	0.000387	95	0.0004	0
700	GAENSVAYSNNS	Consensus_1-1274	NA	AENSVAYSN	0.001458	95	NSVAYSNNS	0.000142	95	NSVAYSNNS	0.000163	95	NSVAYSNNS	0.000357	95	NSVAYSNNS	4.2e-05	95	NSVAYSNNS	0.000194	91.63	NSVAYSNNS	0.000223	95	NSVAYSNNS	0.000223	95	AENSVAYSN	0.000275	95	AENSVAYSN	0.000311	95	0.0003	0
701	AENSVAYSNNSI	Consensus_1-1274	NA	SVAYSNNSI	0.002869	91.31	SVAYSNNSI	0.034081	17.98	SVAYSNNSI	0.032907	20.07	SVAYSNNSI	0.005308	60.05	SVAYSNNSI	0.000689	70.47	SVAYSNNSI	0.000282	87.5	SVAYSNNSI	0.000286	95	SVAYSNNSI	0.000286	95	SVAYSNNSI	0.000423	95	SVAYSNNSI	0.003641	70.99	0.0081	0
702	ENSVAYSNNSIA	Consensus_1-1274	NA	VAYSNNSIA	0.039006	40.72	SVAYSNNSI	0.091814	9.34	SVAYSNNSI	0.088649	9.38	SVAYSNNSI	0.014213	41.51	SVAYSNNSI	0.00088	65.32	VAYSNNSIA	0.002949	45.55	VAYSNNSIA	0.004372	66.17	VAYSNNSIA	0.004372	66.17	VAYSNNSIA	0.00174	81.87	SVAYSNNSI	0.01206	45.94	0.026	0
703	NSVAYSNNSIAI	Consensus_1-1274	NA	VAYSNNSIA	0.042271	38.87	SVAYSNNSI	0.023736	22.05	SVAYSNNSI	0.025944	23.41	SVAYSNNSI	0.005409	59.72	AYSNNSIAI	0.002212	46.01	VAYSNNSIA	0.005592	34.24	VAYSNNSIA	0.003993	68.36	VAYSNNSIA	0.003993	68.36	VAYSNNSIA	0.002239	78.07	VAYSNNSIA	0.006889	57.81	0.0122	0
704	SVAYSNNSIAIP	Consensus_1-1274	NA	AYSNNSIAI	0.03492	43.22	VAYSNNSIA	0.001377	73.4	VAYSNNSIA	0.001661	75.09	VAYSNNSIA	0.00166	81.51	AYSNNSIAI	0.003259	38.55	AYSNNSIAI	0.011231	23.74	VAYSNNSIA	0.002048	81.8	VAYSNNSIA	0.002048	81.8	VAYSNNSIA	0.001011	88.71	VAYSNNSIA	0.002814	75.76	0.0062	0
705	VAYSNNSIAIPT	Consensus_1-1274	NA	AYSNNSIAI	0.011207	69.01	AYSNNSIAI	0.000191	95	AYSNNSIAI	0.0003	95	YSNNSIAIP	0.000794	91.05	AYSNNSIAI	0.001946	48.62	YSNNSIAIP	0.013922	20.92	YSNNSIAIP	0.001095	90.39	YSNNSIAIP	0.001095	90.39	YSNNSIAIP	0.000615	93.35	YSNNSIAIP	0.00079	92.66	0.0032	0
706	AYSNNSIAIPTN	Consensus_1-1274	NA	YSNNSIAIP	0.00185	95	NNSIAIPTN	9.5e-05	95	NNSIAIPTN	0.00014	95	YSNNSIAIP	0.000512	94.88	YSNNSIAIP	0.000425	79.65	YSNNSIAIP	0.004595	37.6	YSNNSIAIP	0.000615	95	YSNNSIAIP	0.000615	95	YSNNSIAIP	0.000315	95	YSNNSIAIP	0.000355	95	0.001	0
707	YSNNSIAIPTNF	Consensus_1-1274	NA	NSIAIPTNF	0.00123	95	NNSIAIPTN	0.000101	95	NNSIAIPTN	0.000117	95	NNSIAIPTN	0.000162	95	NSIAIPTNF	4.6e-05	95	NNSIAIPTN	7.3e-05	95	NNSIAIPTN	0.000189	95	NNSIAIPTN	0.000189	95	NSIAIPTNF	0.000109	95	NSIAIPTNF	0.000154	95	0.0002	0
708	SNNSIAIPTNFT	Consensus_1-1274	NA	SIAIPTNFT	0.001905	95	SIAIPTNFT	0.000158	95	SIAIPTNFT	0.000154	95	SIAIPTNFT	0.000499	95	SIAIPTNFT	6.2e-05	95	SIAIPTNFT	9.8e-05	95	SIAIPTNFT	0.000305	95	SIAIPTNFT	0.000305	95	SIAIPTNFT	0.00023	95	NSIAIPTNF	0.000214	95	0.0004	0
709	NNSIAIPTNFTI	Consensus_1-1274	NA	IAIPTNFTI	0.008295	74.92	IAIPTNFTI	0.009331	35.98	IAIPTNFTI	0.006582	47.94	IAIPTNFTI	0.004618	62.93	IAIPTNFTI	0.001291	57.31	IAIPTNFTI	0.000377	83.52	IAIPTNFTI	0.000847	92.94	IAIPTNFTI	0.000847	92.94	IAIPTNFTI	0.003252	71.92	IAIPTNFTI	0.003401	72.34	0.0039	0
710	NSIAIPTNFTIS	Consensus_1-1274	NA	IAIPTNFTI	0.008543	74.4	IAIPTNFTI	0.01927	24.74	IAIPTNFTI	0.013552	34.17	IAIPTNFTI	0.011174	45.85	IAIPTNFTI	0.001501	54.07	IAIPTNFTI	0.000511	78.71	IAIPTNFTI	0.001082	90.52	IAIPTNFTI	0.001082	90.52	IAIPTNFTI	0.003716	69.53	IAIPTNFTI	0.005803	61.44	0.0066	0
711	SIAIPTNFTISV	Consensus_1-1274	NA	IPTNFTISV	0.003128	90.3	IAIPTNFTI	0.00516	46.72	IAIPTNFTI	0.002685	66.19	IAIPTNFTI	0.002944	71.57	IPTNFTISV	0.000469	77.96	IPTNFTISV	0.000388	83.11	IAIPTNFTI	0.000439	95	IAIPTNFTI	0.000439	95	IAIPTNFTI	0.001446	84.36	IAIPTNFTI	0.001966	81.78	0.0019	0
712	IAIPTNFTISVT	Consensus_1-1274	NA	IPTNFTISV	0.002546	92.57	PTNFTISVT	0.000341	93.21	PTNFTISVT	0.000328	95	PTNFTISVT	0.000415	95	IPTNFTISV	0.000306	85.05	IPTNFTISV	0.000449	80.8	IPTNFTISV	0.000256	95	IPTNFTISV	0.000256	95	IPTNFTISV	0.000227	95	IAIPTNFTI	0.000298	95	0.0005	0
713	AIPTNFTISVTT	Consensus_1-1274	NA	IPTNFTISV	0.001842	95	PTNFTISVT	0.000337	93.32	PTNFTISVT	0.000304	95	PTNFTISVT	0.00071	92.19	IPTNFTISV	0.000136	94.53	IPTNFTISV	0.000186	92.04	IPTNFTISV	0.000197	95	IPTNFTISV	0.000197	95	IPTNFTISV	8.9e-05	95	PTNFTISVT	0.000134	95	0.0004	0
714	IPTNFTISVTTE	Consensus_1-1274	NA	TNFTISVTT	0.001384	95	PTNFTISVT	0.000169	95	PTNFTISVT	0.000172	95	TNFTISVTT	0.000784	91.18	TNFTISVTT	6.8e-05	95	NFTISVTTE	5.5e-05	95	NFTISVTTE	0.00029	95	NFTISVTTE	0.00029	95	NFTISVTTE	0.000194	95	TNFTISVTT	0.000153	95	0.0004	0
715	PTNFTISVTTEI	Consensus_1-1274	NA	FTISVTTEI	0.120933	16.85	FTISVTTEI	0.000988	79.29	FTISVTTEI	0.001602	75.79	FTISVTTEI	0.027883	30.54	FTISVTTEI	0.032437	10.22	FTISVTTEI	0.030493	12.6	FTISVTTEI	0.001406	87.44	FTISVTTEI	0.001406	87.44	FTISVTTEI	0.024177	35.34	FTISVTTEI	0.003714	70.58	0.0245	0
716	TNFTISVTTEIL	Consensus_1-1274	NA	FTISVTTEI	0.077545	25.46	FTISVTTEI	0.000677	85.14	FTISVTTEI	0.001286	79.51	FTISVTTEI	0.020808	35.1	FTISVTTEI	0.01735	15.03	FTISVTTEI	0.027805	13.46	FTISVTTEI	0.000819	93.23	FTISVTTEI	0.000819	93.23	FTISVTTEI	0.016317	42.28	FTISVTTEI	0.00223	79.7	0.0166	0
717	NFTISVTTEILP	Consensus_1-1274	NA	FTISVTTEI	0.031465	45.69	TISVTTEIL	0.000406	91.5	ISVTTEILP	0.001005	83.4	FTISVTTEI	0.008126	51.99	FTISVTTEI	0.006416	27.03	FTISVTTEI	0.009021	26.8	FTISVTTEI	0.000799	93.44	FTISVTTEI	0.000799	93.44	FTISVTTEI	0.006597	59.14	FTISVTTEI	0.001728	83.71	0.0066	0
718	FTISVTTEILPV	Consensus_1-1274	NA	ISVTTEILP	0.006593	79.23	ISVTTEILP	0.000202	95	ISVTTEILP	0.000468	92.55	SVTTEILPV	0.000413	95	SVTTEILPV	0.000333	83.81	FTISVTTEI	8.9e-05	95	ISVTTEILP	0.000368	95	ISVTTEILP	0.000368	95	ISVTTEILP	0.000192	95	ISVTTEILP	0.000281	95	0.0009	0
719	TISVTTEILPVS	Consensus_1-1274	NA	SVTTEILPV	0.008856	73.75	SVTTEILPV	0.000275	94.95	VTTEILPVS	0.000567	90.61	SVTTEILPV	0.000425	95	VTTEILPVS	0.000397	80.87	VTTEILPVS	0.000176	92.55	VTTEILPVS	0.010669	43.12	VTTEILPVS	0.010669	43.12	VTTEILPVS	0.000327	95	VTTEILPVS	0.001013	90.24	0.0033	0
720	ISVTTEILPVSM	Consensus_1-1274	NA	VTTEILPVS	0.005564	82.21	VTTEILPVS	0.000181	95	VTTEILPVS	0.000309	95	VTTEILPVS	0.00029	95	VTTEILPVS	0.000263	87.37	VTTEILPVS	0.00021	90.82	VTTEILPVS	0.013121	37.86	VTTEILPVS	0.013121	37.86	VTTEILPVS	0.000548	94.18	VTTEILPVS	0.000653	94.14	0.0034	0
721	SVTTEILPVSMT	Consensus_1-1274	NA	VTTEILPVS	0.002691	92	VTTEILPVS	0.000132	95	VTTEILPVS	0.000181	95	TEILPVSMT	0.00019	95	VTTEILPVS	0.000108	95	VTTEILPVS	0.000104	95	VTTEILPVS	0.004383	66.11	VTTEILPVS	0.004383	66.11	TTEILPVSM	0.000337	95	VTTEILPVS	0.000475	95	0.0013	0
722	VTTEILPVSMTK	Consensus_1-1274	NA	TEILPVSMT	0.001693	95	TEILPVSMT	0.000128	95	TEILPVSMT	0.000104	95	TEILPVSMT	0.000424	95	TEILPVSMT	5.4e-05	95	TEILPVSMT	9.1e-05	95	TEILPVSMT	0.000433	95	TEILPVSMT	0.000433	95	TEILPVSMT	0.0003	95	TEILPVSMT	0.000341	95	0.0004	0
723	TTEILPVSMTKT	Consensus_1-1274	NA	ILPVSMTKT	0.008657	74.16	ILPVSMTKT	0.001441	72.55	ILPVSMTKT	0.001064	82.56	ILPVSMTKT	0.002107	77.61	ILPVSMTKT	8.6e-05	95	ILPVSMTKT	0.0002	91.33	ILPVSMTKT	0.002126	81.15	ILPVSMTKT	0.002126	81.15	ILPVSMTKT	0.001537	83.59	ILPVSMTKT	0.002046	81.13	0.0021	0
724	TEILPVSMTKTS	Consensus_1-1274	NA	ILPVSMTKT	0.009052	73.34	ILPVSMTKT	0.001829	67.88	ILPVSMTKT	0.001564	76.24	ILPVSMTKT	0.00263	73.64	ILPVSMTKT	7.3e-05	95	ILPVSMTKT	0.000252	88.84	ILPVSMTKT	0.003321	72.52	ILPVSMTKT	0.003321	72.52	ILPVSMTKT	0.001904	80.48	ILPVSMTKT	0.004901	64.89	0.0029	0
725	EILPVSMTKTSV	Consensus_1-1274	NA	PVSMTKTSV	0.010081	71.18	ILPVSMTKT	0.000718	84.33	ILPVSMTKT	0.000685	88.53	ILPVSMTKT	0.001316	84.85	PVSMTKTSV	8.7e-05	95	ILPVSMTKT	0.000132	94.8	ILPVSMTKT	0.001532	86.26	ILPVSMTKT	0.001532	86.26	ILPVSMTKT	0.001279	85.95	ILPVSMTKT	0.001483	85.8	0.0019	0
726	ILPVSMTKTSVD	Consensus_1-1274	NA	VSMTKTSVD	0.033462	44.2	PVSMTKTSV	0.000778	83.17	PVSMTKTSV	0.001029	83.06	PVSMTKTSV	0.00166	81.51	VSMTKTSVD	0.0004	80.73	VSMTKTSVD	0.000624	75.16	VSMTKTSVD	0.001615	85.48	VSMTKTSVD	0.001615	85.48	VSMTKTSVD	0.001841	81.01	VSMTKTSVD	0.001323	87.3	0.0044	0
727	LPVSMTKTSVDC	Consensus_1-1274	NA	VSMTKTSVD	0.015142	62.63	VSMTKTSVD	0.000353	92.89	VSMTKTSVD	0.000506	91.8	VSMTKTSVD	0.000628	93.3	VSMTKTSVD	0.000142	94.19	VSMTKTSVD	0.000392	82.95	VSMTKTSVD	0.000916	92.23	VSMTKTSVD	0.000916	92.23	VSMTKTSVD	0.000692	92.4	VSMTKTSVD	0.000896	91.51	0.0021	0
728	PVSMTKTSVDCT	Consensus_1-1274	NA	VSMTKTSVD	0.007119	77.89	VSMTKTSVD	0.00016	95	VSMTKTSVD	0.000147	95	VSMTKTSVD	0.000353	95	VSMTKTSVD	9.8e-05	95	VSMTKTSVD	0.000228	89.91	MTKTSVDCT	0.001513	86.44	MTKTSVDCT	0.001513	86.44	VSMTKTSVD	0.000538	94.31	VSMTKTSVD	0.000517	95	0.0012	0
729	VSMTKTSVDCTM	Consensus_1-1274	NA	TKTSVDCTM	0.001423	95	TKTSVDCTM	8.2e-05	95	MTKTSVDCT	6.2e-05	95	MTKTSVDCT	9e-05	95	TKTSVDCTM	5.4e-05	95	MTKTSVDCT	5e-05	95	MTKTSVDCT	0.001183	89.53	MTKTSVDCT	0.001183	89.53	TKTSVDCTM	0.000139	95	MTKTSVDCT	0.000191	95	0.0004	0
730	SMTKTSVDCTMY	Consensus_1-1274	NA	TKTSVDCTM	0.001367	95	TKTSVDCTM	9.1e-05	95	KTSVDCTMY	7.6e-05	95	KTSVDCTMY	0.000102	95	TKTSVDCTM	5.3e-05	95	MTKTSVDCT	3.4e-05	95	MTKTSVDCT	0.000389	95	MTKTSVDCT	0.000389	95	TKTSVDCTM	0.000117	95	TKTSVDCTM	0.000116	95	0.0003	0
731	MTKTSVDCTMYI	Consensus_1-1274	NA	TSVDCTMYI	0.001213	95	KTSVDCTMY	7.8e-05	95	KTSVDCTMY	7.1e-05	95	KTSVDCTMY	7.5e-05	95	TSVDCTMYI	0.001187	59.05	TSVDCTMYI	1.9e-05	95	TSVDCTMYI	0.000106	95	TSVDCTMYI	0.000106	95	TSVDCTMYI	0.000112	95	TSVDCTMYI	7e-05	95	0.0003	0
732	TKTSVDCTMYIC	Consensus_1-1274	NA	TSVDCTMYI	0.001056	95	TSVDCTMYI	3.1e-05	95	TSVDCTMYI	3.7e-05	95	KTSVDCTMY	3.5e-05	95	TSVDCTMYI	0.000544	75.08	TSVDCTMYI	1.3e-05	95	TSVDCTMYI	5.1e-05	95	TSVDCTMYI	5.1e-05	95	TSVDCTMYI	5.6e-05	95	TSVDCTMYI	3.8e-05	95	0.0002	0
733	KTSVDCTMYICG	Consensus_1-1274	NA	SVDCTMYIC	0.000835	95	VDCTMYICG	6.7e-05	95	VDCTMYICG	4.9e-05	95	VDCTMYICG	9.2e-05	95	TSVDCTMYI	0.000176	92.21	TSVDCTMYI	1.4e-05	95	VDCTMYICG	6.4e-05	95	VDCTMYICG	6.4e-05	95	VDCTMYICG	0.000108	95	VDCTMYICG	0.000114	95	0.0002	0
734	TSVDCTMYICGD	Consensus_1-1274	NA	SVDCTMYIC	0.000549	95	VDCTMYICG	5.5e-05	95	VDCTMYICG	4.1e-05	95	VDCTMYICG	7.6e-05	95	TSVDCTMYI	1.7e-05	95	VDCTMYICG	8e-06	95	VDCTMYICG	8.1e-05	95	VDCTMYICG	8.1e-05	95	VDCTMYICG	4.7e-05	95	VDCTMYICG	7.7e-05	95	0.0001	0
735	SVDCTMYICGDS	Consensus_1-1274	NA	CTMYICGDS	0.000176	95	CTMYICGDS	0.000149	95	CTMYICGDS	0.000318	95	CTMYICGDS	0.000248	95	DCTMYICGD	1.5e-05	95	DCTMYICGD	9e-06	95	VDCTMYICG	5.5e-05	95	VDCTMYICG	5.5e-05	95	CTMYICGDS	3e-05	95	VDCTMYICG	6.9e-05	95	0.0001	0
736	VDCTMYICGDST	Consensus_1-1274	NA	TMYICGDST	0.000237	95	CTMYICGDS	0.000158	95	CTMYICGDS	0.000311	95	CTMYICGDS	0.000212	95	CTMYICGDS	1.7e-05	95	CTMYICGDS	7e-06	95	DCTMYICGD	3e-05	95	DCTMYICGD	3e-05	95	CTMYICGDS	3.5e-05	95	CTMYICGDS	5.6e-05	95	0.0001	0
737	DCTMYICGDSTE	Consensus_1-1274	NA	MYICGDSTE	0.001328	95	CTMYICGDS	0.000129	95	CTMYICGDS	0.000246	95	CTMYICGDS	0.000144	95	MYICGDSTE	0.000146	93.95	MYICGDSTE	2.1e-05	95	MYICGDSTE	0.000235	95	MYICGDSTE	0.000235	95	MYICGDSTE	0.000148	95	MYICGDSTE	0.000143	95	0.0003	0
738	CTMYICGDSTEC	Consensus_1-1274	NA	MYICGDSTE	0.000768	95	YICGDSTEC	6.7e-05	95	MYICGDSTE	8.7e-05	95	YICGDSTEC	0.000177	95	YICGDSTEC	0.000136	94.53	YICGDSTEC	0.00011	95	MYICGDSTE	7.3e-05	95	MYICGDSTE	7.3e-05	95	YICGDSTEC	0.000429	95	MYICGDSTE	6.6e-05	95	0.0002	0
739	TMYICGDSTECS	Consensus_1-1274	NA	ICGDSTECS	0.001774	95	YICGDSTEC	0.000154	95	YICGDSTEC	0.000364	94.59	YICGDSTEC	0.002414	75.08	ICGDSTECS	0.000975	63.26	YICGDSTEC	0.001372	60.31	ICGDSTECS	0.00092	92.19	ICGDSTECS	0.00092	92.19	YICGDSTEC	0.001418	84.6	YICGDSTEC	0.000353	95	0.0011	0
740	MYICGDSTECSN	Consensus_1-1274	NA	ICGDSTECS	0.001671	95	ICGDSTECS	0.000109	95	YICGDSTEC	0.000213	95	YICGDSTEC	0.000855	90.22	ICGDSTECS	0.000975	63.26	YICGDSTEC	0.000642	74.67	ICGDSTECS	0.001729	84.47	ICGDSTECS	0.001729	84.47	YICGDSTEC	0.000888	89.98	ICGDSTECS	0.000388	95	0.0009	0
741	YICGDSTECSNL	Consensus_1-1274	NA	ICGDSTECS	0.000884	95	YICGDSTEC	4.5e-05	95	ICGDSTECS	4.9e-05	95	ICGDSTECS	4.4e-05	95	ICGDSTECS	0.000286	86.13	ICGDSTECS	0.000144	94.18	ICGDSTECS	0.000744	94	ICGDSTECS	0.000744	94	ICGDSTECS	0.000183	95	ICGDSTECS	0.000108	95	0.0003	0
742	ICGDSTECSNLL	Consensus_1-1274	NA	GDSTECSNL	0.000284	95	DSTECSNLL	1.7e-05	95	DSTECSNLL	2.1e-05	95	GDSTECSNL	2.2e-05	95	DSTECSNLL	3.8e-05	95	ICGDSTECS	8e-06	95	ICGDSTECS	6.8e-05	95	ICGDSTECS	6.8e-05	95	ICGDSTECS	4.9e-05	95	ICGDSTECS	2.2e-05	95	0.0001	0
743	CGDSTECSNLLL	Consensus_1-1274	NA	STECSNLLL	0.000749	95	STECSNLLL	2.9e-05	95	STECSNLLL	2.2e-05	95	STECSNLLL	2.1e-05	95	DSTECSNLL	3.1e-05	95	STECSNLLL	6e-06	95	STECSNLLL	2.4e-05	95	STECSNLLL	2.4e-05	95	DSTECSNLL	2e-05	95	STECSNLLL	5.5e-05	95	0.0001	0
744	GDSTECSNLLLQ	Consensus_1-1274	NA	STECSNLLL	0.001754	95	STECSNLLL	0.000103	95	STECSNLLL	0.000101	95	STECSNLLL	8.9e-05	95	STECSNLLL	6.1e-05	95	STECSNLLL	4.2e-05	95	TECSNLLLQ	0.00013	95	TECSNLLLQ	0.00013	95	STECSNLLL	6.2e-05	95	STECSNLLL	0.000178	95	0.0003	0
745	DSTECSNLLLQY	Consensus_1-1274	NA	TECSNLLLQ	0.001487	95	STECSNLLL	7.5e-05	95	ECSNLLLQY	8.1e-05	95	TECSNLLLQ	8e-05	95	ECSNLLLQY	5.2e-05	95	STECSNLLL	3.3e-05	95	TECSNLLLQ	0.000116	95	TECSNLLLQ	0.000116	95	TECSNLLLQ	5.7e-05	95	STECSNLLL	8.1e-05	95	0.0002	0
746	STECSNLLLQYG	Consensus_1-1274	NA	TECSNLLLQ	0.000772	95	CSNLLLQYG	0.000127	95	CSNLLLQYG	8.3e-05	95	CSNLLLQYG	0.0001	95	ECSNLLLQY	3.4e-05	95	ECSNLLLQY	1.1e-05	95	CSNLLLQYG	0.000197	95	CSNLLLQYG	0.000197	95	CSNLLLQYG	7.9e-05	95	CSNLLLQYG	6e-05	95	0.0002	0
747	TECSNLLLQYGS	Consensus_1-1274	NA	SNLLLQYGS	0.000682	95	CSNLLLQYG	0.000152	95	CSNLLLQYG	9.3e-05	95	CSNLLLQYG	0.000113	95	ECSNLLLQY	1.9e-05	95	CSNLLLQYG	6e-06	95	CSNLLLQYG	0.000246	95	CSNLLLQYG	0.000246	95	CSNLLLQYG	9.4e-05	95	CSNLLLQYG	4.8e-05	95	0.0002	0
748	ECSNLLLQYGSF	Consensus_1-1274	NA	SNLLLQYGS	0.000564	95	NLLLQYGSF	0.000121	95	NLLLQYGSF	4.6e-05	95	CSNLLLQYG	8.2e-05	95	CSNLLLQYG	8e-06	95	CSNLLLQYG	4e-06	95	CSNLLLQYG	9.8e-05	95	CSNLLLQYG	9.8e-05	95	CSNLLLQYG	2.1e-05	95	NLLLQYGSF	4.7e-05	95	0.0001	0
749	CSNLLLQYGSFC	Consensus_1-1274	NA	SNLLLQYGS	0.00036	95	LLLQYGSFC	7.4e-05	95	LLLQYGSFC	4.2e-05	95	LLLQYGSFC	9.4e-05	95	LLLQYGSFC	1.3e-05	95	LLLQYGSFC	7e-06	95	LLLQYGSFC	3.3e-05	95	LLLQYGSFC	3.3e-05	95	LLLQYGSFC	2.4e-05	95	LLLQYGSFC	4.6e-05	95	0.0001	0
750	SNLLLQYGSFCT	Consensus_1-1274	NA	LLLQYGSFC	0.000762	95	LLQYGSFCT	0.029011	19.73	LLQYGSFCT	0.016291	30.94	LLQYGSFCT	0.003091	70.59	LLQYGSFCT	6.7e-05	95	LLQYGSFCT	6.7e-05	95	LLLQYGSFC	0.000266	95	LLLQYGSFC	0.000266	95	LLLQYGSFC	0.000282	95	LLQYGSFCT	0.00072	93.42	0.0051	0
751	NLLLQYGSFCTQ	Consensus_1-1274	NA	LLQYGSFCT	0.000912	95	LLQYGSFCT	0.08265	10.08	LLQYGSFCT	0.037695	18.32	LLQYGSFCT	0.007318	53.99	LLQYGSFCT	6.8e-05	95	LLQYGSFCT	9.2e-05	95	LLQYGSFCT	0.00022	95	LLQYGSFCT	0.00022	95	LLQYGSFCT	0.000219	95	LLQYGSFCT	0.001531	85.35	0.0131	0
752	LLLQYGSFCTQL	Consensus_1-1274	NA	LLQYGSFCT	0.000373	95	LLQYGSFCT	0.014054	29.33	LLQYGSFCT	0.006632	47.79	LLQYGSFCT	0.000741	91.77	LLQYGSFCT	2.5e-05	95	LLQYGSFCT	1.1e-05	95	LLQYGSFCT	4.4e-05	95	LLQYGSFCT	4.4e-05	95	QYGSFCTQL	0.000165	95	LLQYGSFCT	0.000281	95	0.0022	0
753	LLQYGSFCTQLN	Consensus_1-1274	NA	YGSFCTQLN	0.00082	95	LLQYGSFCT	0.000818	82.4	LLQYGSFCT	0.000494	92.04	YGSFCTQLN	0.000821	90.68	YGSFCTQLN	0.000108	95	YGSFCTQLN	0.000146	94.08	YGSFCTQLN	0.000163	95	YGSFCTQLN	0.000163	95	QYGSFCTQL	0.000888	89.98	YGSFCTQLN	0.000215	95	0.0005	0
754	LQYGSFCTQLNR	Consensus_1-1274	NA	YGSFCTQLN	0.001808	95	YGSFCTQLN	0.000476	89.7	YGSFCTQLN	0.000399	93.9	YGSFCTQLN	0.003599	67.78	YGSFCTQLN	0.000283	86.29	YGSFCTQLN	0.001298	61.47	YGSFCTQLN	0.000544	95	YGSFCTQLN	0.000544	95	YGSFCTQLN	0.002627	75.39	YGSFCTQLN	0.000941	91.02	0.0013	0
755	QYGSFCTQLNRA	Consensus_1-1274	NA	YGSFCTQLN	0.002134	94.17	YGSFCTQLN	0.000319	93.79	YGSFCTQLN	0.000296	95	YGSFCTQLN	0.002966	71.42	YGSFCTQLN	0.000125	95	YGSFCTQLN	0.000656	74.31	YGSFCTQLN	0.000484	95	YGSFCTQLN	0.000484	95	YGSFCTQLN	0.001435	84.46	YGSFCTQLN	0.000923	91.21	0.001	0
756	YGSFCTQLNRAL	Consensus_1-1274	NA	FCTQLNRAL	0.001988	94.74	FCTQLNRAL	0.000193	95	FCTQLNRAL	0.000334	95	FCTQLNRAL	0.001486	83.2	FCTQLNRAL	0.000526	75.77	FCTQLNRAL	0.000165	93.11	FCTQLNRAL	0.000443	95	FCTQLNRAL	0.000443	95	FCTQLNRAL	0.002938	73.62	FCTQLNRAL	0.001011	90.26	0.001	0
757	GSFCTQLNRALT	Consensus_1-1274	NA	FCTQLNRAL	0.002666	92.1	FCTQLNRAL	0.000552	87.98	FCTQLNRAL	0.000957	84.09	FCTQLNRAL	0.006292	56.94	FCTQLNRAL	0.000617	72.75	FCTQLNRAL	0.000561	77.14	FCTQLNRAL	0.000772	93.71	FCTQLNRAL	0.000772	93.71	FCTQLNRAL	0.007724	56.28	FCTQLNRAL	0.002145	80.33	0.0023	0
758	SFCTQLNRALTG	Consensus_1-1274	NA	CTQLNRALT	0.00299	90.84	CTQLNRALT	0.000381	92.16	FCTQLNRAL	0.000311	95	FCTQLNRAL	0.001787	80.28	FCTQLNRAL	0.000224	89.46	TQLNRALTG	0.000325	85.58	FCTQLNRAL	0.000546	95	FCTQLNRAL	0.000546	95	FCTQLNRAL	0.002968	73.46	FCTQLNRAL	0.000927	91.17	0.0011	0
759	FCTQLNRALTGI	Consensus_1-1274	NA	TQLNRALTG	0.001103	95	CTQLNRALT	0.000111	95	CTQLNRALT	6.7e-05	95	CTQLNRALT	0.000222	95	TQLNRALTG	3.2e-05	95	TQLNRALTG	0.000238	89.46	TQLNRALTG	0.000247	95	TQLNRALTG	0.000247	95	CTQLNRALT	0.000357	95	TQLNRALTG	0.000181	95	0.0003	0
760	CTQLNRALTGIA	Consensus_1-1274	NA	LNRALTGIA	0.002453	92.93	LNRALTGIA	0.000116	95	LNRALTGIA	9.4e-05	95	LNRALTGIA	0.000446	95	LNRALTGIA	3.8e-05	95	TQLNRALTG	0.000166	93.06	LNRALTGIA	0.000388	95	LNRALTGIA	0.000388	95	LNRALTGIA	0.000251	95	LNRALTGIA	0.000284	95	0.0005	0
761	TQLNRALTGIAV	Consensus_1-1274	NA	LNRALTGIA	0.008066	75.49	NRALTGIAV	0.000904	80.75	NRALTGIAV	0.001506	76.92	NRALTGIAV	0.003921	66.06	LNRALTGIA	0.000133	94.71	LNRALTGIA	0.00032	85.8	LNRALTGIA	0.002756	76.35	LNRALTGIA	0.002756	76.35	LNRALTGIA	0.001794	81.41	LNRALTGIA	0.002266	79.46	0.0024	0
762	QLNRALTGIAVE	Consensus_1-1274	NA	LNRALTGIA	0.004642	85.02	NRALTGIAV	0.001871	67.44	NRALTGIAV	0.00267	66.31	NRALTGIAV	0.006567	56.08	NRALTGIAV	0.000134	94.65	NRALTGIAV	0.000379	83.45	LNRALTGIA	0.002119	81.21	LNRALTGIA	0.002119	81.21	NRALTGIAV	0.00167	82.46	NRALTGIAV	0.003159	73.69	0.0025	0
763	LNRALTGIAVEQ	Consensus_1-1274	NA	NRALTGIAV	0.001445	95	NRALTGIAV	0.000535	88.36	NRALTGIAV	0.000907	84.8	NRALTGIAV	0.00386	66.39	RALTGIAVE	7.5e-05	95	RALTGIAVE	0.000223	90.15	RALTGIAVE	0.0007	94.45	RALTGIAVE	0.0007	94.45	NRALTGIAV	0.000603	93.5	NRALTGIAV	0.001372	86.84	0.001	0
764	NRALTGIAVEQD	Consensus_1-1274	NA	LTGIAVEQD	0.027731	48.67	LTGIAVEQD	0.001007	78.98	LTGIAVEQD	0.001168	81.08	LTGIAVEQD	0.001287	85.16	LTGIAVEQD	0.001012	62.48	LTGIAVEQD	0.000574	76.73	LTGIAVEQD	0.011973	40.14	LTGIAVEQD	0.011973	40.14	LTGIAVEQD	0.001494	83.96	LTGIAVEQD	0.001386	86.71	0.006	0
765	RALTGIAVEQDK	Consensus_1-1274	NA	LTGIAVEQD	0.045234	37.29	LTGIAVEQD	0.002055	65.47	LTGIAVEQD	0.002762	65.59	LTGIAVEQD	0.002734	72.95	LTGIAVEQD	0.001339	56.51	LTGIAVEQD	0.001579	57.74	LTGIAVEQD	0.033445	18.19	LTGIAVEQD	0.033445	18.19	LTGIAVEQD	0.002145	78.72	LTGIAVEQD	0.002781	75.98	0.0128	0
766	ALTGIAVEQDKN	Consensus_1-1274	NA	LTGIAVEQD	0.016438	60.78	LTGIAVEQD	0.000825	82.27	LTGIAVEQD	0.000785	86.83	LTGIAVEQD	0.001066	87.73	LTGIAVEQD	0.000631	72.31	LTGIAVEQD	0.000419	81.93	LTGIAVEQD	0.010537	43.46	LTGIAVEQD	0.010537	43.46	LTGIAVEQD	0.001159	87.19	LTGIAVEQD	0.001041	89.94	0.0043	0
767	LTGIAVEQDKNT	Consensus_1-1274	NA	IAVEQDKNT	0.00841	74.68	IAVEQDKNT	0.002482	61.68	IAVEQDKNT	0.002698	66.09	IAVEQDKNT	0.002365	75.49	IAVEQDKNT	0.000661	71.36	IAVEQDKNT	0.000321	85.76	IAVEQDKNT	0.006895	54.61	IAVEQDKNT	0.006895	54.61	IAVEQDKNT	0.001054	88.27	IAVEQDKNT	0.003723	70.53	0.0036	0
768	TGIAVEQDKNTQ	Consensus_1-1274	NA	IAVEQDKNT	0.01554	62.06	IAVEQDKNT	0.012248	31.44	IAVEQDKNT	0.012541	35.61	IAVEQDKNT	0.011736	44.93	IAVEQDKNT	0.001218	58.53	IAVEQDKNT	0.001225	62.62	IAVEQDKNT	0.020811	27.2	IAVEQDKNT	0.020811	27.2	IAVEQDKNT	0.004567	65.9	IAVEQDKNT	0.020254	35.71	0.0121	0
769	GIAVEQDKNTQE	Consensus_1-1274	NA	VEQDKNTQE	0.027183	49.14	IAVEQDKNT	0.004615	48.95	IAVEQDKNT	0.007899	44.38	IAVEQDKNT	0.006948	54.91	VEQDKNTQE	0.027744	11.28	VEQDKNTQE	0.003912	40.47	IAVEQDKNT	0.016668	32.03	IAVEQDKNT	0.016668	32.03	VEQDKNTQE	0.004038	68.16	IAVEQDKNT	0.011322	47.27	0.0127	0
770	IAVEQDKNTQEV	Consensus_1-1274	NA	VEQDKNTQE	0.030616	46.34	VEQDKNTQE	0.00213	64.73	VEQDKNTQE	0.00403	58.12	VEQDKNTQE	0.001059	87.81	VEQDKNTQE	0.03272	10.15	VEQDKNTQE	0.004332	38.66	VEQDKNTQE	0.009266	46.8	VEQDKNTQE	0.009266	46.8	VEQDKNTQE	0.003555	70.28	VEQDKNTQE	0.006408	59.3	0.0103	0
771	AVEQDKNTQEVF	Consensus_1-1274	NA	VEQDKNTQE	0.010874	69.59	VEQDKNTQE	0.000798	82.79	VEQDKNTQE	0.002058	71.31	VEQDKNTQE	0.000445	95	VEQDKNTQE	0.007088	25.61	VEQDKNTQE	0.002429	49.18	VEQDKNTQE	0.003498	71.37	VEQDKNTQE	0.003498	71.37	VEQDKNTQE	0.001346	85.26	VEQDKNTQE	0.0022	79.91	0.0034	0
772	VEQDKNTQEVFA	Consensus_1-1274	NA	DKNTQEVFA	0.001439	95	QDKNTQEVF	0.000105	95	DKNTQEVFA	0.000137	95	DKNTQEVFA	0.000118	95	QDKNTQEVF	0.00048	77.54	QDKNTQEVF	6.9e-05	95	DKNTQEVFA	0.000253	95	DKNTQEVFA	0.000253	95	VEQDKNTQE	0.0002	95	DKNTQEVFA	0.000288	95	0.0003	0
773	EQDKNTQEVFAQ	Consensus_1-1274	NA	KNTQEVFAQ	0.001535	95	KNTQEVFAQ	0.000148	95	DKNTQEVFA	0.000197	95	KNTQEVFAQ	0.000221	95	QDKNTQEVF	0.000202	90.7	KNTQEVFAQ	9.8e-05	95	KNTQEVFAQ	0.002473	78.45	KNTQEVFAQ	0.002473	78.45	KNTQEVFAQ	0.000221	95	KNTQEVFAQ	0.000415	95	0.0008	0
774	QDKNTQEVFAQV	Consensus_1-1274	NA	KNTQEVFAQ	0.001452	95	NTQEVFAQV	0.000608	86.7	NTQEVFAQV	0.000263	95	KNTQEVFAQ	0.000367	95	KNTQEVFAQ	8.7e-05	95	KNTQEVFAQ	6.4e-05	95	KNTQEVFAQ	0.002846	75.69	KNTQEVFAQ	0.002846	75.69	KNTQEVFAQ	0.00033	95	KNTQEVFAQ	0.000434	95	0.0009	0
775	DKNTQEVFAQVK	Consensus_1-1274	NA	TQEVFAQVK	0.002281	93.6	NTQEVFAQV	0.000795	82.85	NTQEVFAQV	0.000512	91.69	NTQEVFAQV	0.0006	93.68	NTQEVFAQV	6.7e-05	95	KNTQEVFAQ	7.8e-05	95	KNTQEVFAQ	0.001809	83.8	KNTQEVFAQ	0.001809	83.8	TQEVFAQVK	0.002873	73.98	TQEVFAQVK	0.000826	92.27	0.0012	0
776	KNTQEVFAQVKQ	Consensus_1-1274	NA	QEVFAQVKQ	0.002129	94.19	QEVFAQVKQ	0.001798	68.22	QEVFAQVKQ	0.001912	72.69	QEVFAQVKQ	0.001228	85.85	QEVFAQVKQ	4.9e-05	95	TQEVFAQVK	6.3e-05	95	QEVFAQVKQ	0.001188	89.48	QEVFAQVKQ	0.001188	89.48	TQEVFAQVK	0.004197	67.48	TQEVFAQVK	0.001503	85.61	0.0015	0
777	NTQEVFAQVKQI	Consensus_1-1274	NA	QEVFAQVKQ	0.002448	92.95	QEVFAQVKQ	0.001345	73.83	QEVFAQVKQ	0.001274	79.65	QEVFAQVKQ	0.001332	84.7	EVFAQVKQI	0.0001	95	EVFAQVKQI	0.000112	95	QEVFAQVKQ	0.000886	92.54	QEVFAQVKQ	0.000886	92.54	TQEVFAQVK	0.001435	84.46	QEVFAQVKQ	0.001106	89.33	0.0011	0
778	TQEVFAQVKQIY	Consensus_1-1274	NA	VFAQVKQIY	0.270967	6.1	VFAQVKQIY	0.006126	43.39	VFAQVKQIY	0.005091	53.27	VFAQVKQIY	0.004858	61.92	VFAQVKQIY	0.001454	54.68	VFAQVKQIY	0.000405	82.46	VFAQVKQIY	0.015949	33.11	VFAQVKQIY	0.015949	33.11	VFAQVKQIY	0.006784	58.66	VFAQVKQIY	0.02072	35.29	0.0348	0
779	QEVFAQVKQIYK	Consensus_1-1274	NA	VFAQVKQIY	0.3897	3.12	VFAQVKQIY	0.011845	31.96	VFAQVKQIY	0.010159	39.5	FAQVKQIYK	0.027616	30.69	VFAQVKQIY	0.003691	36.19	VFAQVKQIY	0.00409	39.68	VFAQVKQIY	0.032852	18.47	VFAQVKQIY	0.032852	18.47	FAQVKQIYK	0.201955	7.43	VFAQVKQIY	0.060103	17.87	0.0775	1
780	EVFAQVKQIYKT	Consensus_1-1274	NA	VFAQVKQIY	0.140731	14.41	VFAQVKQIY	0.005925	44.04	VFAQVKQIY	0.004865	54.15	FAQVKQIYK	0.032152	28.43	FAQVKQIYK	0.001186	59.06	FAQVKQIYK	0.002873	46.05	VFAQVKQIY	0.013944	36.35	VFAQVKQIY	0.013944	36.35	FAQVKQIYK	0.304253	4.5	VFAQVKQIY	0.026903	30.56	0.0547	1
781	VFAQVKQIYKTP	Consensus_1-1274	NA	FAQVKQIYK	0.005843	81.36	FAQVKQIYK	0.000831	82.15	FAQVKQIYK	0.00137	78.52	FAQVKQIYK	0.007313	54	FAQVKQIYK	0.000277	86.61	FAQVKQIYK	0.000901	68.48	VFAQVKQIY	0.0024	78.99	VFAQVKQIY	0.0024	78.99	FAQVKQIYK	0.140992	10.77	FAQVKQIYK	0.005028	64.4	0.0167	0
782	FAQVKQIYKTPP	Consensus_1-1274	NA	VKQIYKTPP	0.017212	59.72	VKQIYKTPP	0.000577	87.41	VKQIYKTPP	0.000524	91.45	VKQIYKTPP	0.000921	89.42	VKQIYKTPP	4.6e-05	95	VKQIYKTPP	0.000105	95	VKQIYKTPP	0.001069	90.66	VKQIYKTPP	0.001069	90.66	FAQVKQIYK	0.002694	74.95	VKQIYKTPP	0.000806	92.48	0.0025	0
783	AQVKQIYKTPPI	Consensus_1-1274	NA	VKQIYKTPP	0.034639	43.41	KQIYKTPPI	0.0423	15.72	KQIYKTPPI	0.047659	15.51	KQIYKTPPI	0.017371	38.12	KQIYKTPPI	0.000465	78.12	KQIYKTPPI	0.000355	84.36	VKQIYKTPP	0.002581	77.65	VKQIYKTPP	0.002581	77.65	KQIYKTPPI	0.006357	59.74	KQIYKTPPI	0.007017	57.42	0.0161	0
784	QVKQIYKTPPIK	Consensus_1-1274	NA	KQIYKTPPI	0.021619	54.5	KQIYKTPPI	0.083948	9.96	KQIYKTPPI	0.090824	9.17	KQIYKTPPI	0.031258	28.84	KQIYKTPPI	0.000557	74.65	KQIYKTPPI	0.000531	78.08	KQIYKTPPI	0.005257	61.6	KQIYKTPPI	0.005257	61.6	KQIYKTPPI	0.013126	46.22	KQIYKTPPI	0.019603	36.31	0.0272	0
785	VKQIYKTPPIKD	Consensus_1-1274	NA	IYKTPPIKD	0.10917	18.68	KQIYKTPPI	0.046951	14.72	KQIYKTPPI	0.054306	14.06	KQIYKTPPI	0.020283	35.54	IYKTPPIKD	0.004455	32.87	IYKTPPIKD	0.012208	22.61	IYKTPPIKD	0.014159	35.97	IYKTPPIKD	0.014159	35.97	QIYKTPPIK	0.018822	39.76	IYKTPPIKD	0.021462	34.66	0.0316	0
786	KQIYKTPPIKDF	Consensus_1-1274	NA	IYKTPPIKD	0.118481	17.2	KQIYKTPPI	0.004704	48.59	IYKTPPIKD	0.005342	52.29	IYKTPPIKD	0.009241	49.35	IYKTPPIKD	0.004507	32.69	IYKTPPIKD	0.014892	20.09	IYKTPPIKD	0.01697	31.64	IYKTPPIKD	0.01697	31.64	IYKTPPIKD	0.012955	46.47	IYKTPPIKD	0.016674	39.42	0.0221	0
787	QIYKTPPIKDFG	Consensus_1-1274	NA	IYKTPPIKD	0.039483	40.43	IYKTPPIKD	0.000567	87.64	IYKTPPIKD	0.001659	75.12	IYKTPPIKD	0.002019	78.33	IYKTPPIKD	0.001367	56.04	IYKTPPIKD	0.005744	33.81	IYKTPPIKD	0.00484	63.68	IYKTPPIKD	0.00484	63.68	IYKTPPIKD	0.004914	64.54	IYKTPPIKD	0.005843	61.29	0.0071	0
788	IYKTPPIKDFGG	Consensus_1-1274	NA	IYKTPPIKD	0.001865	95	YKTPPIKDF	6.7e-05	95	YKTPPIKDF	8.6e-05	95	YKTPPIKDF	0.000189	95	YKTPPIKDF	0.0003	85.38	YKTPPIKDF	0.000149	93.93	IYKTPPIKD	0.000363	95	IYKTPPIKD	0.000363	95	YKTPPIKDF	0.000407	95	IYKTPPIKD	0.000327	95	0.0004	0
789	YKTPPIKDFGGF	Consensus_1-1274	NA	TPPIKDFGG	0.000251	95	TPPIKDFGG	4.1e-05	95	TPPIKDFGG	4.1e-05	95	TPPIKDFGG	8e-05	95	YKTPPIKDF	2.1e-05	95	TPPIKDFGG	1.1e-05	95	TPPIKDFGG	7.2e-05	95	TPPIKDFGG	7.2e-05	95	YKTPPIKDF	4.4e-05	95	TPPIKDFGG	5.9e-05	95	0.0001	0
790	KTPPIKDFGGFN	Consensus_1-1274	NA	PIKDFGGFN	0.000383	95	PIKDFGGFN	5e-05	95	PIKDFGGFN	5.1e-05	95	TPPIKDFGG	6e-05	95	PIKDFGGFN	0.000183	91.8	PIKDFGGFN	0.000124	95	PIKDFGGFN	0.000127	95	PIKDFGGFN	0.000127	95	PIKDFGGFN	7.9e-05	95	PIKDFGGFN	9.9e-05	95	0.0001	0
791	TPPIKDFGGFNF	Consensus_1-1274	NA	IKDFGGFNF	0.014118	64.09	IKDFGGFNF	0.216948	4.63	IKDFGGFNF	0.178485	4.71	IKDFGGFNF	0.038694	25.82	IKDFGGFNF	0.001769	50.6	PIKDFGGFN	0.000158	93.47	IKDFGGFNF	0.001279	88.63	IKDFGGFNF	0.001279	88.63	IKDFGGFNF	0.004267	67.18	IKDFGGFNF	0.067705	16.33	0.0525	2
792	PPIKDFGGFNFS	Consensus_1-1274	NA	IKDFGGFNF	0.018177	58.55	IKDFGGFNF	0.421126	2.2	IKDFGGFNF	0.306439	2.34	IKDFGGFNF	0.114928	13.07	IKDFGGFNF	0.002281	45.42	IKDFGGFNF	0.000151	93.83	IKDFGGFNF	0.003287	72.74	IKDFGGFNF	0.003287	72.74	IKDFGGFNF	0.007551	56.72	IKDFGGFNF	0.161906	7.19	0.1039	2
793	PIKDFGGFNFSQ	Consensus_1-1274	NA	IKDFGGFNF	0.005381	82.77	IKDFGGFNF	0.175974	5.61	IKDFGGFNF	0.124243	6.86	IKDFGGFNF	0.03167	28.65	IKDFGGFNF	0.00052	76	IKDFGGFNF	4.9e-05	95	IKDFGGFNF	0.000751	93.93	IKDFGGFNF	0.000751	93.93	IKDFGGFNF	0.001986	79.82	IKDFGGFNF	0.057629	18.44	0.0399	0
794	IKDFGGFNFSQI	Consensus_1-1274	NA	FGGFNFSQI	0.001494	95	FGGFNFSQI	0.00185	67.66	FGGFNFSQI	0.004424	56.13	FGGFNFSQI	0.002122	77.48	FGGFNFSQI	0.000173	92.38	FGGFNFSQI	0.000127	95	FGGFNFSQI	0.000246	95	FGGFNFSQI	0.000246	95	FGGFNFSQI	0.000635	93.11	FGGFNFSQI	0.001194	88.51	0.0013	0
795	KDFGGFNFSQIL	Consensus_1-1274	NA	FGGFNFSQI	0.00197	94.81	FGGFNFSQI	0.00142	72.83	FGGFNFSQI	0.002675	66.27	FGGFNFSQI	0.001946	78.93	FGGFNFSQI	0.000228	89.25	FGGFNFSQI	0.000218	90.41	FGGFNFSQI	0.000264	95	FGGFNFSQI	0.000264	95	FGGFNFSQI	0.000686	92.48	FGGFNFSQI	0.001008	90.29	0.0011	0
796	DFGGFNFSQILP	Consensus_1-1274	NA	GGFNFSQIL	0.001155	95	FGGFNFSQI	0.000603	86.82	FGGFNFSQI	0.000907	84.8	FGGFNFSQI	0.000609	93.56	GGFNFSQIL	0.000173	92.38	GGFNFSQIL	0.000186	92.04	FGGFNFSQI	0.000184	95	FGGFNFSQI	0.000184	95	FGGFNFSQI	0.000229	95	FGGFNFSQI	0.000325	95	0.0005	0
797	FGGFNFSQILPD	Consensus_1-1274	NA	FNFSQILPD	0.021138	54.97	FNFSQILPD	0.000314	93.92	FNFSQILPD	0.000384	94.2	FNFSQILPD	0.0032	69.9	FNFSQILPD	0.005734	28.75	FNFSQILPD	0.00763	29.29	FNFSQILPD	0.003456	71.65	FNFSQILPD	0.003456	71.65	FNFSQILPD	0.00316	72.42	FNFSQILPD	0.000437	95	0.0049	0
798	GGFNFSQILPDP	Consensus_1-1274	NA	FNFSQILPD	0.056932	32.03	FNFSQILPD	0.000433	90.79	FNFSQILPD	0.000798	86.61	FNFSQILPD	0.010503	46.99	FNFSQILPD	0.012526	18.4	FNFSQILPD	0.02945	12.9	FNFSQILPD	0.014718	34.99	FNFSQILPD	0.014718	34.99	FNFSQILPD	0.013432	45.8	FNFSQILPD	0.001448	86.13	0.0155	0
799	GFNFSQILPDPS	Consensus_1-1274	NA	FNFSQILPD	0.020921	55.23	FSQILPDPS	0.000452	90.29	FNFSQILPD	0.000463	92.65	FNFSQILPD	0.004164	64.82	FNFSQILPD	0.004401	33.08	FNFSQILPD	0.009497	26.07	FSQILPDPS	0.03844	15.92	FSQILPDPS	0.03844	15.92	FSQILPDPS	0.006419	59.59	FSQILPDPS	0.00124	88.08	0.0124	0
800	FNFSQILPDPSK	Consensus_1-1274	NA	FSQILPDPS	0.004635	85.05	FSQILPDPS	0.000697	84.73	FSQILPDPS	0.000486	92.2	FSQILPDPS	0.00616	57.36	FSQILPDPS	0.0015	54.08	FSQILPDPS	0.003549	42.17	FSQILPDPS	0.081808	7.3	FSQILPDPS	0.081808	7.3	FSQILPDPS	0.016994	41.55	FSQILPDPS	0.002231	79.7	0.02	0
801	NFSQILPDPSKP	Consensus_1-1274	NA	FSQILPDPS	0.004026	87.16	FSQILPDPS	0.000555	87.91	SQILPDPSK	0.000548	90.98	FSQILPDPS	0.004079	65.22	FSQILPDPS	0.000762	68.46	FSQILPDPS	0.002801	46.54	FSQILPDPS	0.058308	10.59	FSQILPDPS	0.058308	10.59	FSQILPDPS	0.012195	47.61	FSQILPDPS	0.001873	82.53	0.0143	0
802	FSQILPDPSKPS	Consensus_1-1274	NA	ILPDPSKPS	0.079659	24.88	ILPDPSKPS	0.007936	38.79	ILPDPSKPS	0.009074	41.66	ILPDPSKPS	0.004878	61.84	ILPDPSKPS	0.185155	3.07	ILPDPSKPS	0.027296	13.64	ILPDPSKPS	0.016567	32.19	ILPDPSKPS	0.016567	32.19	ILPDPSKPS	0.019167	39.43	ILPDPSKPS	0.034718	26.15	0.0401	1
803	SQILPDPSKPSK	Consensus_1-1274	NA	ILPDPSKPS	0.15946	12.53	ILPDPSKPS	0.049091	14.3	ILPDPSKPS	0.041631	17.04	ILPDPSKPS	0.034776	27.31	ILPDPSKPS	0.35311	1.58	ILPDPSKPS	0.121232	3.94	ILPDPSKPS	0.059063	10.45	ILPDPSKPS	0.059063	10.45	ILPDPSKPS	0.07701	17.66	ILPDPSKPS	0.156131	7.48	0.1111	2
804	QILPDPSKPSKR	Consensus_1-1274	NA	ILPDPSKPS	0.098649	20.61	ILPDPSKPS	0.027061	20.5	ILPDPSKPS	0.019979	27.51	ILPDPSKPS	0.018177	37.38	ILPDPSKPS	0.172839	3.26	ILPDPSKPS	0.067916	6.69	ILPDPSKPS	0.034459	17.7	ILPDPSKPS	0.034459	17.7	ILPDPSKPS	0.049133	23.87	ILPDPSKPS	0.099837	11.77	0.0623	1
805	ILPDPSKPSKRS	Consensus_1-1274	NA	ILPDPSKPS	0.004426	85.77	ILPDPSKPS	0.000225	95	ILPDPSKPS	0.00041	93.69	ILPDPSKPS	0.000261	95	ILPDPSKPS	0.001287	57.37	ILPDPSKPS	0.000657	74.29	ILPDPSKPS	0.000832	93.1	ILPDPSKPS	0.000832	93.1	PDPSKPSKR	0.001153	87.25	ILPDPSKPS	0.001545	85.22	0.0012	0
806	LPDPSKPSKRSF	Consensus_1-1274	NA	PDPSKPSKR	0.000203	95	PDPSKPSKR	7.3e-05	95	PDPSKPSKR	5.2e-05	95	PDPSKPSKR	8.1e-05	95	PDPSKPSKR	2.6e-05	95	PDPSKPSKR	2.3e-05	95	PDPSKPSKR	6e-05	95	PDPSKPSKR	6e-05	95	PDPSKPSKR	0.000323	95	PDPSKPSKR	0.000129	95	0.0001	0
807	PDPSKPSKRSFI	Consensus_1-1274	NA	SKPSKRSFI	0.00345	89.15	SKPSKRSFI	0.000131	95	SKPSKRSFI	0.000125	95	SKPSKRSFI	6.5e-05	95	SKPSKRSFI	6.7e-05	95	SKPSKRSFI	2.8e-05	95	SKPSKRSFI	0.000136	95	SKPSKRSFI	0.000136	95	SKPSKRSFI	0.00023	95	SKPSKRSFI	0.001029	90.07	0.0005	0
808	DPSKPSKRSFIE	Consensus_1-1274	NA	SKPSKRSFI	0.004194	86.57	SKPSKRSFI	0.000134	95	SKPSKRSFI	0.000131	95	SKPSKRSFI	9e-05	95	SKPSKRSFI	8.3e-05	95	SKPSKRSFI	4e-05	95	SKPSKRSFI	0.000248	95	SKPSKRSFI	0.000248	95	SKPSKRSFI	0.000238	95	SKPSKRSFI	0.000829	92.23	0.0006	0
809	PSKPSKRSFIED	Consensus_1-1274	NA	SKPSKRSFI	0.002108	94.27	PSKRSFIED	0.000149	95	PSKRSFIED	0.000259	95	SKPSKRSFI	6.9e-05	95	SKPSKRSFI	4.2e-05	95	PSKRSFIED	5.2e-05	95	SKPSKRSFI	0.000239	95	SKPSKRSFI	0.000239	95	SKPSKRSFI	0.000221	95	SKPSKRSFI	0.000187	95	0.0004	0
810	SKPSKRSFIEDL	Consensus_1-1274	NA	SKRSFIEDL	0.000981	95	PSKRSFIED	0.000139	95	PSKRSFIED	0.000223	95	SKRSFIEDL	6.4e-05	95	SKRSFIEDL	5.3e-05	95	PSKRSFIED	4.1e-05	95	SKRSFIEDL	0.000195	95	SKRSFIEDL	0.000195	95	SKRSFIEDL	5.6e-05	95	SKRSFIEDL	8.1e-05	95	0.0002	0
811	KPSKRSFIEDLL	Consensus_1-1274	NA	SKRSFIEDL	0.001451	95	KRSFIEDLL	0.000874	81.33	KRSFIEDLL	0.002138	70.55	KRSFIEDLL	0.00205	78.08	KRSFIEDLL	0.000159	93.2	KRSFIEDLL	4.5e-05	95	KRSFIEDLL	0.000867	92.74	KRSFIEDLL	0.000867	92.74	KRSFIEDLL	0.001008	88.74	KRSFIEDLL	0.000653	94.14	0.001	0
812	PSKRSFIEDLLF	Consensus_1-1274	NA	RSFIEDLLF	0.002194	93.94	KRSFIEDLL	0.000798	82.79	KRSFIEDLL	0.001848	73.3	KRSFIEDLL	0.00246	74.76	RSFIEDLLF	0.000438	79.15	RSFIEDLLF	5.7e-05	95	RSFIEDLLF	0.001523	86.34	RSFIEDLLF	0.001523	86.34	KRSFIEDLL	0.000681	92.54	KRSFIEDLL	0.000695	93.69	0.0012	0
813	SKRSFIEDLLFN	Consensus_1-1274	NA	RSFIEDLLF	0.002112	94.26	KRSFIEDLL	0.000411	91.37	RSFIEDLLF	0.000897	84.94	KRSFIEDLL	0.001431	83.74	RSFIEDLLF	0.00048	77.54	RSFIEDLLF	5.7e-05	95	RSFIEDLLF	0.00125	88.9	RSFIEDLLF	0.00125	88.9	RSFIEDLLF	0.000508	94.68	RSFIEDLLF	0.000435	95	0.0009	0
814	KRSFIEDLLFNK	Consensus_1-1274	NA	FIEDLLFNK	0.00556	82.22	RSFIEDLLF	0.000277	94.89	RSFIEDLLF	0.000498	91.96	FIEDLLFNK	0.000655	92.93	FIEDLLFNK	0.013489	17.61	FIEDLLFNK	0.000972	67.04	FIEDLLFNK	0.002053	81.76	FIEDLLFNK	0.002053	81.76	FIEDLLFNK	0.003188	72.27	FIEDLLFNK	0.001443	86.17	0.003	0
815	RSFIEDLLFNKV	Consensus_1-1274	NA	FIEDLLFNK	0.009905	71.55	IEDLLFNKV	0.001335	73.97	IEDLLFNKV	0.00191	72.71	IEDLLFNKV	0.001897	79.33	FIEDLLFNK	0.01009	20.88	FIEDLLFNK	0.000757	71.75	IEDLLFNKV	0.004348	66.31	IEDLLFNKV	0.004348	66.31	FIEDLLFNK	0.002582	75.7	FIEDLLFNK	0.001324	87.29	0.0038	0
816	SFIEDLLFNKVT	Consensus_1-1274	NA	IEDLLFNKV	0.005888	81.22	IEDLLFNKV	0.001475	72.09	IEDLLFNKV	0.002188	70.08	IEDLLFNKV	0.001898	79.33	FIEDLLFNK	0.003139	39.24	FIEDLLFNK	0.000241	89.33	IEDLLFNKV	0.002414	78.88	IEDLLFNKV	0.002414	78.88	FIEDLLFNK	0.000404	95	IEDLLFNKV	0.00051	95	0.0021	0
817	FIEDLLFNKVTL	Consensus_1-1274	NA	IEDLLFNKV	0.001283	95	DLLFNKVTL	0.000664	85.43	DLLFNKVTL	0.001093	82.15	DLLFNKVTL	0.000739	91.79	FIEDLLFNK	0.000131	94.83	EDLLFNKVT	1.7e-05	95	IEDLLFNKV	0.000267	95	IEDLLFNKV	0.000267	95	DLLFNKVTL	9.9e-05	95	DLLFNKVTL	0.000417	95	0.0005	0
818	IEDLLFNKVTLA	Consensus_1-1274	NA	LLFNKVTLA	0.073393	26.63	LLFNKVTLA	0.002182	64.28	LLFNKVTLA	0.005531	51.55	LLFNKVTLA	0.002612	73.76	LLFNKVTLA	0.002584	42.94	LLFNKVTLA	0.086794	5.41	LLFNKVTLA	0.006489	56.23	LLFNKVTLA	0.006489	56.23	LLFNKVTLA	0.001583	83.2	LLFNKVTLA	0.004688	65.87	0.0192	0
819	EDLLFNKVTLAD	Consensus_1-1274	NA	LLFNKVTLA	0.145562	13.88	LLFNKVTLA	0.004138	51.22	LLFNKVTLA	0.00783	44.55	LLFNKVTLA	0.005908	58.15	LLFNKVTLA	0.007515	24.74	LLFNKVTLA	0.339596	1.22	LLFNKVTLA	0.020999	27	LLFNKVTLA	0.020999	27	LLFNKVTLA	0.006066	60.64	LLFNKVTLA	0.010162	49.5	0.0569	1
820	DLLFNKVTLADA	Consensus_1-1274	NA	LLFNKVTLA	0.06429	29.41	LFNKVTLAD	0.00276	59.42	LLFNKVTLA	0.003548	60.66	LFNKVTLAD	0.005126	60.81	LLFNKVTLA	0.001616	52.58	LLFNKVTLA	0.128282	3.72	LLFNKVTLA	0.014167	35.95	LLFNKVTLA	0.014167	35.95	LLFNKVTLA	0.003339	71.45	LLFNKVTLA	0.004914	64.84	0.0242	1
821	LLFNKVTLADAG	Consensus_1-1274	NA	LFNKVTLAD	0.009081	73.28	LFNKVTLAD	0.000906	80.71	LFNKVTLAD	0.000563	90.69	FNKVTLADA	0.002656	73.47	FNKVTLADA	0.000194	91.16	LLFNKVTLA	0.002018	52.97	FNKVTLADA	0.004671	64.52	FNKVTLADA	0.004671	64.52	FNKVTLADA	0.001243	86.32	LFNKVTLAD	0.000657	94.1	0.0027	0
822	LFNKVTLADAGF	Consensus_1-1274	NA	NKVTLADAG	0.003546	88.82	KVTLADAGF	0.000344	93.13	NKVTLADAG	0.000234	95	FNKVTLADA	0.00094	89.2	KVTLADAGF	0.000195	91.1	FNKVTLADA	0.000233	89.69	NKVTLADAG	0.002655	77.1	NKVTLADAG	0.002655	77.1	FNKVTLADA	0.000651	92.91	NKVTLADAG	0.000348	95	0.0012	0
823	FNKVTLADAGFI	Consensus_1-1274	NA	VTLADAGFI	0.007822	76.11	VTLADAGFI	0.000521	88.68	VTLADAGFI	0.001197	80.67	VTLADAGFI	0.001271	85.35	VTLADAGFI	0.000624	72.53	VTLADAGFI	0.000614	75.47	VTLADAGFI	0.001312	88.32	VTLADAGFI	0.001312	88.32	VTLADAGFI	0.001672	82.44	VTLADAGFI	0.001088	89.5	0.0017	0
824	NKVTLADAGFIK	Consensus_1-1274	NA	VTLADAGFI	0.024699	51.46	VTLADAGFI	0.002739	59.56	VTLADAGFI	0.005105	53.21	VTLADAGFI	0.00907	49.71	TLADAGFIK	0.002713	42.01	VTLADAGFI	0.002282	50.46	VTLADAGFI	0.00208	81.53	VTLADAGFI	0.00208	81.53	VTLADAGFI	0.013585	45.59	VTLADAGFI	0.006166	60.06	0.0071	0
825	KVTLADAGFIKQ	Consensus_1-1274	NA	VTLADAGFI	0.0105	70.3	LADAGFIKQ	0.001381	73.35	VTLADAGFI	0.002574	67.06	VTLADAGFI	0.004073	65.26	TLADAGFIK	0.002191	46.21	VTLADAGFI	0.000802	70.61	VTLADAGFI	0.001456	86.97	VTLADAGFI	0.001456	86.97	TLADAGFIK	0.009439	52.58	VTLADAGFI	0.003899	69.62	0.0038	0
826	VTLADAGFIKQY	Consensus_1-1274	NA	LADAGFIKQ	0.003222	89.94	LADAGFIKQ	0.000677	85.14	LADAGFIKQ	0.001337	78.91	LADAGFIKQ	0.001047	87.95	TLADAGFIK	0.00049	77.15	LADAGFIKQ	9.4e-05	95	LADAGFIKQ	0.000609	95	LADAGFIKQ	0.000609	95	TLADAGFIK	0.001626	82.84	TLADAGFIK	0.000599	94.73	0.001	0
827	TLADAGFIKQYG	Consensus_1-1274	NA	LADAGFIKQ	0.002151	94.11	DAGFIKQYG	0.000616	86.52	LADAGFIKQ	0.000791	86.73	LADAGFIKQ	0.00095	89.08	TLADAGFIK	6.7e-05	95	LADAGFIKQ	6e-05	95	DAGFIKQYG	0.000551	95	DAGFIKQYG	0.000551	95	LADAGFIKQ	0.000293	95	DAGFIKQYG	0.000678	93.87	0.0007	0
828	LADAGFIKQYGD	Consensus_1-1274	NA	AGFIKQYGD	0.00137	95	DAGFIKQYG	0.000884	81.13	DAGFIKQYG	0.000606	89.86	DAGFIKQYG	0.000625	93.34	DAGFIKQYG	3.4e-05	95	DAGFIKQYG	3.6e-05	95	DAGFIKQYG	0.000668	94.78	DAGFIKQYG	0.000668	94.78	DAGFIKQYG	0.000243	95	DAGFIKQYG	0.000701	93.62	0.0006	0
829	ADAGFIKQYGDC	Consensus_1-1274	NA	AGFIKQYGD	0.000726	95	DAGFIKQYG	0.000182	95	AGFIKQYGD	0.000278	95	AGFIKQYGD	0.000153	95	AGFIKQYGD	2.1e-05	95	DAGFIKQYG	1.4e-05	95	DAGFIKQYG	0.00023	95	DAGFIKQYG	0.00023	95	DAGFIKQYG	0.000123	95	DAGFIKQYG	0.000145	95	0.0002	0
830	DAGFIKQYGDCL	Consensus_1-1274	NA	FIKQYGDCL	0.001778	95	FIKQYGDCL	0.000266	95	FIKQYGDCL	0.001617	75.61	FIKQYGDCL	0.000764	91.45	FIKQYGDCL	0.002092	47.15	FIKQYGDCL	0.000257	88.62	FIKQYGDCL	0.001683	84.86	FIKQYGDCL	0.001683	84.86	FIKQYGDCL	0.001463	84.22	FIKQYGDCL	0.000595	94.77	0.0012	0
831	AGFIKQYGDCLG	Consensus_1-1274	NA	IKQYGDCLG	0.007959	75.76	IKQYGDCLG	0.067833	11.52	IKQYGDCLG	0.041294	17.15	IKQYGDCLG	0.010741	46.59	FIKQYGDCL	0.002166	46.44	FIKQYGDCL	0.000562	77.11	FIKQYGDCL	0.003987	68.4	FIKQYGDCL	0.003987	68.4	FIKQYGDCL	0.003883	68.82	IKQYGDCLG	0.006039	60.54	0.0148	0
832	GFIKQYGDCLGD	Consensus_1-1274	NA	IKQYGDCLG	0.01175	68.05	IKQYGDCLG	0.163158	5.98	IKQYGDCLG	0.091793	9.08	IKQYGDCLG	0.030166	29.37	FIKQYGDCL	0.000954	63.7	IKQYGDCLG	0.000791	70.89	IKQYGDCLG	0.00333	72.46	IKQYGDCLG	0.00333	72.46	IKQYGDCLG	0.002931	73.66	IKQYGDCLG	0.018779	37.12	0.0327	0
833	FIKQYGDCLGDI	Consensus_1-1274	NA	IKQYGDCLG	0.003225	89.93	IKQYGDCLG	0.044182	15.3	IKQYGDCLG	0.022286	25.73	IKQYGDCLG	0.005021	61.24	QYGDCLGDI	0.000197	90.99	IKQYGDCLG	0.000263	88.35	IKQYGDCLG	0.000518	95	IKQYGDCLG	0.000518	95	IKQYGDCLG	0.000396	95	IKQYGDCLG	0.002018	81.36	0.0079	0
834	IKQYGDCLGDIA	Consensus_1-1274	NA	QYGDCLGDI	0.001597	95	IKQYGDCLG	0.001612	70.25	IKQYGDCLG	0.000915	84.69	IKQYGDCLG	0.000569	94.1	YGDCLGDIA	0.000612	72.91	YGDCLGDIA	0.000569	76.89	YGDCLGDIA	0.000791	93.52	YGDCLGDIA	0.000791	93.52	YGDCLGDIA	0.000191	95	YGDCLGDIA	0.000347	95	0.0008	0
835	KQYGDCLGDIAA	Consensus_1-1274	NA	YGDCLGDIA	0.001349	95	YGDCLGDIA	0.000115	95	YGDCLGDIA	0.00017	95	YGDCLGDIA	0.000479	95	YGDCLGDIA	0.000783	67.9	YGDCLGDIA	0.000981	66.86	YGDCLGDIA	0.001494	86.61	YGDCLGDIA	0.001494	86.61	YGDCLGDIA	0.000322	95	YGDCLGDIA	0.000333	95	0.0008	0
836	QYGDCLGDIAAR	Consensus_1-1274	NA	YGDCLGDIA	0.000749	95	YGDCLGDIA	9.1e-05	95	GDCLGDIAA	0.000127	95	YGDCLGDIA	0.000274	95	YGDCLGDIA	0.000284	86.24	YGDCLGDIA	0.00074	72.18	YGDCLGDIA	0.000584	95	YGDCLGDIA	0.000584	95	YGDCLGDIA	0.000245	95	YGDCLGDIA	0.000191	95	0.0004	0
837	YGDCLGDIAARD	Consensus_1-1274	NA	CLGDIAARD	0.002231	93.79	GDCLGDIAA	7.2e-05	95	GDCLGDIAA	7.7e-05	95	CLGDIAARD	0.000143	95	CLGDIAARD	0.002986	40.18	CLGDIAARD	0.000957	67.35	CLGDIAARD	0.000372	95	CLGDIAARD	0.000372	95	DCLGDIAAR	0.0007	92.3	CLGDIAARD	0.000163	95	0.0008	0
838	GDCLGDIAARDL	Consensus_1-1274	NA	CLGDIAARD	0.003867	87.71	LGDIAARDL	0.000158	95	LGDIAARDL	0.000225	95	LGDIAARDL	0.000417	95	CLGDIAARD	0.00302	39.96	CLGDIAARD	0.001197	63.06	CLGDIAARD	0.00087	92.71	CLGDIAARD	0.00087	92.71	CLGDIAARD	0.000554	94.11	LGDIAARDL	0.000508	95	0.0012	0
839	DCLGDIAARDLI	Consensus_1-1274	NA	GDIAARDLI	0.00272	91.89	LGDIAARDL	0.0002	95	LGDIAARDL	0.000313	95	LGDIAARDL	0.000413	95	CLGDIAARD	0.00125	57.99	CLGDIAARD	0.000172	92.76	LGDIAARDL	0.00052	95	LGDIAARDL	0.00052	95	LGDIAARDL	0.000356	95	LGDIAARDL	0.000494	95	0.0007	0
840	CLGDIAARDLIC	Consensus_1-1274	NA	DIAARDLIC	0.000547	95	DIAARDLIC	0.00012	95	DIAARDLIC	8e-05	95	DIAARDLIC	0.00011	95	CLGDIAARD	6e-05	95	DIAARDLIC	2.6e-05	95	LGDIAARDL	8.5e-05	95	LGDIAARDL	8.5e-05	95	DIAARDLIC	0.000131	95	LGDIAARDL	0.000111	95	0.0001	0
841	LGDIAARDLICA	Consensus_1-1274	NA	IAARDLICA	0.002344	93.35	DIAARDLIC	0.00054	88.25	DIAARDLIC	0.000297	95	IAARDLICA	0.000502	95	IAARDLICA	4.3e-05	95	IAARDLICA	8.1e-05	95	IAARDLICA	0.001656	85.09	IAARDLICA	0.001656	85.09	DIAARDLIC	0.00025	95	IAARDLICA	0.000275	95	0.0008	0
842	GDIAARDLICAQ	Consensus_1-1274	NA	IAARDLICA	0.00482	84.48	IAARDLICA	0.000535	88.36	IAARDLICA	0.000537	91.2	IAARDLICA	0.000697	92.36	AARDLICAQ	0.00015	93.72	IAARDLICA	0.000188	91.94	IAARDLICA	0.004609	64.83	IAARDLICA	0.004609	64.83	DIAARDLIC	0.000322	95	IAARDLICA	0.000765	92.93	0.0017	0
843	DIAARDLICAQK	Consensus_1-1274	NA	IAARDLICA	0.003572	88.73	IAARDLICA	0.000281	94.79	IAARDLICA	0.000237	95	IAARDLICA	0.000568	94.12	AARDLICAQ	0.000149	93.78	IAARDLICA	0.000162	93.27	IAARDLICA	0.003346	72.36	IAARDLICA	0.003346	72.36	ARDLICAQK	0.000383	95	IAARDLICA	0.000614	94.57	0.0013	0
844	IAARDLICAQKF	Consensus_1-1274	NA	ARDLICAQK	0.001381	95	RDLICAQKF	0.000189	95	RDLICAQKF	0.000145	95	RDLICAQKF	0.000348	95	AARDLICAQ	7.9e-05	95	RDLICAQKF	5.8e-05	95	IAARDLICA	0.000491	95	IAARDLICA	0.000491	95	ARDLICAQK	0.000398	95	RDLICAQKF	0.000697	93.67	0.0004	0
845	AARDLICAQKFN	Consensus_1-1274	NA	ARDLICAQK	0.001104	95	RDLICAQKF	0.000177	95	RDLICAQKF	0.000161	95	RDLICAQKF	0.000354	95	RDLICAQKF	5.2e-05	95	RDLICAQKF	5.4e-05	95	RDLICAQKF	0.000245	95	RDLICAQKF	0.000245	95	RDLICAQKF	0.000374	95	RDLICAQKF	0.000823	92.3	0.0004	0
846	ARDLICAQKFNG	Consensus_1-1274	NA	LICAQKFNG	0.109142	18.68	LICAQKFNG	0.001128	77.06	LICAQKFNG	0.001608	75.72	LICAQKFNG	0.003364	69.03	LICAQKFNG	0.000163	92.97	LICAQKFNG	0.000934	67.81	LICAQKFNG	0.004593	64.91	LICAQKFNG	0.004593	64.91	LICAQKFNG	0.005562	62.35	LICAQKFNG	0.00297	74.75	0.0134	0
847	RDLICAQKFNGL	Consensus_1-1274	NA	LICAQKFNG	0.100656	20.23	LICAQKFNG	0.002341	62.9	LICAQKFNG	0.003268	62.37	LICAQKFNG	0.005319	60	ICAQKFNGL	0.000627	72.44	LICAQKFNG	0.00099	66.68	LICAQKFNG	0.004978	62.99	LICAQKFNG	0.004978	62.99	LICAQKFNG	0.006989	58.14	LICAQKFNG	0.004269	67.86	0.0134	0
848	DLICAQKFNGLT	Consensus_1-1274	NA	LICAQKFNG	0.028897	47.7	ICAQKFNGL	0.001857	67.59	ICAQKFNGL	0.001846	73.32	ICAQKFNGL	0.001408	83.96	ICAQKFNGL	0.000289	85.97	LICAQKFNG	0.000184	92.14	LICAQKFNG	0.002486	78.35	LICAQKFNG	0.002486	78.35	LICAQKFNG	0.001849	80.94	ICAQKFNGL	0.002716	76.42	0.0044	0
849	LICAQKFNGLTV	Consensus_1-1274	NA	ICAQKFNGL	0.001841	95	AQKFNGLTV	0.001351	73.75	AQKFNGLTV	0.000606	89.86	AQKFNGLTV	0.000671	92.72	ICAQKFNGL	9.8e-05	95	ICAQKFNGL	3.2e-05	95	ICAQKFNGL	0.000534	95	ICAQKFNGL	0.000534	95	ICAQKFNGL	0.000164	95	ICAQKFNGL	0.000669	93.97	0.0006	0
850	ICAQKFNGLTVL	Consensus_1-1274	NA	QKFNGLTVL	0.000535	95	AQKFNGLTV	0.001426	72.75	AQKFNGLTV	0.001004	83.42	AQKFNGLTV	0.000507	94.95	QKFNGLTVL	7.1e-05	95	QKFNGLTVL	0.000108	95	ICAQKFNGL	9.8e-05	95	ICAQKFNGL	9.8e-05	95	QKFNGLTVL	9.7e-05	95	AQKFNGLTV	0.000312	95	0.0004	0
851	CAQKFNGLTVLP	Consensus_1-1274	NA	QKFNGLTVL	0.000763	95	AQKFNGLTV	0.000738	83.94	AQKFNGLTV	0.000393	94.02	AQKFNGLTV	0.000361	95	QKFNGLTVL	8.3e-05	95	QKFNGLTVL	0.000253	88.79	QKFNGLTVL	7.4e-05	95	QKFNGLTVL	7.4e-05	95	QKFNGLTVL	8.3e-05	95	AQKFNGLTV	0.000259	95	0.0003	0
852	AQKFNGLTVLPP	Consensus_1-1274	NA	FNGLTVLPP	0.006161	80.39	FNGLTVLPP	0.000261	95	FNGLTVLPP	0.000366	94.55	FNGLTVLPP	0.005043	61.15	FNGLTVLPP	0.000735	69.18	FNGLTVLPP	0.001816	54.9	FNGLTVLPP	0.004157	67.41	FNGLTVLPP	0.004157	67.41	FNGLTVLPP	0.004326	66.93	FNGLTVLPP	0.001043	89.92	0.0028	0
853	QKFNGLTVLPPL	Consensus_1-1274	NA	FNGLTVLPP	0.005034	83.82	FNGLTVLPP	0.0002	95	FNGLTVLPP	0.000325	95	FNGLTVLPP	0.005221	60.41	FNGLTVLPP	0.00055	74.87	FNGLTVLPP	0.001482	58.91	FNGLTVLPP	0.0043	66.59	FNGLTVLPP	0.0043	66.59	FNGLTVLPP	0.005225	63.49	FNGLTVLPP	0.000867	91.82	0.0028	0
854	KFNGLTVLPPLL	Consensus_1-1274	NA	FNGLTVLPP	0.001872	95	FNGLTVLPP	0.000105	95	FNGLTVLPP	0.000111	95	FNGLTVLPP	0.000773	91.33	FNGLTVLPP	0.000188	91.51	FNGLTVLPP	0.000213	90.66	FNGLTVLPP	0.000641	95	FNGLTVLPP	0.000641	95	FNGLTVLPP	0.000967	89.16	FNGLTVLPP	0.000214	95	0.0006	0
855	FNGLTVLPPLLT	Consensus_1-1274	NA	LTVLPPLLT	0.01367	64.73	LTVLPPLLT	0.001406	73.02	LTVLPPLLT	0.001504	76.94	LTVLPPLLT	0.005717	58.75	LTVLPPLLT	0.000254	87.85	LTVLPPLLT	0.000822	70.1	LTVLPPLLT	0.00526	61.59	LTVLPPLLT	0.00526	61.59	LTVLPPLLT	0.003069	72.91	LTVLPPLLT	0.003538	71.57	0.004	0
856	NGLTVLPPLLTD	Consensus_1-1274	NA	LTVLPPLLT	0.043166	38.4	LTVLPPLLT	0.009783	35.15	LTVLPPLLT	0.009812	40.14	LTVLPPLLT	0.026006	31.58	LTVLPPLLT	0.00057	74.24	LTVLPPLLT	0.004195	39.23	LTVLPPLLT	0.019264	28.84	LTVLPPLLT	0.019264	28.84	LTVLPPLLT	0.021089	37.76	LTVLPPLLT	0.015384	41.02	0.0169	0
857	GLTVLPPLLTDE	Consensus_1-1274	NA	LTVLPPLLT	0.015729	61.79	LTVLPPLLT	0.002696	59.86	LTVLPPLLT	0.002417	68.28	LTVLPPLLT	0.008566	50.9	LTVLPPLLT	0.0002	90.81	LTVLPPLLT	0.001562	57.94	LTVLPPLLT	0.009157	47.1	LTVLPPLLT	0.009157	47.1	LTVLPPLLT	0.007451	56.97	LTVLPPLLT	0.007367	56.34	0.0064	0
858	LTVLPPLLTDEM	Consensus_1-1274	NA	LTVLPPLLT	0.000573	95	LTVLPPLLT	0.000184	95	LTVLPPLLT	8.4e-05	95	LTVLPPLLT	0.000443	95	LPPLLTDEM	5e-05	95	LTVLPPLLT	6.4e-05	95	LTVLPPLLT	0.000714	94.31	LTVLPPLLT	0.000714	94.31	LTVLPPLLT	0.000405	95	LPPLLTDEM	0.000212	95	0.0003	0
859	TVLPPLLTDEMI	Consensus_1-1274	NA	LPPLLTDEM	0.000769	95	LPPLLTDEM	0.000105	95	PPLLTDEMI	0.000168	95	LPPLLTDEM	8.2e-05	95	PPLLTDEMI	9.9e-05	95	LPPLLTDEM	1.8e-05	95	LPPLLTDEM	0.000882	92.58	LPPLLTDEM	0.000882	92.58	LPPLLTDEM	0.000234	95	LPPLLTDEM	0.000228	95	0.0003	0
860	VLPPLLTDEMIA	Consensus_1-1274	NA	PLLTDEMIA	0.00101	95	LPPLLTDEM	8.8e-05	95	PPLLTDEMI	0.000163	95	LPPLLTDEM	6.9e-05	95	PPLLTDEMI	8.6e-05	95	LPPLLTDEM	1.1e-05	95	LPPLLTDEM	0.000423	95	LPPLLTDEM	0.000423	95	LPPLLTDEM	0.000155	95	LPPLLTDEM	0.000145	95	0.0003	0
861	LPPLLTDEMIAQ	Consensus_1-1274	NA	LLTDEMIAQ	0.008044	75.55	LLTDEMIAQ	0.000198	95	LLTDEMIAQ	0.000265	95	LLTDEMIAQ	0.000135	95	LLTDEMIAQ	0.012833	18.14	LLTDEMIAQ	0.000233	89.69	LLTDEMIAQ	0.005857	58.85	LLTDEMIAQ	0.005857	58.85	LLTDEMIAQ	0.000161	95	LLTDEMIAQ	0.000328	95	0.0034	0
862	PPLLTDEMIAQY	Consensus_1-1274	NA	LLTDEMIAQ	0.016476	60.72	LLTDEMIAQ	0.000358	92.76	LLTDEMIAQ	0.000756	87.32	LLTDEMIAQ	0.000262	95	LLTDEMIAQ	0.019329	14.1	LLTDEMIAQ	0.000746	72.03	LLTDEMIAQ	0.014484	35.4	LLTDEMIAQ	0.014484	35.4	LLTDEMIAQ	0.000796	91.11	LTDEMIAQY	0.001589	84.83	0.0069	0
863	PLLTDEMIAQYT	Consensus_1-1274	NA	LTDEMIAQY	0.006822	78.65	LTDEMIAQY	0.000312	93.97	LTDEMIAQY	0.000516	91.61	LTDEMIAQY	0.000188	95	LLTDEMIAQ	0.004512	32.67	LLTDEMIAQ	0.000222	90.2	LTDEMIAQY	0.005414	60.82	LTDEMIAQY	0.005414	60.82	LTDEMIAQY	0.000537	94.32	LTDEMIAQY	0.001365	86.9	0.0025	0
864	LLTDEMIAQYTS	Consensus_1-1274	NA	LTDEMIAQY	0.002044	94.52	LTDEMIAQY	0.000182	95	LTDEMIAQY	0.000146	95	TDEMIAQYT	0.000142	95	LLTDEMIAQ	0.000706	69.95	TDEMIAQYT	4.1e-05	95	LTDEMIAQY	0.001075	90.6	LTDEMIAQY	0.001075	90.6	LTDEMIAQY	0.000203	95	LTDEMIAQY	0.000502	95	0.0006	0
865	LTDEMIAQYTSA	Consensus_1-1274	NA	DEMIAQYTS	0.000919	95	DEMIAQYTS	0.000131	95	DEMIAQYTS	0.000118	95	DEMIAQYTS	0.000194	95	LTDEMIAQY	3.3e-05	95	TDEMIAQYT	3.1e-05	95	DEMIAQYTS	0.00017	95	DEMIAQYTS	0.00017	95	EMIAQYTSA	0.000144	95	DEMIAQYTS	0.000207	95	0.0002	0
866	TDEMIAQYTSAL	Consensus_1-1274	NA	MIAQYTSAL	0.017249	59.68	MIAQYTSAL	0.000517	88.77	MIAQYTSAL	0.002455	67.98	MIAQYTSAL	0.00179	80.25	MIAQYTSAL	0.001233	58.28	MIAQYTSAL	0.00024	89.38	MIAQYTSAL	0.005459	60.6	MIAQYTSAL	0.005459	60.6	MIAQYTSAL	0.001051	88.3	MIAQYTSAL	0.002129	80.46	0.0038	0
867	DEMIAQYTSALL	Consensus_1-1274	NA	IAQYTSALL	0.04459	37.64	IAQYTSALL	0.768925	0.6	IAQYTSALL	0.489939	1	IAQYTSALL	0.210281	7.94	IAQYTSALL	0.003008	40.03	IAQYTSALL	0.001241	62.37	MIAQYTSAL	0.006638	55.62	MIAQYTSAL	0.006638	55.62	IAQYTSALL	0.008295	54.87	IAQYTSALL	0.096752	12.12	0.1636	2
868	EMIAQYTSALLA	Consensus_1-1274	NA	IAQYTSALL	0.045684	37.04	IAQYTSALL	0.890441	0.28	IAQYTSALL	0.647788	0.45	IAQYTSALL	0.385428	3.92	IAQYTSALL	0.00176	50.71	IAQYTSALL	0.001091	64.72	MIAQYTSAL	0.003774	69.63	MIAQYTSAL	0.003774	69.63	IAQYTSALL	0.011079	49.41	IAQYTSALL	0.158007	7.39	0.2149	3
869	MIAQYTSALLAG	Consensus_1-1274	NA	IAQYTSALL	0.015448	62.19	IAQYTSALL	0.712688	0.77	IAQYTSALL	0.443437	1.24	IAQYTSALL	0.181633	9.1	IAQYTSALL	0.000474	77.77	IAQYTSALL	0.000838	69.76	IAQYTSALL	0.000922	92.17	IAQYTSALL	0.000922	92.17	IAQYTSALL	0.004789	64.96	IAQYTSALL	0.06732	16.4	0.1428	2
870	IAQYTSALLAGT	Consensus_1-1274	NA	YTSALLAGT	0.00324	89.88	IAQYTSALL	0.036811	17.15	IAQYTSALL	0.017209	29.99	YTSALLAGT	0.003912	66.11	YTSALLAGT	0.00016	93.14	YTSALLAGT	0.000613	75.5	YTSALLAGT	0.001342	88.04	YTSALLAGT	0.001342	88.04	YTSALLAGT	0.001777	81.55	IAQYTSALL	0.003006	74.55	0.0069	0
871	AQYTSALLAGTI	Consensus_1-1274	NA	YTSALLAGT	0.002444	92.96	YTSALLAGT	0.00026	95	YTSALLAGT	0.000235	95	YTSALLAGT	0.00229	76.1	YTSALLAGT	0.000129	94.94	YTSALLAGT	0.000878	68.95	YTSALLAGT	0.001388	87.61	YTSALLAGT	0.001388	87.61	YTSALLAGT	0.002126	78.85	YTSALLAGT	0.00017	95	0.0011	0
872	QYTSALLAGTIT	Consensus_1-1274	NA	YTSALLAGT	0.001385	95	TSALLAGTI	0.000206	95	TSALLAGTI	0.000102	95	TSALLAGTI	0.001276	85.29	YTSALLAGT	6.4e-05	95	YTSALLAGT	0.000223	90.15	YTSALLAGT	0.000516	95	YTSALLAGT	0.000516	95	YTSALLAGT	0.000683	92.51	TSALLAGTI	0.000132	95	0.0005	0
873	YTSALLAGTITS	Consensus_1-1274	NA	ALLAGTITS	0.000999	95	SALLAGTIT	7.4e-05	95	ALLAGTITS	6.2e-05	95	SALLAGTIT	0.000539	94.51	TSALLAGTI	2.8e-05	95	ALLAGTITS	6.9e-05	95	TSALLAGTI	9.4e-05	95	TSALLAGTI	9.4e-05	95	ALLAGTITS	0.000119	95	ALLAGTITS	0.000141	95	0.0002	0
874	TSALLAGTITSG	Consensus_1-1274	NA	LLAGTITSG	0.001909	95	LLAGTITSG	9.6e-05	95	LLAGTITSG	0.000119	95	LLAGTITSG	0.000452	95	LLAGTITSG	5.3e-05	95	LLAGTITSG	0.000142	94.29	LLAGTITSG	0.00041	95	LLAGTITSG	0.00041	95	ALLAGTITS	0.000175	95	ALLAGTITS	0.00037	95	0.0004	0
875	SALLAGTITSGW	Consensus_1-1274	NA	LLAGTITSG	0.002048	94.51	LLAGTITSG	0.000103	95	LLAGTITSG	0.000175	95	LLAGTITSG	0.000371	95	LAGTITSGW	0.000112	95	LLAGTITSG	0.000133	94.74	LLAGTITSG	0.000619	95	LLAGTITSG	0.000619	95	LLAGTITSG	0.000179	95	LLAGTITSG	0.00032	95	0.0005	0
876	ALLAGTITSGWT	Consensus_1-1274	NA	LAGTITSGW	0.001571	95	LAGTITSGW	8e-05	95	LAGTITSGW	0.00015	95	LAGTITSGW	0.000252	95	LAGTITSGW	7.5e-05	95	LLAGTITSG	5.6e-05	95	LLAGTITSG	0.000251	95	LLAGTITSG	0.000251	95	LAGTITSGW	0.000151	95	LAGTITSGW	0.000231	95	0.0003	0
877	LLAGTITSGWTF	Consensus_1-1274	NA	LAGTITSGW	0.000563	95	GTITSGWTF	7.9e-05	95	GTITSGWTF	0.0001	95	LAGTITSGW	9.8e-05	95	GTITSGWTF	5.7e-05	95	LAGTITSGW	4e-06	95	LAGTITSGW	5.3e-05	95	LAGTITSGW	5.3e-05	95	LAGTITSGW	8.2e-05	95	GTITSGWTF	0.00011	95	0.0001	0
878	LAGTITSGWTFG	Consensus_1-1274	NA	GTITSGWTF	0.000452	95	GTITSGWTF	0.000122	95	GTITSGWTF	0.000142	95	GTITSGWTF	8.9e-05	95	GTITSGWTF	7.6e-05	95	GTITSGWTF	5e-06	95	GTITSGWTF	5.7e-05	95	GTITSGWTF	5.7e-05	95	GTITSGWTF	7.2e-05	95	GTITSGWTF	0.000141	95	0.0001	0
879	AGTITSGWTFGA	Consensus_1-1274	NA	ITSGWTFGA	0.002845	91.4	ITSGWTFGA	0.000953	79.84	ITSGWTFGA	0.001159	81.21	ITSGWTFGA	0.001064	87.76	ITSGWTFGA	0.000396	80.92	ITSGWTFGA	6.2e-05	95	ITSGWTFGA	0.000387	95	ITSGWTFGA	0.000387	95	ITSGWTFGA	0.0007	92.3	ITSGWTFGA	0.000756	93.03	0.0009	0
880	GTITSGWTFGAG	Consensus_1-1274	NA	ITSGWTFGA	0.005901	81.18	ITSGWTFGA	0.003209	56.35	ITSGWTFGA	0.00459	55.3	ITSGWTFGA	0.003113	70.45	ITSGWTFGA	0.00047	77.92	ITSGWTFGA	0.000161	93.32	ITSGWTFGA	0.000694	94.52	ITSGWTFGA	0.000694	94.52	ITSGWTFGA	0.001401	84.75	ITSGWTFGA	0.003092	74.07	0.0023	0
881	TITSGWTFGAGA	Consensus_1-1274	NA	ITSGWTFGA	0.001909	95	TSGWTFGAG	0.001839	67.78	ITSGWTFGA	0.001329	79	ITSGWTFGA	0.001129	87	ITSGWTFGA	0.000189	91.45	ITSGWTFGA	7.3e-05	95	ITSGWTFGA	0.000292	95	ITSGWTFGA	0.000292	95	ITSGWTFGA	0.000579	93.8	ITSGWTFGA	0.00103	90.05	0.0009	0
882	ITSGWTFGAGAA	Consensus_1-1274	NA	ITSGWTFGA	0.000659	95	TSGWTFGAG	0.000942	80.02	GWTFGAGAA	0.00052	91.53	GWTFGAGAA	0.001009	88.4	GWTFGAGAA	4.5e-05	95	GWTFGAGAA	4.5e-05	95	GWTFGAGAA	0.000111	95	GWTFGAGAA	0.000111	95	GWTFGAGAA	0.000148	95	GWTFGAGAA	0.000239	95	0.0004	0
883	TSGWTFGAGAAL	Consensus_1-1274	NA	WTFGAGAAL	0.002347	93.34	WTFGAGAAL	0.000753	83.65	WTFGAGAAL	0.001101	82.04	WTFGAGAAL	0.00442	63.75	WTFGAGAAL	0.002569	43.05	WTFGAGAAL	0.00226	50.67	WTFGAGAAL	0.000355	95	WTFGAGAAL	0.000355	95	WTFGAGAAL	0.004095	67.91	WTFGAGAAL	0.001057	89.79	0.0019	0
884	SGWTFGAGAALQ	Consensus_1-1274	NA	WTFGAGAAL	0.003421	89.25	WTFGAGAAL	0.001156	76.62	WTFGAGAAL	0.001636	75.39	WTFGAGAAL	0.014341	41.35	WTFGAGAAL	0.004494	32.73	WTFGAGAAL	0.004243	39.02	WTFGAGAAL	0.000481	95	WTFGAGAAL	0.000481	95	WTFGAGAAL	0.008832	53.79	WTFGAGAAL	0.001539	85.27	0.0041	0
885	GWTFGAGAALQI	Consensus_1-1274	NA	FGAGAALQI	0.004947	84.09	WTFGAGAAL	0.000464	89.98	WTFGAGAAL	0.000451	92.88	WTFGAGAAL	0.003431	68.67	FGAGAALQI	0.006625	26.58	FGAGAALQI	0.001075	64.97	FGAGAALQI	0.000566	95	FGAGAALQI	0.000566	95	FGAGAALQI	0.004969	64.35	FGAGAALQI	0.001051	89.85	0.0024	0
886	WTFGAGAALQIP	Consensus_1-1274	NA	FGAGAALQI	0.005182	83.37	FGAGAALQI	0.000444	90.5	FGAGAALQI	0.000464	92.63	FGAGAALQI	0.005965	57.97	FGAGAALQI	0.008445	23.14	FGAGAALQI	0.002015	53	FGAGAALQI	0.000639	95	FGAGAALQI	0.000639	95	FGAGAALQI	0.010134	51.18	FGAGAALQI	0.001663	84.23	0.0036	0
887	TFGAGAALQIPF	Consensus_1-1274	NA	FGAGAALQI	0.003115	90.35	FGAGAALQI	0.000292	94.5	FGAGAALQI	0.000212	95	FGAGAALQI	0.002411	75.11	FGAGAALQI	0.003506	37.2	FGAGAALQI	0.000683	73.63	FGAGAALQI	0.000506	95	FGAGAALQI	0.000506	95	FGAGAALQI	0.003999	68.32	FGAGAALQI	0.000796	92.59	0.0016	0
888	FGAGAALQIPFA	Consensus_1-1274	NA	AGAALQIPF	0.001518	95	GAALQIPFA	0.000282	94.76	GAALQIPFA	0.000108	95	GAALQIPFA	0.000172	95	FGAGAALQI	6.3e-05	95	FGAGAALQI	5.4e-05	95	GAALQIPFA	0.000408	95	GAALQIPFA	0.000408	95	FGAGAALQI	0.000101	95	AGAALQIPF	0.00014	95	0.0003	0
889	GAGAALQIPFAM	Consensus_1-1274	NA	AALQIPFAM	0.001911	95	GAALQIPFA	0.000874	81.33	AALQIPFAM	0.00013	95	GAALQIPFA	0.000282	95	AALQIPFAM	0.000162	93.02	GAALQIPFA	6.6e-05	95	AALQIPFAM	0.000811	93.31	AALQIPFAM	0.000811	93.31	AALQIPFAM	0.000133	95	AALQIPFAM	0.000282	95	0.0005	0
890	AGAALQIPFAMQ	Consensus_1-1274	NA	AALQIPFAM	0.001846	95	GAALQIPFA	0.000883	81.15	ALQIPFAMQ	0.000328	95	AALQIPFAM	0.000388	95	AALQIPFAM	0.000151	93.66	AALQIPFAM	5.7e-05	95	AALQIPFAM	0.001009	91.28	AALQIPFAM	0.001009	91.28	AALQIPFAM	0.000248	95	AALQIPFAM	0.000338	95	0.0006	0
891	GAALQIPFAMQM	Consensus_1-1274	NA	LQIPFAMQM	0.003478	89.06	ALQIPFAMQ	0.000279	94.84	ALQIPFAMQ	0.000377	94.33	LQIPFAMQM	0.00053	94.63	LQIPFAMQM	0.000281	86.4	LQIPFAMQM	0.000201	91.28	AALQIPFAM	0.000715	94.3	AALQIPFAM	0.000715	94.3	LQIPFAMQM	0.000493	94.86	LQIPFAMQM	0.000447	95	0.0008	0
892	AALQIPFAMQMA	Consensus_1-1274	NA	LQIPFAMQM	0.002106	94.28	QIPFAMQMA	0.000729	84.12	QIPFAMQMA	0.000827	86.12	LQIPFAMQM	0.000993	88.58	LQIPFAMQM	0.000262	87.42	LQIPFAMQM	0.000189	91.89	LQIPFAMQM	0.000591	95	LQIPFAMQM	0.000591	95	LQIPFAMQM	0.000493	94.86	LQIPFAMQM	0.000919	91.26	0.0008	0
893	ALQIPFAMQMAY	Consensus_1-1274	NA	IPFAMQMAY	0.001066	95	QIPFAMQMA	0.00082	82.37	QIPFAMQMA	0.001013	83.29	QIPFAMQMA	0.000797	91.01	LQIPFAMQM	0.000108	95	LQIPFAMQM	8.3e-05	95	QIPFAMQMA	0.00057	95	QIPFAMQMA	0.00057	95	IPFAMQMAY	0.000426	95	QIPFAMQMA	0.000707	93.56	0.0006	0
894	LQIPFAMQMAYR	Consensus_1-1274	NA	IPFAMQMAY	0.002023	94.6	QIPFAMQMA	0.000728	84.13	QIPFAMQMA	0.000721	87.92	PFAMQMAYR	0.000988	88.64	IPFAMQMAY	7.3e-05	95	PFAMQMAYR	2.6e-05	95	IPFAMQMAY	0.000836	93.06	IPFAMQMAY	0.000836	93.06	IPFAMQMAY	0.000753	91.65	IPFAMQMAY	0.000708	93.55	0.0008	0
895	QIPFAMQMAYRF	Consensus_1-1274	NA	FAMQMAYRF	0.034844	43.27	FAMQMAYRF	0.002869	58.67	FAMQMAYRF	0.00596	49.89	FAMQMAYRF	0.013336	42.62	FAMQMAYRF	0.015564	16.11	FAMQMAYRF	0.004362	38.53	FAMQMAYRF	0.005463	60.58	FAMQMAYRF	0.005463	60.58	FAMQMAYRF	0.045779	24.9	FAMQMAYRF	0.017584	38.4	0.0151	0
896	IPFAMQMAYRFN	Consensus_1-1274	NA	FAMQMAYRF	0.048138	35.84	FAMQMAYRF	0.007245	40.33	FAMQMAYRF	0.014862	32.56	FAMQMAYRF	0.036626	26.59	FAMQMAYRF	0.017508	14.95	FAMQMAYRF	0.00565	34.07	FAMQMAYRF	0.009179	47.04	FAMQMAYRF	0.009179	47.04	FAMQMAYRF	0.097155	14.8	FAMQMAYRF	0.031365	27.88	0.0277	0
897	PFAMQMAYRFNG	Consensus_1-1274	NA	MQMAYRFNG	0.080439	24.69	FAMQMAYRF	0.004179	51.01	FAMQMAYRF	0.007832	44.55	FAMQMAYRF	0.017151	38.34	FAMQMAYRF	0.005692	28.86	FAMQMAYRF	0.002272	50.55	FAMQMAYRF	0.007928	50.92	FAMQMAYRF	0.007928	50.92	FAMQMAYRF	0.059486	21.13	FAMQMAYRF	0.020868	35.16	0.0214	0
898	FAMQMAYRFNGI	Consensus_1-1274	NA	MQMAYRFNG	0.046829	36.47	MQMAYRFNG	0.001438	72.59	MQMAYRFNG	0.001778	73.97	MQMAYRFNG	0.002086	77.78	FAMQMAYRF	0.000178	92.09	MQMAYRFNG	0.000129	94.95	MQMAYRFNG	0.002133	81.09	MQMAYRFNG	0.002133	81.09	MQMAYRFNG	0.003202	72.19	MQMAYRFNG	0.001313	87.39	0.0061	0
899	AMQMAYRFNGIG	Consensus_1-1274	NA	MQMAYRFNG	0.029333	47.35	QMAYRFNGI	0.002425	62.17	QMAYRFNGI	0.002135	70.58	MQMAYRFNG	0.001988	78.59	QMAYRFNGI	0.000104	95	QMAYRFNGI	0.000441	81.1	MQMAYRFNG	0.002012	82.1	MQMAYRFNG	0.002012	82.1	MQMAYRFNG	0.002033	79.5	MQMAYRFNG	0.0016	84.74	0.0044	0
900	MQMAYRFNGIGV	Consensus_1-1274	NA	MAYRFNGIG	0.002062	94.45	AYRFNGIGV	0.007009	40.9	AYRFNGIGV	0.006271	48.88	AYRFNGIGV	0.002295	76.06	AYRFNGIGV	0.000131	94.83	MAYRFNGIG	8.6e-05	95	MAYRFNGIG	0.001275	88.67	MAYRFNGIG	0.001275	88.67	MAYRFNGIG	0.000467	95	MAYRFNGIG	0.001191	88.54	0.0022	0
901	QMAYRFNGIGVT	Consensus_1-1274	NA	YRFNGIGVT	0.018321	58.38	AYRFNGIGV	0.017289	26.29	AYRFNGIGV	0.015614	31.69	AYRFNGIGV	0.007184	54.32	YRFNGIGVT	0.004242	33.71	YRFNGIGVT	0.127317	3.75	YRFNGIGVT	0.002941	74.99	YRFNGIGVT	0.002941	74.99	YRFNGIGVT	0.003031	73.12	AYRFNGIGV	0.001893	82.37	0.0201	1
902	MAYRFNGIGVTQ	Consensus_1-1274	NA	YRFNGIGVT	0.021352	54.76	AYRFNGIGV	0.005298	46.21	AYRFNGIGV	0.004444	56.03	YRFNGIGVT	0.006153	57.38	YRFNGIGVT	0.004749	31.82	YRFNGIGVT	0.227877	2	YRFNGIGVT	0.003503	71.34	YRFNGIGVT	0.003503	71.34	YRFNGIGVT	0.00859	54.28	YRFNGIGVT	0.001626	84.53	0.0287	1
903	AYRFNGIGVTQN	Consensus_1-1274	NA	YRFNGIGVT	0.012293	67.09	YRFNGIGVT	0.00026	95	FNGIGVTQN	0.000311	95	YRFNGIGVT	0.003928	66.03	YRFNGIGVT	0.002548	43.21	YRFNGIGVT	0.138596	3.43	YRFNGIGVT	0.003473	71.54	YRFNGIGVT	0.003473	71.54	YRFNGIGVT	0.00902	53.41	YRFNGIGVT	0.001056	89.8	0.0175	1
904	YRFNGIGVTQNV	Consensus_1-1274	NA	FNGIGVTQN	0.004647	85	FNGIGVTQN	0.000173	95	FNGIGVTQN	0.00027	95	FNGIGVTQN	0.003553	68.02	FNGIGVTQN	0.000444	78.92	FNGIGVTQN	0.005815	33.62	FNGIGVTQN	0.001996	82.24	FNGIGVTQN	0.001996	82.24	FNGIGVTQN	0.003742	69.42	FNGIGVTQN	0.000501	95	0.0023	0
905	RFNGIGVTQNVL	Consensus_1-1274	NA	FNGIGVTQN	0.003234	89.9	FNGIGVTQN	0.000135	95	GIGVTQNVL	0.000264	95	FNGIGVTQN	0.001162	86.62	FNGIGVTQN	0.000181	91.92	FNGIGVTQN	0.00115	63.79	FNGIGVTQN	0.000497	95	FNGIGVTQN	0.000497	95	FNGIGVTQN	0.001286	85.88	FNGIGVTQN	0.000252	95	0.0009	0
906	FNGIGVTQNVLY	Consensus_1-1274	NA	IGVTQNVLY	0.081072	24.54	IGVTQNVLY	0.004551	49.22	IGVTQNVLY	0.00582	50.42	IGVTQNVLY	0.001863	79.61	IGVTQNVLY	0.0054	29.68	IGVTQNVLY	0.000323	85.67	IGVTQNVLY	0.001665	85.01	IGVTQNVLY	0.001665	85.01	IGVTQNVLY	0.001599	83.06	IGVTQNVLY	0.006887	57.82	0.0111	0
907	NGIGVTQNVLYE	Consensus_1-1274	NA	IGVTQNVLY	0.182259	10.66	IGVTQNVLY	0.020132	24.16	IGVTQNVLY	0.025439	23.69	IGVTQNVLY	0.011031	46.09	IGVTQNVLY	0.015958	15.86	IGVTQNVLY	0.00154	58.21	IGVTQNVLY	0.006479	56.27	IGVTQNVLY	0.006479	56.27	IGVTQNVLY	0.006646	59.01	IGVTQNVLY	0.03127	27.94	0.0307	0
908	GIGVTQNVLYEN	Consensus_1-1274	NA	IGVTQNVLY	0.069751	27.71	IGVTQNVLY	0.00494	47.61	IGVTQNVLY	0.00886	42.13	IGVTQNVLY	0.002606	73.8	IGVTQNVLY	0.004614	32.3	VTQNVLYEN	0.002618	47.81	IGVTQNVLY	0.004662	64.56	IGVTQNVLY	0.004662	64.56	IGVTQNVLY	0.001999	79.73	IGVTQNVLY	0.008421	53.53	0.0113	0
909	IGVTQNVLYENQ	Consensus_1-1274	NA	VTQNVLYEN	0.010863	69.61	VTQNVLYEN	0.000739	83.92	VTQNVLYEN	0.000662	88.92	VTQNVLYEN	0.000485	95	VTQNVLYEN	0.000243	88.44	VTQNVLYEN	0.005294	35.13	VTQNVLYEN	0.003153	73.61	VTQNVLYEN	0.003153	73.61	VTQNVLYEN	0.000884	90.02	VTQNVLYEN	0.001544	85.23	0.0027	0
910	GVTQNVLYENQK	Consensus_1-1274	NA	VTQNVLYEN	0.007349	77.31	VTQNVLYEN	0.000552	87.98	VTQNVLYEN	0.000603	89.92	QNVLYENQK	0.000695	92.39	VTQNVLYEN	0.000132	94.77	VTQNVLYEN	0.003276	43.6	VTQNVLYEN	0.002473	78.45	VTQNVLYEN	0.002473	78.45	VTQNVLYEN	0.001194	86.82	VTQNVLYEN	0.001453	86.08	0.002	0
911	VTQNVLYENQKL	Consensus_1-1274	NA	NVLYENQKL	0.003372	89.42	NVLYENQKL	0.116333	7.83	NVLYENQKL	0.089114	9.33	NVLYENQKL	0.01889	36.75	NVLYENQKL	0.000212	90.12	NVLYENQKL	8.8e-05	95	NVLYENQKL	0.000653	94.94	NVLYENQKL	0.000653	94.94	NVLYENQKL	0.001277	85.97	NVLYENQKL	0.007555	55.76	0.0238	0
912	TQNVLYENQKLI	Consensus_1-1274	NA	VLYENQKLI	0.069137	27.89	NVLYENQKL	0.180034	5.49	NVLYENQKL	0.130301	6.54	NVLYENQKL	0.031674	28.65	VLYENQKLI	0.002299	45.26	VLYENQKLI	0.000435	81.33	VLYENQKLI	0.003091	74.01	VLYENQKLI	0.003091	74.01	VLYENQKLI	0.004524	66.08	NVLYENQKL	0.021702	34.46	0.0446	0
913	QNVLYENQKLIA	Consensus_1-1274	NA	LYENQKLIA	0.194135	9.83	NVLYENQKL	0.07888	10.41	NVLYENQKL	0.062696	12.56	NVLYENQKL	0.018018	37.53	VLYENQKLI	0.004644	32.19	LYENQKLIA	0.017586	18.11	VLYENQKLI	0.008655	48.56	VLYENQKLI	0.008655	48.56	VLYENQKLI	0.014896	43.89	VLYENQKLI	0.021831	34.35	0.043	0
914	NVLYENQKLIAN	Consensus_1-1274	NA	LYENQKLIA	0.189874	10.11	NVLYENQKL	0.004033	51.76	VLYENQKLI	0.005165	52.98	YENQKLIAN	0.003955	65.88	LYENQKLIA	0.001908	49.02	LYENQKLIA	0.035111	11.37	YENQKLIAN	0.020077	27.97	YENQKLIAN	0.020077	27.97	VLYENQKLI	0.009693	52.07	VLYENQKLI	0.007394	56.25	0.0297	0
915	VLYENQKLIANQ	Consensus_1-1274	NA	LYENQKLIA	0.057952	31.65	LYENQKLIA	0.000982	79.38	LYENQKLIA	0.001174	81	YENQKLIAN	0.003773	66.85	LYENQKLIA	0.000736	69.15	LYENQKLIA	0.015256	19.79	YENQKLIAN	0.027243	21.77	YENQKLIAN	0.027243	21.77	YENQKLIAN	0.007145	57.75	LYENQKLIA	0.002091	80.77	0.0144	0
916	LYENQKLIANQF	Consensus_1-1274	NA	YENQKLIAN	0.002225	93.82	YENQKLIAN	0.000321	93.74	NQKLIANQF	0.000285	95	YENQKLIAN	0.000951	89.07	YENQKLIAN	0.000213	90.06	YENQKLIAN	0.002237	50.89	YENQKLIAN	0.00859	48.76	YENQKLIAN	0.00859	48.76	YENQKLIAN	0.001318	85.55	NQKLIANQF	0.000554	95	0.0025	0
917	YENQKLIANQFN	Consensus_1-1274	NA	NQKLIANQF	0.001682	95	NQKLIANQF	0.000587	87.18	NQKLIANQF	0.00085	85.73	QKLIANQFN	0.001015	88.33	NQKLIANQF	0.000139	94.36	QKLIANQFN	0.000254	88.75	QKLIANQFN	0.000849	92.92	QKLIANQFN	0.000849	92.92	QKLIANQFN	0.000788	91.21	NQKLIANQF	0.000808	92.46	0.0008	0
918	ENQKLIANQFNS	Consensus_1-1274	NA	QKLIANQFN	0.002	94.69	QKLIANQFN	0.000648	85.8	QKLIANQFN	0.000777	86.97	QKLIANQFN	0.001975	78.69	NQKLIANQF	8.8e-05	95	QKLIANQFN	0.000461	80.34	QKLIANQFN	0.001735	84.42	QKLIANQFN	0.001735	84.42	QKLIANQFN	0.00113	87.48	QKLIANQFN	0.000981	90.59	0.0012	0
919	NQKLIANQFNSA	Consensus_1-1274	NA	LIANQFNSA	0.029755	47.02	LIANQFNSA	0.003235	56.17	LIANQFNSA	0.00376	59.48	LIANQFNSA	0.00384	66.49	LIANQFNSA	0.006259	27.41	LIANQFNSA	0.042324	9.87	LIANQFNSA	0.003844	69.22	LIANQFNSA	0.003844	69.22	LIANQFNSA	0.003062	72.95	LIANQFNSA	0.003555	71.47	0.0103	0
920	QKLIANQFNSAI	Consensus_1-1274	NA	LIANQFNSA	0.046319	36.72	IANQFNSAI	0.010995	33.17	IANQFNSAI	0.013197	34.67	LIANQFNSA	0.005266	60.22	LIANQFNSA	0.004092	34.33	LIANQFNSA	0.047832	8.94	IANQFNSAI	0.007727	51.64	IANQFNSAI	0.007727	51.64	LIANQFNSA	0.003691	69.64	IANQFNSAI	0.008285	53.86	0.0155	0
921	KLIANQFNSAIG	Consensus_1-1274	NA	IANQFNSAI	0.03297	44.57	IANQFNSAI	0.021566	23.24	IANQFNSAI	0.018914	28.43	IANQFNSAI	0.009625	48.58	IANQFNSAI	0.001953	48.54	LIANQFNSA	0.016868	18.59	IANQFNSAI	0.009213	46.95	IANQFNSAI	0.009213	46.95	IANQFNSAI	0.003559	70.25	IANQFNSAI	0.014427	42.28	0.0138	0
922	LIANQFNSAIGK	Consensus_1-1274	NA	IANQFNSAI	0.008489	74.52	IANQFNSAI	0.006675	41.81	IANQFNSAI	0.007651	45.01	IANQFNSAI	0.004398	63.84	IANQFNSAI	0.000588	73.67	LIANQFNSA	0.000944	67.61	IANQFNSAI	0.003545	71.07	IANQFNSAI	0.003545	71.07	NQFNSAIGK	0.001741	81.86	IANQFNSAI	0.004667	65.97	0.0042	0
923	IANQFNSAIGKI	Consensus_1-1274	NA	NQFNSAIGK	0.002103	94.29	ANQFNSAIG	0.00074	83.9	ANQFNSAIG	0.001044	82.85	ANQFNSAIG	0.000976	88.78	NQFNSAIGK	0.00014	94.3	NQFNSAIGK	0.000496	79.18	IANQFNSAI	0.00028	95	IANQFNSAI	0.00028	95	NQFNSAIGK	0.002291	77.71	NQFNSAIGK	0.000774	92.83	0.0009	0
924	ANQFNSAIGKIQ	Consensus_1-1274	NA	FNSAIGKIQ	0.006675	79.02	FNSAIGKIQ	0.000317	93.84	FNSAIGKIQ	0.000648	89.15	FNSAIGKIQ	0.022947	33.54	FNSAIGKIQ	0.000803	67.37	FNSAIGKIQ	0.002329	50.01	FNSAIGKIQ	0.000819	93.23	FNSAIGKIQ	0.000819	93.23	FNSAIGKIQ	0.057505	21.58	FNSAIGKIQ	0.002422	78.41	0.0095	0
925	NQFNSAIGKIQD	Consensus_1-1274	NA	FNSAIGKIQ	0.012112	67.41	FNSAIGKIQ	0.000893	80.96	FNSAIGKIQ	0.001887	72.93	FNSAIGKIQ	0.071122	18.12	FNSAIGKIQ	0.001205	58.75	FNSAIGKIQ	0.007579	29.4	FNSAIGKIQ	0.001502	86.54	FNSAIGKIQ	0.001502	86.54	FNSAIGKIQ	0.145391	10.45	FNSAIGKIQ	0.007545	55.79	0.0251	0
926	QFNSAIGKIQDS	Consensus_1-1274	NA	FNSAIGKIQ	0.005326	82.93	FNSAIGKIQ	0.000286	94.66	FNSAIGKIQ	0.000517	91.59	FNSAIGKIQ	0.016142	39.36	FNSAIGKIQ	0.000314	84.68	FNSAIGKIQ	0.001786	55.23	FNSAIGKIQ	0.000876	92.64	FNSAIGKIQ	0.000876	92.64	FNSAIGKIQ	0.052795	22.83	FNSAIGKIQ	0.002337	78.98	0.0081	0
927	FNSAIGKIQDSL	Consensus_1-1274	NA	SAIGKIQDS	0.001477	95	AIGKIQDSL	0.000118	95	NSAIGKIQD	0.00012	95	FNSAIGKIQ	0.000195	95	FNSAIGKIQ	3.3e-05	95	FNSAIGKIQ	0.000105	95	AIGKIQDSL	0.000585	95	AIGKIQDSL	0.000585	95	FNSAIGKIQ	0.000617	93.33	AIGKIQDSL	0.000213	95	0.0004	0
928	NSAIGKIQDSLS	Consensus_1-1274	NA	IGKIQDSLS	0.006949	78.32	IGKIQDSLS	0.00206	65.42	IGKIQDSLS	0.002095	70.96	IGKIQDSLS	0.002448	74.84	IGKIQDSLS	0.000188	91.51	IGKIQDSLS	0.000279	87.63	IGKIQDSLS	0.010252	44.2	IGKIQDSLS	0.010252	44.2	IGKIQDSLS	0.000811	90.93	IGKIQDSLS	0.00157	84.98	0.0037	0
929	SAIGKIQDSLSS	Consensus_1-1274	NA	IGKIQDSLS	0.010013	71.32	IGKIQDSLS	0.004715	48.54	IGKIQDSLS	0.004186	57.33	IGKIQDSLS	0.004513	63.36	IGKIQDSLS	0.000256	87.74	IGKIQDSLS	0.000489	79.4	IGKIQDSLS	0.017823	30.56	IGKIQDSLS	0.017823	30.56	IGKIQDSLS	0.001118	87.61	IGKIQDSLS	0.003742	70.43	0.0065	0
930	AIGKIQDSLSST	Consensus_1-1274	NA	IGKIQDSLS	0.005267	83.11	IGKIQDSLS	0.001204	75.86	IGKIQDSLS	0.001252	79.91	IGKIQDSLS	0.001581	82.28	KIQDSLSST	0.000286	86.13	KIQDSLSST	0.000331	85.31	IGKIQDSLS	0.008403	49.33	IGKIQDSLS	0.008403	49.33	IGKIQDSLS	0.000626	93.22	IGKIQDSLS	0.001618	84.6	0.0029	0
931	IGKIQDSLSSTA	Consensus_1-1274	NA	IQDSLSSTA	0.00695	78.32	IQDSLSSTA	0.000447	90.42	IQDSLSSTA	0.000487	92.18	IQDSLSSTA	0.000779	91.25	KIQDSLSST	0.000293	85.75	IQDSLSSTA	0.000697	73.27	IQDSLSSTA	0.001868	83.31	IQDSLSSTA	0.001868	83.31	IQDSLSSTA	0.0006	93.54	IQDSLSSTA	0.002079	80.87	0.0016	0
932	GKIQDSLSSTAS	Consensus_1-1274	NA	IQDSLSSTA	0.008467	74.56	IQDSLSSTA	0.000973	79.52	IQDSLSSTA	0.001154	81.28	IQDSLSSTA	0.001599	82.11	IQDSLSSTA	0.000288	86.02	IQDSLSSTA	0.001087	64.78	IQDSLSSTA	0.002066	81.65	IQDSLSSTA	0.002066	81.65	IQDSLSSTA	0.001233	86.42	IQDSLSSTA	0.003169	73.64	0.0022	0
933	KIQDSLSSTASA	Consensus_1-1274	NA	IQDSLSSTA	0.002875	91.29	IQDSLSSTA	0.000329	93.53	IQDSLSSTA	0.000353	94.8	IQDSLSSTA	0.000887	89.81	IQDSLSSTA	8.3e-05	95	IQDSLSSTA	0.000295	86.92	IQDSLSSTA	0.000934	92.05	IQDSLSSTA	0.000934	92.05	IQDSLSSTA	0.00048	95	IQDSLSSTA	0.001325	87.28	0.0008	0
934	IQDSLSSTASAL	Consensus_1-1274	NA	SLSSTASAL	0.002232	93.79	SLSSTASAL	7.4e-05	95	SLSSTASAL	9.9e-05	95	SLSSTASAL	0.000402	95	SLSSTASAL	5.4e-05	95	SLSSTASAL	8.2e-05	95	SLSSTASAL	0.000114	95	SLSSTASAL	0.000114	95	DSLSSTASA	0.000127	95	SLSSTASAL	0.000167	95	0.0003	0
935	QDSLSSTASALG	Consensus_1-1274	NA	LSSTASALG	0.013426	65.1	LSSTASALG	0.000919	80.46	LSSTASALG	0.001091	82.18	LSSTASALG	0.001847	79.75	LSSTASALG	0.000247	88.23	LSSTASALG	0.000993	66.62	LSSTASALG	0.00177	84.13	LSSTASALG	0.00177	84.13	LSSTASALG	0.001301	85.72	LSSTASALG	0.002384	78.66	0.0026	0
936	DSLSSTASALGK	Consensus_1-1274	NA	LSSTASALG	0.022874	53.26	LSSTASALG	0.002427	62.15	LSSTASALG	0.002796	65.33	LSSTASALG	0.00647	56.39	LSSTASALG	0.000427	79.58	LSSTASALG	0.001994	53.2	LSSTASALG	0.003657	70.34	LSSTASALG	0.003657	70.34	LSSTASALG	0.004548	65.98	LSSTASALG	0.004931	64.77	0.0054	0
937	SLSSTASALGKL	Consensus_1-1274	NA	LSSTASALG	0.004135	86.78	LSSTASALG	0.000267	95	LSSTASALG	0.000395	93.98	LSSTASALG	0.000836	90.48	LSSTASALG	5.4e-05	95	LSSTASALG	0.000302	86.61	LSSTASALG	0.000597	95	LSSTASALG	0.000597	95	LSSTASALG	0.000906	89.79	LSSTASALG	0.001301	87.5	0.0009	0
938	LSSTASALGKLQ	Consensus_1-1274	NA	STASALGKL	0.000874	95	TASALGKLQ	6e-05	95	TASALGKLQ	7.5e-05	95	TASALGKLQ	0.000158	95	STASALGKL	1.8e-05	95	STASALGKL	3e-05	95	LSSTASALG	8.9e-05	95	LSSTASALG	8.9e-05	95	SSTASALGK	0.00025	95	TASALGKLQ	0.000254	95	0.0002	0
939	SSTASALGKLQD	Consensus_1-1274	NA	ASALGKLQD	0.004262	86.34	ASALGKLQD	0.000151	95	ASALGKLQD	0.000186	95	TASALGKLQ	0.000354	95	ASALGKLQD	4.3e-05	95	ASALGKLQD	6.4e-05	95	ASALGKLQD	0.000294	95	ASALGKLQD	0.000294	95	TASALGKLQ	0.000601	93.53	TASALGKLQ	0.000567	95	0.0007	0
940	STASALGKLQDV	Consensus_1-1274	NA	ASALGKLQD	0.00437	85.96	ASALGKLQD	0.000207	95	ASALGKLQD	0.000203	95	ASALGKLQD	0.000279	95	ASALGKLQD	3.8e-05	95	ASALGKLQD	5.9e-05	95	ASALGKLQD	0.000475	95	ASALGKLQD	0.000475	95	ASALGKLQD	0.00043	95	ASALGKLQD	0.000547	95	0.0007	0
941	TASALGKLQDVV	Consensus_1-1274	NA	ASALGKLQD	0.001903	95	ASALGKLQD	0.000189	95	ASALGKLQD	0.000196	95	ASALGKLQD	0.000216	95	ASALGKLQD	2.3e-05	95	SALGKLQDV	3.3e-05	95	ALGKLQDVV	0.000445	95	ALGKLQDVV	0.000445	95	ALGKLQDVV	0.000184	95	ASALGKLQD	0.000168	95	0.0004	0
942	ASALGKLQDVVN	Consensus_1-1274	NA	LGKLQDVVN	0.00139	95	LGKLQDVVN	0.00026	95	LGKLQDVVN	0.000283	95	LGKLQDVVN	0.000626	93.33	LGKLQDVVN	0.000132	94.77	LGKLQDVVN	0.000114	95	LGKLQDVVN	0.001322	88.23	LGKLQDVVN	0.001322	88.23	LGKLQDVVN	0.000338	95	LGKLQDVVN	0.000487	95	0.0006	0
943	SALGKLQDVVNQ	Consensus_1-1274	NA	LGKLQDVVN	0.001863	95	LGKLQDVVN	0.000385	92.05	LGKLQDVVN	0.00053	91.33	LGKLQDVVN	0.001323	84.79	LGKLQDVVN	0.000151	93.66	LGKLQDVVN	0.000229	89.87	LGKLQDVVN	0.004604	64.85	LGKLQDVVN	0.004604	64.85	LGKLQDVVN	0.000574	93.86	LGKLQDVVN	0.000777	92.8	0.0015	0
944	ALGKLQDVVNQN	Consensus_1-1274	NA	KLQDVVNQN	0.002875	91.29	LGKLQDVVN	0.000189	95	GKLQDVVNQ	0.000277	95	LGKLQDVVN	0.000538	94.52	KLQDVVNQN	0.000625	72.5	KLQDVVNQN	0.000538	77.86	GKLQDVVNQ	0.005531	60.24	GKLQDVVNQ	0.005531	60.24	LGKLQDVVN	0.000417	95	LGKLQDVVN	0.000697	93.67	0.0017	0
945	LGKLQDVVNQNA	Consensus_1-1274	NA	LQDVVNQNA	0.009448	72.51	LQDVVNQNA	0.003266	55.96	LQDVVNQNA	0.003719	59.68	LQDVVNQNA	0.005864	58.29	KLQDVVNQN	0.000614	72.85	LQDVVNQNA	0.001527	58.37	LQDVVNQNA	0.00652	56.11	LQDVVNQNA	0.00652	56.11	LQDVVNQNA	0.001469	84.17	LQDVVNQNA	0.004311	67.66	0.0043	0
946	GKLQDVVNQNAQ	Consensus_1-1274	NA	LQDVVNQNA	0.021305	54.81	LQDVVNQNA	0.026363	20.78	LQDVVNQNA	0.026387	23.17	LQDVVNQNA	0.028233	30.36	LQDVVNQNA	0.000748	68.83	LQDVVNQNA	0.00239	49.5	LQDVVNQNA	0.019654	28.42	LQDVVNQNA	0.019654	28.42	LQDVVNQNA	0.005386	62.94	LQDVVNQNA	0.01776	38.2	0.0168	0
947	KLQDVVNQNAQA	Consensus_1-1274	NA	LQDVVNQNA	0.01064	70	LQDVVNQNA	0.005843	44.33	LQDVVNQNA	0.005575	51.37	LQDVVNQNA	0.010515	46.97	DVVNQNAQA	0.000467	78.04	DVVNQNAQA	0.01036	24.89	LQDVVNQNA	0.006774	55.05	LQDVVNQNA	0.006774	55.05	LQDVVNQNA	0.001855	80.89	LQDVVNQNA	0.009642	50.65	0.0068	0
948	LQDVVNQNAQAL	Consensus_1-1274	NA	VVNQNAQAL	0.032828	44.67	VVNQNAQAL	0.011121	32.97	VVNQNAQAL	0.010365	39.13	VVNQNAQAL	0.00653	56.2	VVNQNAQAL	0.005183	30.34	DVVNQNAQA	0.011034	23.97	VVNQNAQAL	0.020917	27.09	VVNQNAQAL	0.020917	27.09	VVNQNAQAL	0.006914	58.33	VVNQNAQAL	0.026518	30.82	0.0152	0
949	QDVVNQNAQALN	Consensus_1-1274	NA	VVNQNAQAL	0.072898	26.77	VVNQNAQAL	0.051072	13.92	VVNQNAQAL	0.06952	11.57	VVNQNAQAL	0.05269	21.75	VVNQNAQAL	0.012715	18.24	VNQNAQALN	0.018637	17.44	VVNQNAQAL	0.053918	11.45	VVNQNAQAL	0.053918	11.45	VVNQNAQAL	0.034825	29.19	VVNQNAQAL	0.097622	12.01	0.0518	0
950	DVVNQNAQALNT	Consensus_1-1274	NA	VVNQNAQAL	0.031395	45.74	VVNQNAQAL	0.01327	30.21	VVNQNAQAL	0.015544	31.77	VVNQNAQAL	0.01023	47.47	VVNQNAQAL	0.002168	46.42	VNQNAQALN	0.013766	21.06	VVNQNAQAL	0.019642	28.44	VVNQNAQAL	0.019642	28.44	VVNQNAQAL	0.009828	51.8	VVNQNAQAL	0.027385	30.23	0.0163	0
951	VVNQNAQALNTL	Consensus_1-1274	NA	VNQNAQALN	0.007189	77.72	VVNQNAQAL	0.000226	95	VVNQNAQAL	0.000344	94.98	QNAQALNTL	0.00048	95	VNQNAQALN	0.000293	85.75	VNQNAQALN	0.000899	68.52	QNAQALNTL	0.000953	91.85	QNAQALNTL	0.000953	91.85	VNQNAQALN	0.000313	95	VNQNAQALN	0.000488	95	0.0012	0
952	VNQNAQALNTLV	Consensus_1-1274	NA	QNAQALNTL	0.001574	95	NAQALNTLV	0.000151	95	NAQALNTLV	0.000247	95	QNAQALNTL	0.000429	95	QNAQALNTL	0.000174	92.33	QNAQALNTL	8.1e-05	95	QNAQALNTL	0.00089	92.5	QNAQALNTL	0.00089	92.5	NQNAQALNT	0.000142	95	NAQALNTLV	0.000303	95	0.0005	0
953	NQNAQALNTLVK	Consensus_1-1274	NA	AQALNTLVK	0.003169	90.14	AQALNTLVK	0.000455	90.21	NAQALNTLV	0.000463	92.65	AQALNTLVK	0.001241	85.7	AQALNTLVK	7.5e-05	95	NAQALNTLV	0.00011	95	QNAQALNTL	0.000856	92.85	QNAQALNTL	0.000856	92.85	AQALNTLVK	0.004085	67.96	AQALNTLVK	0.000991	90.48	0.0012	0
954	QNAQALNTLVKQ	Consensus_1-1274	NA	QALNTLVKQ	0.0044	85.86	AQALNTLVK	0.000506	89.02	AQALNTLVK	0.000428	93.33	AQALNTLVK	0.001377	84.26	QALNTLVKQ	0.000105	95	QALNTLVKQ	0.001397	59.94	QALNTLVKQ	0.001454	86.99	QALNTLVKQ	0.001454	86.99	AQALNTLVK	0.008249	54.96	AQALNTLVK	0.0021	80.7	0.0021	0
955	NAQALNTLVKQL	Consensus_1-1274	NA	QALNTLVKQ	0.002852	91.38	QALNTLVKQ	0.000208	95	AQALNTLVK	0.000226	95	AQALNTLVK	0.000658	92.89	QALNTLVKQ	5.4e-05	95	QALNTLVKQ	0.001091	64.72	QALNTLVKQ	0.000821	93.21	QALNTLVKQ	0.000821	93.21	AQALNTLVK	0.001405	84.71	QALNTLVKQ	0.000606	94.65	0.0009	0
956	AQALNTLVKQLS	Consensus_1-1274	NA	LNTLVKQLS	0.07378	26.52	LNTLVKQLS	0.001496	71.81	LNTLVKQLS	0.001768	74.06	LNTLVKQLS	0.00287	72.05	LNTLVKQLS	0.0002	90.81	QALNTLVKQ	0.000542	77.74	LNTLVKQLS	0.008898	47.83	LNTLVKQLS	0.008898	47.83	LNTLVKQLS	0.003031	73.12	LNTLVKQLS	0.002004	81.47	0.0103	0
957	QALNTLVKQLSS	Consensus_1-1274	NA	LNTLVKQLS	0.093608	21.65	LNTLVKQLS	0.002673	60.02	LNTLVKQLS	0.003013	63.93	LNTLVKQLS	0.003846	66.46	LNTLVKQLS	0.000218	89.78	LNTLVKQLS	0.000376	83.56	LNTLVKQLS	0.013221	37.67	LNTLVKQLS	0.013221	37.67	LNTLVKQLS	0.005825	61.46	LNTLVKQLS	0.002924	75.01	0.0139	0
958	ALNTLVKQLSSN	Consensus_1-1274	NA	LNTLVKQLS	0.029769	47.01	LNTLVKQLS	0.001316	74.22	LNTLVKQLS	0.001495	77.05	LNTLVKQLS	0.001871	79.55	LNTLVKQLS	7.9e-05	95	LNTLVKQLS	0.000118	95	LNTLVKQLS	0.004345	66.33	LNTLVKQLS	0.004345	66.33	LNTLVKQLS	0.001804	81.32	LNTLVKQLS	0.001423	86.36	0.0047	0
959	LNTLVKQLSSNF	Consensus_1-1274	NA	LVKQLSSNF	0.00589	81.22	LVKQLSSNF	0.00055	88.02	LVKQLSSNF	0.000721	87.92	LVKQLSSNF	0.001089	87.47	LVKQLSSNF	0.00065	71.71	LVKQLSSNF	0.000115	95	LVKQLSSNF	0.002283	79.85	LVKQLSSNF	0.002283	79.85	LVKQLSSNF	0.001205	86.71	LVKQLSSNF	0.002199	79.91	0.0017	0
960	NTLVKQLSSNFG	Consensus_1-1274	NA	LVKQLSSNF	0.026956	49.34	VKQLSSNFG	0.005067	47.06	VKQLSSNFG	0.007597	45.15	VKQLSSNFG	0.011368	45.53	LVKQLSSNF	0.001603	52.75	VKQLSSNFG	0.000722	72.64	LVKQLSSNF	0.008186	49.99	LVKQLSSNF	0.008186	49.99	LVKQLSSNF	0.005932	61.1	LVKQLSSNF	0.011178	47.54	0.0087	0
961	TLVKQLSSNFGA	Consensus_1-1274	NA	VKQLSSNFG	0.014051	64.19	VKQLSSNFG	0.018054	25.66	VKQLSSNFG	0.014162	33.4	VKQLSSNFG	0.036221	26.74	VKQLSSNFG	0.000605	73.13	VKQLSSNFG	0.001031	65.85	VKQLSSNFG	0.008939	47.72	VKQLSSNFG	0.008939	47.72	VKQLSSNFG	0.006236	60.07	VKQLSSNFG	0.010359	49.09	0.0119	0
962	LVKQLSSNFGAI	Consensus_1-1274	NA	VKQLSSNFG	0.003412	89.29	VKQLSSNFG	0.002659	60.14	VKQLSSNFG	0.002623	66.67	VKQLSSNFG	0.006713	55.62	VKQLSSNFG	0.000119	95	VKQLSSNFG	0.000183	92.19	VKQLSSNFG	0.000985	91.52	VKQLSSNFG	0.000985	91.52	VKQLSSNFG	0.001329	85.43	VKQLSSNFG	0.002006	81.46	0.0021	0
963	VKQLSSNFGAIS	Consensus_1-1274	NA	LSSNFGAIS	0.006629	79.14	QLSSNFGAI	0.000522	88.66	LSSNFGAIS	0.000332	95	LSSNFGAIS	0.001145	86.81	LSSNFGAIS	0.001171	59.31	LSSNFGAIS	0.02566	14.22	LSSNFGAIS	0.001375	87.73	LSSNFGAIS	0.001375	87.73	LSSNFGAIS	0.000772	91.41	LSSNFGAIS	0.001492	85.71	0.004	0
964	KQLSSNFGAISS	Consensus_1-1274	NA	LSSNFGAIS	0.007593	76.69	LSSNFGAIS	0.000506	89.02	LSSNFGAIS	0.000593	90.1	LSSNFGAIS	0.001734	80.8	LSSNFGAIS	0.000901	64.81	LSSNFGAIS	0.060392	7.37	LSSNFGAIS	0.001659	85.07	LSSNFGAIS	0.001659	85.07	LSSNFGAIS	0.001174	87.03	LSSNFGAIS	0.002116	80.57	0.0078	0
965	QLSSNFGAISSV	Consensus_1-1274	NA	LSSNFGAIS	0.00296	90.96	SSNFGAISS	0.000174	95	SSNFGAISS	0.000276	95	SSNFGAISS	0.000837	90.46	LSSNFGAIS	0.000254	87.85	LSSNFGAIS	0.009012	26.82	LSSNFGAIS	0.000589	95	LSSNFGAIS	0.000589	95	LSSNFGAIS	0.000252	95	LSSNFGAIS	0.000438	95	0.0015	0
966	LSSNFGAISSVL	Consensus_1-1274	NA	SNFGAISSV	0.000638	95	NFGAISSVL	5.5e-05	95	SSNFGAISS	7.8e-05	95	NFGAISSVL	0.000176	95	LSSNFGAIS	3.4e-05	95	LSSNFGAIS	0.000105	95	LSSNFGAIS	5.6e-05	95	LSSNFGAIS	5.6e-05	95	NFGAISSVL	5.2e-05	95	NFGAISSVL	6.4e-05	95	0.0001	0
967	SSNFGAISSVLN	Consensus_1-1274	NA	FGAISSVLN	0.005784	81.54	FGAISSVLN	0.000351	92.95	FGAISSVLN	0.000379	94.29	FGAISSVLN	0.016057	39.44	FGAISSVLN	0.001105	60.53	FGAISSVLN	0.010445	24.77	FGAISSVLN	0.001609	85.53	FGAISSVLN	0.001609	85.53	FGAISSVLN	0.008477	54.5	FGAISSVLN	0.001437	86.23	0.0047	0
968	SNFGAISSVLND	Consensus_1-1274	NA	FGAISSVLN	0.010848	69.64	FGAISSVLN	0.000774	83.25	FGAISSVLN	0.001093	82.15	FGAISSVLN	0.059473	20.29	FGAISSVLN	0.00195	48.57	FGAISSVLN	0.027603	13.53	FGAISSVLN	0.003688	70.14	FGAISSVLN	0.003688	70.14	FGAISSVLN	0.024248	35.29	FGAISSVLN	0.002875	75.34	0.0136	0
969	NFGAISSVLNDI	Consensus_1-1274	NA	FGAISSVLN	0.005474	82.48	FGAISSVLN	0.000253	95	FGAISSVLN	0.000246	95	FGAISSVLN	0.010598	46.83	FGAISSVLN	0.000657	71.49	FGAISSVLN	0.005471	34.6	FGAISSVLN	0.001002	91.35	FGAISSVLN	0.001002	91.35	FGAISSVLN	0.004696	65.35	FGAISSVLN	0.000685	93.8	0.003	0
970	FGAISSVLNDIL	Consensus_1-1274	NA	ISSVLNDIL	0.014405	63.68	ISSVLNDIL	0.003891	52.5	ISSVLNDIL	0.003844	59.05	ISSVLNDIL	0.002945	71.56	ISSVLNDIL	0.001243	58.11	ISSVLNDIL	0.00014	94.39	ISSVLNDIL	0.004439	65.78	ISSVLNDIL	0.004439	65.78	ISSVLNDIL	0.00037	95	ISSVLNDIL	0.001613	84.64	0.0037	0
971	GAISSVLNDILS	Consensus_1-1274	NA	ISSVLNDIL	0.029023	47.6	ISSVLNDIL	0.017774	25.89	ISSVLNDIL	0.019378	28.02	ISSVLNDIL	0.008018	52.26	ISSVLNDIL	0.001941	48.67	ISSVLNDIL	0.000492	79.31	ISSVLNDIL	0.016699	31.99	ISSVLNDIL	0.016699	31.99	ISSVLNDIL	0.001308	85.65	ISSVLNDIL	0.004592	66.32	0.0116	0
972	AISSVLNDILSR	Consensus_1-1274	NA	ISSVLNDIL	0.010608	70.07	ISSVLNDIL	0.008371	37.86	ISSVLNDIL	0.007005	46.72	ISSVLNDIL	0.004354	64.03	ISSVLNDIL	0.001021	62.29	SVLNDILSR	0.000475	79.84	ISSVLNDIL	0.009127	47.19	ISSVLNDIL	0.009127	47.19	ISSVLNDIL	0.000947	89.37	ISSVLNDIL	0.002568	77.42	0.0054	0
973	ISSVLNDILSRL	Consensus_1-1274	NA	VLNDILSRL	0.006541	79.36	VLNDILSRL	0.000384	92.08	VLNDILSRL	0.000286	95	SSVLNDILS	0.000226	95	VLNDILSRL	0.010669	20.2	SVLNDILSR	0.000353	84.43	VLNDILSRL	0.001805	83.84	VLNDILSRL	0.001805	83.84	SVLNDILSR	0.000372	95	VLNDILSRL	0.001207	88.39	0.0024	0
974	SSVLNDILSRLD	Consensus_1-1274	NA	VLNDILSRL	0.020552	55.68	LNDILSRLD	0.000674	85.2	LNDILSRLD	0.000821	86.22	LNDILSRLD	0.00097	88.85	VLNDILSRL	0.021487	13.22	VLNDILSRL	0.000478	79.75	VLNDILSRL	0.00732	53.09	VLNDILSRL	0.00732	53.09	LNDILSRLD	0.000657	92.83	VLNDILSRL	0.002114	80.58	0.0062	0
975	SVLNDILSRLDK	Consensus_1-1274	NA	LNDILSRLD	0.014735	63.21	LNDILSRLD	0.00106	78.14	LNDILSRLD	0.001452	77.55	LNDILSRLD	0.00325	69.63	VLNDILSRL	0.010909	19.93	LNDILSRLD	0.000357	84.28	VLNDILSRL	0.007746	51.57	VLNDILSRL	0.007746	51.57	LNDILSRLD	0.001989	79.8	LNDILSRLD	0.002444	78.26	0.0052	0
976	VLNDILSRLDKV	Consensus_1-1274	NA	LNDILSRLD	0.007207	77.67	LNDILSRLD	0.000545	88.14	LNDILSRLD	0.000607	89.85	LNDILSRLD	0.001014	88.34	VLNDILSRL	0.000782	67.93	DILSRLDKV	0.000118	95	DILSRLDKV	0.001747	84.32	DILSRLDKV	0.001747	84.32	NDILSRLDK	0.000773	91.4	LNDILSRLD	0.000617	94.53	0.0015	0
977	LNDILSRLDKVE	Consensus_1-1274	NA	DILSRLDKV	0.006197	80.28	ILSRLDKVE	0.000989	79.27	ILSRLDKVE	0.000638	89.32	ILSRLDKVE	0.000625	93.34	DILSRLDKV	0.000165	92.85	ILSRLDKVE	0.000226	90	DILSRLDKV	0.003784	69.57	DILSRLDKV	0.003784	69.57	ILSRLDKVE	0.00073	91.93	ILSRLDKVE	0.001085	89.53	0.0018	0
978	NDILSRLDKVEA	Consensus_1-1274	NA	LSRLDKVEA	0.089452	22.58	ILSRLDKVE	0.002551	61.08	LSRLDKVEA	0.003193	62.83	LSRLDKVEA	0.002101	77.66	LSRLDKVEA	0.000344	83.3	LSRLDKVEA	0.000623	75.19	LSRLDKVEA	0.010618	43.25	LSRLDKVEA	0.010618	43.25	LSRLDKVEA	0.00284	74.15	ILSRLDKVE	0.003849	69.85	0.0126	0
979	DILSRLDKVEAE	Consensus_1-1274	NA	LSRLDKVEA	0.107565	18.93	LSRLDKVEA	0.002228	63.88	LSRLDKVEA	0.003591	60.4	LSRLDKVEA	0.002746	72.87	SRLDKVEAE	0.002232	45.84	LSRLDKVEA	0.00093	67.89	LSRLDKVEA	0.014424	35.5	LSRLDKVEA	0.014424	35.5	LSRLDKVEA	0.0054	62.9	LSRLDKVEA	0.004034	68.97	0.0158	0
980	ILSRLDKVEAEV	Consensus_1-1274	NA	LSRLDKVEA	0.024343	51.81	LSRLDKVEA	0.000763	83.46	LSRLDKVEA	0.001408	78.07	LSRLDKVEA	0.000985	88.67	SRLDKVEAE	0.001668	51.9	SRLDKVEAE	0.000301	86.65	LSRLDKVEA	0.004289	66.65	LSRLDKVEA	0.004289	66.65	LSRLDKVEA	0.001534	83.62	LSRLDKVEA	0.001463	85.98	0.0041	0
981	LSRLDKVEAEVQ	Consensus_1-1274	NA	LDKVEAEVQ	0.004922	84.17	LDKVEAEVQ	0.000303	94.21	LDKVEAEVQ	0.000559	90.76	LDKVEAEVQ	0.00112	87.1	SRLDKVEAE	0.000831	66.62	SRLDKVEAE	0.000251	88.88	LDKVEAEVQ	0.003753	69.75	LDKVEAEVQ	0.003753	69.75	LDKVEAEVQ	0.002615	75.48	LDKVEAEVQ	0.001459	86.02	0.002	0
982	SRLDKVEAEVQI	Consensus_1-1274	NA	LDKVEAEVQ	0.006284	80.02	LDKVEAEVQ	0.00041	91.39	LDKVEAEVQ	0.000871	85.37	LDKVEAEVQ	0.001733	80.81	DKVEAEVQI	0.000544	75.08	LDKVEAEVQ	0.000268	88.12	LDKVEAEVQ	0.005388	60.95	LDKVEAEVQ	0.005388	60.95	LDKVEAEVQ	0.005002	64.24	LDKVEAEVQ	0.001862	82.62	0.0028	0
983	RLDKVEAEVQID	Consensus_1-1274	NA	LDKVEAEVQ	0.00499	83.96	LDKVEAEVQ	0.000275	94.95	LDKVEAEVQ	0.000447	92.96	LDKVEAEVQ	0.001001	88.49	DKVEAEVQI	0.000623	72.56	LDKVEAEVQ	0.000231	89.78	LDKVEAEVQ	0.00299	74.67	LDKVEAEVQ	0.00299	74.67	LDKVEAEVQ	0.002471	76.47	LDKVEAEVQ	0.001092	89.47	0.0017	0
984	LDKVEAEVQIDR	Consensus_1-1274	NA	VEAEVQIDR	0.012001	67.61	VEAEVQIDR	0.000456	90.18	VEAEVQIDR	0.000666	88.85	VEAEVQIDR	0.0008	90.96	VEAEVQIDR	0.001612	52.63	KVEAEVQID	0.000307	86.38	VEAEVQIDR	0.002725	76.58	VEAEVQIDR	0.002725	76.58	VEAEVQIDR	0.00397	68.45	VEAEVQIDR	0.007501	55.92	0.0033	0
985	DKVEAEVQIDRL	Consensus_1-1274	NA	VEAEVQIDR	0.017176	59.77	VEAEVQIDR	0.001065	78.06	VEAEVQIDR	0.001036	82.96	VEAEVQIDR	0.001185	86.35	VEAEVQIDR	0.002118	46.9	VEAEVQIDR	0.000258	88.57	VEAEVQIDR	0.004473	65.58	VEAEVQIDR	0.004473	65.58	VEAEVQIDR	0.011206	49.2	VEAEVQIDR	0.017678	38.29	0.0061	0
986	KVEAEVQIDRLI	Consensus_1-1274	NA	VEAEVQIDR	0.008185	75.19	AEVQIDRLI	0.000492	89.34	AEVQIDRLI	0.000689	88.46	AEVQIDRLI	0.000504	94.99	EAEVQIDRL	0.000557	74.65	AEVQIDRLI	0.000115	95	EAEVQIDRL	0.003239	73.05	EAEVQIDRL	0.003239	73.05	VEAEVQIDR	0.001511	83.81	VEAEVQIDR	0.003721	70.54	0.0022	0
987	VEAEVQIDRLIT	Consensus_1-1274	NA	EVQIDRLIT	0.005548	82.26	AEVQIDRLI	0.000429	90.89	AEVQIDRLI	0.000608	89.83	AEVQIDRLI	0.000643	93.1	AEVQIDRLI	0.000183	91.8	EVQIDRLIT	0.000154	93.67	AEVQIDRLI	0.001517	86.4	AEVQIDRLI	0.001517	86.4	EVQIDRLIT	0.000443	95	AEVQIDRLI	0.000504	95	0.0012	0
988	EAEVQIDRLITG	Consensus_1-1274	NA	VQIDRLITG	0.032073	45.23	VQIDRLITG	0.000705	84.58	VQIDRLITG	0.001272	79.67	VQIDRLITG	0.000946	89.13	VQIDRLITG	0.0295	10.85	VQIDRLITG	0.001928	53.83	VQIDRLITG	0.04493	13.71	VQIDRLITG	0.04493	13.71	VQIDRLITG	0.001387	84.86	VQIDRLITG	0.003605	71.19	0.0161	0
989	AEVQIDRLITGR	Consensus_1-1274	NA	VQIDRLITG	0.047639	36.08	VQIDRLITG	0.001001	79.08	VQIDRLITG	0.001478	77.25	VQIDRLITG	0.000944	89.15	VQIDRLITG	0.038149	9.18	VQIDRLITG	0.004799	36.83	VQIDRLITG	0.11504	4.82	VQIDRLITG	0.11504	4.82	VQIDRLITG	0.002692	74.96	VQIDRLITG	0.006777	58.16	0.0334	2
990	EVQIDRLITGRL	Consensus_1-1274	NA	IDRLITGRL	0.029176	47.48	IDRLITGRL	0.003156	56.71	IDRLITGRL	0.005263	52.6	IDRLITGRL	0.012177	44.25	VQIDRLITG	0.008466	23.1	VQIDRLITG	0.001127	64.15	VQIDRLITG	0.030819	19.55	VQIDRLITG	0.030819	19.55	IDRLITGRL	0.007557	56.7	IDRLITGRL	0.008312	53.79	0.0137	0
991	VQIDRLITGRLQ	Consensus_1-1274	NA	IDRLITGRL	0.023525	52.62	IDRLITGRL	0.008166	38.3	IDRLITGRL	0.015742	31.55	IDRLITGRL	0.031256	28.84	IDRLITGRL	0.001557	53.34	IDRLITGRL	0.00032	85.8	IDRLITGRL	0.006571	55.89	IDRLITGRL	0.006571	55.89	IDRLITGRL	0.019455	39.16	IDRLITGRL	0.013411	43.74	0.0127	0
992	QIDRLITGRLQS	Consensus_1-1274	NA	IDRLITGRL	0.009302	72.81	IDRLITGRL	0.001919	66.92	IDRLITGRL	0.004398	56.26	IDRLITGRL	0.010211	47.5	IDRLITGRL	0.000331	83.9	RLITGRLQS	0.000319	85.85	IDRLITGRL	0.003588	70.79	IDRLITGRL	0.003588	70.79	IDRLITGRL	0.00701	58.09	IDRLITGRL	0.006408	59.3	0.0047	0
993	IDRLITGRLQSL	Consensus_1-1274	NA	LITGRLQSL	0.008255	75.01	LITGRLQSL	0.000529	88.5	LITGRLQSL	0.001794	73.81	DRLITGRLQ	0.00108	87.57	LITGRLQSL	0.000365	82.34	RLITGRLQS	0.000207	90.97	LITGRLQSL	0.00219	80.61	LITGRLQSL	0.00219	80.61	LITGRLQSL	0.001018	88.64	LITGRLQSL	0.000777	92.8	0.0018	0
994	DRLITGRLQSLQ	Consensus_1-1274	NA	LITGRLQSL	0.014497	63.55	LITGRLQSL	0.000927	80.31	LITGRLQSL	0.001965	72.19	ITGRLQSLQ	0.00183	79.88	LITGRLQSL	0.000621	72.63	LITGRLQSL	0.00024	89.38	LITGRLQSL	0.004627	64.74	LITGRLQSL	0.004627	64.74	LITGRLQSL	0.001317	85.56	LITGRLQSL	0.001736	83.64	0.0032	0
995	RLITGRLQSLQT	Consensus_1-1274	NA	LITGRLQSL	0.005386	82.75	ITGRLQSLQ	0.000517	88.77	ITGRLQSLQ	0.001018	83.22	ITGRLQSLQ	0.00111	87.22	LITGRLQSL	9.9e-05	95	LITGRLQSL	0.00011	95	ITGRLQSLQ	0.002802	76.01	ITGRLQSLQ	0.002802	76.01	LITGRLQSL	0.000717	92.09	ITGRLQSLQ	0.001186	88.58	0.0016	0
996	LITGRLQSLQTY	Consensus_1-1274	NA	GRLQSLQTY	0.001696	95	TGRLQSLQT	0.000349	93	ITGRLQSLQ	0.000311	95	ITGRLQSLQ	0.000487	95	GRLQSLQTY	3.6e-05	95	ITGRLQSLQ	4.7e-05	95	GRLQSLQTY	0.001829	83.63	GRLQSLQTY	0.001829	83.63	GRLQSLQTY	0.000129	95	ITGRLQSLQ	0.000327	95	0.0007	0
997	ITGRLQSLQTYV	Consensus_1-1274	NA	GRLQSLQTY	0.001556	95	TGRLQSLQT	0.000319	93.79	GRLQSLQTY	0.000252	95	RLQSLQTYV	0.000346	95	GRLQSLQTY	4e-05	95	RLQSLQTYV	3.9e-05	95	GRLQSLQTY	0.001984	82.34	GRLQSLQTY	0.001984	82.34	RLQSLQTYV	0.000517	94.57	GRLQSLQTY	0.000392	95	0.0007	0
998	TGRLQSLQTYVT	Consensus_1-1274	NA	LQSLQTYVT	0.013467	65.03	LQSLQTYVT	0.00308	57.23	LQSLQTYVT	0.005297	52.46	LQSLQTYVT	0.007963	52.39	LQSLQTYVT	0.00032	84.4	LQSLQTYVT	0.000344	84.77	LQSLQTYVT	0.003995	68.35	LQSLQTYVT	0.003995	68.35	LQSLQTYVT	0.003728	69.48	LQSLQTYVT	0.003299	72.91	0.0045	0
999	GRLQSLQTYVTQ	Consensus_1-1274	NA	LQSLQTYVT	0.019907	56.46	LQSLQTYVT	0.012807	30.75	LQSLQTYVT	0.01591	31.36	LQSLQTYVT	0.02179	34.35	LQSLQTYVT	0.000369	82.16	LQSLQTYVT	0.000704	73.1	LQSLQTYVT	0.009168	47.07	LQSLQTYVT	0.009168	47.07	LQSLQTYVT	0.007953	55.7	LQSLQTYVT	0.007797	55.01	0.0106	0
1000	RLQSLQTYVTQQ	Consensus_1-1274	NA	LQSLQTYVT	0.00699	78.22	LQSLQTYVT	0.003152	56.74	LQSLQTYVT	0.0038	59.27	LQSLQTYVT	0.008162	51.9	LQSLQTYVT	0.000153	93.55	LQSLQTYVT	0.000269	88.08	LQSLQTYVT	0.003419	71.89	LQSLQTYVT	0.003419	71.89	LQSLQTYVT	0.003909	68.71	LQSLQTYVT	0.002979	74.7	0.0036	0
1001	LQSLQTYVTQQL	Consensus_1-1274	NA	LQTYVTQQL	0.017302	59.61	LQTYVTQQL	0.138399	6.84	LQTYVTQQL	0.08947	9.3	LQTYVTQQL	0.027116	30.95	LQTYVTQQL	0.000905	64.73	LQTYVTQQL	0.000701	73.17	LQTYVTQQL	0.00189	83.12	LQTYVTQQL	0.00189	83.12	LQTYVTQQL	0.001587	83.17	LQTYVTQQL	0.024234	32.44	0.0303	0
1002	QSLQTYVTQQLI	Consensus_1-1274	NA	LQTYVTQQL	0.029337	47.35	LQTYVTQQL	0.376267	2.55	LQTYVTQQL	0.226618	3.52	LQTYVTQQL	0.08637	15.94	LQTYVTQQL	0.001014	62.44	LQTYVTQQL	0.00105	65.47	LQTYVTQQL	0.003268	72.87	LQTYVTQQL	0.003268	72.87	LQTYVTQQL	0.003626	69.91	LQTYVTQQL	0.055069	19.05	0.0786	2
1003	SLQTYVTQQLIR	Consensus_1-1274	NA	LQTYVTQQL	0.014524	63.51	LQTYVTQQL	0.183032	5.42	LQTYVTQQL	0.11844	7.19	LQTYVTQQL	0.037286	26.34	LQTYVTQQL	0.000531	75.58	LQTYVTQQL	0.000539	77.83	LQTYVTQQL	0.002674	76.96	LQTYVTQQL	0.002674	76.96	LQTYVTQQL	0.002498	76.28	LQTYVTQQL	0.031986	27.54	0.0394	0
1004	LQTYVTQQLIRA	Consensus_1-1274	NA	YVTQQLIRA	0.009043	73.36	LQTYVTQQL	0.005662	44.95	LQTYVTQQL	0.002872	64.79	YVTQQLIRA	0.00487	61.87	YVTQQLIRA	0.003579	36.8	YVTQQLIRA	0.002546	48.32	YVTQQLIRA	0.050681	12.14	YVTQQLIRA	0.050681	12.14	YVTQQLIRA	0.009182	53.09	LQTYVTQQL	0.00238	78.69	0.0141	0
1005	QTYVTQQLIRAA	Consensus_1-1274	NA	YVTQQLIRA	0.015873	61.59	YVTQQLIRA	0.001681	69.47	YVTQQLIRA	0.001602	75.79	YVTQQLIRA	0.012153	44.29	YVTQQLIRA	0.004078	34.39	YVTQQLIRA	0.012098	22.73	YVTQQLIRA	0.126634	4.24	YVTQQLIRA	0.126634	4.24	YVTQQLIRA	0.03356	29.8	YVTQQLIRA	0.002619	77.07	0.0337	2
1006	TYVTQQLIRAAE	Consensus_1-1274	NA	YVTQQLIRA	0.009224	72.98	VTQQLIRAA	0.001244	75.22	VTQQLIRAA	0.001126	81.68	YVTQQLIRA	0.004309	64.22	YVTQQLIRA	0.001557	53.34	YVTQQLIRA	0.003945	40.32	YVTQQLIRA	0.076789	7.85	YVTQQLIRA	0.076789	7.85	YVTQQLIRA	0.011615	48.53	VTQQLIRAA	0.003031	74.41	0.019	0
1007	YVTQQLIRAAEI	Consensus_1-1274	NA	VTQQLIRAA	0.0034	89.33	VTQQLIRAA	0.000719	84.31	QQLIRAAEI	0.000522	91.49	QQLIRAAEI	0.002086	77.78	QQLIRAAEI	0.000206	90.47	QQLIRAAEI	0.000323	85.67	VTQQLIRAA	0.011939	40.21	VTQQLIRAA	0.011939	40.21	QQLIRAAEI	0.001465	84.2	VTQQLIRAA	0.001125	89.16	0.0034	0
1008	VTQQLIRAAEIR	Consensus_1-1274	NA	QQLIRAAEI	0.00358	88.7	QQLIRAAEI	0.001106	77.41	QQLIRAAEI	0.000999	83.49	QQLIRAAEI	0.004089	65.17	QQLIRAAEI	0.000282	86.34	QQLIRAAEI	0.000475	79.84	QQLIRAAEI	0.001391	87.58	QQLIRAAEI	0.001391	87.58	QQLIRAAEI	0.0035	70.57	QLIRAAEIR	0.004573	66.42	0.0021	0
1009	TQQLIRAAEIRA	Consensus_1-1274	NA	LIRAAEIRA	0.02954	47.19	LIRAAEIRA	0.001716	69.09	LIRAAEIRA	0.003979	58.37	LIRAAEIRA	0.005946	58.03	LIRAAEIRA	0.000695	70.28	LIRAAEIRA	0.000862	69.27	LIRAAEIRA	0.011493	41.2	LIRAAEIRA	0.011493	41.2	LIRAAEIRA	0.011833	48.18	QLIRAAEIR	0.009565	50.84	0.0087	0
1010	QQLIRAAEIRAS	Consensus_1-1274	NA	LIRAAEIRA	0.046943	36.42	LIRAAEIRA	0.004362	50.07	LIRAAEIRA	0.010348	39.16	LIRAAEIRA	0.012351	43.99	LIRAAEIRA	0.001154	59.6	IRAAEIRAS	0.003551	42.16	IRAAEIRAS	0.072558	8.33	IRAAEIRAS	0.072558	8.33	LIRAAEIRA	0.026973	33.42	LIRAAEIRA	0.01856	37.35	0.0269	0
1011	QLIRAAEIRASA	Consensus_1-1274	NA	IRAAEIRAS	0.030187	46.68	IRAAEIRAS	0.004482	49.53	IRAAEIRAS	0.007375	45.75	IRAAEIRAS	0.009308	49.21	IRAAEIRAS	0.000648	71.77	IRAAEIRAS	0.003388	43	IRAAEIRAS	0.103093	5.54	IRAAEIRAS	0.103093	5.54	IRAAEIRAS	0.022112	36.93	IRAAEIRAS	0.01935	36.56	0.0303	0
1012	LIRAAEIRASAN	Consensus_1-1274	NA	IRAAEIRAS	0.013416	65.12	IRAAEIRAS	0.001499	71.77	IRAAEIRAS	0.002059	71.3	IRAAEIRAS	0.003667	67.41	IRAAEIRAS	0.000162	93.02	IRAAEIRAS	0.001216	62.76	IRAAEIRAS	0.047154	13.05	IRAAEIRAS	0.047154	13.05	IRAAEIRAS	0.006494	59.4	IRAAEIRAS	0.00808	54.34	0.0131	0
1013	IRAAEIRASANL	Consensus_1-1274	NA	AEIRASANL	0.001492	95	AEIRASANL	0.000365	92.58	AEIRASANL	0.000416	93.57	AEIRASANL	0.001687	81.25	AEIRASANL	7.5e-05	95	AAEIRASAN	0.000176	92.55	IRAAEIRAS	0.001606	85.56	IRAAEIRAS	0.001606	85.56	RAAEIRASA	0.000738	91.83	IRAAEIRAS	0.001018	90.18	0.0009	0
1014	RAAEIRASANLA	Consensus_1-1274	NA	AEIRASANL	0.002273	93.63	AEIRASANL	0.00051	88.93	AEIRASANL	0.000588	90.2	AEIRASANL	0.001965	78.77	AEIRASANL	9.1e-05	95	EIRASANLA	0.000492	79.31	EIRASANLA	0.001821	83.7	EIRASANLA	0.001821	83.7	EIRASANLA	0.000975	89.08	AEIRASANL	0.001176	88.68	0.0012	0
1015	AAEIRASANLAA	Consensus_1-1274	NA	IRASANLAA	0.155545	12.88	IRASANLAA	0.052098	13.75	IRASANLAA	0.027262	22.69	IRASANLAA	0.026268	31.43	IRASANLAA	0.004299	33.48	IRASANLAA	0.047164	9.05	IRASANLAA	0.043891	14.02	IRASANLAA	0.043891	14.02	IRASANLAA	0.013467	45.75	IRASANLAA	0.054458	19.21	0.0468	0
1016	AEIRASANLAAT	Consensus_1-1274	NA	IRASANLAA	0.184774	10.48	IRASANLAA	0.126881	7.33	IRASANLAA	0.06464	12.26	IRASANLAA	0.072106	17.96	IRASANLAA	0.004323	33.39	IRASANLAA	0.089061	5.3	IRASANLAA	0.076144	7.92	IRASANLAA	0.076144	7.92	IRASANLAA	0.030656	31.26	IRASANLAA	0.113944	10.37	0.0839	0
1017	EIRASANLAATK	Consensus_1-1274	NA	IRASANLAA	0.10303	19.77	IRASANLAA	0.05395	13.43	IRASANLAA	0.0305	21.13	IRASANLAA	0.036422	26.66	IRASANLAA	0.00131	56.99	IRASANLAA	0.053322	8.14	IRASANLAA	0.041707	14.75	IRASANLAA	0.041707	14.75	IRASANLAA	0.020455	38.29	IRASANLAA	0.074081	15.18	0.0456	0
1018	IRASANLAATKM	Consensus_1-1274	NA	IRASANLAA	0.003841	87.8	IRASANLAA	0.000264	95	IRASANLAA	0.000372	94.43	IRASANLAA	0.000905	89.6	ASANLAATK	0.000154	93.49	ASANLAATK	0.001392	60	IRASANLAA	0.001462	86.91	IRASANLAA	0.001462	86.91	ASANLAATK	0.001757	81.72	IRASANLAA	0.001353	87.02	0.0013	0
1019	RASANLAATKMS	Consensus_1-1274	NA	SANLAATKM	0.002077	94.39	SANLAATKM	0.000117	95	SANLAATKM	0.000145	95	SANLAATKM	0.000689	92.47	ASANLAATK	0.000109	95	ASANLAATK	0.000539	77.83	SANLAATKM	0.000289	95	SANLAATKM	0.000289	95	ASANLAATK	0.000842	90.54	ASANLAATK	0.000581	94.92	0.0006	0
1020	ASANLAATKMSE	Consensus_1-1274	NA	NLAATKMSE	0.002595	92.38	NLAATKMSE	9.4e-05	95	NLAATKMSE	0.000167	95	ANLAATKMS	0.000322	95	SANLAATKM	5.1e-05	95	SANLAATKM	7.7e-05	95	NLAATKMSE	0.000419	95	NLAATKMSE	0.000419	95	ANLAATKMS	0.000276	95	ANLAATKMS	0.000356	95	0.0005	0
1021	SANLAATKMSEC	Consensus_1-1274	NA	LAATKMSEC	0.002163	94.06	LAATKMSEC	0.000126	95	LAATKMSEC	0.00016	95	LAATKMSEC	0.000203	95	LAATKMSEC	6.1e-05	95	LAATKMSEC	0.000114	95	LAATKMSEC	0.000736	94.08	LAATKMSEC	0.000736	94.08	LAATKMSEC	0.000326	95	LAATKMSEC	0.000176	95	0.0005	0
1022	ANLAATKMSECV	Consensus_1-1274	NA	LAATKMSEC	0.002211	93.87	LAATKMSEC	0.000165	95	LAATKMSEC	0.000285	95	LAATKMSEC	0.000268	95	LAATKMSEC	4.9e-05	95	LAATKMSEC	0.000165	93.11	LAATKMSEC	0.000912	92.27	LAATKMSEC	0.000912	92.27	LAATKMSEC	0.000374	95	LAATKMSEC	0.000228	95	0.0006	0
1023	NLAATKMSECVL	Consensus_1-1274	NA	ATKMSECVL	0.000961	95	LAATKMSEC	0.0001	95	LAATKMSEC	8.6e-05	95	AATKMSECV	0.000115	95	ATKMSECVL	3.4e-05	95	LAATKMSEC	8.8e-05	95	LAATKMSEC	0.000338	95	LAATKMSEC	0.000338	95	LAATKMSEC	0.000163	95	LAATKMSEC	9.5e-05	95	0.0002	0
1024	LAATKMSECVLG	Consensus_1-1274	NA	ATKMSECVL	0.000824	95	ATKMSECVL	3.5e-05	95	ATKMSECVL	3.7e-05	95	TKMSECVLG	7e-05	95	ATKMSECVL	2.8e-05	95	TKMSECVLG	4.4e-05	95	ATKMSECVL	0.000106	95	ATKMSECVL	0.000106	95	AATKMSECV	8.1e-05	95	TKMSECVLG	5.8e-05	95	0.0001	0
1025	AATKMSECVLGQ	Consensus_1-1274	NA	TKMSECVLG	0.001373	95	TKMSECVLG	6.9e-05	95	TKMSECVLG	6.2e-05	95	TKMSECVLG	0.000177	95	TKMSECVLG	3.9e-05	95	TKMSECVLG	0.000105	95	KMSECVLGQ	0.000234	95	KMSECVLGQ	0.000234	95	TKMSECVLG	0.000131	95	TKMSECVLG	0.000145	95	0.0003	0
1026	ATKMSECVLGQS	Consensus_1-1274	NA	MSECVLGQS	0.001787	95	MSECVLGQS	0.000102	95	MSECVLGQS	8.8e-05	95	MSECVLGQS	0.000237	95	MSECVLGQS	5.3e-05	95	TKMSECVLG	6.3e-05	95	MSECVLGQS	0.000474	95	MSECVLGQS	0.000474	95	MSECVLGQS	0.000213	95	MSECVLGQS	0.000203	95	0.0004	0
1027	TKMSECVLGQSK	Consensus_1-1274	NA	MSECVLGQS	0.002163	94.06	MSECVLGQS	0.000144	95	MSECVLGQS	0.000172	95	MSECVLGQS	0.000342	95	MSECVLGQS	6e-05	95	MSECVLGQS	5.2e-05	95	MSECVLGQS	0.001184	89.52	MSECVLGQS	0.001184	89.52	SECVLGQSK	0.00066	92.8	MSECVLGQS	0.000288	95	0.0006	0
1028	KMSECVLGQSKR	Consensus_1-1274	NA	MSECVLGQS	0.001558	95	MSECVLGQS	0.000111	95	MSECVLGQS	0.000123	95	MSECVLGQS	0.000323	95	MSECVLGQS	3.3e-05	95	MSECVLGQS	3.7e-05	95	MSECVLGQS	0.000522	95	MSECVLGQS	0.000522	95	SECVLGQSK	0.00143	84.5	SECVLGQSK	0.000262	95	0.0005	0
1029	MSECVLGQSKRV	Consensus_1-1274	NA	CVLGQSKRV	0.000435	95	CVLGQSKRV	0.000308	94.08	CVLGQSKRV	0.000342	95	CVLGQSKRV	0.000942	89.17	CVLGQSKRV	0.000103	95	CVLGQSKRV	6.6e-05	95	CVLGQSKRV	0.000134	95	CVLGQSKRV	0.000134	95	CVLGQSKRV	0.000809	90.95	CVLGQSKRV	0.000471	95	0.0004	0
1030	SECVLGQSKRVD	Consensus_1-1274	NA	VLGQSKRVD	0.011783	67.99	CVLGQSKRV	0.00104	78.46	CVLGQSKRV	0.00132	79.11	CVLGQSKRV	0.002153	77.23	CVLGQSKRV	0.000194	91.16	CVLGQSKRV	0.000149	93.93	VLGQSKRVD	0.002827	75.83	VLGQSKRVD	0.002827	75.83	CVLGQSKRV	0.00209	79.1	VLGQSKRVD	0.003222	73.34	0.0028	0
1031	ECVLGQSKRVDF	Consensus_1-1274	NA	LGQSKRVDF	0.02371	52.44	CVLGQSKRV	0.000746	83.79	VLGQSKRVD	0.000765	87.17	CVLGQSKRV	0.000964	88.92	LGQSKRVDF	0.000257	87.69	VLGQSKRVD	0.000188	91.94	VLGQSKRVD	0.004158	67.41	VLGQSKRVD	0.004158	67.41	CVLGQSKRV	0.000974	89.09	VLGQSKRVD	0.002409	78.49	0.0038	0
1032	CVLGQSKRVDFC	Consensus_1-1274	NA	LGQSKRVDF	0.008635	74.21	VLGQSKRVD	0.000128	95	LGQSKRVDF	8.2e-05	95	VLGQSKRVD	8.3e-05	95	LGQSKRVDF	4.4e-05	95	LGQSKRVDF	4.6e-05	95	VLGQSKRVD	0.001049	90.86	VLGQSKRVD	0.001049	90.86	VLGQSKRVD	9.2e-05	95	VLGQSKRVD	0.000216	95	0.0011	0
1033	VLGQSKRVDFCG	Consensus_1-1274	NA	LGQSKRVDF	0.007644	76.56	LGQSKRVDF	0.000128	95	LGQSKRVDF	0.000122	95	QSKRVDFCG	0.000126	95	LGQSKRVDF	4.3e-05	95	LGQSKRVDF	4.4e-05	95	LGQSKRVDF	0.000872	92.69	LGQSKRVDF	0.000872	92.69	GQSKRVDFC	0.000251	95	LGQSKRVDF	0.000236	95	0.001	0
1034	LGQSKRVDFCGK	Consensus_1-1274	NA	GQSKRVDFC	0.000252	95	SKRVDFCGK	8.5e-05	95	GQSKRVDFC	7.1e-05	95	QSKRVDFCG	0.000144	95	LGQSKRVDF	1.2e-05	95	GQSKRVDFC	7e-06	95	GQSKRVDFC	0.000189	95	GQSKRVDFC	0.000189	95	GQSKRVDFC	0.000207	95	SKRVDFCGK	0.000105	95	0.0001	0
1035	GQSKRVDFCGKG	Consensus_1-1274	NA	KRVDFCGKG	0.000869	95	SKRVDFCGK	0.000159	95	SKRVDFCGK	8.2e-05	95	QSKRVDFCG	0.000156	95	KRVDFCGKG	9.4e-05	95	KRVDFCGKG	0.000269	88.08	KRVDFCGKG	0.000208	95	KRVDFCGKG	0.000208	95	KRVDFCGKG	0.00024	95	SKRVDFCGK	0.000165	95	0.0002	0
1036	QSKRVDFCGKGY	Consensus_1-1274	NA	KRVDFCGKG	0.001532	95	RVDFCGKGY	0.000603	86.82	RVDFCGKGY	0.00072	87.93	RVDFCGKGY	0.000326	95	KRVDFCGKG	8.6e-05	95	KRVDFCGKG	0.00026	88.48	KRVDFCGKG	0.000329	95	KRVDFCGKG	0.000329	95	KRVDFCGKG	0.000315	95	RVDFCGKGY	0.000642	94.26	0.0005	0
1037	SKRVDFCGKGYH	Consensus_1-1274	NA	VDFCGKGYH	0.00883	73.8	RVDFCGKGY	0.00067	85.3	RVDFCGKGY	0.000784	86.85	RVDFCGKGY	0.000604	93.63	KRVDFCGKG	7.2e-05	95	KRVDFCGKG	0.00014	94.39	VDFCGKGYH	0.000478	95	VDFCGKGYH	0.000478	95	VDFCGKGYH	0.000695	92.36	RVDFCGKGY	0.001556	85.11	0.0014	0
1038	KRVDFCGKGYHL	Consensus_1-1274	NA	VDFCGKGYH	0.008515	74.46	DFCGKGYHL	0.000666	85.39	RVDFCGKGY	0.000609	89.81	DFCGKGYHL	0.001396	84.08	VDFCGKGYH	4.5e-05	95	VDFCGKGYH	9.1e-05	95	VDFCGKGYH	0.000329	95	VDFCGKGYH	0.000329	95	VDFCGKGYH	0.000682	92.52	VDFCGKGYH	0.001279	87.71	0.0014	0
1039	RVDFCGKGYHLM	Consensus_1-1274	NA	VDFCGKGYH	0.001201	95	FCGKGYHLM	0.000433	90.79	FCGKGYHLM	0.000542	91.1	FCGKGYHLM	0.001827	79.91	FCGKGYHLM	4.5e-05	95	FCGKGYHLM	0.000129	94.95	FCGKGYHLM	0.000189	95	FCGKGYHLM	0.000189	95	FCGKGYHLM	0.000597	93.58	DFCGKGYHL	0.00045	95	0.0006	0
1040	VDFCGKGYHLMS	Consensus_1-1274	NA	FCGKGYHLM	0.000264	95	FCGKGYHLM	0.000275	94.95	FCGKGYHLM	0.00045	92.9	FCGKGYHLM	0.00194	78.98	FCGKGYHLM	3.2e-05	95	FCGKGYHLM	0.000134	94.69	FCGKGYHLM	0.000168	95	FCGKGYHLM	0.000168	95	FCGKGYHLM	0.000389	95	FCGKGYHLM	0.000264	95	0.0004	0
1041	DFCGKGYHLMSF	Consensus_1-1274	NA	GKGYHLMSF	0.000164	95	GKGYHLMSF	0.000372	92.39	FCGKGYHLM	0.000444	93.02	FCGKGYHLM	0.000542	94.47	GKGYHLMSF	2.7e-05	95	FCGKGYHLM	5.2e-05	95	FCGKGYHLM	8.9e-05	95	FCGKGYHLM	8.9e-05	95	FCGKGYHLM	0.000114	95	FCGKGYHLM	0.000135	95	0.0002	0
1042	FCGKGYHLMSFP	Consensus_1-1274	NA	GKGYHLMSF	0.000159	95	GKGYHLMSF	0.000458	90.13	GKGYHLMSF	0.000285	95	GKGYHLMSF	8.4e-05	95	GKGYHLMSF	1.3e-05	95	CGKGYHLMS	6e-06	95	GKGYHLMSF	4.1e-05	95	GKGYHLMSF	4.1e-05	95	GKGYHLMSF	4.7e-05	95	GKGYHLMSF	4.7e-05	95	0.0001	0
1043	CGKGYHLMSFPQ	Consensus_1-1274	NA	GYHLMSFPQ	0.000416	95	GKGYHLMSF	0.000442	90.55	GKGYHLMSF	0.000229	95	GYHLMSFPQ	0.00023	95	GKGYHLMSF	1.5e-05	95	GYHLMSFPQ	1.6e-05	95	GYHLMSFPQ	7.2e-05	95	GYHLMSFPQ	7.2e-05	95	GYHLMSFPQ	8.8e-05	95	GYHLMSFPQ	9.7e-05	95	0.0002	0
1044	GKGYHLMSFPQS	Consensus_1-1274	NA	YHLMSFPQS	0.005889	81.22	YHLMSFPQS	0.001767	68.55	YHLMSFPQS	0.00242	68.26	YHLMSFPQS	0.019349	36.34	YHLMSFPQS	0.001142	59.8	YHLMSFPQS	0.006817	31.06	YHLMSFPQS	0.007442	52.66	YHLMSFPQS	0.007442	52.66	YHLMSFPQS	0.010659	50.13	YHLMSFPQS	0.002073	80.91	0.0065	0
1045	KGYHLMSFPQSA	Consensus_1-1274	NA	YHLMSFPQS	0.006782	78.75	YHLMSFPQS	0.002075	65.26	YHLMSFPQS	0.002596	66.88	YHLMSFPQS	0.024875	32.26	YHLMSFPQS	0.00092	64.41	YHLMSFPQS	0.012302	22.51	YHLMSFPQS	0.0079	51.02	YHLMSFPQS	0.0079	51.02	YHLMSFPQS	0.013337	45.92	YHLMSFPQS	0.002267	79.45	0.0081	0
1046	GYHLMSFPQSAP	Consensus_1-1274	NA	YHLMSFPQS	0.00338	89.4	YHLMSFPQS	0.001053	78.25	YHLMSFPQS	0.001237	80.1	YHLMSFPQS	0.010919	46.28	YHLMSFPQS	0.000426	79.62	YHLMSFPQS	0.004025	39.96	YHLMSFPQS	0.003764	69.69	YHLMSFPQS	0.003764	69.69	YHLMSFPQS	0.004993	64.27	LMSFPQSAP	0.00224	79.64	0.0036	0
1047	YHLMSFPQSAPH	Consensus_1-1274	NA	LMSFPQSAP	0.003241	89.88	LMSFPQSAP	0.000737	83.96	LMSFPQSAP	0.000859	85.58	LMSFPQSAP	0.000979	88.74	LMSFPQSAP	0.000132	94.77	MSFPQSAPH	0.000215	90.56	LMSFPQSAP	0.000801	93.42	LMSFPQSAP	0.000801	93.42	MSFPQSAPH	0.000513	94.62	LMSFPQSAP	0.002232	79.69	0.0011	0
1048	HLMSFPQSAPHG	Consensus_1-1274	NA	LMSFPQSAP	0.00211	94.26	LMSFPQSAP	0.000449	90.37	LMSFPQSAP	0.000387	94.14	LMSFPQSAP	0.000614	93.49	MSFPQSAPH	9.3e-05	95	MSFPQSAPH	0.0003	86.7	SFPQSAPHG	0.000475	95	SFPQSAPHG	0.000475	95	MSFPQSAPH	0.000452	95	LMSFPQSAP	0.00143	86.29	0.0007	0
1049	LMSFPQSAPHGV	Consensus_1-1274	NA	SFPQSAPHG	0.001194	95	SFPQSAPHG	0.000136	95	SFPQSAPHG	8e-05	95	SFPQSAPHG	0.000347	95	FPQSAPHGV	6.2e-05	95	SFPQSAPHG	0.000212	90.71	SFPQSAPHG	0.00038	95	SFPQSAPHG	0.00038	95	MSFPQSAPH	0.000372	95	FPQSAPHGV	0.000259	95	0.0003	0
1050	MSFPQSAPHGVV	Consensus_1-1274	NA	PQSAPHGVV	0.002007	94.67	SFPQSAPHG	0.000119	95	PQSAPHGVV	0.000106	95	FPQSAPHGV	0.000466	95	FPQSAPHGV	0.000107	95	FPQSAPHGV	0.000236	89.55	FPQSAPHGV	0.000371	95	FPQSAPHGV	0.000371	95	FPQSAPHGV	0.000518	94.55	FPQSAPHGV	0.000254	95	0.0005	0
1051	SFPQSAPHGVVF	Consensus_1-1274	NA	PQSAPHGVV	0.001764	95	PQSAPHGVV	8.7e-05	95	PQSAPHGVV	0.000121	95	PQSAPHGVV	0.000455	95	PQSAPHGVV	9.8e-05	95	FPQSAPHGV	9.8e-05	95	FPQSAPHGV	0.000291	95	FPQSAPHGV	0.000291	95	PQSAPHGVV	0.000231	95	PQSAPHGVV	0.000194	95	0.0004	0
1052	FPQSAPHGVVFL	Consensus_1-1274	NA	PQSAPHGVV	0.000705	95	SAPHGVVFL	9.1e-05	95	SAPHGVVFL	0.000139	95	SAPHGVVFL	0.000147	95	QSAPHGVVF	4.3e-05	95	PQSAPHGVV	2.2e-05	95	SAPHGVVFL	0.000105	95	SAPHGVVFL	0.000105	95	QSAPHGVVF	8.3e-05	95	SAPHGVVFL	0.000115	95	0.0002	0
1053	PQSAPHGVVFLH	Consensus_1-1274	NA	SAPHGVVFL	0.000565	95	SAPHGVVFL	0.000119	95	SAPHGVVFL	0.000164	95	SAPHGVVFL	0.000179	95	SAPHGVVFL	3.8e-05	95	SAPHGVVFL	1.4e-05	95	SAPHGVVFL	0.000105	95	SAPHGVVFL	0.000105	95	SAPHGVVFL	7.5e-05	95	SAPHGVVFL	0.000173	95	0.0002	0
1054	QSAPHGVVFLHV	Consensus_1-1274	NA	PHGVVFLHV	0.001664	95	PHGVVFLHV	0.000709	84.5	PHGVVFLHV	0.000797	86.63	PHGVVFLHV	0.0005	95	PHGVVFLHV	9.4e-05	95	PHGVVFLHV	7.5e-05	95	PHGVVFLHV	0.000354	95	PHGVVFLHV	0.000354	95	PHGVVFLHV	0.00077	91.44	PHGVVFLHV	0.00097	90.7	0.0006	0
1055	SAPHGVVFLHVT	Consensus_1-1274	NA	PHGVVFLHV	0.001172	95	PHGVVFLHV	0.000726	84.17	PHGVVFLHV	0.000924	84.56	PHGVVFLHV	0.00052	94.77	PHGVVFLHV	7.2e-05	95	PHGVVFLHV	6e-05	95	PHGVVFLHV	0.000315	95	PHGVVFLHV	0.000315	95	PHGVVFLHV	0.000627	93.21	PHGVVFLHV	0.00084	92.11	0.0006	0
1056	APHGVVFLHVTY	Consensus_1-1274	NA	GVVFLHVTY	0.00134	95	GVVFLHVTY	0.001367	73.54	GVVFLHVTY	0.001657	75.14	GVVFLHVTY	0.000825	90.62	GVVFLHVTY	9.7e-05	95	PHGVVFLHV	2.4e-05	95	GVVFLHVTY	0.000315	95	GVVFLHVTY	0.000315	95	PHGVVFLHV	0.000297	95	GVVFLHVTY	0.00063	94.39	0.0007	0
1057	PHGVVFLHVTYV	Consensus_1-1274	NA	VVFLHVTYV	0.039751	40.27	VVFLHVTYV	0.008354	37.9	VVFLHVTYV	0.006048	49.6	VVFLHVTYV	0.007515	53.5	VVFLHVTYV	0.001044	61.81	VVFLHVTYV	0.000676	73.81	VVFLHVTYV	0.004126	67.59	VVFLHVTYV	0.004126	67.59	VVFLHVTYV	0.001681	82.37	VVFLHVTYV	0.003338	72.69	0.0077	0
1058	HGVVFLHVTYVP	Consensus_1-1274	NA	VVFLHVTYV	0.051353	34.38	VVFLHVTYV	0.017434	26.17	VVFLHVTYV	0.013927	33.69	VVFLHVTYV	0.016984	38.51	VVFLHVTYV	0.001535	53.63	VVFLHVTYV	0.001388	60.06	VVFLHVTYV	0.006663	55.51	VVFLHVTYV	0.006663	55.51	VVFLHVTYV	0.003632	69.89	VVFLHVTYV	0.006876	57.85	0.0126	0
1059	GVVFLHVTYVPA	Consensus_1-1274	NA	VVFLHVTYV	0.025518	50.66	VVFLHVTYV	0.005668	44.93	VVFLHVTYV	0.006105	49.41	FLHVTYVPA	0.020637	35.24	FLHVTYVPA	0.001673	51.84	FLHVTYVPA	0.00162	57.24	VVFLHVTYV	0.003365	72.24	VVFLHVTYV	0.003365	72.24	FLHVTYVPA	0.007872	55.9	VFLHVTYVP	0.005402	62.97	0.0081	0
1060	VVFLHVTYVPAQ	Consensus_1-1274	NA	LHVTYVPAQ	0.021548	54.57	FLHVTYVPA	0.00273	59.62	FLHVTYVPA	0.003644	60.07	FLHVTYVPA	0.027666	30.66	FLHVTYVPA	0.000978	63.19	FLHVTYVPA	0.00357	42.07	LHVTYVPAQ	0.006366	56.74	LHVTYVPAQ	0.006366	56.74	FLHVTYVPA	0.010636	50.18	FLHVTYVPA	0.00295	74.87	0.0086	0
1061	VFLHVTYVPAQE	Consensus_1-1274	NA	LHVTYVPAQ	0.023759	52.39	FLHVTYVPA	0.001803	68.16	LHVTYVPAQ	0.003392	61.61	FLHVTYVPA	0.016405	39.09	FLHVTYVPA	0.00054	75.23	LHVTYVPAQ	0.003421	42.83	LHVTYVPAQ	0.014918	34.67	LHVTYVPAQ	0.014918	34.67	FLHVTYVPA	0.007603	56.58	FLHVTYVPA	0.002206	79.86	0.0089	0
1062	FLHVTYVPAQEK	Consensus_1-1274	NA	VTYVPAQEK	0.026626	49.62	VTYVPAQEK	0.002358	62.75	VTYVPAQEK	0.005946	49.93	VTYVPAQEK	0.016824	38.67	VTYVPAQEK	0.000576	74.05	LHVTYVPAQ	0.00179	55.18	LHVTYVPAQ	0.008661	48.54	LHVTYVPAQ	0.008661	48.54	VTYVPAQEK	0.141303	10.74	VTYVPAQEK	0.058277	18.29	0.0271	0
1063	LHVTYVPAQEKN	Consensus_1-1274	NA	VTYVPAQEK	0.038656	40.93	VTYVPAQEK	0.006332	42.76	VTYVPAQEK	0.011857	36.63	VTYVPAQEK	0.064995	19.19	VTYVPAQEK	0.000885	65.19	VTYVPAQEK	0.001237	62.43	VTYVPAQEK	0.005753	59.28	VTYVPAQEK	0.005753	59.28	VTYVPAQEK	0.435029	2.47	VTYVPAQEK	0.267626	3.79	0.0838	2
1064	HVTYVPAQEKNF	Consensus_1-1274	NA	YVPAQEKNF	0.054798	32.9	VTYVPAQEK	0.002626	60.43	VTYVPAQEK	0.005088	53.28	VTYVPAQEK	0.026387	31.36	YVPAQEKNF	0.007027	25.73	YVPAQEKNF	0.00106	65.26	VTYVPAQEK	0.00296	74.86	VTYVPAQEK	0.00296	74.86	VTYVPAQEK	0.255139	5.64	VTYVPAQEK	0.131602	9.02	0.049	0
1065	VTYVPAQEKNFT	Consensus_1-1274	NA	YVPAQEKNF	0.05311	33.61	YVPAQEKNF	0.000599	86.91	YVPAQEKNF	0.001518	76.78	YVPAQEKNF	0.013634	42.22	YVPAQEKNF	0.008787	22.62	YVPAQEKNF	0.001845	54.62	YVPAQEKNF	0.00092	92.19	YVPAQEKNF	0.00092	92.19	YVPAQEKNF	0.036681	28.35	YVPAQEKNF	0.00315	73.74	0.0121	0
1066	TYVPAQEKNFTT	Consensus_1-1274	NA	YVPAQEKNF	0.01905	57.5	YVPAQEKNF	0.000207	95	YVPAQEKNF	0.000738	87.63	YVPAQEKNF	0.002898	71.87	YVPAQEKNF	0.001916	48.94	YVPAQEKNF	0.000396	82.8	VPAQEKNFT	0.000747	93.97	VPAQEKNFT	0.000747	93.97	YVPAQEKNF	0.011886	48.09	YVPAQEKNF	0.001356	86.99	0.004	0
1067	YVPAQEKNFTTA	Consensus_1-1274	NA	PAQEKNFTT	0.001346	95	AQEKNFTTA	0.000262	95	AQEKNFTTA	0.000377	94.33	PAQEKNFTT	0.000426	95	PAQEKNFTT	8.5e-05	95	PAQEKNFTT	6.1e-05	95	PAQEKNFTT	0.000402	95	PAQEKNFTT	0.000402	95	YVPAQEKNF	0.000208	95	PAQEKNFTT	0.00061	94.61	0.0004	0
1068	VPAQEKNFTTAP	Consensus_1-1274	NA	QEKNFTTAP	0.001054	95	AQEKNFTTA	0.000343	93.16	AQEKNFTTA	0.000339	95	AQEKNFTTA	0.00027	95	PAQEKNFTT	5.1e-05	95	QEKNFTTAP	7.7e-05	95	AQEKNFTTA	0.000272	95	AQEKNFTTA	0.000272	95	PAQEKNFTT	0.0001	95	PAQEKNFTT	0.000345	95	0.0003	0
1069	PAQEKNFTTAPA	Consensus_1-1274	NA	QEKNFTTAP	0.001578	95	EKNFTTAPA	0.002795	59.18	EKNFTTAPA	0.004539	55.55	EKNFTTAPA	0.004684	62.65	EKNFTTAPA	9.4e-05	95	EKNFTTAPA	0.000202	91.22	EKNFTTAPA	0.001039	90.97	EKNFTTAPA	0.001039	90.97	EKNFTTAPA	0.000439	95	EKNFTTAPA	0.003445	72.09	0.002	0
1070	AQEKNFTTAPAI	Consensus_1-1274	NA	KNFTTAPAI	0.00693	78.37	EKNFTTAPA	0.002849	58.81	EKNFTTAPA	0.003834	59.1	EKNFTTAPA	0.006551	56.13	KNFTTAPAI	0.000542	75.15	KNFTTAPAI	0.000892	68.66	EKNFTTAPA	0.00118	89.56	EKNFTTAPA	0.00118	89.56	KNFTTAPAI	0.001175	87.02	EKNFTTAPA	0.00636	59.45	0.0031	0
1071	QEKNFTTAPAIC	Consensus_1-1274	NA	KNFTTAPAI	0.00356	88.77	EKNFTTAPA	0.000484	89.52	EKNFTTAPA	0.000618	89.66	EKNFTTAPA	0.001924	79.11	KNFTTAPAI	0.000139	94.36	KNFTTAPAI	0.000477	79.78	KNFTTAPAI	0.000342	95	KNFTTAPAI	0.000342	95	KNFTTAPAI	0.000398	95	EKNFTTAPA	0.001876	82.51	0.001	0
1072	EKNFTTAPAICH	Consensus_1-1274	NA	FTTAPAICH	0.008061	75.5	KNFTTAPAI	0.000136	95	KNFTTAPAI	0.000212	95	FTTAPAICH	0.002885	71.96	FTTAPAICH	0.002297	45.28	FTTAPAICH	0.004206	39.18	FTTAPAICH	0.001485	86.7	FTTAPAICH	0.001485	86.7	FTTAPAICH	0.010439	50.57	FTTAPAICH	0.001214	88.32	0.0032	0
1073	KNFTTAPAICHD	Consensus_1-1274	NA	FTTAPAICH	0.008449	74.6	FTTAPAICH	0.00015	95	FTTAPAICH	0.000263	95	FTTAPAICH	0.005669	58.9	FTTAPAICH	0.002526	43.38	FTTAPAICH	0.014386	20.52	FTTAPAICH	0.002627	77.31	FTTAPAICH	0.002627	77.31	FTTAPAICH	0.028689	32.36	FTTAPAICH	0.002116	80.57	0.0068	0
1074	NFTTAPAICHDG	Consensus_1-1274	NA	FTTAPAICH	0.003596	88.65	FTTAPAICH	5.4e-05	95	FTTAPAICH	0.000102	95	FTTAPAICH	0.001048	87.94	FTTAPAICH	0.0007	70.13	FTTAPAICH	0.002837	46.3	FTTAPAICH	0.001013	91.23	FTTAPAICH	0.001013	91.23	FTTAPAICH	0.005024	64.17	FTTAPAICH	0.000981	90.59	0.0016	0
1075	FTTAPAICHDGK	Consensus_1-1274	NA	TAPAICHDG	0.00058	95	TAPAICHDG	2.8e-05	95	TAPAICHDG	5.6e-05	95	FTTAPAICH	0.000106	95	FTTAPAICH	4.2e-05	95	FTTAPAICH	9.7e-05	95	TTAPAICHD	0.00022	95	TTAPAICHD	0.00022	95	TAPAICHDG	0.000325	95	TAPAICHDG	0.00043	95	0.0002	0
1076	TTAPAICHDGKA	Consensus_1-1274	NA	PAICHDGKA	0.001498	95	PAICHDGKA	0.000195	95	PAICHDGKA	0.000245	95	PAICHDGKA	0.000327	95	PAICHDGKA	5.7e-05	95	PAICHDGKA	4.7e-05	95	PAICHDGKA	0.00041	95	PAICHDGKA	0.00041	95	PAICHDGKA	0.00042	95	TAPAICHDG	0.00038	95	0.0004	0
1077	TAPAICHDGKAH	Consensus_1-1274	NA	PAICHDGKA	0.001523	95	PAICHDGKA	0.000374	92.34	PAICHDGKA	0.000361	94.65	PAICHDGKA	0.000568	94.12	PAICHDGKA	7.3e-05	95	PAICHDGKA	6.4e-05	95	PAICHDGKA	0.000664	94.83	PAICHDGKA	0.000664	94.83	PAICHDGKA	0.000854	90.4	PAICHDGKA	0.000617	94.53	0.0006	0
1078	APAICHDGKAHF	Consensus_1-1274	NA	ICHDGKAHF	0.078983	25.06	ICHDGKAHF	0.000568	87.61	ICHDGKAHF	0.000985	83.69	PAICHDGKA	0.000402	95	ICHDGKAHF	0.035753	9.56	ICHDGKAHF	0.000609	75.63	ICHDGKAHF	0.001299	88.44	ICHDGKAHF	0.001299	88.44	ICHDGKAHF	0.001312	85.61	ICHDGKAHF	0.002572	77.39	0.0124	0
1079	PAICHDGKAHFP	Consensus_1-1274	NA	ICHDGKAHF	0.120841	16.86	ICHDGKAHF	0.000837	82.04	ICHDGKAHF	0.001564	76.24	ICHDGKAHF	0.000563	94.18	ICHDGKAHF	0.0769	5.86	ICHDGKAHF	0.000892	68.66	ICHDGKAHF	0.002184	80.66	ICHDGKAHF	0.002184	80.66	ICHDGKAHF	0.001629	82.81	ICHDGKAHF	0.007843	54.9	0.0215	0
1080	AICHDGKAHFPR	Consensus_1-1274	NA	ICHDGKAHF	0.054426	33.06	ICHDGKAHF	0.000425	91	ICHDGKAHF	0.000757	87.31	ICHDGKAHF	0.000203	95	ICHDGKAHF	0.018014	14.72	ICHDGKAHF	0.000457	80.49	ICHDGKAHF	0.001261	88.8	ICHDGKAHF	0.001261	88.8	ICHDGKAHF	0.001069	88.11	ICHDGKAHF	0.002342	78.95	0.008	0
1081	ICHDGKAHFPRE	Consensus_1-1274	NA	ICHDGKAHF	0.002118	94.23	ICHDGKAHF	0.00015	95	ICHDGKAHF	0.00012	95	HDGKAHFPR	0.000111	95	ICHDGKAHF	0.000286	86.13	ICHDGKAHF	1.8e-05	95	ICHDGKAHF	9.4e-05	95	ICHDGKAHF	9.4e-05	95	HDGKAHFPR	0.000274	95	HDGKAHFPR	0.000183	95	0.0003	0
1082	CHDGKAHFPREG	Consensus_1-1274	NA	GKAHFPREG	0.00023	95	HDGKAHFPR	5.6e-05	95	GKAHFPREG	6.4e-05	95	GKAHFPREG	0.000117	95	DGKAHFPRE	2.4e-05	95	GKAHFPREG	1.5e-05	95	GKAHFPREG	9.9e-05	95	GKAHFPREG	9.9e-05	95	GKAHFPREG	0.000135	95	GKAHFPREG	0.000102	95	0.0001	0
1083	HDGKAHFPREGV	Consensus_1-1274	NA	KAHFPREGV	0.001069	95	KAHFPREGV	0.000458	90.13	KAHFPREGV	0.000481	92.29	KAHFPREGV	0.000905	89.6	KAHFPREGV	4.9e-05	95	KAHFPREGV	0.000437	81.25	KAHFPREGV	0.000449	95	KAHFPREGV	0.000449	95	GKAHFPREG	0.000442	95	KAHFPREGV	0.000817	92.36	0.0006	0
1084	DGKAHFPREGVF	Consensus_1-1274	NA	KAHFPREGV	0.000939	95	KAHFPREGV	0.000534	88.39	KAHFPREGV	0.000436	93.18	KAHFPREGV	0.000992	88.59	AHFPREGVF	5.4e-05	95	KAHFPREGV	0.000456	80.53	KAHFPREGV	0.000472	95	KAHFPREGV	0.000472	95	KAHFPREGV	0.000265	95	KAHFPREGV	0.000955	90.87	0.0006	0
1085	GKAHFPREGVFV	Consensus_1-1274	NA	KAHFPREGV	0.000583	95	KAHFPREGV	0.000393	91.84	KAHFPREGV	0.000244	95	KAHFPREGV	0.000746	91.7	HFPREGVFV	6.1e-05	95	KAHFPREGV	0.000265	88.26	KAHFPREGV	0.000272	95	KAHFPREGV	0.000272	95	HFPREGVFV	0.000226	95	KAHFPREGV	0.000626	94.44	0.0004	0
1086	KAHFPREGVFVS	Consensus_1-1274	NA	FPREGVFVS	0.000684	95	HFPREGVFV	0.000228	95	HFPREGVFV	0.000161	95	HFPREGVFV	0.000479	95	HFPREGVFV	7.1e-05	95	FPREGVFVS	3.4e-05	95	FPREGVFVS	0.000302	95	FPREGVFVS	0.000302	95	HFPREGVFV	0.00026	95	HFPREGVFV	0.000402	95	0.0003	0
1087	AHFPREGVFVSN	Consensus_1-1274	NA	FPREGVFVS	0.000579	95	HFPREGVFV	9.4e-05	95	HFPREGVFV	8.2e-05	95	HFPREGVFV	0.000257	95	FPREGVFVS	5.8e-05	95	FPREGVFVS	5.9e-05	95	FPREGVFVS	0.00042	95	FPREGVFVS	0.00042	95	FPREGVFVS	0.000144	95	FPREGVFVS	0.000256	95	0.0002	0
1088	HFPREGVFVSNG	Consensus_1-1274	NA	REGVFVSNG	0.000561	95	REGVFVSNG	8.9e-05	95	PREGVFVSN	6.8e-05	95	REGVFVSNG	0.000383	95	PREGVFVSN	4.7e-05	95	REGVFVSNG	0.000105	95	REGVFVSNG	0.000331	95	REGVFVSNG	0.000331	95	REGVFVSNG	0.000172	95	FPREGVFVS	0.000135	95	0.0002	0
1089	FPREGVFVSNGT	Consensus_1-1274	NA	REGVFVSNG	0.000629	95	EGVFVSNGT	0.000434	90.76	EGVFVSNGT	0.000304	95	EGVFVSNGT	0.001059	87.81	EGVFVSNGT	3.5e-05	95	REGVFVSNG	0.00011	95	REGVFVSNG	0.000287	95	REGVFVSNG	0.000287	95	REGVFVSNG	0.000217	95	EGVFVSNGT	0.000197	95	0.0004	0
1090	PREGVFVSNGTH	Consensus_1-1274	NA	GVFVSNGTH	0.001865	95	EGVFVSNGT	0.001306	74.36	EGVFVSNGT	0.000917	84.66	EGVFVSNGT	0.00356	67.98	EGVFVSNGT	4.7e-05	95	REGVFVSNG	0.000102	95	GVFVSNGTH	0.000381	95	GVFVSNGTH	0.000381	95	GVFVSNGTH	0.000638	93.07	EGVFVSNGT	0.001119	89.21	0.001	0
1091	REGVFVSNGTHW	Consensus_1-1274	NA	VFVSNGTHW	0.011651	68.22	VFVSNGTHW	0.000656	85.61	VFVSNGTHW	0.001615	75.64	EGVFVSNGT	0.001754	80.6	VFVSNGTHW	0.000762	68.46	VFVSNGTHW	0.000198	91.43	VFVSNGTHW	0.000751	93.93	VFVSNGTHW	0.000751	93.93	VFVSNGTHW	0.000992	88.91	VFVSNGTHW	0.002215	79.8	0.0021	0
1092	EGVFVSNGTHWF	Consensus_1-1274	NA	FVSNGTHWF	0.09271	21.85	FVSNGTHWF	0.001092	77.63	FVSNGTHWF	0.003195	62.82	FVSNGTHWF	0.010265	47.41	FVSNGTHWF	0.097846	4.96	FVSNGTHWF	0.077155	5.98	FVSNGTHWF	0.001577	85.83	FVSNGTHWF	0.001577	85.83	FVSNGTHWF	0.009345	52.76	FVSNGTHWF	0.004913	64.84	0.03	1
1093	GVFVSNGTHWFV	Consensus_1-1274	NA	FVSNGTHWF	0.090657	22.31	FVSNGTHWF	0.001277	74.75	FVSNGTHWF	0.002293	69.24	FVSNGTHWF	0.015188	40.37	FVSNGTHWF	0.094806	5.08	FVSNGTHWF	0.123763	3.86	FVSNGTHWF	0.001545	86.14	FVSNGTHWF	0.001545	86.14	FVSNGTHWF	0.012338	47.39	FVSNGTHWF	0.006357	59.46	0.035	1
1094	VFVSNGTHWFVT	Consensus_1-1274	NA	FVSNGTHWF	0.030224	46.65	FVSNGTHWF	0.000579	87.36	FVSNGTHWF	0.000588	90.2	FVSNGTHWF	0.003592	67.81	FVSNGTHWF	0.029846	10.78	FVSNGTHWF	0.032194	12.1	FVSNGTHWF	0.000575	95	FVSNGTHWF	0.000575	95	FVSNGTHWF	0.003504	70.55	FVSNGTHWF	0.001758	83.46	0.0103	0
1095	FVSNGTHWFVTQ	Consensus_1-1274	NA	FVSNGTHWF	0.001032	95	SNGTHWFVT	0.000364	92.61	VSNGTHWFV	0.000263	95	FVSNGTHWF	0.000294	95	FVSNGTHWF	0.001644	52.22	FVSNGTHWF	0.000379	83.45	FVSNGTHWF	0.000122	95	FVSNGTHWF	0.000122	95	FVSNGTHWF	0.00016	95	VSNGTHWFV	0.000179	95	0.0005	0
1096	VSNGTHWFVTQR	Consensus_1-1274	NA	GTHWFVTQR	0.000212	95	NGTHWFVTQ	0.000464	89.98	GTHWFVTQR	0.000311	95	GTHWFVTQR	0.000338	95	GTHWFVTQR	1e-05	95	NGTHWFVTQ	1.6e-05	95	GTHWFVTQR	0.000148	95	GTHWFVTQR	0.000148	95	GTHWFVTQR	0.000115	95	GTHWFVTQR	0.000708	93.55	0.0002	0
1097	SNGTHWFVTQRN	Consensus_1-1274	NA	THWFVTQRN	0.001692	95	THWFVTQRN	0.001752	68.71	THWFVTQRN	0.001459	77.47	THWFVTQRN	0.002655	73.47	THWFVTQRN	5.1e-05	95	THWFVTQRN	0.000298	86.79	THWFVTQRN	0.000725	94.2	THWFVTQRN	0.000725	94.2	THWFVTQRN	0.000751	91.67	THWFVTQRN	0.001788	83.22	0.0012	0
1098	NGTHWFVTQRNF	Consensus_1-1274	NA	HWFVTQRNF	0.003477	89.06	THWFVTQRN	0.002382	62.54	THWFVTQRN	0.001744	74.29	THWFVTQRN	0.003691	67.29	HWFVTQRNF	0.000115	95	THWFVTQRN	0.000285	87.37	THWFVTQRN	0.000997	91.4	THWFVTQRN	0.000997	91.4	HWFVTQRNF	0.0018	81.36	THWFVTQRN	0.002475	78.05	0.0018	0
1099	GTHWFVTQRNFY	Consensus_1-1274	NA	WFVTQRNFY	0.185916	10.4	WFVTQRNFY	0.002158	64.49	WFVTQRNFY	0.001952	72.31	WFVTQRNFY	0.006448	56.45	WFVTQRNFY	0.004854	31.45	WFVTQRNFY	0.000999	66.5	WFVTQRNFY	0.002483	78.37	WFVTQRNFY	0.002483	78.37	WFVTQRNFY	0.007851	55.96	WFVTQRNFY	0.001965	81.79	0.0217	0
1100	THWFVTQRNFYE	Consensus_1-1274	NA	WFVTQRNFY	0.244131	7.17	FVTQRNFYE	0.003085	57.2	FVTQRNFYE	0.007334	45.86	FVTQRNFYE	0.017992	37.55	FVTQRNFYE	0.011727	19.1	WFVTQRNFY	0.004501	37.97	FVTQRNFYE	0.007985	50.71	FVTQRNFYE	0.007985	50.71	FVTQRNFYE	0.02585	34.17	FVTQRNFYE	0.00528	63.44	0.0336	0
1101	HWFVTQRNFYEP	Consensus_1-1274	NA	WFVTQRNFY	0.148823	13.55	FVTQRNFYE	0.007952	38.75	FVTQRNFYE	0.017096	30.1	FVTQRNFYE	0.048194	22.86	FVTQRNFYE	0.011746	19.08	FVTQRNFYE	0.008265	28.08	FVTQRNFYE	0.012847	38.38	FVTQRNFYE	0.012847	38.38	FVTQRNFYE	0.044641	25.29	FVTQRNFYE	0.010786	48.27	0.0323	0
1102	WFVTQRNFYEPQ	Consensus_1-1274	NA	FVTQRNFYE	0.016365	60.88	FVTQRNFYE	0.002173	64.36	FVTQRNFYE	0.005856	50.27	FVTQRNFYE	0.018043	37.5	FVTQRNFYE	0.00341	37.72	FVTQRNFYE	0.002435	49.13	FVTQRNFYE	0.006241	57.26	FVTQRNFYE	0.006241	57.26	FVTQRNFYE	0.016266	42.33	FVTQRNFYE	0.005676	61.93	0.0083	0
1103	FVTQRNFYEPQI	Consensus_1-1274	NA	QRNFYEPQI	0.001134	95	QRNFYEPQI	0.000556	87.89	QRNFYEPQI	0.000892	85.02	QRNFYEPQI	0.000507	94.95	FVTQRNFYE	0.000155	93.43	FVTQRNFYE	0.000179	92.4	FVTQRNFYE	0.000475	95	FVTQRNFYE	0.000475	95	FVTQRNFYE	0.000242	95	QRNFYEPQI	0.000754	93.05	0.0005	0
1104	VTQRNFYEPQII	Consensus_1-1274	NA	RNFYEPQII	0.001341	95	RNFYEPQII	0.003332	55.51	RNFYEPQII	0.004201	57.26	RNFYEPQII	0.002255	76.39	RNFYEPQII	0.00017	92.56	RNFYEPQII	0.000398	82.73	RNFYEPQII	0.000514	95	RNFYEPQII	0.000514	95	RNFYEPQII	0.000966	89.18	RNFYEPQII	0.002249	79.57	0.0016	0
1105	TQRNFYEPQIIT	Consensus_1-1274	NA	RNFYEPQII	0.00124	95	RNFYEPQII	0.00409	51.47	RNFYEPQII	0.00487	54.13	RNFYEPQII	0.002224	76.64	RNFYEPQII	0.000154	93.49	RNFYEPQII	0.000382	83.33	RNFYEPQII	0.000664	94.83	RNFYEPQII	0.000664	94.83	RNFYEPQII	0.001198	86.78	RNFYEPQII	0.002542	77.59	0.0018	0
1106	QRNFYEPQIITT	Consensus_1-1274	NA	NFYEPQIIT	0.000879	95	RNFYEPQII	0.001569	70.83	RNFYEPQII	0.001663	75.07	RNFYEPQII	0.00147	83.36	FYEPQIITT	0.000541	75.19	FYEPQIITT	0.000527	78.21	FYEPQIITT	0.000657	94.9	FYEPQIITT	0.000657	94.9	RNFYEPQII	0.000523	94.49	RNFYEPQII	0.000993	90.46	0.0009	0
1107	RNFYEPQIITTD	Consensus_1-1274	NA	YEPQIITTD	0.006183	80.32	RNFYEPQII	0.00033	93.5	YEPQIITTD	0.000343	95	FYEPQIITT	0.001319	84.83	YEPQIITTD	0.001644	52.22	YEPQIITTD	0.002874	46.05	YEPQIITTD	0.005936	58.52	YEPQIITTD	0.005936	58.52	YEPQIITTD	0.001584	83.19	YEPQIITTD	0.000461	95	0.0027	0
1108	NFYEPQIITTDN	Consensus_1-1274	NA	YEPQIITTD	0.00683	78.63	YEPQIITTD	0.000155	95	YEPQIITTD	0.000221	95	YEPQIITTD	0.001159	86.65	YEPQIITTD	0.001247	58.04	YEPQIITTD	0.003919	40.43	YEPQIITTD	0.010091	44.62	YEPQIITTD	0.010091	44.62	YEPQIITTD	0.001853	80.91	YEPQIITTD	0.000293	95	0.0036	0
1109	FYEPQIITTDNT	Consensus_1-1274	NA	YEPQIITTD	0.003546	88.82	PQIITTDNT	0.000187	95	PQIITTDNT	0.000214	95	PQIITTDNT	0.000643	93.1	YEPQIITTD	0.000535	75.42	YEPQIITTD	0.00088	68.91	YEPQIITTD	0.004789	63.93	YEPQIITTD	0.004789	63.93	YEPQIITTD	0.000804	91.01	PQIITTDNT	0.000286	95	0.0017	0
1110	YEPQIITTDNTF	Consensus_1-1274	NA	QIITTDNTF	0.005688	81.83	QIITTDNTF	0.000684	84.98	QIITTDNTF	0.000721	87.92	QIITTDNTF	0.000852	90.26	QIITTDNTF	0.00227	45.51	QIITTDNTF	0.000194	91.63	PQIITTDNT	0.005384	60.97	PQIITTDNT	0.005384	60.97	PQIITTDNT	0.00038	95	QIITTDNTF	0.000525	95	0.0022	0
1111	EPQIITTDNTFV	Consensus_1-1274	NA	IITTDNTFV	0.120059	16.96	IITTDNTFV	0.015445	27.92	IITTDNTFV	0.013743	33.92	IITTDNTFV	0.0066	55.98	IITTDNTFV	0.013863	17.31	IITTDNTFV	0.004122	39.54	PQIITTDNT	0.003475	71.52	PQIITTDNT	0.003475	71.52	IITTDNTFV	0.003755	69.36	IITTDNTFV	0.005988	60.74	0.0191	0
1112	PQIITTDNTFVS	Consensus_1-1274	NA	IITTDNTFV	0.194138	9.83	IITTDNTFV	0.037581	16.93	IITTDNTFV	0.032427	20.28	IITTDNTFV	0.017789	37.73	ITTDNTFVS	0.118386	4.35	ITTDNTFVS	0.013145	21.65	ITTDNTFVS	0.019463	28.63	ITTDNTFVS	0.019463	28.63	IITTDNTFV	0.00937	52.71	ITTDNTFVS	0.021962	34.24	0.0484	1
1113	QIITTDNTFVSG	Consensus_1-1274	NA	ITTDNTFVS	0.126309	16.14	ITTDNTFVS	0.01802	25.69	ITTDNTFVS	0.011891	36.57	ITTDNTFVS	0.007079	54.58	ITTDNTFVS	0.132564	4	ITTDNTFVS	0.012636	22.15	ITTDNTFVS	0.03465	17.62	ITTDNTFVS	0.03465	17.62	ITTDNTFVS	0.009344	52.77	ITTDNTFVS	0.027259	30.31	0.0414	1
1114	IITTDNTFVSGN	Consensus_1-1274	NA	ITTDNTFVS	0.04728	36.25	ITTDNTFVS	0.003316	55.62	ITTDNTFVS	0.003931	58.62	ITTDNTFVS	0.002172	77.07	ITTDNTFVS	0.039433	8.98	ITTDNTFVS	0.003837	40.8	ITTDNTFVS	0.010081	44.65	ITTDNTFVS	0.010081	44.65	ITTDNTFVS	0.003189	72.26	ITTDNTFVS	0.009814	50.25	0.0133	0
1115	ITTDNTFVSGNC	Consensus_1-1274	NA	ITTDNTFVS	0.000814	95	DNTFVSGNC	0.000116	95	DNTFVSGNC	0.000197	95	DNTFVSGNC	0.000273	95	ITTDNTFVS	0.000249	88.12	ITTDNTFVS	3.9e-05	95	ITTDNTFVS	0.000191	95	ITTDNTFVS	0.000191	95	ITTDNTFVS	0.000192	95	ITTDNTFVS	0.000234	95	0.0002	0
1116	TTDNTFVSGNCD	Consensus_1-1274	NA	NTFVSGNCD	0.000478	95	DNTFVSGNC	0.000289	94.58	DNTFVSGNC	0.00063	89.46	DNTFVSGNC	0.000785	91.17	NTFVSGNCD	2.8e-05	95	NTFVSGNCD	3e-05	95	DNTFVSGNC	0.000102	95	DNTFVSGNC	0.000102	95	DNTFVSGNC	0.000229	95	DNTFVSGNC	0.000293	95	0.0003	0
1117	TDNTFVSGNCDV	Consensus_1-1274	NA	TFVSGNCDV	0.00105	95	DNTFVSGNC	0.000148	95	DNTFVSGNC	0.000152	95	DNTFVSGNC	0.000324	95	NTFVSGNCD	2.5e-05	95	NTFVSGNCD	3e-05	95	NTFVSGNCD	6.6e-05	95	NTFVSGNCD	6.6e-05	95	NTFVSGNCD	0.000222	95	DNTFVSGNC	0.00015	95	0.0002	0
1118	DNTFVSGNCDVV	Consensus_1-1274	NA	FVSGNCDVV	0.003994	87.27	FVSGNCDVV	0.000175	95	FVSGNCDVV	0.000168	95	FVSGNCDVV	0.000783	91.2	FVSGNCDVV	0.005504	29.38	FVSGNCDVV	0.002543	48.34	FVSGNCDVV	0.002232	80.26	FVSGNCDVV	0.002232	80.26	FVSGNCDVV	0.000511	94.64	FVSGNCDVV	0.000344	95	0.0018	0
1119	NTFVSGNCDVVI	Consensus_1-1274	NA	FVSGNCDVV	0.005904	81.17	VSGNCDVVI	0.000376	92.29	VSGNCDVVI	0.000713	88.05	FVSGNCDVV	0.001503	83.04	FVSGNCDVV	0.004169	34	FVSGNCDVV	0.003485	42.5	FVSGNCDVV	0.002265	79.99	FVSGNCDVV	0.002265	79.99	FVSGNCDVV	0.000592	93.64	VSGNCDVVI	0.000637	94.32	0.0022	0
1120	TFVSGNCDVVIG	Consensus_1-1274	NA	VSGNCDVVI	0.006004	80.87	VSGNCDVVI	0.000507	89	VSGNCDVVI	0.001729	74.43	FVSGNCDVV	0.000906	89.59	FVSGNCDVV	0.001668	51.9	FVSGNCDVV	0.001923	53.88	FVSGNCDVV	0.000971	91.67	FVSGNCDVV	0.000971	91.67	VSGNCDVVI	0.000665	92.74	VSGNCDVVI	0.0006	94.72	0.0016	0
1121	FVSGNCDVVIGI	Consensus_1-1274	NA	VSGNCDVVI	0.001895	95	VSGNCDVVI	0.000178	95	VSGNCDVVI	0.000283	95	VSGNCDVVI	0.000107	95	VSGNCDVVI	0.000641	71.99	VSGNCDVVI	0.000251	88.88	VSGNCDVVI	0.000189	95	VSGNCDVVI	0.000189	95	VSGNCDVVI	8.9e-05	95	VSGNCDVVI	0.000253	95	0.0004	0
1122	VSGNCDVVIGIV	Consensus_1-1274	NA	GNCDVVIGI	0.001162	95	VSGNCDVVI	4.1e-05	95	GNCDVVIGI	4.7e-05	95	GNCDVVIGI	4.5e-05	95	GNCDVVIGI	0.000481	77.5	VSGNCDVVI	4.5e-05	95	GNCDVVIGI	9.6e-05	95	GNCDVVIGI	9.6e-05	95	GNCDVVIGI	3.4e-05	95	GNCDVVIGI	0.00012	95	0.0002	0
1123	SGNCDVVIGIVN	Consensus_1-1274	NA	NCDVVIGIV	0.000794	95	CDVVIGIVN	4.1e-05	95	NCDVVIGIV	3.4e-05	95	CDVVIGIVN	0.000247	95	GNCDVVIGI	0.000175	92.27	GNCDVVIGI	3.2e-05	95	CDVVIGIVN	0.000121	95	CDVVIGIVN	0.000121	95	CDVVIGIVN	0.000174	95	GNCDVVIGI	0.000122	95	0.0002	0
1124	GNCDVVIGIVNN	Consensus_1-1274	NA	DVVIGIVNN	0.000635	95	DVVIGIVNN	5.4e-05	95	DVVIGIVNN	6e-05	95	CDVVIGIVN	0.000323	95	GNCDVVIGI	5.8e-05	95	DVVIGIVNN	7.9e-05	95	CDVVIGIVN	0.000184	95	CDVVIGIVN	0.000184	95	CDVVIGIVN	0.000258	95	CDVVIGIVN	9.6e-05	95	0.0002	0
1125	NCDVVIGIVNNT	Consensus_1-1274	NA	VVIGIVNNT	0.003106	90.39	VVIGIVNNT	0.000195	95	VVIGIVNNT	0.000199	95	VVIGIVNNT	0.00043	95	VVIGIVNNT	9.7e-05	95	VVIGIVNNT	0.000204	91.12	VVIGIVNNT	0.00059	95	VVIGIVNNT	0.00059	95	CDVVIGIVN	0.000159	95	VVIGIVNNT	0.000296	95	0.0006	0
1126	CDVVIGIVNNTV	Consensus_1-1274	NA	VIGIVNNTV	0.028655	47.89	VIGIVNNTV	0.009475	35.72	VIGIVNNTV	0.008764	42.35	VIGIVNNTV	0.004468	63.55	VIGIVNNTV	0.000996	62.82	VIGIVNNTV	0.00086	69.31	VIGIVNNTV	0.001359	87.88	VIGIVNNTV	0.001359	87.88	VIGIVNNTV	0.000813	90.9	VIGIVNNTV	0.002632	76.99	0.0059	0
1127	DVVIGIVNNTVY	Consensus_1-1274	NA	VIGIVNNTV	0.129015	15.79	VIGIVNNTV	0.152458	6.32	VIGIVNNTV	0.103764	8.13	VIGIVNNTV	0.056479	20.9	IGIVNNTVY	0.007186	25.4	VIGIVNNTV	0.004024	39.97	VIGIVNNTV	0.008733	48.32	VIGIVNNTV	0.008733	48.32	VIGIVNNTV	0.009433	52.59	VIGIVNNTV	0.025865	31.28	0.0506	0
1128	VVIGIVNNTVYD	Consensus_1-1274	NA	IGIVNNTVY	0.120512	16.9	VIGIVNNTV	0.066767	11.65	IGIVNNTVY	0.062838	12.54	IGIVNNTVY	0.029788	29.56	IGIVNNTVY	0.007006	25.78	VIGIVNNTV	0.003187	44.08	IGIVNNTVY	0.006179	57.52	IGIVNNTVY	0.006179	57.52	IGIVNNTVY	0.007551	56.72	IGIVNNTVY	0.028742	29.36	0.0339	0
1129	VIGIVNNTVYDP	Consensus_1-1274	NA	IGIVNNTVY	0.066852	28.59	IGIVNNTVY	0.015488	27.88	IGIVNNTVY	0.019453	27.96	IGIVNNTVY	0.006891	55.06	IGIVNNTVY	0.003587	36.76	IVNNTVYDP	0.00562	34.16	IGIVNNTVY	0.002851	75.65	IGIVNNTVY	0.002851	75.65	IGIVNNTVY	0.002759	74.59	IGIVNNTVY	0.012768	44.73	0.0139	0
1130	IGIVNNTVYDPL	Consensus_1-1274	NA	IVNNTVYDP	0.02397	52.18	VNNTVYDPL	0.001649	69.81	VNNTVYDPL	0.00131	79.22	VNNTVYDPL	0.000936	89.24	IVNNTVYDP	0.000735	69.18	IVNNTVYDP	0.004286	38.84	VNNTVYDPL	0.003622	70.57	VNNTVYDPL	0.003622	70.57	VNNTVYDPL	0.000693	92.39	IVNNTVYDP	0.001931	82.06	0.0043	0
1131	GIVNNTVYDPLQ	Consensus_1-1274	NA	IVNNTVYDP	0.018299	58.41	VNNTVYDPL	0.00167	69.58	VNNTVYDPL	0.00249	67.71	VNNTVYDPL	0.001603	82.07	VNNTVYDPL	0.000634	72.22	IVNNTVYDP	0.002312	50.17	VNNTVYDPL	0.005478	60.5	VNNTVYDPL	0.005478	60.5	VNNTVYDPL	0.001202	86.74	VNNTVYDPL	0.003801	70.1	0.0043	0
1132	IVNNTVYDPLQP	Consensus_1-1274	NA	VNNTVYDPL	0.004152	86.72	VNNTVYDPL	0.001069	78	NNTVYDPLQ	0.001948	72.35	NNTVYDPLQ	0.000887	89.81	VNNTVYDPL	0.000227	89.3	VNNTVYDPL	0.000137	94.54	VNNTVYDPL	0.003669	70.27	VNNTVYDPL	0.003669	70.27	NNTVYDPLQ	0.000887	89.99	VNNTVYDPL	0.00128	87.7	0.0018	0
1133	VNNTVYDPLQPE	Consensus_1-1274	NA	TVYDPLQPE	0.00484	84.41	NTVYDPLQP	0.000897	80.88	NNTVYDPLQ	0.001151	81.32	NTVYDPLQP	0.000885	89.84	TVYDPLQPE	0.012424	18.49	TVYDPLQPE	0.000549	77.52	TVYDPLQPE	0.001735	84.42	TVYDPLQPE	0.001735	84.42	NNTVYDPLQ	0.000711	92.17	TVYDPLQPE	0.000687	93.77	0.0026	0
1134	NNTVYDPLQPEL	Consensus_1-1274	NA	TVYDPLQPE	0.004845	84.4	NTVYDPLQP	0.000318	93.82	NTVYDPLQP	0.00029	95	NTVYDPLQP	0.000252	95	TVYDPLQPE	0.010454	20.45	TVYDPLQPE	0.000598	75.97	TVYDPLQPE	0.001833	83.6	TVYDPLQPE	0.001833	83.6	TVYDPLQPE	0.000337	95	TVYDPLQPE	0.00056	95	0.0021	0
1135	NTVYDPLQPELD	Consensus_1-1274	NA	YDPLQPELD	0.007481	76.97	YDPLQPELD	0.000227	95	YDPLQPELD	0.000383	94.22	YDPLQPELD	0.002094	77.71	TVYDPLQPE	0.00683	26.15	YDPLQPELD	0.003431	42.78	YDPLQPELD	0.005408	60.85	YDPLQPELD	0.005408	60.85	YDPLQPELD	0.00482	64.86	YDPLQPELD	0.000976	90.64	0.0037	0
1136	TVYDPLQPELDS	Consensus_1-1274	NA	YDPLQPELD	0.00643	79.64	YDPLQPELD	0.00025	95	YDPLQPELD	0.000468	92.55	YDPLQPELD	0.003773	66.85	YDPLQPELD	0.002834	41.18	YDPLQPELD	0.004857	36.62	YDPLQPELD	0.008059	50.45	YDPLQPELD	0.008059	50.45	YDPLQPELD	0.007576	56.65	YDPLQPELD	0.001059	89.77	0.0043	0
1137	VYDPLQPELDSF	Consensus_1-1274	NA	YDPLQPELD	0.002324	93.43	YDPLQPELD	0.000163	95	YDPLQPELD	0.00018	95	YDPLQPELD	0.000998	88.52	YDPLQPELD	0.000782	67.93	YDPLQPELD	0.001044	65.59	YDPLQPELD	0.003015	74.51	YDPLQPELD	0.003015	74.51	YDPLQPELD	0.002717	74.82	YDPLQPELD	0.000264	95	0.0015	0
1138	YDPLQPELDSFK	Consensus_1-1274	NA	LQPELDSFK	0.001009	95	LQPELDSFK	0.000229	95	LQPELDSFK	0.000342	95	LQPELDSFK	0.000374	95	LQPELDSFK	0.000361	82.52	YDPLQPELD	9e-05	95	LQPELDSFK	0.000986	91.51	LQPELDSFK	0.000986	91.51	LQPELDSFK	0.00183	81.1	LQPELDSFK	0.000738	93.22	0.0007	0
1139	DPLQPELDSFKE	Consensus_1-1274	NA	LQPELDSFK	0.002267	93.65	LQPELDSFK	0.00055	88.02	LQPELDSFK	0.00094	84.33	LQPELDSFK	0.000661	92.85	LQPELDSFK	0.000484	77.38	LQPELDSFK	5e-05	95	LQPELDSFK	0.001579	85.82	LQPELDSFK	0.001579	85.82	LQPELDSFK	0.004786	64.97	LQPELDSFK	0.00249	77.95	0.0015	0
1140	PLQPELDSFKEE	Consensus_1-1274	NA	LQPELDSFK	0.000823	95	LQPELDSFK	0.000241	95	LQPELDSFK	0.000535	91.24	LQPELDSFK	0.000317	95	LQPELDSFK	0.000458	78.38	PELDSFKEE	7.2e-05	95	LQPELDSFK	0.000631	95	LQPELDSFK	0.000631	95	LQPELDSFK	0.001524	83.7	LQPELDSFK	0.000724	93.37	0.0006	0
1141	LQPELDSFKEEL	Consensus_1-1274	NA	ELDSFKEEL	0.000977	95	PELDSFKEE	3.9e-05	95	PELDSFKEE	7e-05	95	PELDSFKEE	3.6e-05	95	PELDSFKEE	0.000188	91.51	PELDSFKEE	6.6e-05	95	PELDSFKEE	9.2e-05	95	PELDSFKEE	9.2e-05	95	ELDSFKEEL	5.6e-05	95	ELDSFKEEL	6.9e-05	95	0.0002	0
1142	QPELDSFKEELD	Consensus_1-1274	NA	LDSFKEELD	0.01014	71.05	LDSFKEELD	0.003094	57.13	LDSFKEELD	0.008002	44.12	LDSFKEELD	0.002642	73.56	LDSFKEELD	0.001007	62.58	LDSFKEELD	0.000208	90.92	LDSFKEELD	0.003332	72.45	LDSFKEELD	0.003332	72.45	LDSFKEELD	0.001516	83.77	LDSFKEELD	0.00256	77.47	0.0036	0
1143	PELDSFKEELDK	Consensus_1-1274	NA	LDSFKEELD	0.015081	62.72	LDSFKEELD	0.005938	44	LDSFKEELD	0.019511	27.91	LDSFKEELD	0.006485	56.34	LDSFKEELD	0.001574	53.12	LDSFKEELD	0.000537	77.89	LDSFKEELD	0.01182	40.47	LDSFKEELD	0.01182	40.47	LDSFKEELD	0.002689	74.97	LDSFKEELD	0.005704	61.82	0.0081	0
1144	ELDSFKEELDKY	Consensus_1-1274	NA	LDSFKEELD	0.004994	83.95	LDSFKEELD	0.001314	74.25	LDSFKEELD	0.004903	54.01	LDSFKEELD	0.001596	82.14	SFKEELDKY	0.000657	71.49	LDSFKEELD	9e-05	95	LDSFKEELD	0.004313	66.51	LDSFKEELD	0.004313	66.51	LDSFKEELD	0.000893	89.93	LDSFKEELD	0.002383	78.67	0.0025	0
1145	LDSFKEELDKYF	Consensus_1-1274	NA	FKEELDKYF	0.003487	89.03	FKEELDKYF	0.00036	92.71	FKEELDKYF	0.000632	89.42	FKEELDKYF	0.000642	93.11	FKEELDKYF	0.003887	35.23	FKEELDKYF	6.4e-05	95	FKEELDKYF	0.001202	89.35	FKEELDKYF	0.001202	89.35	FKEELDKYF	0.002123	78.87	FKEELDKYF	0.001158	88.85	0.0015	0
1146	DSFKEELDKYFK	Consensus_1-1274	NA	FKEELDKYF	0.011546	68.41	FKEELDKYF	0.000862	81.56	FKEELDKYF	0.001399	78.18	FKEELDKYF	0.003256	69.6	FKEELDKYF	0.011675	19.15	FKEELDKYF	0.000424	81.74	FKEELDKYF	0.001797	83.9	FKEELDKYF	0.001797	83.9	FKEELDKYF	0.014119	44.88	FKEELDKYF	0.003814	70.02	0.0051	0
1147	SFKEELDKYFKN	Consensus_1-1274	NA	FKEELDKYF	0.002893	91.22	FKEELDKYF	0.000367	92.53	FKEELDKYF	0.00048	92.31	FKEELDKYF	0.001201	86.16	FKEELDKYF	0.003245	38.63	FKEELDKYF	0.000157	93.52	FKEELDKYF	0.001167	89.68	FKEELDKYF	0.001167	89.68	FKEELDKYF	0.004586	65.82	FKEELDKYF	0.001491	85.72	0.0017	0
1148	FKEELDKYFKNH	Consensus_1-1274	NA	EELDKYFKN	0.000723	95	EELDKYFKN	0.000214	95	ELDKYFKNH	0.000222	95	EELDKYFKN	0.000294	95	EELDKYFKN	0.000515	76.19	EELDKYFKN	0.000153	93.72	EELDKYFKN	0.000368	95	EELDKYFKN	0.000368	95	FKEELDKYF	0.001121	87.58	EELDKYFKN	0.000158	95	0.0004	0
1149	KEELDKYFKNHT	Consensus_1-1274	NA	LDKYFKNHT	0.010951	69.46	LDKYFKNHT	0.010244	34.37	LDKYFKNHT	0.009618	40.52	LDKYFKNHT	0.002837	72.27	LDKYFKNHT	0.000257	87.69	LDKYFKNHT	0.000253	88.79	LDKYFKNHT	0.002152	80.93	LDKYFKNHT	0.002152	80.93	LDKYFKNHT	0.000919	89.66	LDKYFKNHT	0.006198	59.95	0.0046	0
1150	EELDKYFKNHTS	Consensus_1-1274	NA	LDKYFKNHT	0.010825	69.68	LDKYFKNHT	0.022398	22.76	LDKYFKNHT	0.02401	24.56	DKYFKNHTS	0.014271	41.44	LDKYFKNHT	0.000171	92.5	DKYFKNHTS	0.000542	77.74	LDKYFKNHT	0.003316	72.56	LDKYFKNHT	0.003316	72.56	DKYFKNHTS	0.003427	70.97	LDKYFKNHT	0.014482	42.2	0.0097	0
1151	ELDKYFKNHTSP	Consensus_1-1274	NA	LDKYFKNHT	0.004868	84.33	DKYFKNHTS	0.029807	19.43	DKYFKNHTS	0.021518	26.29	DKYFKNHTS	0.019645	36.08	DKYFKNHTS	9.7e-05	95	DKYFKNHTS	0.001777	55.34	DKYFKNHTS	0.002769	76.26	DKYFKNHTS	0.002769	76.26	DKYFKNHTS	0.004262	67.2	DKYFKNHTS	0.013757	43.22	0.0101	0
1152	LDKYFKNHTSPD	Consensus_1-1274	NA	YFKNHTSPD	0.030854	46.15	DKYFKNHTS	0.011391	32.59	DKYFKNHTS	0.007307	45.93	DKYFKNHTS	0.014686	40.94	YFKNHTSPD	0.017723	14.85	YFKNHTSPD	0.230352	1.98	YFKNHTSPD	0.005071	62.53	YFKNHTSPD	0.005071	62.53	YFKNHTSPD	0.005907	61.18	DKYFKNHTS	0.004031	68.99	0.0332	1
1153	DKYFKNHTSPDV	Consensus_1-1274	NA	YFKNHTSPD	0.066871	28.59	FKNHTSPDV	0.032089	18.62	FKNHTSPDV	0.030915	20.94	FKNHTSPDV	0.075612	17.41	YFKNHTSPD	0.031906	10.33	YFKNHTSPD	0.42257	0.85	YFKNHTSPD	0.00824	49.83	YFKNHTSPD	0.00824	49.83	FKNHTSPDV	0.036005	28.65	FKNHTSPDV	0.019823	36.1	0.0732	1
1154	KYFKNHTSPDVD	Consensus_1-1274	NA	FKNHTSPDV	0.046797	36.49	FKNHTSPDV	0.072995	10.92	FKNHTSPDV	0.076439	10.7	FKNHTSPDV	0.185422	8.94	YFKNHTSPD	0.022039	13	YFKNHTSPD	0.271513	1.62	YFKNHTSPD	0.005386	60.96	YFKNHTSPD	0.005386	60.96	FKNHTSPDV	0.051779	23.12	FKNHTSPDV	0.042666	22.8	0.078	1
1155	YFKNHTSPDVDL	Consensus_1-1274	NA	FKNHTSPDV	0.005883	81.24	FKNHTSPDV	0.008801	36.95	FKNHTSPDV	0.014452	33.05	FKNHTSPDV	0.023319	33.28	FKNHTSPDV	0.001763	50.67	FKNHTSPDV	0.007568	29.42	FKNHTSPDV	0.000953	91.85	FKNHTSPDV	0.000953	91.85	FKNHTSPDV	0.007236	57.52	FKNHTSPDV	0.00841	53.56	0.0079	0
1156	FKNHTSPDVDLG	Consensus_1-1274	NA	NHTSPDVDL	0.001735	95	NHTSPDVDL	0.000352	92.92	NHTSPDVDL	0.000742	87.56	FKNHTSPDV	0.000805	90.9	NHTSPDVDL	0.000179	92.03	FKNHTSPDV	0.000181	92.3	NHTSPDVDL	0.000448	95	NHTSPDVDL	0.000448	95	FKNHTSPDV	0.000353	95	NHTSPDVDL	0.000473	95	0.0006	0
1157	KNHTSPDVDLGD	Consensus_1-1274	NA	TSPDVDLGD	0.002494	92.77	NHTSPDVDL	0.000274	94.97	NHTSPDVDL	0.000617	89.68	TSPDVDLGD	0.000402	95	TSPDVDLGD	0.000644	71.9	TSPDVDLGD	0.000152	93.78	TSPDVDLGD	0.000925	92.14	TSPDVDLGD	0.000925	92.14	TSPDVDLGD	0.000594	93.61	TSPDVDLGD	0.000606	94.65	0.0008	0
1158	NHTSPDVDLGDI	Consensus_1-1274	NA	TSPDVDLGD	0.001587	95	TSPDVDLGD	0.000121	95	TSPDVDLGD	0.000149	95	TSPDVDLGD	0.000299	95	TSPDVDLGD	0.000413	80.14	TSPDVDLGD	0.000103	95	TSPDVDLGD	0.000665	94.81	TSPDVDLGD	0.000665	94.81	TSPDVDLGD	0.000542	94.26	TSPDVDLGD	0.000212	95	0.0005	0
1159	HTSPDVDLGDIS	Consensus_1-1274	NA	TSPDVDLGD	0.00094	95	TSPDVDLGD	9e-05	95	TSPDVDLGD	9.7e-05	95	TSPDVDLGD	0.000183	95	PDVDLGDIS	0.000627	72.44	PDVDLGDIS	0.000214	90.61	PDVDLGDIS	0.001804	83.84	PDVDLGDIS	0.001804	83.84	TSPDVDLGD	0.000473	95	TSPDVDLGD	0.000121	95	0.0006	0
1160	TSPDVDLGDISG	Consensus_1-1274	NA	PDVDLGDIS	0.000752	95	DVDLGDISG	0.000138	95	DVDLGDISG	0.00066	88.95	DVDLGDISG	0.000217	95	PDVDLGDIS	0.000481	77.5	PDVDLGDIS	0.000218	90.41	PDVDLGDIS	0.001694	84.77	PDVDLGDIS	0.001694	84.77	PDVDLGDIS	0.000412	95	PDVDLGDIS	0.000134	95	0.0006	0
1161	SPDVDLGDISGI	Consensus_1-1274	NA	VDLGDISGI	0.001696	95	DVDLGDISG	0.000193	95	DVDLGDISG	0.000689	88.46	DVDLGDISG	0.00031	95	PDVDLGDIS	0.000233	88.98	PDVDLGDIS	0.000101	95	PDVDLGDIS	0.00057	95	PDVDLGDIS	0.00057	95	DVDLGDISG	0.00033	95	VDLGDISGI	0.000257	95	0.0005	0
1162	PDVDLGDISGIN	Consensus_1-1274	NA	VDLGDISGI	0.00205	94.5	VDLGDISGI	0.000221	95	VDLGDISGI	0.000432	93.25	VDLGDISGI	0.000265	95	DLGDISGIN	0.000198	90.93	DLGDISGIN	0.000123	95	VDLGDISGI	0.000328	95	VDLGDISGI	0.000328	95	DVDLGDISG	0.00032	95	VDLGDISGI	0.000508	95	0.0005	0
1163	DVDLGDISGINA	Consensus_1-1274	NA	LGDISGINA	0.002735	91.83	LGDISGINA	0.000306	94.13	LGDISGINA	0.000612	89.76	LGDISGINA	0.000718	92.08	LGDISGINA	0.000247	88.23	LGDISGINA	0.000224	90.1	LGDISGINA	0.000563	95	LGDISGINA	0.000563	95	LGDISGINA	0.000436	95	LGDISGINA	0.000721	93.41	0.0007	0
1164	VDLGDISGINAS	Consensus_1-1274	NA	LGDISGINA	0.002641	92.2	LGDISGINA	0.000477	89.68	LGDISGINA	0.001398	78.19	LGDISGINA	0.001938	79	LGDISGINA	0.000156	93.37	LGDISGINA	0.000263	88.35	LGDISGINA	0.000661	94.86	LGDISGINA	0.000661	94.86	LGDISGINA	0.00101	88.72	LGDISGINA	0.001757	83.47	0.0011	0
1165	DLGDISGINASV	Consensus_1-1274	NA	LGDISGINA	0.001382	95	DISGINASV	0.000222	95	DISGINASV	0.000948	84.22	LGDISGINA	0.000638	93.17	DISGINASV	7.1e-05	95	GDISGINAS	0.000126	95	LGDISGINA	0.000399	95	LGDISGINA	0.000399	95	LGDISGINA	0.000473	95	LGDISGINA	0.000847	92.04	0.0006	0
1166	LGDISGINASVV	Consensus_1-1274	NA	ISGINASVV	0.045129	37.35	ISGINASVV	0.002422	62.2	ISGINASVV	0.004084	57.84	ISGINASVV	0.00458	63.08	ISGINASVV	0.001632	52.37	ISGINASVV	0.001425	59.6	ISGINASVV	0.001582	85.79	ISGINASVV	0.001582	85.79	ISGINASVV	0.002413	76.87	ISGINASVV	0.004072	68.79	0.0069	0
1167	GDISGINASVVN	Consensus_1-1274	NA	ISGINASVV	0.104576	19.48	ISGINASVV	0.019643	24.49	ISGINASVV	0.027664	22.47	ISGINASVV	0.020983	34.96	ISGINASVV	0.003227	38.73	ISGINASVV	0.005464	34.62	ISGINASVV	0.004142	67.5	ISGINASVV	0.004142	67.5	ISGINASVV	0.011949	47.99	ISGINASVV	0.021296	34.8	0.0223	0
1168	DISGINASVVNI	Consensus_1-1274	NA	ISGINASVV	0.021032	55.09	ISGINASVV	0.002421	62.2	ISGINASVV	0.002364	68.69	ISGINASVV	0.004341	64.08	ISGINASVV	0.000583	73.83	ISGINASVV	0.001309	61.3	ISGINASVV	0.00084	93.01	ISGINASVV	0.00084	93.01	ISGINASVV	0.001689	82.3	ISGINASVV	0.00289	75.24	0.0038	0
1169	ISGINASVVNIQ	Consensus_1-1274	NA	INASVVNIQ	0.038316	41.13	INASVVNIQ	0.000725	84.19	INASVVNIQ	0.001982	72.03	INASVVNIQ	0.002465	74.73	INASVVNIQ	0.000459	78.35	INASVVNIQ	0.002766	46.77	INASVVNIQ	0.01407	36.12	INASVVNIQ	0.01407	36.12	INASVVNIQ	0.001085	87.95	INASVVNIQ	0.002683	76.64	0.0079	0
1170	SGINASVVNIQK	Consensus_1-1274	NA	INASVVNIQ	0.0872	23.1	INASVVNIQ	0.002009	65.96	INASVVNIQ	0.005391	52.09	INASVVNIQ	0.006492	56.32	INASVVNIQ	0.0011	60.63	INASVVNIQ	0.010082	25.27	INASVVNIQ	0.049893	12.34	INASVVNIQ	0.049893	12.34	INASVVNIQ	0.004605	65.74	INASVVNIQ	0.008668	52.95	0.0225	0
1171	GINASVVNIQKE	Consensus_1-1274	NA	INASVVNIQ	0.043222	38.38	INASVVNIQ	0.000866	81.48	INASVVNIQ	0.002409	68.34	INASVVNIQ	0.00292	71.72	INASVVNIQ	0.000388	81.28	INASVVNIQ	0.003577	42.03	INASVVNIQ	0.022268	25.75	INASVVNIQ	0.022268	25.75	NASVVNIQK	0.003759	69.35	INASVVNIQ	0.004758	65.54	0.0106	0
1172	INASVVNIQKEI	Consensus_1-1274	NA	ASVVNIQKE	0.004988	83.96	ASVVNIQKE	0.000228	95	NASVVNIQK	0.000356	94.75	ASVVNIQKE	0.00044	95	SVVNIQKEI	0.000124	95	SVVNIQKEI	0.00018	92.35	INASVVNIQ	0.00185	83.46	INASVVNIQ	0.00185	83.46	NASVVNIQK	0.000686	92.48	NASVVNIQK	0.000407	95	0.0011	0
1173	NASVVNIQKEID	Consensus_1-1274	NA	VVNIQKEID	0.254245	6.76	VVNIQKEID	0.001534	71.3	VVNIQKEID	0.003424	61.42	VVNIQKEID	0.002143	77.31	VVNIQKEID	0.000766	68.35	VVNIQKEID	0.000681	73.68	VVNIQKEID	0.006827	54.86	VVNIQKEID	0.006827	54.86	VVNIQKEID	0.001717	82.06	VVNIQKEID	0.00215	80.29	0.028	0
1174	ASVVNIQKEIDR	Consensus_1-1274	NA	VVNIQKEID	0.37792	3.35	VVNIQKEID	0.007438	39.88	VNIQKEIDR	0.013401	34.38	VVNIQKEID	0.007109	54.51	VNIQKEIDR	0.002063	47.43	VVNIQKEID	0.001531	58.32	VVNIQKEID	0.029231	20.49	VVNIQKEID	0.029231	20.49	VNIQKEIDR	0.030446	31.37	VNIQKEIDR	0.064718	16.91	0.0563	1
1175	SVVNIQKEIDRL	Consensus_1-1274	NA	VVNIQKEID	0.126824	16.07	VNIQKEIDR	0.004194	50.93	VNIQKEIDR	0.010111	39.59	VNIQKEIDR	0.003553	68.02	VNIQKEIDR	0.000925	64.31	VVNIQKEID	0.000446	80.91	VNIQKEIDR	0.021066	26.93	VNIQKEIDR	0.021066	26.93	VNIQKEIDR	0.034848	29.18	VNIQKEIDR	0.084456	13.65	0.0307	0
1176	VVNIQKEIDRLN	Consensus_1-1274	NA	VNIQKEIDR	0.010934	69.49	VNIQKEIDR	0.001948	66.61	VNIQKEIDR	0.003478	61.09	IQKEIDRLN	0.002445	74.86	IQKEIDRLN	0.000719	69.6	IQKEIDRLN	0.000492	79.31	VNIQKEIDR	0.016774	31.89	VNIQKEIDR	0.016774	31.89	VNIQKEIDR	0.018451	40.11	VNIQKEIDR	0.031678	27.71	0.0104	0
1177	VNIQKEIDRLNE	Consensus_1-1274	NA	IQKEIDRLN	0.009865	71.63	IQKEIDRLN	0.001632	69.99	IQKEIDRLN	0.002701	66.07	IQKEIDRLN	0.004202	64.66	IQKEIDRLN	0.000723	69.49	IQKEIDRLN	0.000785	71.04	IQKEIDRLN	0.015915	33.16	IQKEIDRLN	0.015915	33.16	IQKEIDRLN	0.005024	64.17	IQKEIDRLN	0.00583	61.34	0.0063	0
1178	NIQKEIDRLNEV	Consensus_1-1274	NA	KEIDRLNEV	0.009412	72.58	IQKEIDRLN	0.00053	88.48	IQKEIDRLN	0.000947	84.23	IQKEIDRLN	0.001465	83.41	KEIDRLNEV	0.008372	23.25	KEIDRLNEV	0.000892	68.66	IQKEIDRLN	0.006307	56.99	IQKEIDRLN	0.006307	56.99	IQKEIDRLN	0.001927	80.28	IQKEIDRLN	0.002368	78.77	0.0039	0
1179	IQKEIDRLNEVA	Consensus_1-1274	NA	KEIDRLNEV	0.006653	79.08	KEIDRLNEV	0.000195	95	KEIDRLNEV	0.000223	95	QKEIDRLNE	0.000318	95	KEIDRLNEV	0.006289	27.34	KEIDRLNEV	0.000949	67.51	KEIDRLNEV	0.002245	80.15	KEIDRLNEV	0.002245	80.15	IQKEIDRLN	0.000412	95	KEIDRLNEV	0.000631	94.38	0.002	0
1180	QKEIDRLNEVAK	Consensus_1-1274	NA	IDRLNEVAK	0.009109	73.22	IDRLNEVAK	0.001364	73.58	IDRLNEVAK	0.00444	56.05	IDRLNEVAK	0.005393	59.77	KEIDRLNEV	0.003882	35.25	KEIDRLNEV	0.000828	69.96	IDRLNEVAK	0.004037	68.11	IDRLNEVAK	0.004037	68.11	IDRLNEVAK	0.03183	30.65	IDRLNEVAK	0.0169	39.16	0.0082	0
1181	KEIDRLNEVAKN	Consensus_1-1274	NA	IDRLNEVAK	0.010163	71.01	IDRLNEVAK	0.003285	55.83	IDRLNEVAK	0.008241	43.54	IDRLNEVAK	0.010563	46.89	DRLNEVAKN	0.002046	47.59	DRLNEVAKN	0.011045	23.96	IDRLNEVAK	0.004777	63.99	IDRLNEVAK	0.004777	63.99	IDRLNEVAK	0.072075	18.52	IDRLNEVAK	0.041952	23.06	0.0169	0
1182	EIDRLNEVAKNL	Consensus_1-1274	NA	DRLNEVAKN	0.003727	88.19	IDRLNEVAK	0.000571	87.55	IDRLNEVAK	0.001268	79.72	IDRLNEVAK	0.001023	88.23	DRLNEVAKN	0.000975	63.26	DRLNEVAKN	0.007506	29.54	DRLNEVAKN	0.002683	76.89	DRLNEVAKN	0.002683	76.89	IDRLNEVAK	0.007424	57.04	IDRLNEVAK	0.005252	63.55	0.0033	0
1183	IDRLNEVAKNLN	Consensus_1-1274	NA	LNEVAKNLN	0.098406	20.66	LNEVAKNLN	0.000588	87.16	LNEVAKNLN	0.001168	81.08	LNEVAKNLN	0.00151	82.97	DRLNEVAKN	0.00031	84.86	DRLNEVAKN	0.003252	43.73	LNEVAKNLN	0.004885	63.45	LNEVAKNLN	0.004885	63.45	LNEVAKNLN	0.002217	78.23	RLNEVAKNL	0.001761	83.44	0.0119	0
1184	DRLNEVAKNLNE	Consensus_1-1274	NA	LNEVAKNLN	0.15372	13.06	LNEVAKNLN	0.001063	78.1	LNEVAKNLN	0.0021	70.91	LNEVAKNLN	0.002309	75.95	LNEVAKNLN	0.000228	89.25	LNEVAKNLN	0.00095	67.49	LNEVAKNLN	0.006168	57.56	LNEVAKNLN	0.006168	57.56	LNEVAKNLN	0.004498	66.19	LNEVAKNLN	0.00274	76.26	0.018	0
1185	RLNEVAKNLNES	Consensus_1-1274	NA	LNEVAKNLN	0.048701	35.58	LNEVAKNLN	0.000623	86.36	LNEVAKNLN	0.00087	85.39	LNEVAKNLN	0.001132	86.97	LNEVAKNLN	0.000119	95	LNEVAKNLN	0.000334	85.18	LNEVAKNLN	0.002849	75.67	LNEVAKNLN	0.002849	75.67	LNEVAKNLN	0.001845	80.98	LNEVAKNLN	0.001461	86	0.0061	0
1186	LNEVAKNLNESL	Consensus_1-1274	NA	VAKNLNESL	0.016122	61.23	VAKNLNESL	0.001524	71.43	VAKNLNESL	0.001202	80.6	VAKNLNESL	0.001742	80.72	VAKNLNESL	0.00219	46.22	VAKNLNESL	0.006715	31.32	VAKNLNESL	0.001911	82.95	VAKNLNESL	0.001911	82.95	VAKNLNESL	0.000714	92.13	VAKNLNESL	0.002693	76.57	0.0037	0
1187	NEVAKNLNESLI	Consensus_1-1274	NA	VAKNLNESL	0.028164	48.3	VAKNLNESL	0.002244	63.74	VAKNLNESL	0.002102	70.89	VAKNLNESL	0.002948	71.54	VAKNLNESL	0.002733	41.88	VAKNLNESL	0.025484	14.28	VAKNLNESL	0.002881	75.43	VAKNLNESL	0.002881	75.43	VAKNLNESL	0.00126	86.14	VAKNLNESL	0.005593	62.24	0.0076	0
1188	EVAKNLNESLID	Consensus_1-1274	NA	VAKNLNESL	0.012457	66.81	VAKNLNESL	0.000977	79.46	VAKNLNESL	0.000977	83.8	VAKNLNESL	0.001578	82.31	VAKNLNESL	0.001075	61.16	VAKNLNESL	0.007196	30.19	VAKNLNESL	0.002042	81.85	VAKNLNESL	0.002042	81.85	VAKNLNESL	0.000514	94.6	VAKNLNESL	0.002367	78.78	0.0031	0
1189	VAKNLNESLIDL	Consensus_1-1274	NA	KNLNESLID	0.001909	95	KNLNESLID	0.000177	95	AKNLNESLI	0.000103	95	KNLNESLID	0.00017	95	KNLNESLID	0.000131	94.83	KNLNESLID	0.001189	63.18	KNLNESLID	0.000395	95	KNLNESLID	0.000395	95	KNLNESLID	0.000181	95	KNLNESLID	0.000226	95	0.0005	0
1190	AKNLNESLIDLQ	Consensus_1-1274	NA	LNESLIDLQ	0.005699	81.8	LNESLIDLQ	0.0003	94.29	LNESLIDLQ	0.000241	95	LNESLIDLQ	0.00028	95	LNESLIDLQ	0.000428	79.54	KNLNESLID	0.000616	75.41	LNESLIDLQ	0.032588	18.6	LNESLIDLQ	0.032588	18.6	LNESLIDLQ	0.000295	95	LNESLIDLQ	0.000324	95	0.0073	0
1191	KNLNESLIDLQE	Consensus_1-1274	NA	LNESLIDLQ	0.009724	71.93	LNESLIDLQ	0.00045	90.34	LNESLIDLQ	0.000526	91.41	NESLIDLQE	0.000528	94.66	LNESLIDLQ	0.000439	79.12	LNESLIDLQ	0.000233	89.69	LNESLIDLQ	0.092	6.35	LNESLIDLQ	0.092	6.35	LNESLIDLQ	0.000596	93.59	LNESLIDLQ	0.000556	95	0.0197	0
1192	NLNESLIDLQEL	Consensus_1-1274	NA	LNESLIDLQ	0.002676	92.06	LNESLIDLQ	0.00016	95	LNESLIDLQ	0.000171	95	NESLIDLQE	0.000302	95	NESLIDLQE	0.000149	93.78	NESLIDLQE	6.1e-05	95	LNESLIDLQ	0.009746	45.52	LNESLIDLQ	0.009746	45.52	NESLIDLQE	0.000205	95	LNESLIDLQ	0.000151	95	0.0023	0
1193	LNESLIDLQELG	Consensus_1-1274	NA	SLIDLQELG	0.001553	95	ESLIDLQEL	7.2e-05	95	ESLIDLQEL	0.000105	95	ESLIDLQEL	0.000187	95	SLIDLQELG	0.0002	90.81	NESLIDLQE	5.7e-05	95	SLIDLQELG	0.000484	95	SLIDLQELG	0.000484	95	NESLIDLQE	0.000129	95	SLIDLQELG	0.00018	95	0.0003	0
1194	NESLIDLQELGK	Consensus_1-1274	NA	SLIDLQELG	0.003659	88.43	LIDLQELGK	0.000585	87.23	LIDLQELGK	0.001027	83.09	LIDLQELGK	0.00206	77.99	SLIDLQELG	0.000597	73.39	LIDLQELGK	8.8e-05	95	SLIDLQELG	0.002114	81.25	SLIDLQELG	0.002114	81.25	LIDLQELGK	0.005856	61.35	LIDLQELGK	0.003397	72.36	0.0021	0
1195	ESLIDLQELGKY	Consensus_1-1274	NA	IDLQELGKY	0.016469	60.73	LIDLQELGK	0.001618	70.17	LIDLQELGK	0.002602	66.84	LIDLQELGK	0.002969	71.4	IDLQELGKY	0.001043	61.83	LIDLQELGK	0.00013	94.9	IDLQELGKY	0.013544	37.07	IDLQELGKY	0.013544	37.07	LIDLQELGK	0.013099	46.26	LIDLQELGK	0.00922	51.65	0.0074	0
1196	SLIDLQELGKYE	Consensus_1-1274	NA	IDLQELGKY	0.01744	59.45	IDLQELGKY	0.001316	74.22	IDLQELGKY	0.002125	70.67	LIDLQELGK	0.001395	84.09	IDLQELGKY	0.000936	64.08	IDLQELGKY	9.8e-05	95	IDLQELGKY	0.032762	18.52	IDLQELGKY	0.032762	18.52	LIDLQELGK	0.00425	67.25	IDLQELGKY	0.006501	59.01	0.01	0
1197	LIDLQELGKYEQ	Consensus_1-1274	NA	LQELGKYEQ	0.02087	55.29	LQELGKYEQ	0.001284	74.65	LQELGKYEQ	0.002439	68.11	LQELGKYEQ	0.000884	89.85	IDLQELGKY	0.00045	78.69	LQELGKYEQ	0.000122	95	IDLQELGKY	0.016848	31.8	IDLQELGKY	0.016848	31.8	IDLQELGKY	0.001599	83.06	IDLQELGKY	0.004356	67.45	0.0066	0
1198	IDLQELGKYEQY	Consensus_1-1274	NA	LQELGKYEQ	0.037966	41.34	LQELGKYEQ	0.00182	67.98	LQELGKYEQ	0.003136	63.18	LQELGKYEQ	0.001987	78.59	IDLQELGKY	0.000126	95	LQELGKYEQ	0.000398	82.73	LQELGKYEQ	0.002731	76.54	LQELGKYEQ	0.002731	76.54	LQELGKYEQ	0.002411	76.89	LQELGKYEQ	0.002343	78.94	0.0056	0
1199	DLQELGKYEQYI	Consensus_1-1274	NA	LQELGKYEQ	0.008691	74.09	LQELGKYEQ	0.001001	79.08	LQELGKYEQ	0.001268	79.72	LQELGKYEQ	0.000529	94.65	QELGKYEQY	4.5e-05	95	LQELGKYEQ	8.1e-05	95	LQELGKYEQ	0.000876	92.64	LQELGKYEQ	0.000876	92.64	LQELGKYEQ	0.000746	91.73	LQELGKYEQ	0.001031	90.04	0.0015	0
1200	LQELGKYEQYIK	Consensus_1-1274	NA	LGKYEQYIK	0.001117	95	LGKYEQYIK	0.007163	40.53	LGKYEQYIK	0.007188	46.24	LGKYEQYIK	0.002679	73.32	LGKYEQYIK	0.000239	88.66	LGKYEQYIK	3.1e-05	95	LGKYEQYIK	0.000412	95	LGKYEQYIK	0.000412	95	LGKYEQYIK	0.00082	90.82	LGKYEQYIK	0.012607	44.99	0.0033	0
1201	QELGKYEQYIKW	Consensus_1-1274	NA	LGKYEQYIK	0.001566	95	LGKYEQYIK	0.015898	27.51	LGKYEQYIK	0.013625	34.07	LGKYEQYIK	0.005449	59.59	LGKYEQYIK	0.000279	86.51	LGKYEQYIK	3.8e-05	95	LGKYEQYIK	0.000543	95	LGKYEQYIK	0.000543	95	LGKYEQYIK	0.002141	78.75	LGKYEQYIK	0.038602	24.44	0.0079	0
1202	ELGKYEQYIKWP	Consensus_1-1274	NA	LGKYEQYIK	0.000879	95	LGKYEQYIK	0.005193	46.59	LGKYEQYIK	0.00424	57.06	LGKYEQYIK	0.002507	74.45	GKYEQYIKW	0.000201	90.76	LGKYEQYIK	1.9e-05	95	GKYEQYIKW	0.000653	94.94	GKYEQYIKW	0.000653	94.94	LGKYEQYIK	0.000661	92.78	LGKYEQYIK	0.012814	44.66	0.0028	0
1203	LGKYEQYIKWPW	Consensus_1-1274	NA	YEQYIKWPW	0.013777	64.58	YEQYIKWPW	0.005318	46.14	YEQYIKWPW	0.012042	36.35	YEQYIKWPW	0.008327	51.49	YEQYIKWPW	0.000663	71.3	YEQYIKWPW	0.000176	92.55	YEQYIKWPW	0.000662	94.85	YEQYIKWPW	0.000662	94.85	YEQYIKWPW	0.002549	75.93	YEQYIKWPW	0.003968	69.29	0.0048	0
1204	GKYEQYIKWPWY	Consensus_1-1274	NA	YEQYIKWPW	0.023378	52.77	YEQYIKWPW	0.012693	30.88	YEQYIKWPW	0.03364	19.78	YEQYIKWPW	0.026223	31.46	YEQYIKWPW	0.001276	57.56	YEQYIKWPW	0.000433	81.4	YEQYIKWPW	0.000873	92.67	YEQYIKWPW	0.000873	92.67	YEQYIKWPW	0.007792	56.11	YEQYIKWPW	0.009517	50.95	0.0117	0
1205	KYEQYIKWPWYI	Consensus_1-1274	NA	YEQYIKWPW	0.00521	83.29	YEQYIKWPW	0.00334	55.45	YEQYIKWPW	0.004766	54.54	YEQYIKWPW	0.004768	62.3	YEQYIKWPW	0.000197	90.99	YEQYIKWPW	7.5e-05	95	YEQYIKWPW	0.000523	95	YEQYIKWPW	0.000523	95	QYIKWPWYI	0.002027	79.54	YEQYIKWPW	0.001525	85.4	0.0023	0
1206	YEQYIKWPWYIW	Consensus_1-1274	NA	YIKWPWYIW	0.001368	95	YIKWPWYIW	0.00149	71.89	YIKWPWYIW	0.001043	82.86	QYIKWPWYI	0.001115	87.16	YIKWPWYIW	9.2e-05	95	YIKWPWYIW	3.4e-05	95	YIKWPWYIW	0.000212	95	YIKWPWYIW	0.000212	95	QYIKWPWYI	0.000896	89.9	YIKWPWYIW	0.000818	92.35	0.0007	0
1207	EQYIKWPWYIWL	Consensus_1-1274	NA	YIKWPWYIW	0.001204	95	YIKWPWYIW	0.001408	72.99	YIKWPWYIW	0.000665	88.86	YIKWPWYIW	0.001024	88.22	YIKWPWYIW	8.1e-05	95	YIKWPWYIW	4.3e-05	95	YIKWPWYIW	0.000219	95	YIKWPWYIW	0.000219	95	QYIKWPWYI	0.000421	95	YIKWPWYIW	0.000802	92.53	0.0006	0
1208	QYIKWPWYIWLG	Consensus_1-1274	NA	IKWPWYIWL	0.000642	95	YIKWPWYIW	0.001019	78.79	KWPWYIWLG	0.001771	74.03	KWPWYIWLG	0.000532	94.61	YIKWPWYIW	5.5e-05	95	KWPWYIWLG	5.7e-05	95	KWPWYIWLG	0.000253	95	KWPWYIWLG	0.000253	95	KWPWYIWLG	0.000251	95	YIKWPWYIW	0.000573	95	0.0005	0
1209	YIKWPWYIWLGF	Consensus_1-1274	NA	KWPWYIWLG	0.000158	95	KWPWYIWLG	0.000421	91.11	KWPWYIWLG	0.001326	79.04	KWPWYIWLG	0.000254	95	KWPWYIWLG	1.3e-05	95	KWPWYIWLG	3.4e-05	95	KWPWYIWLG	0.000246	95	KWPWYIWLG	0.000246	95	KWPWYIWLG	0.000138	95	KWPWYIWLG	0.000249	95	0.0003	0
1210	IKWPWYIWLGFI	Consensus_1-1274	NA	KWPWYIWLG	0.000108	95	KWPWYIWLG	0.000268	95	KWPWYIWLG	0.000591	90.14	KWPWYIWLG	0.000116	95	PWYIWLGFI	1.2e-05	95	KWPWYIWLG	9e-06	95	KWPWYIWLG	8.3e-05	95	KWPWYIWLG	8.3e-05	95	KWPWYIWLG	4.9e-05	95	KWPWYIWLG	0.000144	95	0.0001	0
1211	KWPWYIWLGFIA	Consensus_1-1274	NA	WYIWLGFIA	0.000765	95	WYIWLGFIA	0.009915	34.92	WYIWLGFIA	0.008257	43.51	WYIWLGFIA	0.015567	39.94	WYIWLGFIA	0.000582	73.86	WYIWLGFIA	8.8e-05	95	WYIWLGFIA	7.9e-05	95	WYIWLGFIA	7.9e-05	95	WYIWLGFIA	0.001956	80.03	WYIWLGFIA	0.002098	80.71	0.0039	0
1212	WPWYIWLGFIAG	Consensus_1-1274	NA	WYIWLGFIA	0.00127	95	WYIWLGFIA	0.011386	32.6	WYIWLGFIA	0.012043	36.35	WYIWLGFIA	0.02121	34.79	WYIWLGFIA	0.000444	78.92	WYIWLGFIA	0.000229	89.87	YIWLGFIAG	0.000127	95	YIWLGFIAG	0.000127	95	WYIWLGFIA	0.002771	74.53	WYIWLGFIA	0.002798	75.86	0.0052	0
1213	PWYIWLGFIAGL	Consensus_1-1274	NA	YIWLGFIAG	0.001228	95	WYIWLGFIA	0.003265	55.96	WYIWLGFIA	0.004314	56.69	WYIWLGFIA	0.004214	64.61	YIWLGFIAG	0.000135	94.59	YIWLGFIAG	0.000135	94.64	YIWLGFIAG	0.000141	95	YIWLGFIAG	0.000141	95	WYIWLGFIA	0.000902	89.84	WYIWLGFIA	0.00106	89.77	0.0016	0
1214	WYIWLGFIAGLI	Consensus_1-1274	NA	IWLGFIAGL	0.000328	95	WLGFIAGLI	0.001116	77.25	WLGFIAGLI	0.000866	85.46	WLGFIAGLI	0.002877	72.01	WLGFIAGLI	0.000271	86.94	WLGFIAGLI	3e-05	95	WLGFIAGLI	0.000107	95	WLGFIAGLI	0.000107	95	WLGFIAGLI	0.000289	95	WLGFIAGLI	0.000322	95	0.0006	0
1215	YIWLGFIAGLIA	Consensus_1-1274	NA	LGFIAGLIA	0.000804	95	WLGFIAGLI	0.004042	51.72	WLGFIAGLI	0.002827	65.09	WLGFIAGLI	0.0114	45.48	WLGFIAGLI	0.000406	80.46	WLGFIAGLI	7.9e-05	95	LGFIAGLIA	0.000209	95	LGFIAGLIA	0.000209	95	WLGFIAGLI	0.001205	86.71	WLGFIAGLI	0.000999	90.39	0.0022	0
1216	IWLGFIAGLIAI	Consensus_1-1274	NA	LGFIAGLIA	0.000724	95	WLGFIAGLI	0.001294	74.52	WLGFIAGLI	0.001113	81.87	WLGFIAGLI	0.003278	69.48	WLGFIAGLI	0.000142	94.19	WLGFIAGLI	3.4e-05	95	LGFIAGLIA	0.000155	95	LGFIAGLIA	0.000155	95	WLGFIAGLI	0.000432	95	WLGFIAGLI	0.000372	95	0.0008	0
1217	WLGFIAGLIAIV	Consensus_1-1274	NA	FIAGLIAIV	0.001304	95	LGFIAGLIA	0.000323	93.68	LGFIAGLIA	0.000274	95	FIAGLIAIV	0.000484	95	FIAGLIAIV	0.000207	90.41	FIAGLIAIV	0.00018	92.35	FIAGLIAIV	0.000269	95	FIAGLIAIV	0.000269	95	FIAGLIAIV	0.000141	95	LGFIAGLIA	0.000118	95	0.0004	0
1218	LGFIAGLIAIVM	Consensus_1-1274	NA	IAGLIAIVM	0.004544	85.36	IAGLIAIVM	0.000347	93.05	IAGLIAIVM	0.000215	95	FIAGLIAIV	0.001194	86.24	FIAGLIAIV	0.000375	81.88	FIAGLIAIV	0.000353	84.43	IAGLIAIVM	0.00113	90.03	IAGLIAIVM	0.00113	90.03	IAGLIAIVM	0.000358	95	IAGLIAIVM	0.000497	95	0.001	0
1219	GFIAGLIAIVMV	Consensus_1-1274	NA	IAGLIAIVM	0.007962	75.75	IAGLIAIVM	0.000867	81.46	IAGLIAIVM	0.000659	88.97	IAGLIAIVM	0.001616	81.94	IAGLIAIVM	0.000374	81.93	FIAGLIAIV	0.000197	91.48	IAGLIAIVM	0.001715	84.59	IAGLIAIVM	0.001715	84.59	IAGLIAIVM	0.000742	91.78	IAGLIAIVM	0.001282	87.68	0.0017	0
1220	FIAGLIAIVMVT	Consensus_1-1274	NA	IAGLIAIVM	0.001877	95	IAGLIAIVM	0.000221	95	IAGLIAIVM	0.000155	95	IAGLIAIVM	0.000227	95	IAGLIAIVM	9.8e-05	95	IAGLIAIVM	2.6e-05	95	IAGLIAIVM	0.000516	95	IAGLIAIVM	0.000516	95	IAGLIAIVM	0.000146	95	IAGLIAIVM	0.000215	95	0.0004	0
1221	IAGLIAIVMVTI	Consensus_1-1274	NA	LIAIVMVTI	0.001458	95	LIAIVMVTI	9.1e-05	95	LIAIVMVTI	0.000117	95	LIAIVMVTI	6.4e-05	95	LIAIVMVTI	4.5e-05	95	LIAIVMVTI	5.3e-05	95	LIAIVMVTI	0.000229	95	LIAIVMVTI	0.000229	95	LIAIVMVTI	7.2e-05	95	LIAIVMVTI	8.1e-05	95	0.0002	0
1222	AGLIAIVMVTIM	Consensus_1-1274	NA	IAIVMVTIM	0.004628	85.07	IAIVMVTIM	0.000241	95	IAIVMVTIM	0.000442	93.06	IAIVMVTIM	0.000242	95	IAIVMVTIM	0.000227	89.3	LIAIVMVTI	8.6e-05	95	IAIVMVTIM	0.001032	91.04	IAIVMVTIM	0.001032	91.04	IAIVMVTIM	0.000135	95	IAIVMVTIM	0.000853	91.97	0.0009	0
1223	GLIAIVMVTIML	Consensus_1-1274	NA	IAIVMVTIM	0.004246	86.39	IAIVMVTIM	0.000186	95	IAIVMVTIM	0.000401	93.86	IAIVMVTIM	0.000177	95	IAIVMVTIM	0.000144	94.07	IAIVMVTIM	5.6e-05	95	IAIVMVTIM	0.001087	90.47	IAIVMVTIM	0.001087	90.47	IAIVMVTIM	8.7e-05	95	IAIVMVTIM	0.000825	92.28	0.0008	0
1224	LIAIVMVTIMLC	Consensus_1-1274	NA	IVMVTIMLC	0.001667	95	IVMVTIMLC	0.000161	95	IVMVTIMLC	0.000837	85.95	IVMVTIMLC	0.000134	95	IVMVTIMLC	5.8e-05	95	IVMVTIMLC	6.2e-05	95	IVMVTIMLC	0.000799	93.44	IVMVTIMLC	0.000799	93.44	IVMVTIMLC	8.4e-05	95	IVMVTIMLC	0.000277	95	0.0005	0
1225	IAIVMVTIMLCC	Consensus_1-1274	NA	IVMVTIMLC	0.001029	95	IVMVTIMLC	0.000141	95	IVMVTIMLC	0.00087	85.39	IVMVTIMLC	0.000135	95	IVMVTIMLC	3.8e-05	95	IVMVTIMLC	6e-05	95	IVMVTIMLC	0.00063	95	IVMVTIMLC	0.00063	95	IVMVTIMLC	8.1e-05	95	IVMVTIMLC	0.000155	95	0.0004	0
1226	AIVMVTIMLCCM	Consensus_1-1274	NA	IVMVTIMLC	0.000498	95	IVMVTIMLC	0.000102	95	IVMVTIMLC	0.000556	90.82	IVMVTIMLC	0.000106	95	IVMVTIMLC	1.7e-05	95	IVMVTIMLC	2.5e-05	95	IVMVTIMLC	0.000422	95	IVMVTIMLC	0.000422	95	IVMVTIMLC	3.3e-05	95	IVMVTIMLC	7e-05	95	0.0002	0
1227	IVMVTIMLCCMT	Consensus_1-1274	NA	IVMVTIMLC	0.000148	95	IVMVTIMLC	5.9e-05	95	IVMVTIMLC	7.6e-05	95	MVTIMLCCM	9.2e-05	95	VTIMLCCMT	1.1e-05	95	VTIMLCCMT	4e-06	95	VMVTIMLCC	4.9e-05	95	VMVTIMLCC	4.9e-05	95	IVMVTIMLC	9e-06	95	IVMVTIMLC	1.6e-05	95	0.0001	0
1228	VMVTIMLCCMTS	Consensus_1-1274	NA	TIMLCCMTS	0.000127	95	VTIMLCCMT	5.2e-05	95	VTIMLCCMT	3e-05	95	MVTIMLCCM	9.2e-05	95	VTIMLCCMT	1.1e-05	95	VTIMLCCMT	3e-06	95	VTIMLCCMT	2.9e-05	95	VTIMLCCMT	2.9e-05	95	VTIMLCCMT	1e-05	95	VTIMLCCMT	1.6e-05	95	0	0
1229	MVTIMLCCMTSC	Consensus_1-1274	NA	IMLCCMTSC	0.000498	95	IMLCCMTSC	3.4e-05	95	IMLCCMTSC	1.2e-05	95	IMLCCMTSC	2.7e-05	95	IMLCCMTSC	2e-05	95	IMLCCMTSC	8e-06	95	IMLCCMTSC	3.2e-05	95	IMLCCMTSC	3.2e-05	95	IMLCCMTSC	5e-06	95	IMLCCMTSC	8e-06	95	0.0001	0
1230	VTIMLCCMTSCC	Consensus_1-1274	NA	IMLCCMTSC	0.000403	95	IMLCCMTSC	3.3e-05	95	MLCCMTSCC	1.6e-05	95	IMLCCMTSC	2.2e-05	95	IMLCCMTSC	1.5e-05	95	IMLCCMTSC	8e-06	95	IMLCCMTSC	2.4e-05	95	IMLCCMTSC	2.4e-05	95	MLCCMTSCC	6e-06	95	MLCCMTSCC	2.3e-05	95	0.0001	0
1231	TIMLCCMTSCCS	Consensus_1-1274	NA	MLCCMTSCC	0.000246	95	MLCCMTSCC	3.8e-05	95	MLCCMTSCC	5.4e-05	95	LCCMTSCCS	4e-05	95	IMLCCMTSC	1.2e-05	95	LCCMTSCCS	1.1e-05	95	MLCCMTSCC	3e-05	95	MLCCMTSCC	3e-05	95	MLCCMTSCC	1.5e-05	95	MLCCMTSCC	4.7e-05	95	0.0001	0
1232	IMLCCMTSCCSC	Consensus_1-1274	NA	LCCMTSCCS	9e-05	95	MLCCMTSCC	1.8e-05	95	LCCMTSCCS	1.1e-05	95	LCCMTSCCS	8e-06	95	MLCCMTSCC	4e-06	95	LCCMTSCCS	5e-06	95	MLCCMTSCC	1.2e-05	95	MLCCMTSCC	1.2e-05	95	LCCMTSCCS	8e-06	95	MLCCMTSCC	8e-06	95	0	0
1233	MLCCMTSCCSCL	Consensus_1-1274	NA	LCCMTSCCS	4.4e-05	95	LCCMTSCCS	9e-06	95	LCCMTSCCS	9e-06	95	CCMTSCCSC	5e-06	95	LCCMTSCCS	2e-06	95	LCCMTSCCS	4e-06	95	LCCMTSCCS	5e-06	95	LCCMTSCCS	5e-06	95	LCCMTSCCS	5e-06	95	CMTSCCSCL	6e-06	95	0	0
1234	LCCMTSCCSCLK	Consensus_1-1274	NA	MTSCCSCLK	4.4e-05	95	MTSCCSCLK	1.4e-05	95	MTSCCSCLK	1.1e-05	95	MTSCCSCLK	1.3e-05	95	MTSCCSCLK	4e-06	95	CMTSCCSCL	4e-06	95	MTSCCSCLK	1.1e-05	95	MTSCCSCLK	1.1e-05	95	MTSCCSCLK	9e-06	95	CMTSCCSCL	1.2e-05	95	0	0
1235	CCMTSCCSCLKG	Consensus_1-1274	NA	MTSCCSCLK	6e-05	95	MTSCCSCLK	1.4e-05	95	MTSCCSCLK	9e-06	95	MTSCCSCLK	1.7e-05	95	MTSCCSCLK	4e-06	95	MTSCCSCLK	4e-06	95	MTSCCSCLK	1.2e-05	95	MTSCCSCLK	1.2e-05	95	MTSCCSCLK	2.8e-05	95	MTSCCSCLK	2.1e-05	95	0	0
1236	CMTSCCSCLKGC	Consensus_1-1274	NA	TSCCSCLKG	3.9e-05	95	MTSCCSCLK	1.3e-05	95	MTSCCSCLK	6e-06	95	MTSCCSCLK	1.3e-05	95	MTSCCSCLK	4e-06	95	MTSCCSCLK	3e-06	95	MTSCCSCLK	1.1e-05	95	MTSCCSCLK	1.1e-05	95	MTSCCSCLK	1.6e-05	95	MTSCCSCLK	1.3e-05	95	0	0
1237	MTSCCSCLKGCC	Consensus_1-1274	NA	TSCCSCLKG	1.7e-05	95	TSCCSCLKG	5e-06	95	TSCCSCLKG	5e-06	95	CCSCLKGCC	4e-06	95	TSCCSCLKG	2e-06	95	TSCCSCLKG	1e-06	95	MTSCCSCLK	6e-06	95	MTSCCSCLK	6e-06	95	CCSCLKGCC	4e-06	95	CCSCLKGCC	4e-06	95	0	0
1238	TSCCSCLKGCCS	Consensus_1-1274	NA	CSCLKGCCS	1.7e-05	95	CSCLKGCCS	5e-06	95	CSCLKGCCS	4e-06	95	CSCLKGCCS	3.1e-05	95	CSCLKGCCS	4e-06	95	CSCLKGCCS	5e-06	95	CCSCLKGCC	5e-06	95	CCSCLKGCC	5e-06	95	CSCLKGCCS	1.5e-05	95	CSCLKGCCS	4e-06	95	0	0
1239	SCCSCLKGCCSC	Consensus_1-1274	NA	CSCLKGCCS	9e-06	95	CSCLKGCCS	3e-06	95	CSCLKGCCS	3e-06	95	CSCLKGCCS	1.8e-05	95	CSCLKGCCS	1e-06	95	CSCLKGCCS	1e-06	95	CCSCLKGCC	2e-06	95	CCSCLKGCC	2e-06	95	CSCLKGCCS	1e-05	95	CSCLKGCCS	3e-06	95	0	0
1240	CCSCLKGCCSCG	Consensus_1-1274	NA	CSCLKGCCS	5e-06	95	CSCLKGCCS	3e-06	95	CSCLKGCCS	2e-06	95	CSCLKGCCS	6e-06	95	CSCLKGCCS	1e-06	95	CSCLKGCCS	1e-06	95	CSCLKGCCS	1e-06	95	CSCLKGCCS	1e-06	95	CSCLKGCCS	4e-06	95	CSCLKGCCS	2e-06	95	0	0
1241	CSCLKGCCSCGS	Consensus_1-1274	NA	LKGCCSCGS	9.4e-05	95	LKGCCSCGS	8e-06	95	LKGCCSCGS	6e-06	95	LKGCCSCGS	1.3e-05	95	LKGCCSCGS	3e-06	95	LKGCCSCGS	4e-06	95	LKGCCSCGS	4e-06	95	LKGCCSCGS	4e-06	95	LKGCCSCGS	2.1e-05	95	LKGCCSCGS	1.4e-05	95	0	0
1242	SCLKGCCSCGSC	Consensus_1-1274	NA	LKGCCSCGS	0.000145	95	LKGCCSCGS	1.2e-05	95	LKGCCSCGS	8e-06	95	LKGCCSCGS	2.1e-05	95	LKGCCSCGS	3e-06	95	LKGCCSCGS	7e-06	95	LKGCCSCGS	9e-06	95	LKGCCSCGS	9e-06	95	LKGCCSCGS	2.6e-05	95	LKGCCSCGS	2.7e-05	95	0	0
1243	CLKGCCSCGSCC	Consensus_1-1274	NA	LKGCCSCGS	4.1e-05	95	LKGCCSCGS	3e-06	95	LKGCCSCGS	3e-06	95	LKGCCSCGS	5e-06	95	LKGCCSCGS	2e-06	95	LKGCCSCGS	1e-06	95	KGCCSCGSC	4e-06	95	KGCCSCGSC	4e-06	95	LKGCCSCGS	6e-06	95	LKGCCSCGS	4e-06	95	0	0
1244	LKGCCSCGSCCK	Consensus_1-1274	NA	CCSCGSCCK	1.4e-05	95	CCSCGSCCK	7e-06	95	CCSCGSCCK	5e-06	95	CCSCGSCCK	9e-06	95	LKGCCSCGS	3e-06	95	KGCCSCGSC	1e-06	95	CCSCGSCCK	7e-06	95	CCSCGSCCK	7e-06	95	CCSCGSCCK	7e-06	95	GCCSCGSCC	5e-06	95	0	0
1245	KGCCSCGSCCKF	Consensus_1-1274	NA	CSCGSCCKF	1.8e-05	95	CCSCGSCCK	9e-06	95	CCSCGSCCK	9e-06	95	CCSCGSCCK	8e-06	95	CSCGSCCKF	3e-06	95	CSCGSCCKF	2e-06	95	CCSCGSCCK	7e-06	95	CCSCGSCCK	7e-06	95	CCSCGSCCK	1.1e-05	95	CSCGSCCKF	6e-06	95	0	0
1246	GCCSCGSCCKFD	Consensus_1-1274	NA	CSCGSCCKF	1.4e-05	95	CSCGSCCKF	7e-06	95	CSCGSCCKF	8e-06	95	CSCGSCCKF	9e-06	95	CSCGSCCKF	3e-06	95	CSCGSCCKF	3e-06	95	CSCGSCCKF	7e-06	95	CSCGSCCKF	7e-06	95	CCSCGSCCK	5e-06	95	CSCGSCCKF	7e-06	95	0	0
1247	CCSCGSCCKFDE	Consensus_1-1274	NA	CSCGSCCKF	1e-05	95	CSCGSCCKF	5e-06	95	CSCGSCCKF	7e-06	95	CSCGSCCKF	5e-06	95	CSCGSCCKF	2e-06	95	CSCGSCCKF	2e-06	95	SCGSCCKFD	9e-06	95	SCGSCCKFD	9e-06	95	CSCGSCCKF	2e-06	95	CSCGSCCKF	8e-06	95	0	0
1248	CSCGSCCKFDED	Consensus_1-1274	NA	GSCCKFDED	2e-05	95	GSCCKFDED	1e-05	95	GSCCKFDED	1e-05	95	GSCCKFDED	9e-06	95	GSCCKFDED	7e-06	95	GSCCKFDED	2e-06	95	SCGSCCKFD	1.2e-05	95	SCGSCCKFD	1.2e-05	95	CGSCCKFDE	7e-06	95	CSCGSCCKF	1e-05	95	0	0
1249	SCGSCCKFDEDD	Consensus_1-1274	NA	GSCCKFDED	3.5e-05	95	GSCCKFDED	1.6e-05	95	GSCCKFDED	3.3e-05	95	GSCCKFDED	1.7e-05	95	GSCCKFDED	2.4e-05	95	GSCCKFDED	6e-06	95	GSCCKFDED	2.3e-05	95	GSCCKFDED	2.3e-05	95	GSCCKFDED	1.3e-05	95	GSCCKFDED	1e-05	95	0	0
1250	CGSCCKFDEDDS	Consensus_1-1274	NA	GSCCKFDED	3e-05	95	GSCCKFDED	9e-06	95	GSCCKFDED	1.2e-05	95	GSCCKFDED	1.2e-05	95	GSCCKFDED	2.1e-05	95	GSCCKFDED	4e-06	95	SCCKFDEDD	1.8e-05	95	SCCKFDEDD	1.8e-05	95	CCKFDEDDS	1e-05	95	GSCCKFDED	8e-06	95	0	0
1251	GSCCKFDEDDSE	Consensus_1-1274	NA	CKFDEDDSE	0.000241	95	CKFDEDDSE	3.7e-05	95	CKFDEDDSE	6.1e-05	95	CKFDEDDSE	6.6e-05	95	CKFDEDDSE	0.000474	77.77	CKFDEDDSE	2.6e-05	95	CKFDEDDSE	0.000852	92.89	CKFDEDDSE	0.000852	92.89	CKFDEDDSE	0.000726	91.98	CKFDEDDSE	0.00024	95	0.0004	0
1252	SCCKFDEDDSEP	Consensus_1-1274	NA	CKFDEDDSE	0.000478	95	CKFDEDDSE	4.3e-05	95	CKFDEDDSE	7.2e-05	95	CKFDEDDSE	7.5e-05	95	CKFDEDDSE	0.000664	71.27	CKFDEDDSE	4e-05	95	CKFDEDDSE	0.001389	87.6	CKFDEDDSE	0.001389	87.6	CKFDEDDSE	0.001118	87.61	CKFDEDDSE	0.000213	95	0.0005	0
1253	CCKFDEDDSEPV	Consensus_1-1274	NA	FDEDDSEPV	0.001655	95	FDEDDSEPV	0.000132	95	FDEDDSEPV	0.000547	91	FDEDDSEPV	0.000445	95	FDEDDSEPV	0.155747	3.53	FDEDDSEPV	0.002109	52.1	CKFDEDDSE	0.000495	95	CKFDEDDSE	0.000495	95	FDEDDSEPV	0.00559	62.25	FDEDDSEPV	0.000971	90.69	0.0168	1
1254	CKFDEDDSEPVL	Consensus_1-1274	NA	FDEDDSEPV	0.005078	83.69	FDEDDSEPV	0.000433	90.79	FDEDDSEPV	0.001299	79.35	FDEDDSEPV	0.003171	70.07	FDEDDSEPV	0.392399	1.36	FDEDDSEPV	0.007887	28.79	FDEDDSEPV	0.000604	95	FDEDDSEPV	0.000604	95	FDEDDSEPV	0.009334	52.79	FDEDDSEPV	0.002243	79.61	0.0423	1
1255	KFDEDDSEPVLK	Consensus_1-1274	NA	FDEDDSEPV	0.007997	75.66	FDEDDSEPV	0.000983	79.37	FDEDDSEPV	0.001734	74.38	FDEDDSEPV	0.004952	61.53	FDEDDSEPV	0.486477	0.96	FDEDDSEPV	0.015385	19.69	FDEDDSEPV	0.000986	91.51	FDEDDSEPV	0.000986	91.51	FDEDDSEPV	0.01161	48.54	FDEDDSEPV	0.00367	70.83	0.0535	1
1256	FDEDDSEPVLKG	Consensus_1-1274	NA	DDSEPVLKG	0.000526	95	DEDDSEPVL	0.000107	95	DEDDSEPVL	0.000149	95	DDSEPVLKG	0.000136	95	FDEDDSEPV	0.010999	19.84	FDEDDSEPV	0.000303	86.56	DDSEPVLKG	0.000845	92.96	DDSEPVLKG	0.000845	92.96	FDEDDSEPV	0.000538	94.31	EDDSEPVLK	0.000168	95	0.0015	0
1257	DEDDSEPVLKGV	Consensus_1-1274	NA	DDSEPVLKG	0.000549	95	DDSEPVLKG	5.4e-05	95	DDSEPVLKG	6.4e-05	95	DDSEPVLKG	0.000117	95	DDSEPVLKG	0.000133	94.71	DDSEPVLKG	5.1e-05	95	DDSEPVLKG	0.001461	86.92	DDSEPVLKG	0.001461	86.92	DDSEPVLKG	0.000199	95	DDSEPVLKG	0.000156	95	0.0004	0
1258	EDDSEPVLKGVK	Consensus_1-1274	NA	DDSEPVLKG	0.000489	95	SEPVLKGVK	6.5e-05	95	SEPVLKGVK	8.5e-05	95	DDSEPVLKG	0.000115	95	DDSEPVLKG	7.9e-05	95	DDSEPVLKG	4.1e-05	95	DDSEPVLKG	0.000702	94.43	DDSEPVLKG	0.000702	94.43	SEPVLKGVK	0.00076	91.56	SEPVLKGVK	0.000201	95	0.0003	0
1259	DDSEPVLKGVKL	Consensus_1-1274	NA	SEPVLKGVK	0.000184	95	EPVLKGVKL	8e-05	95	SEPVLKGVK	9.7e-05	95	EPVLKGVKL	0.000215	95	SEPVLKGVK	3.2e-05	95	EPVLKGVKL	4.3e-05	95	EPVLKGVKL	7.7e-05	95	EPVLKGVKL	7.7e-05	95	SEPVLKGVK	0.000694	92.38	EPVLKGVKL	0.000145	95	0.0002	0
1260	DSEPVLKGVKLH	Consensus_1-1274	NA	PVLKGVKLH	0.000286	95	PVLKGVKLH	0.000181	95	PVLKGVKLH	0.000158	95	EPVLKGVKL	0.000485	95	PVLKGVKLH	2.6e-05	95	EPVLKGVKL	5.8e-05	95	PVLKGVKLH	0.000223	95	PVLKGVKLH	0.000223	95	PVLKGVKLH	0.000582	93.76	PVLKGVKLH	0.000325	95	0.0003	0
1261	SEPVLKGVKLHY	Consensus_1-1274	NA	VLKGVKLHY	0.093365	21.71	VLKGVKLHY	0.001591	70.54	VLKGVKLHY	0.00205	71.39	VLKGVKLHY	0.000989	88.63	VLKGVKLHY	0.000198	90.93	VLKGVKLHY	0.000156	93.57	VLKGVKLHY	0.002472	78.45	VLKGVKLHY	0.002472	78.45	VLKGVKLHY	0.006123	60.45	VLKGVKLHY	0.01871	37.19	0.0128	0
1262	EPVLKGVKLHYT	Consensus_1-1274	NA	VLKGVKLHY	0.115173	17.72	LKGVKLHYT	0.006543	42.17	LKGVKLHYT	0.009839	40.09	LKGVKLHYT	0.007487	53.57	VLKGVKLHY	0.000279	86.51	LKGVKLHYT	0.000681	73.68	LKGVKLHYT	0.011391	41.43	LKGVKLHYT	0.011391	41.43	VLKGVKLHY	0.012712	46.82	VLKGVKLHY	0.028125	29.75	0.0204	0
1	MFVFLVLLPLVS	Consensus_1-1274	NA	FLVLLPLVS	0.00095	95	FLVLLPLVS	0.00197	95	FVFLVLLPL	0.00042	95	FLVLLPLVS	0.005119	66.99	FLVLLPLVS	0.000336	92.39	FLVLLPLVS	7.5e-05	95	FVFLVLLPL	0.001368	94.99	FVFLVLLPL	6.2e-05	95	FVFLVLLPL	0.000258	95	FLVLLPLVS	0.000173	95	VFLVLLPLV	8.9e-05
2	FVFLVLLPLVSS	Consensus_1-1274	NA	FLVLLPLVS	0.001948	89.89	FLVLLPLVS	0.003235	94.01	FVFLVLLPL	0.000348	95	FLVLLPLVS	0.016771	43.97	FLVLLPLVS	0.001269	75.73	LVLLPLVSS	0.000254	94.2	LVLLPLVSS	0.002114	91.32	LVLLPLVSS	0.000105	95	LVLLPLVSS	0.000547	95	FLVLLPLVS	0.000292	95	LVLLPLVSS	0.000193
3	VFLVLLPLVSSQ	Consensus_1-1274	NA	FLVLLPLVS	0.00175	90.99	LVLLPLVSS	0.005273	89.71	LVLLPLVSS	0.000325	95	FLVLLPLVS	0.014963	46.15	FLVLLPLVS	0.001513	72.91	LVLLPLVSS	0.001508	73.88	LVLLPLVSS	0.006603	74.09	LVLLPLVSS	0.00038	95	LVLLPLVSS	0.000964	94.56	VLLPLVSSQ	0.00064	94.86	LVLLPLVSS	0.000447
4	FLVLLPLVSSQC	Consensus_1-1274	NA	LLPLVSSQC	0.000435	95	LLPLVSSQC	0.00163	95	LLPLVSSQC	0.00034	95	LLPLVSSQC	0.001938	83.19	LVLLPLVSS	0.000123	95	LVLLPLVSS	0.000208	95	LVLLPLVSS	0.001944	92.16	LLPLVSSQC	0.000205	95	LLPLVSSQC	0.000318	95	VLLPLVSSQ	0.000225	95	LLPLVSSQC	0.000145
5	LVLLPLVSSQCV	Consensus_1-1274	NA	LLPLVSSQC	0.000531	95	LLPLVSSQC	0.001619	95	LLPLVSSQC	0.000468	95	LLPLVSSQC	0.006326	62.96	LLPLVSSQC	0.000163	95	LLPLVSSQC	0.000238	94.6	LLPLVSSQC	0.001571	93.99	LLPLVSSQC	0.000294	95	LLPLVSSQC	0.000479	95	LLPLVSSQC	0.000216	95	LLPLVSSQC	0.000276
6	VLLPLVSSQCVN	Consensus_1-1274	NA	LLPLVSSQC	0.000579	95	LLPLVSSQC	0.001399	95	LLPLVSSQC	0.000665	95	LLPLVSSQC	0.004537	69.19	LLPLVSSQC	0.000189	95	LLPLVSSQC	0.000208	95	LLPLVSSQC	0.001177	95	LLPLVSSQC	0.000274	95	LLPLVSSQC	0.000597	95	LLPLVSSQC	0.00019	95	LLPLVSSQC	0.000314
7	LLPLVSSQCVNL	Consensus_1-1274	NA	LVSSQCVNL	0.000287	95	LVSSQCVNL	0.001863	95	LVSSQCVNL	0.004311	79.5	LVSSQCVNL	0.000677	94.14	LVSSQCVNL	4.2e-05	95	LVSSQCVNL	3.5e-05	95	LVSSQCVNL	0.001611	93.79	LVSSQCVNL	0.000219	95	LVSSQCVNL	0.001239	92.8	LVSSQCVNL	0.000229	95	LVSSQCVNL	0.00188
8	LPLVSSQCVNLT	Consensus_1-1274	NA	LVSSQCVNL	0.000405	95	LVSSQCVNL	0.003582	93.27	LVSSQCVNL	0.009653	65.33	LVSSQCVNL	0.001676	85.04	LVSSQCVNL	7.5e-05	95	LVSSQCVNL	9.8e-05	95	LVSSQCVNL	0.002307	90.37	LVSSQCVNL	0.000497	94.87	LVSSQCVNL	0.002603	84.81	VSSQCVNLT	0.000664	94.66	LVSSQCVNL	0.004177
9	PLVSSQCVNLTT	Consensus_1-1274	NA	VSSQCVNLT	0.000484	95	LVSSQCVNL	0.003427	93.6	LVSSQCVNL	0.005357	76.1	VSSQCVNLT	0.002755	77.89	VSSQCVNLT	0.000103	95	VSSQCVNLT	0.00023	94.8	LVSSQCVNL	0.001844	92.65	LVSSQCVNL	0.000439	95	VSSQCVNLT	0.002576	84.94	VSSQCVNLT	0.000998	91.79	LVSSQCVNL	0.002845
10	LVSSQCVNLTTR	Consensus_1-1274	NA	VSSQCVNLT	0.000275	95	VSSQCVNLT	0.000816	95	LVSSQCVNL	0.000167	95	VSSQCVNLT	0.000604	94.85	VSSQCVNLT	5e-05	95	VSSQCVNLT	9.4e-05	95	VSSQCVNLT	0.000535	95	VSSQCVNLT	0.000204	95	VSSQCVNLT	0.001081	93.82	VSSQCVNLT	0.000419	95	VSSQCVNLT	0.000425
11	VSSQCVNLTTRT	Consensus_1-1274	NA	SQCVNLTTR	0.000242	95	QCVNLTTRT	0.000672	95	QCVNLTTRT	4.4e-05	95	SQCVNLTTR	9.6e-05	95	SQCVNLTTR	7.1e-05	95	SQCVNLTTR	6.6e-05	95	SQCVNLTTR	0.000332	95	QCVNLTTRT	0.000207	95	QCVNLTTRT	0.000571	95	SQCVNLTTR	0.000223	95	SQCVNLTTR	0.000143
12	SSQCVNLTTRTQ	Consensus_1-1274	NA	CVNLTTRTQ	0.00103	95	CVNLTTRTQ	0.001924	95	CVNLTTRTQ	0.000174	95	CVNLTTRTQ	0.000516	95	CVNLTTRTQ	0.000326	92.64	CVNLTTRTQ	0.000683	84.67	CVNLTTRTQ	0.001046	95	CVNLTTRTQ	0.000373	95	QCVNLTTRT	0.000696	95	CVNLTTRTQ	0.000394	95	CVNLTTRTQ	0.000296
13	SQCVNLTTRTQL	Consensus_1-1274	NA	VNLTTRTQL	0.003303	83.74	VNLTTRTQL	0.010302	80.86	VNLTTRTQL	0.001065	94.61	CVNLTTRTQ	0.000512	95	VNLTTRTQL	0.000944	80.19	VNLTTRTQL	0.001671	72.34	VNLTTRTQL	0.002566	89.18	VNLTTRTQL	0.004396	66.53	VNLTTRTQL	0.007502	67.01	VNLTTRTQL	0.007191	60.95	VNLTTRTQL	0.269919
14	QCVNLTTRTQLP	Consensus_1-1274	NA	VNLTTRTQL	0.006257	73.43	VNLTTRTQL	0.016999	71.99	VNLTTRTQL	0.001981	89.5	CVNLTTRTQ	0.000355	95	VNLTTRTQL	0.001316	75.1	VNLTTRTQL	0.003416	60.7	VNLTTRTQL	0.004454	81.33	VNLTTRTQL	0.007805	55.83	VNLTTRTQL	0.010379	60.38	VNLTTRTQL	0.011992	50.06	VNLTTRTQL	0.437105
15	CVNLTTRTQLPP	Consensus_1-1274	NA	LTTRTQLPP	0.005267	76.46	LTTRTQLPP	0.014555	74.92	VNLTTRTQL	0.000473	95	NLTTRTQLP	0.000142	95	VNLTTRTQL	0.000462	89.33	VNLTTRTQL	0.000817	82.55	VNLTTRTQL	0.001907	92.34	VNLTTRTQL	0.003371	71.26	VNLTTRTQL	0.003811	79.28	VNLTTRTQL	0.003797	73.67	VNLTTRTQL	0.146101
16	VNLTTRTQLPPA	Consensus_1-1274	NA	LTTRTQLPP	0.036046	38.21	LTTRTQLPP	0.038564	54.5	LTTRTQLPP	0.001046	94.72	LTTRTQLPP	0.000704	93.88	LTTRTQLPP	0.001816	69.68	LTTRTQLPP	0.0044	56.52	LTTRTQLPP	0.003653	84.44	LTTRTQLPP	0.00627	59.86	LTTRTQLPP	0.003018	82.87	LTTRTQLPP	0.003068	77.46	LTTRTQLPP	0.003313
17	NLTTRTQLPPAY	Consensus_1-1274	NA	LTTRTQLPP	0.006696	72.21	LTTRTQLPP	0.011296	79.36	TTRTQLPPA	0.000657	95	TRTQLPPAY	0.000578	95	LTTRTQLPP	0.000424	90.18	LTTRTQLPP	0.000812	82.63	TRTQLPPAY	0.004236	82.17	LTTRTQLPP	0.001549	83.41	LTTRTQLPP	0.001172	93.23	LTTRTQLPP	0.001053	91.31	TRTQLPPAY	0.001611
18	LTTRTQLPPAYT	Consensus_1-1274	NA	RTQLPPAYT	0.00304	84.81	RTQLPPAYT	0.00273	95	TRTQLPPAY	0.00048	95	RTQLPPAYT	0.001182	89.31	RTQLPPAYT	0.000681	84.69	RTQLPPAYT	0.000559	87.14	TRTQLPPAY	0.004503	81.14	RTQLPPAYT	0.000488	94.99	RTQLPPAYT	0.00043	95	RTQLPPAYT	0.000975	91.98	TRTQLPPAY	0.000971
19	TTRTQLPPAYTN	Consensus_1-1274	NA	RTQLPPAYT	0.005034	77.25	RTQLPPAYT	0.005322	89.62	RTQLPPAYT	0.000826	95	RTQLPPAYT	0.002853	77.33	RTQLPPAYT	0.001489	73.18	RTQLPPAYT	0.000896	81.3	TRTQLPPAY	0.003066	86.97	RTQLPPAYT	0.000553	94.17	RTQLPPAYT	0.000461	95	RTQLPPAYT	0.00093	92.37	TRTQLPPAY	0.000639
20	TRTQLPPAYTNS	Consensus_1-1274	NA	RTQLPPAYT	0.002939	85.25	RTQLPPAYT	0.002808	94.92	TQLPPAYTN	0.000448	95	RTQLPPAYT	0.001067	90.34	RTQLPPAYT	0.00082	82.31	RTQLPPAYT	0.000403	90.45	RTQLPPAYT	0.000468	95	RTQLPPAYT	0.00032	95	RTQLPPAYT	0.00027	95	RTQLPPAYT	0.000536	95	RTQLPPAYT	0.000253
21	RTQLPPAYTNSF	Consensus_1-1274	NA	LPPAYTNSF	0.000297	95	LPPAYTNSF	0.000911	95	LPPAYTNSF	0.003113	84.21	TQLPPAYTN	0.000207	95	RTQLPPAYT	6.8e-05	95	RTQLPPAYT	0.000119	95	LPPAYTNSF	0.000873	95	LPPAYTNSF	0.000242	95	LPPAYTNSF	0.000437	95	LPPAYTNSF	0.000386	95	LPPAYTNSF	0.002107
22	TQLPPAYTNSFT	Consensus_1-1274	NA	LPPAYTNSF	0.000259	95	LPPAYTNSF	0.000683	95	LPPAYTNSF	0.003303	83.44	LPPAYTNSF	9.4e-05	95	LPPAYTNSF	6.2e-05	95	LPPAYTNSF	4.8e-05	95	LPPAYTNSF	0.000812	95	LPPAYTNSF	0.000268	95	LPPAYTNSF	0.00044	95	LPPAYTNSF	0.000406	95	LPPAYTNSF	0.00231
23	QLPPAYTNSFTR	Consensus_1-1274	NA	PAYTNSFTR	0.00075	95	PAYTNSFTR	0.002539	95	PAYTNSFTR	0.002095	88.95	PAYTNSFTR	0.000181	95	PAYTNSFTR	0.00021	95	PAYTNSFTR	0.000225	94.92	PAYTNSFTR	0.001192	95	PAYTNSFTR	0.000845	90.5	PAYTNSFTR	0.000974	94.5	PAYTNSFTR	0.000716	94.21	PAYTNSFTR	0.001239
24	LPPAYTNSFTRG	Consensus_1-1274	NA	PAYTNSFTR	0.000925	95	PAYTNSFTR	0.003626	93.18	PAYTNSFTR	0.002486	87.07	PAYTNSFTR	0.000299	95	PAYTNSFTR	0.000271	94.02	PAYTNSFTR	0.00031	92.79	PAYTNSFTR	0.001544	94.12	PAYTNSFTR	0.001193	86.77	AYTNSFTRG	0.002474	85.5	PAYTNSFTR	0.001048	91.36	PAYTNSFTR	0.001713
25	PPAYTNSFTRGV	Consensus_1-1274	NA	YTNSFTRGV	0.010901	62.75	YTNSFTRGV	0.042835	52.14	YTNSFTRGV	0.366514	4.71	YTNSFTRGV	0.006514	62.4	YTNSFTRGV	0.002575	63.76	YTNSFTRGV	0.000461	89.17	YTNSFTRGV	0.002303	90.39	YTNSFTRGV	0.002149	78.63	YTNSFTRGV	0.008588	64.23	YTNSFTRGV	0.013692	47.3	YTNSFTRGV	0.006142
26	PAYTNSFTRGVY	Consensus_1-1274	NA	YTNSFTRGV	0.012587	59.69	YTNSFTRGV	0.045459	50.69	YTNSFTRGV	0.306535	6.21	YTNSFTRGV	0.009992	54.05	YTNSFTRGV	0.002915	61.62	YTNSFTRGV	0.000661	85.02	TNSFTRGVY	0.005467	77.74	TNSFTRGVY	0.003018	73.16	YTNSFTRGV	0.007939	65.81	YTNSFTRGV	0.01037	53.21	YTNSFTRGV	0.004759
27	AYTNSFTRGVYY	Consensus_1-1274	NA	YTNSFTRGV	0.003023	84.87	YTNSFTRGV	0.014545	74.93	YTNSFTRGV	0.046694	33.47	YTNSFTRGV	0.001588	85.8	YTNSFTRGV	0.000528	87.91	TNSFTRGVY	0.000431	89.79	TNSFTRGVY	0.007274	72.17	TNSFTRGVY	0.002858	74.02	YTNSFTRGV	0.002334	86.29	YTNSFTRGV	0.002418	81.29	YTNSFTRGV	0.001296
28	YTNSFTRGVYYP	Consensus_1-1274	NA	TNSFTRGVY	0.000998	95	TNSFTRGVY	0.003633	93.16	NSFTRGVYY	0.002312	87.91	NSFTRGVYY	0.000208	95	NSFTRGVYY	0.000143	95	TNSFTRGVY	0.000239	94.57	NSFTRGVYY	0.004501	81.14	TNSFTRGVY	0.001031	88.47	TNSFTRGVY	0.000863	95	NSFTRGVYY	0.000518	95	NSFTRGVYY	0.000789
29	TNSFTRGVYYPD	Consensus_1-1274	NA	FTRGVYYPD	0.016479	54.24	FTRGVYYPD	0.043053	52.02	FTRGVYYPD	0.060629	28.6	FTRGVYYPD	0.004206	70.55	FTRGVYYPD	0.001383	74.34	FTRGVYYPD	0.000437	89.67	NSFTRGVYY	0.002226	90.77	FTRGVYYPD	0.000776	91.37	FTRGVYYPD	0.002626	84.7	FTRGVYYPD	0.008837	56.55	FTRGVYYPD	0.001832
30	NSFTRGVYYPDK	Consensus_1-1274	NA	FTRGVYYPD	0.048469	32.63	FTRGVYYPD	0.073331	39.27	FTRGVYYPD	0.092323	21.35	FTRGVYYPD	0.007989	58.43	FTRGVYYPD	0.002751	62.65	FTRGVYYPD	0.000613	86.02	FTRGVYYPD	0.001754	93.09	FTRGVYYPD	0.001055	88.22	FTRGVYYPD	0.004404	76.93	FTRGVYYPD	0.018609	41.12	FTRGVYYPD	0.002077
31	SFTRGVYYPDKV	Consensus_1-1274	NA	FTRGVYYPD	0.014852	56.41	FTRGVYYPD	0.027588	61.98	FTRGVYYPD	0.020358	50.16	FTRGVYYPD	0.002767	77.83	FTRGVYYPD	0.000939	80.27	FTRGVYYPD	0.000281	93.52	FTRGVYYPD	0.001071	95	RGVYYPDKV	0.001232	86.36	FTRGVYYPD	0.002209	87	FTRGVYYPD	0.005489	66.6	FTRGVYYPD	0.000996
32	FTRGVYYPDKVF	Consensus_1-1274	NA	RGVYYPDKV	0.001657	91.52	GVYYPDKVF	0.005522	89.24	GVYYPDKVF	0.0011	94.41	RGVYYPDKV	0.000235	95	GVYYPDKVF	0.00026	94.3	GVYYPDKVF	0.000317	92.61	GVYYPDKVF	0.003138	86.65	GVYYPDKVF	0.00177	81.52	RGVYYPDKV	0.001235	92.83	RGVYYPDKV	0.001128	90.67	GVYYPDKVF	0.001107
33	TRGVYYPDKVFR	Consensus_1-1274	NA	GVYYPDKVF	0.003382	83.42	GVYYPDKVF	0.011142	79.57	GVYYPDKVF	0.002474	87.13	GVYYPDKVF	0.000459	95	VYYPDKVFR	0.000865	81.54	VYYPDKVFR	0.001731	71.77	GVYYPDKVF	0.008176	69.67	VYYPDKVFR	0.007097	57.69	VYYPDKVFR	0.005871	71.8	VYYPDKVFR	0.002729	79.36	GVYYPDKVF	0.002913
34	RGVYYPDKVFRS	Consensus_1-1274	NA	YYPDKVFRS	0.057216	29.64	YYPDKVFRS	0.097804	32.52	YYPDKVFRS	0.063783	27.67	YYPDKVFRS	0.084758	18.83	YYPDKVFRS	0.036173	22.7	YYPDKVFRS	0.006064	51.15	YYPDKVFRS	0.008034	70.01	VYYPDKVFR	0.011835	47.94	YYPDKVFRS	0.054036	26.42	YYPDKVFRS	0.290069	5.36	YYPDKVFRS	0.010698
35	GVYYPDKVFRSS	Consensus_1-1274	NA	YYPDKVFRS	0.067669	26.67	YYPDKVFRS	0.109858	29.8	YYPDKVFRS	0.056313	29.95	YYPDKVFRS	0.175754	10.85	YYPDKVFRS	0.068763	16.03	YYPDKVFRS	0.006961	48.7	YYPDKVFRS	0.006465	74.48	YYPDKVFRS	0.008102	55.05	YYPDKVFRS	0.061585	24.13	YYPDKVFRS	0.299258	5.16	YYPDKVFRS	0.009222
36	VYYPDKVFRSSV	Consensus_1-1274	NA	YYPDKVFRS	0.013566	58.27	YYPDKVFRS	0.033495	57.75	YYPDKVFRS	0.012657	59.92	YYPDKVFRS	0.034392	31.5	YYPDKVFRS	0.011252	38.29	YYPDKVFRS	0.001052	79.1	YYPDKVFRS	0.003003	87.24	YYPDKVFRS	0.002442	76.61	YYPDKVFRS	0.022176	44.09	YYPDKVFRS	0.079071	17.66	YYPDKVFRS	0.004022
37	YYPDKVFRSSVL	Consensus_1-1274	NA	DKVFRSSVL	0.000948	95	DKVFRSSVL	0.004268	91.81	DKVFRSSVL	0.001352	92.98	YYPDKVFRS	0.000337	95	YYPDKVFRS	0.00018	95	DKVFRSSVL	0.000122	95	DKVFRSSVL	0.002259	90.61	DKVFRSSVL	0.000755	91.63	YYPDKVFRS	0.001922	88.62	YYPDKVFRS	0.001974	84.21	PDKVFRSSV	0.001125
38	YPDKVFRSSVLH	Consensus_1-1274	NA	KVFRSSVLH	0.004068	80.65	DKVFRSSVL	0.008265	84.18	DKVFRSSVL	0.002362	87.67	DKVFRSSVL	0.000569	95	KVFRSSVLH	0.00129	75.45	KVFRSSVLH	0.000457	89.25	DKVFRSSVL	0.005276	78.38	DKVFRSSVL	0.001872	80.66	DKVFRSSVL	0.00266	84.55	KVFRSSVLH	0.000933	92.35	DKVFRSSVL	0.00129
39	PDKVFRSSVLHS	Consensus_1-1274	NA	VFRSSVLHS	0.013279	58.69	VFRSSVLHS	0.023511	65.25	VFRSSVLHS	0.053654	30.82	VFRSSVLHS	0.009545	54.85	VFRSSVLHS	0.004747	53.03	VFRSSVLHS	0.007441	47.59	VFRSSVLHS	0.007316	72.05	VFRSSVLHS	0.009411	52.39	VFRSSVLHS	0.011312	58.64	VFRSSVLHS	0.010204	53.53	VFRSSVLHS	0.036037
40	DKVFRSSVLHST	Consensus_1-1274	NA	FRSSVLHST	0.05787	29.44	FRSSVLHST	0.141752	23.96	FRSSVLHST	0.322608	5.75	VFRSSVLHS	0.032207	32.6	VFRSSVLHS	0.00872	42.41	VFRSSVLHS	0.0135	38.22	VFRSSVLHS	0.007406	71.8	VFRSSVLHS	0.013873	45.08	FRSSVLHST	0.023682	42.69	FRSSVLHST	0.019613	40.07	VFRSSVLHS	0.029907
41	KVFRSSVLHSTQ	Consensus_1-1274	NA	FRSSVLHST	0.072635	25.52	FRSSVLHST	0.153146	22.34	FRSSVLHST	0.303814	6.29	FRSSVLHST	0.038396	29.77	FRSSVLHST	0.012322	36.9	VFRSSVLHS	0.006028	51.26	FRSSVLHST	0.004779	80.06	VFRSSVLHS	0.008606	54.02	FRSSVLHST	0.025946	40.72	FRSSVLHST	0.019378	40.32	VFRSSVLHS	0.012853
42	VFRSSVLHSTQD	Consensus_1-1274	NA	FRSSVLHST	0.026166	44.59	FRSSVLHST	0.058493	44.7	FRSSVLHST	0.118021	17.53	FRSSVLHST	0.0135	48.1	FRSSVLHST	0.003104	60.42	FRSSVLHST	0.000901	81.22	FRSSVLHST	0.001927	92.24	FRSSVLHST	0.001818	81.12	FRSSVLHST	0.008188	65.12	FRSSVLHST	0.007341	60.47	FRSSVLHST	0.001792
43	FRSSVLHSTQDL	Consensus_1-1274	NA	FRSSVLHST	0.001352	93.25	SVLHSTQDL	0.004655	90.99	SVLHSTQDL	0.001487	92.21	FRSSVLHST	0.001054	90.47	RSSVLHSTQ	0.000329	92.56	RSSVLHSTQ	0.00019	95	SVLHSTQDL	0.001317	95	SVLHSTQDL	0.001114	87.6	SSVLHSTQD	0.001056	93.98	FRSSVLHST	0.001102	90.89	SVLHSTQDL	0.000633
44	RSSVLHSTQDLF	Consensus_1-1274	NA	VLHSTQDLF	0.002773	86.03	VLHSTQDLF	0.011065	79.68	VLHSTQDLF	0.044888	34.19	VLHSTQDLF	0.00022	95	VLHSTQDLF	0.000222	95	VLHSTQDLF	0.000357	91.61	VLHSTQDLF	0.02113	48.2	SVLHSTQDL	0.002222	78.12	VLHSTQDLF	0.002858	83.62	VLHSTQDLF	0.001881	84.82	VLHSTQDLF	0.027329
45	SSVLHSTQDLFL	Consensus_1-1274	NA	LHSTQDLFL	0.001903	90.12	LHSTQDLFL	0.014795	74.63	LHSTQDLFL	0.053333	30.93	LHSTQDLFL	0.000664	94.27	LHSTQDLFL	0.000283	93.72	VLHSTQDLF	0.000259	94.07	VLHSTQDLF	0.02155	47.75	VLHSTQDLF	0.000978	89.03	LHSTQDLFL	0.003335	81.38	LHSTQDLFL	0.00151	87.65	VLHSTQDLF	0.022263
46	SVLHSTQDLFLP	Consensus_1-1274	NA	LHSTQDLFL	0.002383	87.85	LHSTQDLFL	0.013792	75.95	LHSTQDLFL	0.045774	33.83	LHSTQDLFL	0.001477	86.76	LHSTQDLFL	0.000306	93.14	LHSTQDLFL	0.000281	93.52	LHSTQDLFL	0.017895	52.18	LHSTQDLFL	0.001135	87.38	LHSTQDLFL	0.003735	79.58	LHSTQDLFL	0.002055	83.68	LHSTQDLFL	0.025986
47	VLHSTQDLFLPF	Consensus_1-1274	NA	LHSTQDLFL	0.000646	95	LHSTQDLFL	0.003618	93.2	LHSTQDLFL	0.005061	77.06	LHSTQDLFL	0.000322	95	LHSTQDLFL	6.9e-05	95	LHSTQDLFL	5.8e-05	95	LHSTQDLFL	0.003008	87.22	LHSTQDLFL	0.000298	95	LHSTQDLFL	0.00122	92.93	LHSTQDLFL	0.000686	94.47	LHSTQDLFL	0.003137
48	LHSTQDLFLPFF	Consensus_1-1274	NA	LHSTQDLFL	0.000138	95	STQDLFLPF	0.000748	95	STQDLFLPF	0.00013	95	STQDLFLPF	6.4e-05	95	STQDLFLPF	1.5e-05	95	STQDLFLPF	1.1e-05	95	STQDLFLPF	0.001162	95	STQDLFLPF	6.3e-05	95	STQDLFLPF	0.000373	95	STQDLFLPF	0.000307	95	STQDLFLPF	0.00012
49	HSTQDLFLPFFS	Consensus_1-1274	NA	QDLFLPFFS	0.00021	95	QDLFLPFFS	0.00087	95	QDLFLPFFS	0.000241	95	QDLFLPFFS	0.000143	95	QDLFLPFFS	4.3e-05	95	QDLFLPFFS	3.5e-05	95	TQDLFLPFF	0.001319	95	QDLFLPFFS	8.4e-05	95	QDLFLPFFS	0.000321	95	STQDLFLPF	0.000302	95	STQDLFLPF	8.6e-05
50	STQDLFLPFFSN	Consensus_1-1274	NA	DLFLPFFSN	0.000646	95	DLFLPFFSN	0.002068	95	QDLFLPFFS	0.000299	95	DLFLPFFSN	0.000513	95	DLFLPFFSN	8.6e-05	95	DLFLPFFSN	0.000112	95	DLFLPFFSN	0.001069	95	DLFLPFFSN	0.000483	95	DLFLPFFSN	0.000428	95	STQDLFLPF	0.00018	95	QDLFLPFFS	5.6e-05
51	TQDLFLPFFSNV	Consensus_1-1274	NA	DLFLPFFSN	0.000873	95	LFLPFFSNV	0.004867	90.54	LFLPFFSNV	0.000631	95	DLFLPFFSN	0.000553	95	DLFLPFFSN	9.5e-05	95	DLFLPFFSN	0.000142	95	DLFLPFFSN	0.00082	95	DLFLPFFSN	0.000535	94.4	DLFLPFFSN	0.000466	95	DLFLPFFSN	0.000115	95	LFLPFFSNV	8.1e-05
52	QDLFLPFFSNVT	Consensus_1-1274	NA	FLPFFSNVT	0.011729	61.21	FLPFFSNVT	0.068255	40.96	FLPFFSNVT	0.036876	37.98	FLPFFSNVT	0.005786	64.58	FLPFFSNVT	0.001075	78.37	FLPFFSNVT	0.000181	95	FLPFFSNVT	0.002956	87.45	FLPFFSNVT	0.000862	90.29	FLPFFSNVT	0.002807	83.86	FLPFFSNVT	0.001996	84.07	FLPFFSNVT	0.000802
53	DLFLPFFSNVTW	Consensus_1-1274	NA	FLPFFSNVT	0.005353	76.17	FLPFFSNVT	0.047198	49.77	FLPFFSNVT	0.016166	54.83	FLPFFSNVT	0.003546	73.65	FLPFFSNVT	0.000713	84.14	FLPFFSNVT	9.3e-05	95	FLPFFSNVT	0.001334	95	FLPFFSNVT	0.00051	94.71	FLPFFSNVT	0.003403	81.06	FLPFFSNVT	0.000737	94.03	FLPFFSNVT	0.00044
54	LFLPFFSNVTWF	Consensus_1-1274	NA	FLPFFSNVT	0.000771	95	FLPFFSNVT	0.01086	79.96	FLPFFSNVT	0.001154	94.11	FLPFFSNVT	0.000565	95	FLPFFSNVT	8.6e-05	95	FLPFFSNVT	1.3e-05	95	FLPFFSNVT	0.000198	95	FLPFFSNVT	9.6e-05	95	FLPFFSNVT	0.000415	95	FLPFFSNVT	0.000162	95	FLPFFSNVT	9.2e-05
55	FLPFFSNVTWFH	Consensus_1-1274	NA	FFSNVTWFH	0.002147	88.96	FFSNVTWFH	0.010572	80.42	FFSNVTWFH	0.004	80.64	FFSNVTWFH	0.00151	86.48	FFSNVTWFH	0.000769	83.18	FFSNVTWFH	0.0001	95	FFSNVTWFH	0.000421	95	FFSNVTWFH	0.000374	95	FFSNVTWFH	0.003681	79.79	FFSNVTWFH	0.002917	78.3	FFSNVTWFH	0.000545
56	LPFFSNVTWFHA	Consensus_1-1274	NA	FFSNVTWFH	0.006349	73.18	FFSNVTWFH	0.032445	58.45	FFSNVTWFH	0.008969	66.85	FFSNVTWFH	0.007955	58.5	FFSNVTWFH	0.002216	66.36	FFSNVTWFH	0.000363	91.46	FSNVTWFHA	0.00218	90.99	FFSNVTWFH	0.001089	87.86	FFSNVTWFH	0.012391	56.71	FFSNVTWFH	0.007585	59.76	FFSNVTWFH	0.001048
57	PFFSNVTWFHAI	Consensus_1-1274	NA	FSNVTWFHA	0.006065	73.97	FSNVTWFHA	0.023669	65.09	FSNVTWFHA	0.006786	72.07	FFSNVTWFH	0.00386	72.17	FFSNVTWFH	0.000942	80.22	FFSNVTWFH	0.00029	93.29	FSNVTWFHA	0.002049	91.64	FFSNVTWFH	0.000868	90.21	FFSNVTWFH	0.005293	73.69	FFSNVTWFH	0.002938	78.19	FFSNVTWFH	0.000686
58	FFSNVTWFHAIH	Consensus_1-1274	NA	FSNVTWFHA	0.001359	93.21	FSNVTWFHA	0.005198	89.85	FSNVTWFHA	0.000744	95	FSNVTWFHA	0.000551	95	FSNVTWFHA	0.000148	95	NVTWFHAIH	8.3e-05	95	FSNVTWFHA	0.000987	95	NVTWFHAIH	0.000226	95	FFSNVTWFH	0.000566	95	FFSNVTWFH	0.000354	95	SNVTWFHAI	0.000359
59	FSNVTWFHAIHV	Consensus_1-1274	NA	VTWFHAIHV	0.005587	75.37	VTWFHAIHV	0.056264	45.6	VTWFHAIHV	0.049507	32.37	VTWFHAIHV	0.004887	67.87	VTWFHAIHV	0.000839	81.99	VTWFHAIHV	0.001853	70.62	VTWFHAIHV	0.076024	20.7	VTWFHAIHV	0.012281	47.26	VTWFHAIHV	0.013658	54.54	VTWFHAIHV	0.001417	88.37	VTWFHAIHV	0.013251
60	SNVTWFHAIHVS	Consensus_1-1274	NA	VTWFHAIHV	0.021381	48.74	VTWFHAIHV	0.129725	25.96	VTWFHAIHV	0.108621	18.79	VTWFHAIHV	0.02171	39.36	VTWFHAIHV	0.005972	48.82	VTWFHAIHV	0.012604	39.32	VTWFHAIHV	0.177079	8.51	VTWFHAIHV	0.082785	18.01	VTWFHAIHV	0.053453	26.62	VTWFHAIHV	0.005146	67.92	VTWFHAIHV	0.037814
61	NVTWFHAIHVSG	Consensus_1-1274	NA	WFHAIHVSG	0.045012	34.05	VTWFHAIHV	0.087004	35.24	WFHAIHVSG	0.096537	20.64	VTWFHAIHV	0.011893	50.65	WFHAIHVSG	0.017104	32.13	VTWFHAIHV	0.005616	52.49	VTWFHAIHV	0.076146	20.67	VTWFHAIHV	0.031404	31.17	VTWFHAIHV	0.019461	46.82	WFHAIHVSG	0.01032	53.3	VTWFHAIHV	0.01306
62	VTWFHAIHVSGT	Consensus_1-1274	NA	WFHAIHVSG	0.044165	34.4	FHAIHVSGT	0.067998	41.06	FHAIHVSGT	0.101568	19.84	FHAIHVSGT	0.068661	21.48	WFHAIHVSG	0.029429	25.1	WFHAIHVSG	0.002528	65.59	FHAIHVSGT	0.002798	88.15	WFHAIHVSG	0.002202	78.26	WFHAIHVSG	0.00629	70.43	WFHAIHVSG	0.009424	55.05	FHAIHVSGT	0.003632
63	TWFHAIHVSGTN	Consensus_1-1274	NA	FHAIHVSGT	0.035765	38.36	FHAIHVSGT	0.076476	38.28	FHAIHVSGT	0.126153	16.57	FHAIHVSGT	0.204158	9.49	WFHAIHVSG	0.015401	33.63	FHAIHVSGT	0.00163	72.73	FHAIHVSGT	0.003203	86.36	FHAIHVSGT	0.001219	86.5	FHAIHVSGT	0.00452	76.47	FHAIHVSGT	0.007936	58.86	FHAIHVSGT	0.003195
64	WFHAIHVSGTNG	Consensus_1-1274	NA	FHAIHVSGT	0.011046	62.48	FHAIHVSGT	0.023056	65.7	FHAIHVSGT	0.027235	44.19	FHAIHVSGT	0.064013	22.4	FHAIHVSGT	0.001721	70.63	FHAIHVSGT	0.000336	92.14	FHAIHVSGT	0.001088	95	FHAIHVSGT	0.000625	93.27	FHAIHVSGT	0.001508	91.08	FHAIHVSGT	0.002138	83.13	FHAIHVSGT	0.001
65	FHAIHVSGTNGT	Consensus_1-1274	NA	IHVSGTNGT	0.005348	76.18	IHVSGTNGT	0.013966	75.71	IHVSGTNGT	0.055316	30.28	IHVSGTNGT	0.002691	78.26	IHVSGTNGT	0.000808	82.52	IHVSGTNGT	0.001161	77.77	IHVSGTNGT	0.003409	85.44	IHVSGTNGT	0.003719	69.5	IHVSGTNGT	0.022165	44.1	IHVSGTNGT	0.00531	67.29	IHVSGTNGT	0.033719
66	HAIHVSGTNGTK	Consensus_1-1274	NA	IHVSGTNGT	0.01277	59.43	IHVSGTNGT	0.028605	61.17	IHVSGTNGT	0.123589	16.85	IHVSGTNGT	0.009186	55.64	IHVSGTNGT	0.005649	49.75	IHVSGTNGT	0.012506	39.45	IHVSGTNGT	0.009059	67.61	IHVSGTNGT	0.014043	44.86	IHVSGTNGT	0.063953	23.49	IHVSGTNGT	0.016352	43.67	IHVSGTNGT	0.080446
67	AIHVSGTNGTKR	Consensus_1-1274	NA	IHVSGTNGT	0.004094	80.55	IHVSGTNGT	0.013783	75.96	IHVSGTNGT	0.038442	37.17	IHVSGTNGT	0.003861	72.17	IHVSGTNGT	0.001451	73.59	IHVSGTNGT	0.003459	60.47	IHVSGTNGT	0.006632	74.01	IHVSGTNGT	0.007348	57.03	IHVSGTNGT	0.031778	36.61	IHVSGTNGT	0.004836	69.1	IHVSGTNGT	0.026128
68	IHVSGTNGTKRF	Consensus_1-1274	NA	VSGTNGTKR	0.000845	95	VSGTNGTKR	0.003986	92.41	VSGTNGTKR	0.001968	89.56	VSGTNGTKR	0.000365	95	VSGTNGTKR	0.000312	92.99	VSGTNGTKR	0.00071	84.24	VSGTNGTKR	0.002776	88.25	VSGTNGTKR	0.002334	77.36	VSGTNGTKR	0.004236	77.6	VSGTNGTKR	0.001046	91.37	VSGTNGTKR	0.002567
69	HVSGTNGTKRFD	Consensus_1-1274	NA	VSGTNGTKR	0.000499	95	VSGTNGTKR	0.002519	95	VSGTNGTKR	0.001031	94.81	VSGTNGTKR	0.000273	95	VSGTNGTKR	0.000178	95	VSGTNGTKR	0.000432	89.77	VSGTNGTKR	0.00127	95	VSGTNGTKR	0.000945	89.37	VSGTNGTKR	0.00167	90.04	VSGTNGTKR	0.000833	93.2	VSGTNGTKR	0.001466
70	VSGTNGTKRFDN	Consensus_1-1274	NA	TNGTKRFDN	0.001006	95	TNGTKRFDN	0.001143	95	TNGTKRFDN	0.000129	95	TNGTKRFDN	5.7e-05	95	TNGTKRFDN	0.000276	93.89	TNGTKRFDN	0.000415	90.15	TNGTKRFDN	0.000442	95	TNGTKRFDN	0.000823	90.78	TNGTKRFDN	0.001045	94.05	TNGTKRFDN	0.000653	94.75	TNGTKRFDN	0.000588
71	SGTNGTKRFDNP	Consensus_1-1274	NA	TNGTKRFDN	0.00179	90.76	TNGTKRFDN	0.001633	95	TNGTKRFDN	0.000163	95	TNGTKRFDN	0.000132	95	TNGTKRFDN	0.000405	90.65	TNGTKRFDN	0.000809	82.67	TNGTKRFDN	0.000368	95	TNGTKRFDN	0.001515	83.7	TNGTKRFDN	0.001318	92.3	TNGTKRFDN	0.000599	95	TNGTKRFDN	0.001032
72	GTNGTKRFDNPV	Consensus_1-1274	NA	TNGTKRFDN	0.000647	95	TNGTKRFDN	0.001111	95	TNGTKRFDN	7.7e-05	95	NGTKRFDNP	0.000105	95	TNGTKRFDN	0.000135	95	TNGTKRFDN	0.000263	93.97	GTKRFDNPV	0.000672	95	TNGTKRFDN	0.000613	93.42	TNGTKRFDN	0.000577	95	TNGTKRFDN	0.00023	95	TNGTKRFDN	0.000363
73	TNGTKRFDNPVL	Consensus_1-1274	NA	TKRFDNPVL	0.000748	95	TKRFDNPVL	0.003841	92.72	TKRFDNPVL	0.00174	90.77	TKRFDNPVL	0.001445	87.04	TKRFDNPVL	0.000169	95	TKRFDNPVL	0.000121	95	TKRFDNPVL	0.001896	92.39	TKRFDNPVL	0.000732	91.92	TKRFDNPVL	0.000887	95	TKRFDNPVL	0.000487	95	TKRFDNPVL	0.001769
74	NGTKRFDNPVLP	Consensus_1-1274	NA	TKRFDNPVL	0.00168	91.39	TKRFDNPVL	0.006148	88.05	TKRFDNPVL	0.002825	85.44	TKRFDNPVL	0.0022	81.33	TKRFDNPVL	0.000271	94.02	TKRFDNPVL	0.000248	94.35	TKRFDNPVL	0.002172	91.03	TKRFDNPVL	0.001606	82.92	KRFDNPVLP	0.002782	83.97	KRFDNPVLP	0.00303	77.67	TKRFDNPVL	0.003609
75	GTKRFDNPVLPF	Consensus_1-1274	NA	RFDNPVLPF	0.003606	82.52	RFDNPVLPF	0.00881	83.29	KRFDNPVLP	0.001298	93.29	TKRFDNPVL	0.001295	88.33	RFDNPVLPF	0.000887	81.16	RFDNPVLPF	0.000263	93.97	TKRFDNPVL	0.00163	93.7	RFDNPVLPF	0.001594	83.02	RFDNPVLPF	0.00739	67.32	RFDNPVLPF	0.006596	62.83	RFDNPVLPF	0.00147
76	TKRFDNPVLPFN	Consensus_1-1274	NA	RFDNPVLPF	0.003456	83.12	RFDNPVLPF	0.009034	82.92	FDNPVLPFN	0.001397	92.72	FDNPVLPFN	0.000823	92.72	RFDNPVLPF	0.001537	72.65	RFDNPVLPF	0.000358	91.58	RFDNPVLPF	0.001057	95	RFDNPVLPF	0.001837	80.95	RFDNPVLPF	0.007833	66.1	RFDNPVLPF	0.005314	67.27	RFDNPVLPF	0.001195
77	KRFDNPVLPFND	Consensus_1-1274	NA	RFDNPVLPF	0.00299	85.01	DNPVLPFND	0.007978	84.64	FDNPVLPFN	0.002381	87.57	FDNPVLPFN	0.001732	84.64	RFDNPVLPF	0.000781	82.98	RFDNPVLPF	0.000224	94.95	RFDNPVLPF	0.00063	95	RFDNPVLPF	0.000966	89.15	RFDNPVLPF	0.004246	77.56	RFDNPVLPF	0.002451	81.08	RFDNPVLPF	0.000886
78	RFDNPVLPFNDG	Consensus_1-1274	NA	DNPVLPFND	0.001221	93.99	DNPVLPFND	0.003579	93.28	FDNPVLPFN	0.000901	95	FDNPVLPFN	0.000617	94.73	DNPVLPFND	0.000174	95	DNPVLPFND	9.1e-05	95	DNPVLPFND	0.000329	95	DNPVLPFND	0.000278	95	DNPVLPFND	0.000471	95	DNPVLPFND	0.000559	95	DNPVLPFND	0.000314
79	FDNPVLPFNDGV	Consensus_1-1274	NA	DNPVLPFND	0.000273	95	DNPVLPFND	0.000797	95	DNPVLPFND	0.000202	95	DNPVLPFND	0.000109	95	DNPVLPFND	4.4e-05	95	DNPVLPFND	3.5e-05	95	DNPVLPFND	0.000184	95	DNPVLPFND	0.000125	95	DNPVLPFND	0.000164	95	PVLPFNDGV	0.000163	95	DNPVLPFND	0.000156
80	DNPVLPFNDGVY	Consensus_1-1274	NA	VLPFNDGVY	0.008474	67.76	VLPFNDGVY	0.029717	60.29	VLPFNDGVY	0.008967	66.86	VLPFNDGVY	0.000809	92.86	VLPFNDGVY	0.000835	82.05	VLPFNDGVY	0.003457	60.48	VLPFNDGVY	0.083559	19.08	VLPFNDGVY	0.010191	50.82	VLPFNDGVY	0.010381	60.37	VLPFNDGVY	0.003673	74.23	VLPFNDGVY	0.011082
81	NPVLPFNDGVYF	Consensus_1-1274	NA	VLPFNDGVY	0.006576	72.54	VLPFNDGVY	0.030601	59.66	VLPFNDGVY	0.007815	69.42	VLPFNDGVY	0.000998	91.01	VLPFNDGVY	0.000898	80.98	VLPFNDGVY	0.004606	55.68	VLPFNDGVY	0.083002	19.2	VLPFNDGVY	0.02048	38.13	VLPFNDGVY	0.011713	57.93	VLPFNDGVY	0.003508	74.99	VLPFNDGVY	0.008486
82	PVLPFNDGVYFA	Consensus_1-1274	NA	VLPFNDGVY	0.002442	87.57	VLPFNDGVY	0.008883	83.17	VLPFNDGVY	0.001454	92.4	VLPFNDGVY	0.000286	95	VLPFNDGVY	0.000243	94.72	VLPFNDGVY	0.000816	82.56	VLPFNDGVY	0.030846	39.31	VLPFNDGVY	0.00607	60.5	VLPFNDGVY	0.004883	75.03	VLPFNDGVY	0.001288	89.37	VLPFNDGVY	0.004265
83	VLPFNDGVYFAS	Consensus_1-1274	NA	FNDGVYFAS	0.000767	95	FNDGVYFAS	0.003855	92.69	FNDGVYFAS	0.002791	85.61	FNDGVYFAS	0.000475	95	FNDGVYFAS	0.000115	95	LPFNDGVYF	6.4e-05	95	LPFNDGVYF	0.001311	95	VLPFNDGVY	0.00026	95	LPFNDGVYF	0.000922	94.83	FNDGVYFAS	0.001338	88.98	PFNDGVYFA	0.000498
84	LPFNDGVYFAST	Consensus_1-1274	NA	FNDGVYFAS	0.001115	94.6	FNDGVYFAS	0.005024	90.21	FNDGVYFAS	0.003722	81.76	FNDGVYFAS	0.000647	94.43	FNDGVYFAS	0.0002	95	FNDGVYFAS	4.3e-05	95	FNDGVYFAS	0.000704	95	FNDGVYFAS	0.000121	95	FNDGVYFAS	0.000529	95	FNDGVYFAS	0.0016	86.96	FNDGVYFAS	0.000297
85	PFNDGVYFASTE	Consensus_1-1274	NA	FNDGVYFAS	0.001205	94.09	FNDGVYFAS	0.00473	90.83	FNDGVYFAS	0.002444	87.27	NDGVYFAST	0.000696	93.96	FNDGVYFAS	0.000219	95	FNDGVYFAS	5.7e-05	95	FNDGVYFAS	0.000845	95	DGVYFASTE	0.000263	95	FNDGVYFAS	0.000533	95	FNDGVYFAS	0.001408	88.44	NDGVYFAST	0.000378
86	FNDGVYFASTEK	Consensus_1-1274	NA	GVYFASTEK	0.000992	95	GVYFASTEK	0.003032	94.44	GVYFASTEK	0.000497	95	NDGVYFAST	0.000445	95	GVYFASTEK	0.000138	95	GVYFASTEK	0.000138	95	GVYFASTEK	0.000837	95	GVYFASTEK	0.000405	95	GVYFASTEK	0.000548	95	GVYFASTEK	0.000504	95	GVYFASTEK	0.000565
87	NDGVYFASTEKS	Consensus_1-1274	NA	VYFASTEKS	0.017876	52.62	VYFASTEKS	0.044293	51.33	VYFASTEKS	0.204804	10.42	VYFASTEKS	0.082984	19.09	VYFASTEKS	0.004064	55.73	VYFASTEKS	0.006855	48.97	VYFASTEKS	0.003989	83.13	VYFASTEKS	0.003486	70.64	VYFASTEKS	0.006521	69.72	VYFASTEKS	0.012724	48.83	VYFASTEKS	0.023194
88	DGVYFASTEKSN	Consensus_1-1274	NA	YFASTEKSN	0.051683	31.44	YFASTEKSN	0.093054	33.7	YFASTEKSN	0.509166	2.39	VYFASTEKS	0.212954	9.13	VYFASTEKS	0.014381	34.65	VYFASTEKS	0.024518	29.8	VYFASTEKS	0.006374	74.74	VYFASTEKS	0.007549	56.5	VYFASTEKS	0.012739	56.09	YFASTEKSN	0.029755	32.25	VYFASTEKS	0.030115
89	GVYFASTEKSNI	Consensus_1-1274	NA	FASTEKSNI	0.129569	16.54	FASTEKSNI	0.167675	20.41	YFASTEKSN	0.428282	3.56	VYFASTEKS	0.080123	19.53	FASTEKSNI	0.017364	31.92	VYFASTEKS	0.005685	52.28	FASTEKSNI	0.009151	67.39	FASTEKSNI	0.0078	55.84	FASTEKSNI	0.030007	37.79	FASTEKSNI	0.146571	10.84	FASTEKSNI	0.276448
90	VYFASTEKSNII	Consensus_1-1274	NA	FASTEKSNI	0.095192	21.08	FASTEKSNI	0.13524	25.02	YFASTEKSN	0.132915	15.84	YFASTEKSN	0.007851	58.75	FASTEKSNI	0.018027	31.4	FASTEKSNI	0.002495	65.83	FASTEKSNI	0.006635	74	FASTEKSNI	0.005919	61.01	FASTEKSNI	0.025818	40.82	FASTEKSNI	0.115443	13.2	FASTEKSNI	0.238714
91	YFASTEKSNIIR	Consensus_1-1274	NA	FASTEKSNI	0.038659	36.91	FASTEKSNI	0.058498	44.7	FASTEKSNI	0.026294	44.91	FASTEKSNI	0.001449	87	FASTEKSNI	0.006017	48.69	FASTEKSNI	0.000827	82.39	FASTEKSNI	0.003897	83.49	FASTEKSNI	0.003609	69.98	FASTEKSNI	0.012048	57.33	FASTEKSNI	0.054529	22.74	FASTEKSNI	0.08634
92	FASTEKSNIIRG	Consensus_1-1274	NA	FASTEKSNI	0.001682	91.38	FASTEKSNI	0.004006	92.37	TEKSNIIRG	0.00142	92.59	ASTEKSNII	0.000331	95	FASTEKSNI	0.000302	93.24	STEKSNIIR	0.000302	92.99	ASTEKSNII	0.00157	94	STEKSNIIR	0.001354	85.08	STEKSNIIR	0.001681	89.98	FASTEKSNI	0.002541	80.49	FASTEKSNI	0.001171
93	ASTEKSNIIRGW	Consensus_1-1274	NA	EKSNIIRGW	0.000665	95	EKSNIIRGW	0.002012	95	TEKSNIIRG	0.000914	95	TEKSNIIRG	0.000209	95	TEKSNIIRG	0.000201	95	TEKSNIIRG	0.000372	91.23	EKSNIIRGW	0.000671	95	TEKSNIIRG	0.000622	93.3	EKSNIIRGW	0.000801	95	EKSNIIRGW	0.000589	95	TEKSNIIRG	0.000868
94	STEKSNIIRGWI	Consensus_1-1274	NA	EKSNIIRGW	0.000684	95	EKSNIIRGW	0.001634	95	EKSNIIRGW	0.000545	95	TEKSNIIRG	7.8e-05	95	KSNIIRGWI	0.00029	93.54	KSNIIRGWI	0.000425	89.92	EKSNIIRGW	0.000647	95	KSNIIRGWI	0.000802	91.04	KSNIIRGWI	0.001442	91.5	EKSNIIRGW	0.00056	95	EKSNIIRGW	0.0006
95	TEKSNIIRGWIF	Consensus_1-1274	NA	KSNIIRGWI	0.000616	95	SNIIRGWIF	0.00151	95	SNIIRGWIF	0.000924	95	SNIIRGWIF	9.8e-05	95	KSNIIRGWI	0.000282	93.74	KSNIIRGWI	0.000291	93.27	SNIIRGWIF	0.005828	76.53	KSNIIRGWI	0.000687	92.49	KSNIIRGWI	0.001052	94	SNIIRGWIF	0.000402	95	SNIIRGWIF	0.000618
96	EKSNIIRGWIFG	Consensus_1-1274	NA	SNIIRGWIF	0.0006	95	SNIIRGWIF	0.002215	95	SNIIRGWIF	0.00099	95	SNIIRGWIF	0.000165	95	KSNIIRGWI	0.00017	95	KSNIIRGWI	0.000157	95	SNIIRGWIF	0.010396	64.56	KSNIIRGWI	0.000696	92.37	KSNIIRGWI	0.000737	95	SNIIRGWIF	0.000474	95	SNIIRGWIF	0.000853
97	KSNIIRGWIFGT	Consensus_1-1274	NA	IIRGWIFGT	0.000469	95	IIRGWIFGT	0.002372	95	IIRGWIFGT	0.003921	80.95	IIRGWIFGT	0.000544	95	IIRGWIFGT	0.000105	95	IIRGWIFGT	0.000143	95	SNIIRGWIF	0.003426	85.37	IIRGWIFGT	0.000873	90.15	IIRGWIFGT	0.001528	90.95	IIRGWIFGT	0.000339	95	IIRGWIFGT	0.001533
98	SNIIRGWIFGTT	Consensus_1-1274	NA	IRGWIFGTT	0.001963	89.82	IRGWIFGTT	0.009686	81.86	IIRGWIFGT	0.003733	81.71	IRGWIFGTT	0.00081	92.85	IRGWIFGTT	0.000223	95	IRGWIFGTT	0.000375	91.16	IRGWIFGTT	0.003639	84.49	IRGWIFGTT	0.002153	78.6	IRGWIFGTT	0.002608	84.79	IRGWIFGTT	0.000415	95	IIRGWIFGT	0.001277
99	NIIRGWIFGTTL	Consensus_1-1274	NA	IRGWIFGTT	0.001771	90.87	IRGWIFGTT	0.006678	87.05	IRGWIFGTT	0.000965	95	IRGWIFGTT	0.000564	95	IRGWIFGTT	0.000169	95	IRGWIFGTT	0.000225	94.92	IRGWIFGTT	0.001542	94.13	IRGWIFGTT	0.001537	83.51	IRGWIFGTT	0.00149	91.2	IRGWIFGTT	0.000315	95	IIRGWIFGT	0.000611
100	IIRGWIFGTTLD	Consensus_1-1274	NA	IRGWIFGTT	0.001319	93.44	IRGWIFGTT	0.003285	93.9	RGWIFGTTL	0.000568	95	RGWIFGTTL	0.000596	94.93	IRGWIFGTT	0.000152	95	IRGWIFGTT	0.000107	95	IRGWIFGTT	0.000884	95	IRGWIFGTT	0.000697	92.36	IRGWIFGTT	0.000744	95	RGWIFGTTL	0.000338	95	IIRGWIFGT	0.000372
101	IRGWIFGTTLDS	Consensus_1-1274	NA	WIFGTTLDS	0.003245	83.98	WIFGTTLDS	0.008596	83.64	WIFGTTLDS	0.017496	53.35	WIFGTTLDS	0.012078	50.32	WIFGTTLDS	0.001382	74.35	WIFGTTLDS	0.000134	95	GWIFGTTLD	0.000528	95	WIFGTTLDS	0.000523	94.55	WIFGTTLDS	0.000842	95	WIFGTTLDS	0.002649	79.81	WIFGTTLDS	0.000683
102	RGWIFGTTLDSK	Consensus_1-1274	NA	WIFGTTLDS	0.009934	64.55	WIFGTTLDS	0.028655	61.13	WIFGTTLDS	0.053444	30.89	WIFGTTLDS	0.071051	21.03	WIFGTTLDS	0.00742	45.02	WIFGTTLDS	0.001181	77.53	IFGTTLDSK	0.003192	86.41	IFGTTLDSK	0.001588	83.07	WIFGTTLDS	0.003816	79.26	WIFGTTLDS	0.008573	57.23	IFGTTLDSK	0.003224
103	GWIFGTTLDSKT	Consensus_1-1274	NA	WIFGTTLDS	0.002848	85.67	WIFGTTLDS	0.008086	84.47	WIFGTTLDS	0.010692	63.41	WIFGTTLDS	0.013508	48.09	WIFGTTLDS	0.0015	73.05	IFGTTLDSK	0.000546	87.41	IFGTTLDSK	0.003165	86.53	IFGTTLDSK	0.001341	85.22	IFGTTLDSK	0.002352	86.19	WIFGTTLDS	0.002879	78.52	IFGTTLDSK	0.00273
104	WIFGTTLDSKTQ	Consensus_1-1274	NA	FGTTLDSKT	0.001027	95	FGTTLDSKT	0.003185	94.12	FGTTLDSKT	0.002365	87.65	FGTTLDSKT	0.001568	85.98	IFGTTLDSK	0.000197	95	IFGTTLDSK	0.000206	95	IFGTTLDSK	0.001386	94.9	IFGTTLDSK	0.00068	92.58	IFGTTLDSK	0.001254	92.71	FGTTLDSKT	0.000894	92.68	IFGTTLDSK	0.000929
105	IFGTTLDSKTQS	Consensus_1-1274	NA	TTLDSKTQS	0.00123	93.94	FGTTLDSKT	0.002718	95	FGTTLDSKT	0.000981	95	FGTTLDSKT	0.000878	92.18	TTLDSKTQS	0.00029	93.54	TTLDSKTQS	0.000464	89.11	TTLDSKTQS	0.001151	95	TTLDSKTQS	0.000824	90.77	TTLDSKTQS	0.003182	82.1	TTLDSKTQS	0.003185	76.8	TTLDSKTQS	0.000917
106	FGTTLDSKTQSL	Consensus_1-1274	NA	TTLDSKTQS	0.000899	95	TTLDSKTQS	0.002125	95	TLDSKTQSL	0.001631	91.39	TLDSKTQSL	0.000112	95	TTLDSKTQS	0.000385	91.16	TTLDSKTQS	0.000633	85.6	TTLDSKTQS	0.001217	95	TTLDSKTQS	0.001188	86.82	TTLDSKTQS	0.002694	84.39	TTLDSKTQS	0.003801	73.65	TTLDSKTQS	0.001348
107	GTTLDSKTQSLL	Consensus_1-1274	NA	LDSKTQSLL	0.018518	51.87	LDSKTQSLL	0.040654	53.35	LDSKTQSLL	0.00522	76.55	LDSKTQSLL	0.000328	95	LDSKTQSLL	0.00042	90.28	LDSKTQSLL	0.000696	84.46	LDSKTQSLL	0.007523	71.46	LDSKTQSLL	0.001795	81.31	LDSKTQSLL	0.00304	82.76	LDSKTQSLL	0.003691	74.15	LDSKTQSLL	0.024366
108	TTLDSKTQSLLI	Consensus_1-1274	NA	LDSKTQSLL	0.013405	58.51	LDSKTQSLL	0.033703	57.62	LDSKTQSLL	0.003885	81.1	LDSKTQSLL	0.00037	95	LDSKTQSLL	0.000369	91.56	LDSKTQSLL	0.000785	83.05	LDSKTQSLL	0.005879	76.36	LDSKTQSLL	0.001903	80.39	LDSKTQSLL	0.003235	81.85	LDSKTQSLL	0.001853	85.01	LDSKTQSLL	0.017062
109	TLDSKTQSLLIV	Consensus_1-1274	NA	LDSKTQSLL	0.001743	91.03	LDSKTQSLL	0.007364	85.75	DSKTQSLLI	0.002125	88.8	SKTQSLLIV	0.00053	95	DSKTQSLLI	0.000139	95	LDSKTQSLL	0.000183	95	LDSKTQSLL	0.002711	88.54	LDSKTQSLL	0.000634	93.15	DSKTQSLLI	0.001649	90.18	LDSKTQSLL	0.000595	95	LDSKTQSLL	0.004185
110	LDSKTQSLLIVN	Consensus_1-1274	NA	KTQSLLIVN	0.000731	95	KTQSLLIVN	0.002135	95	DSKTQSLLI	0.000808	95	SKTQSLLIV	0.001029	90.71	KTQSLLIVN	0.000221	95	KTQSLLIVN	0.000144	95	SKTQSLLIV	0.002324	90.29	KTQSLLIVN	0.000296	95	SKTQSLLIV	0.000785	95	KTQSLLIVN	0.000447	95	SKTQSLLIV	0.001321
111	DSKTQSLLIVNN	Consensus_1-1274	NA	KTQSLLIVN	0.001475	92.55	KTQSLLIVN	0.003001	94.51	KTQSLLIVN	0.000514	95	TQSLLIVNN	0.002941	76.82	KTQSLLIVN	0.000431	90	KTQSLLIVN	0.000325	92.41	SKTQSLLIV	0.001679	93.46	KTQSLLIVN	0.000406	95	TQSLLIVNN	0.001122	93.55	KTQSLLIVN	0.000638	94.88	SKTQSLLIV	0.000862
112	SKTQSLLIVNNA	Consensus_1-1274	NA	QSLLIVNNA	0.001469	92.59	QSLLIVNNA	0.00313	94.23	QSLLIVNNA	0.000851	95	TQSLLIVNN	0.005951	64.09	KTQSLLIVN	0.00041	90.53	QSLLIVNNA	0.000339	92.06	TQSLLIVNN	0.002357	90.12	QSLLIVNNA	0.000455	95	TQSLLIVNN	0.00095	94.65	QSLLIVNNA	0.000482	95	QSLLIVNNA	0.000694
113	KTQSLLIVNNAT	Consensus_1-1274	NA	QSLLIVNNA	0.001318	93.44	QSLLIVNNA	0.003212	94.06	QSLLIVNNA	0.000657	95	QSLLIVNNA	0.007153	60.48	QSLLIVNNA	0.00042	90.28	QSLLIVNNA	0.000473	88.92	QSLLIVNNA	0.002236	90.72	QSLLIVNNA	0.000517	94.62	TQSLLIVNN	0.000907	94.93	QSLLIVNNA	0.000428	95	QSLLIVNNA	0.000684
114	TQSLLIVNNATN	Consensus_1-1274	NA	LLIVNNATN	0.028915	42.53	LLIVNNATN	0.084517	35.95	LLIVNNATN	0.007081	71.27	LLIVNNATN	0.068148	21.58	LLIVNNATN	0.003375	59.02	LLIVNNATN	0.00546	52.95	LLIVNNATN	0.013324	58.97	LLIVNNATN	0.002229	78.08	LLIVNNATN	0.009779	61.67	LLIVNNATN	0.006448	63.29	LLIVNNATN	0.007643
115	QSLLIVNNATNV	Consensus_1-1274	NA	LLIVNNATN	0.034358	39.11	LLIVNNATN	0.118221	28.06	LIVNNATNV	0.017536	53.3	LLIVNNATN	0.122183	14.54	LLIVNNATN	0.005971	48.82	LLIVNNATN	0.011576	40.65	LIVNNATNV	0.048565	29.29	LIVNNATNV	0.024469	35.12	LIVNNATNV	0.108138	15.55	LIVNNATNV	0.041321	26.85	LIVNNATNV	0.101091
116	SLLIVNNATNVV	Consensus_1-1274	NA	LIVNNATNV	0.015082	56.08	LIVNNATNV	0.085569	35.65	IVNNATNVV	0.024063	46.71	LLIVNNATN	0.022032	39.11	LIVNNATNV	0.00524	51.2	IVNNATNVV	0.003844	58.79	LIVNNATNV	0.052526	27.74	IVNNATNVV	0.047296	25.21	IVNNATNVV	0.173617	9.69	IVNNATNVV	0.058825	21.64	IVNNATNVV	0.240921
117	LLIVNNATNVVI	Consensus_1-1274	NA	IVNNATNVV	0.006181	73.65	IVNNATNVV	0.057745	45.01	IVNNATNVV	0.018932	51.75	IVNNATNVV	0.002873	77.22	IVNNATNVV	0.002365	65.12	IVNNATNVV	0.002972	63.07	IVNNATNVV	0.029372	40.42	IVNNATNVV	0.040156	27.48	IVNNATNVV	0.144878	11.79	IVNNATNVV	0.033506	30.19	IVNNATNVV	0.19635
118	LIVNNATNVVIK	Consensus_1-1274	NA	IVNNATNVV	0.005632	75.21	IVNNATNVV	0.050286	48.25	VNNATNVVI	0.05146	31.62	IVNNATNVV	0.002201	81.33	IVNNATNVV	0.0019	68.99	IVNNATNVV	0.002632	64.88	IVNNATNVV	0.021263	48.06	IVNNATNVV	0.034044	29.96	IVNNATNVV	0.140384	12.18	IVNNATNVV	0.027218	33.81	IVNNATNVV	0.136104
119	IVNNATNVVIKV	Consensus_1-1274	NA	IVNNATNVV	0.001211	94.05	VNNATNVVI	0.008898	83.14	VNNATNVVI	0.018106	52.67	VNNATNVVI	0.000591	94.98	NNATNVVIK	0.000455	89.48	NNATNVVIK	0.000508	88.2	NATNVVIKV	0.004553	80.94	IVNNATNVV	0.00448	66.16	IVNNATNVV	0.021024	45.2	IVNNATNVV	0.002756	79.21	VNNATNVVI	0.011049
120	VNNATNVVIKVC	Consensus_1-1274	NA	NATNVVIKV	0.000407	95	NATNVVIKV	0.001623	95	NATNVVIKV	0.000835	95	NATNVVIKV	0.000231	95	NATNVVIKV	0.000122	95	NATNVVIKV	0.000116	95	NATNVVIKV	0.000744	95	NATNVVIKV	0.000923	89.6	NATNVVIKV	0.003823	79.23	NATNVVIKV	0.00062	95	NATNVVIKV	0.001298
121	NNATNVVIKVCE	Consensus_1-1274	NA	TNVVIKVCE	0.000958	95	TNVVIKVCE	0.003711	93	NATNVVIKV	0.000373	95	ATNVVIKVC	0.000256	95	TNVVIKVCE	0.000171	95	TNVVIKVCE	0.000171	95	ATNVVIKVC	0.000598	95	NATNVVIKV	0.001036	88.42	NATNVVIKV	0.001641	90.23	TNVVIKVCE	0.000905	92.59	NATNVVIKV	0.000821
122	NATNVVIKVCEF	Consensus_1-1274	NA	TNVVIKVCE	0.000659	95	TNVVIKVCE	0.002763	95	NVVIKVCEF	0.000428	95	NVVIKVCEF	0.000106	95	TNVVIKVCE	0.000102	95	TNVVIKVCE	0.000131	95	NVVIKVCEF	0.003215	86.3	TNVVIKVCE	0.000865	90.25	TNVVIKVCE	0.000482	95	TNVVIKVCE	0.00078	93.66	NVVIKVCEF	0.000731
123	ATNVVIKVCEFQ	Consensus_1-1274	NA	VVIKVCEFQ	0.002514	87.24	VVIKVCEFQ	0.005215	89.82	NVVIKVCEF	0.000385	95	VVIKVCEFQ	0.000231	95	VVIKVCEFQ	0.000328	92.59	VVIKVCEFQ	0.000871	81.69	NVVIKVCEF	0.00717	72.47	NVVIKVCEF	0.000954	89.28	VVIKVCEFQ	0.000718	95	VVIKVCEFQ	0.000326	95	VVIKVCEFQ	0.001534
124	TNVVIKVCEFQF	Consensus_1-1274	NA	VVIKVCEFQ	0.002214	88.64	VVIKVCEFQ	0.004223	91.91	VIKVCEFQF	0.001073	94.57	VVIKVCEFQ	0.000219	95	VVIKVCEFQ	0.000441	89.78	VVIKVCEFQ	0.000889	81.41	VIKVCEFQF	0.027177	42.26	VIKVCEFQF	0.000859	90.33	VIKVCEFQF	0.000669	95	VIKVCEFQF	0.000426	95	VIKVCEFQF	0.002231
125	NVVIKVCEFQFC	Consensus_1-1274	NA	IKVCEFQFC	0.000445	95	IKVCEFQFC	0.003479	93.49	VIKVCEFQF	0.000393	95	IKVCEFQFC	0.000176	95	VVIKVCEFQ	9e-05	95	VVIKVCEFQ	0.000143	95	VIKVCEFQF	0.013328	58.96	VIKVCEFQF	0.000228	95	VIKVCEFQF	0.000216	95	VIKVCEFQF	0.000165	95	VIKVCEFQF	0.000905
126	VVIKVCEFQFCN	Consensus_1-1274	NA	IKVCEFQFC	0.000355	95	IKVCEFQFC	0.00234	95	IKVCEFQFC	0.000237	95	IKVCEFQFC	0.000284	95	IKVCEFQFC	7.3e-05	95	IKVCEFQFC	0.000124	95	VIKVCEFQF	0.006941	73.12	IKVCEFQFC	0.000145	95	IKVCEFQFC	0.000185	95	VIKVCEFQF	0.000137	95	IKVCEFQFC	0.000531
127	VIKVCEFQFCND	Consensus_1-1274	NA	IKVCEFQFC	0.000359	95	IKVCEFQFC	0.001838	95	IKVCEFQFC	0.000134	95	IKVCEFQFC	0.000241	95	KVCEFQFCN	9.8e-05	95	IKVCEFQFC	0.000128	95	IKVCEFQFC	0.000913	95	IKVCEFQFC	0.000169	95	IKVCEFQFC	0.000224	95	KVCEFQFCN	0.000139	95	IKVCEFQFC	0.000364
128	IKVCEFQFCNDP	Consensus_1-1274	NA	IKVCEFQFC	0.000176	95	VCEFQFCND	0.00059	95	VCEFQFCND	0.000103	95	VCEFQFCND	0.000182	95	KVCEFQFCN	5.6e-05	95	VCEFQFCND	4e-05	95	VCEFQFCND	0.000231	95	VCEFQFCND	0.000117	95	VCEFQFCND	0.0002	95	VCEFQFCND	0.000129	95	IKVCEFQFC	9e-05
129	KVCEFQFCNDPF	Consensus_1-1274	NA	EFQFCNDPF	7.3e-05	95	VCEFQFCND	0.000192	95	EFQFCNDPF	5.3e-05	95	CEFQFCNDP	6.9e-05	95	VCEFQFCND	2.5e-05	95	VCEFQFCND	2e-05	95	EFQFCNDPF	0.000374	95	EFQFCNDPF	5.6e-05	95	EFQFCNDPF	0.000115	95	EFQFCNDPF	7.9e-05	95	EFQFCNDPF	5.7e-05
130	VCEFQFCNDPFL	Consensus_1-1274	NA	FQFCNDPFL	0.000259	95	FQFCNDPFL	0.001179	95	FQFCNDPFL	0.002032	89.25	FQFCNDPFL	0.000964	91.35	FQFCNDPFL	3.7e-05	95	FQFCNDPFL	1.7e-05	95	FQFCNDPFL	0.000483	95	FQFCNDPFL	0.000107	95	FQFCNDPFL	0.000296	95	FQFCNDPFL	0.000504	95	FQFCNDPFL	0.000119
131	CEFQFCNDPFLG	Consensus_1-1274	NA	FQFCNDPFL	0.000524	95	FQFCNDPFL	0.001798	95	FQFCNDPFL	0.003887	81.09	FQFCNDPFL	0.001563	86.02	FQFCNDPFL	7.2e-05	95	FQFCNDPFL	2.7e-05	95	FQFCNDPFL	0.000653	95	FQFCNDPFL	0.000191	95	FQFCNDPFL	0.000541	95	FQFCNDPFL	0.00071	94.26	FQFCNDPFL	0.000257
132	EFQFCNDPFLGV	Consensus_1-1274	NA	FCNDPFLGV	0.001339	93.32	FCNDPFLGV	0.010415	80.67	FQFCNDPFL	0.0043	79.54	FQFCNDPFL	0.002037	82.49	FCNDPFLGV	0.000207	95	FCNDPFLGV	0.000111	95	FQFCNDPFL	0.001215	95	FQFCNDPFL	0.000397	95	FCNDPFLGV	0.002043	87.93	FCNDPFLGV	0.003458	75.26	FCNDPFLGV	0.000647
133	FQFCNDPFLGVY	Consensus_1-1274	NA	FCNDPFLGV	0.000868	95	FCNDPFLGV	0.009375	82.37	FCNDPFLGV	0.000513	95	FCNDPFLGV	0.000259	95	FCNDPFLGV	0.000104	95	FCNDPFLGV	5.8e-05	95	FCNDPFLGV	0.000485	95	FCNDPFLGV	0.000192	95	FCNDPFLGV	0.001305	92.38	FCNDPFLGV	0.003158	76.95	FCNDPFLGV	0.000308
134	QFCNDPFLGVYY	Consensus_1-1274	NA	FCNDPFLGV	0.000469	95	FCNDPFLGV	0.004453	91.42	FCNDPFLGV	0.000168	95	FCNDPFLGV	0.000103	95	FCNDPFLGV	7.2e-05	95	FCNDPFLGV	5.6e-05	95	FCNDPFLGV	0.000411	95	FCNDPFLGV	0.000137	95	FCNDPFLGV	0.000644	95	FCNDPFLGV	0.001636	86.68	FCNDPFLGV	0.000157
135	FCNDPFLGVYYH	Consensus_1-1274	NA	NDPFLGVYY	0.000122	95	FCNDPFLGV	0.000222	95	NDPFLGVYY	5e-05	95	NDPFLGVYY	1.7e-05	95	NDPFLGVYY	2.5e-05	95	NDPFLGVYY	2.6e-05	95	NDPFLGVYY	0.000344	95	NDPFLGVYY	6.1e-05	95	FCNDPFLGV	0.000123	95	FCNDPFLGV	0.000132	95	NDPFLGVYY	6e-05
136	CNDPFLGVYYHK	Consensus_1-1274	NA	NDPFLGVYY	0.000135	95	NDPFLGVYY	0.00016	95	PFLGVYYHK	5.4e-05	95	NDPFLGVYY	2.6e-05	95	NDPFLGVYY	3.5e-05	95	PFLGVYYHK	0.00012	95	NDPFLGVYY	0.000407	95	NDPFLGVYY	6e-05	95	NDPFLGVYY	6.7e-05	95	NDPFLGVYY	6.6e-05	95	NDPFLGVYY	3.3e-05
[truncated: 25,041 more rows]
