# Supplementary material for: PdPANA: phagemid display as peptide array for neutralizing antibodies, an engineered in silico vaccine candidate against COVID-19
Source: Front Syst Biol. 2024 Jun 17;4:1309891. doi: 10.3389/fsysb.2024.1309891 (PMC12341989; doi:10.3389/fsysb.2024.1309891)
Supplement: Supplementary file 3 [file DataSheet2.zip › Data_Sheet_2/Immunoinformatic filltering/NetMHCons2021.xlsx]

## Sheet: 1173168_NetMHCcons
Pos	Peptide	ID	1-log50k	nM	Rank	1-log50k	nM	Rank	1-log50k	nM	Rank	1-log50k	nM	Rank	1-log50k	nM	Rank	1-log50k	nM	Rank	1-log50k	nM	Rank	Ave	NB
0	MFVFLVLL	Consensus_1-127	0.135	11604	15	0.068	24087.4	32	0.184	6829.04	15	0.067	24349.4	32	0.262	2936.57	4	0.087	19400.4	15	0.06	25982.6	50	0.1233	0
1	FVFLVLLP	Consensus_1-127	0.057	27131.8	50	0.064	25152.8	32	0.185	6719.1	15	0.073	22695.8	32	0.04	32434.8	50	0.074	22451.5	32	0.033	34986.8	50	0.0751	0
2	VFLVLLPL	Consensus_1-127	0.148	10081.4	15	0.058	26695	50	0.215	4909.54	15	0.064	25017	50	0.256	3133.53	4	0.048	29906.7	50	0.068	23957.4	32	0.1224	0
3	FLVLLPLV	Consensus_1-127	0.13	12249.1	16	0.093	18180.9	10	0.701	25.41	1	0.071	23192.3	32	0.058	26695	32	0.113	14722.7	9	0.064	25017	50	0.1757	1
4	LVLLPLVS	Consensus_1-127	0.056	27426.9	50	0.052	28331.8	50	0.095	17985.3	32	0.072	23067.1	32	0.021	40053.6	50	0.041	32259.8	50	0.042	31912.6	50	0.0541	0
5	VLLPLVSS	Consensus_1-127	0.065	24882.1	50	0.052	28640	50	0.303	1884.44	7	0.1	17038.2	15	0.029	36337.1	50	0.037	33324.1	50	0.043	31569.2	50	0.0899	0
6	LLPLVSSQ	Consensus_1-127	0.058	26839.8	50	0.051	28951.6	50	0.116	14252.5	32	0.06	26123.5	50	0.027	37333.4	50	0.064	25152.8	32	0.036	33869.4	50	0.0589	0
7	LPLVSSQC	Consensus_1-127	0.102	16673.4	32	0.043	31398.9	50	0.035	34053.1	50	0.039	32965.5	50	0.013	43675	50	0.031	35752.1	50	0.202	5651.03	5	0.0664	0
8	PLVSSQCV	Consensus_1-127	0.063	25289.2	50	0.057	26985.4	50	0.184	6792.19	15	0.048	29745.4	50	0.03	36141.1	50	0.046	30396.1	50	0.038	32965.5	50	0.0666	0
9	LVSSQCVN	Consensus_1-127	0.042	31740.5	50	0.054	27875.7	50	0.038	32965.5	50	0.056	27279	50	0.013	43205	50	0.039	32787.6	50	0.038	33144.3	50	0.04	0
10	VSSQCVNL	Consensus_1-127	0.067	24349.4	50	0.092	18378.7	15	0.09	18780.8	32	0.069	23571.7	32	0.083	20368.3	32	0.05	29108.6	50	0.068	24087.4	32	0.0741	0
11	SSQCVNLT	Consensus_1-127	0.046	30232.1	50	0.092	18478.4	15	0.059	26265.2	50	0.057	26985.4	50	0.029	36534.2	50	0.046	30396.1	50	0.038	33144.3	50	0.0524	0
12	SQCVNLTT	Consensus_1-127	0.048	29745.4	50	0.051	28951.6	50	0.085	19932.3	32	0.049	29266.5	50	0.029	36534.2	50	0.037	33504.9	50	0.033	34986.8	50	0.0474	0
13	QCVNLTTR	Consensus_1-127	0.037	33504.9	50	0.043	31398.9	50	0.03	36141.1	50	0.06	26123.5	50	0.019	40929.8	50	0.044	31061	50	0.026	37739.6	50	0.037	0
14	CVNLTTRT	Consensus_1-127	0.052	28640	50	0.075	22209.9	32	0.062	25426.4	50	0.067	24218	32	0.021	39837.5	50	0.056	27279	32	0.056	27426.9	50	0.0556	0
15	VNLTTRTQ	Consensus_1-127	0.049	29584.9	50	0.043	31229.5	50	0.027	37535.9	50	0.041	32085.8	50	0.015	42280.1	50	0.033	35176.6	50	0.031	35752.1	50	0.0341	0
16	NLTTRTQL	Consensus_1-127	0.405	625.01	1.5	0.061	25842.4	50	0.191	6330.92	15	0.061	25703	50	0.042	31569.2	50	0.068	23957.4	32	0.136	11541.4	9	0.1377	1
17	LTTRTQLP	Consensus_1-127	0.043	31229.5	50	0.076	22090.1	32	0.033	35176.6	50	0.059	26265.2	50	0.021	39622.5	50	0.046	30396.1	50	0.03	36141.1	50	0.044	0
18	TTRTQLPP	Consensus_1-127	0.083	20258.4	50	0.054	27725.3	50	0.034	34798	50	0.066	24481.5	32	0.015	42509.4	50	0.065	24882.1	32	0.057	26839.8	50	0.0534	0
19	TRTQLPPA	Consensus_1-127	0.081	20813.9	50	0.054	27875.7	50	0.044	31061	50	0.041	32085.8	50	0.015	42740	50	0.042	31912.6	50	0.046	30232.1	50	0.0461	0
20	RTQLPPAY	Consensus_1-127	0.052	28485.5	50	0.372	893.21	0.8	0.046	30232.1	50	0.279	2443.19	4	0.055	27575.7	32	0.096	17695.8	15	0.087	19400.4	32	0.141	1
21	TQLPPAYT	Consensus_1-127	0.043	31398.9	50	0.049	29425.3	50	0.123	13212.9	32	0.06	26123.5	50	0.03	36141.1	50	0.037	33686.6	50	0.042	31740.5	50	0.0549	0
22	QLPPAYTN	Consensus_1-127	0.039	32787.6	50	0.048	29906.7	50	0.092	18478.4	32	0.045	30726.7	50	0.054	27875.7	32	0.043	31398.9	50	0.028	36931.7	50	0.0499	0
23	LPPAYTNS	Consensus_1-127	0.079	21384.6	50	0.045	30561	50	0.036	33869.4	50	0.035	34053.1	50	0.018	40929.8	50	0.045	30726.7	50	0.092	18378.7	32	0.05	0
24	PPAYTNSF	Consensus_1-127	0.126	12790.9	32	0.056	27279	50	0.03	35946.1	50	0.036	33686.6	50	0.059	26407.7	32	0.065	24747.8	32	0.361	1011.56	2	0.1047	1
25	PAYTNSFT	Consensus_1-127	0.042	31740.5	50	0.052	28331.8	50	0.042	31569.2	50	0.05	29266.5	50	0.015	42280.1	50	0.04	32434.8	50	0.033	35176.6	50	0.0391	0
26	AYTNSFTR	Consensus_1-127	0.04	32259.8	50	0.044	31061	50	0.036	33686.6	50	0.089	19088	32	0.169	8032.38	7	0.041	32259.8	50	0.034	34610.3	50	0.0647	0
27	YTNSFTRG	Consensus_1-127	0.059	26407.7	50	0.127	12653.2	5	0.056	27426.9	50	0.065	24882.1	32	0.035	34423.5	50	0.077	21852.4	32	0.039	32787.6	50	0.0654	0
28	TNSFTRGV	Consensus_1-127	0.082	20701.6	50	0.069	23699.6	32	0.049	29425.3	50	0.057	27131.8	50	0.03	36141.1	50	0.059	26265.2	32	0.059	26407.7	50	0.0579	0
29	NSFTRGVY	Consensus_1-127	0.11	15290.9	32	0.318	1610.82	0.8	0.04	32434.8	50	0.188	6575.26	6	0.023	38984.7	50	0.252	3289.87	2	0.06	25982.6	50	0.1416	2
30	SFTRGVYY	Consensus_1-127	0.053	28026.9	50	0.117	14099.1	6	0.041	31912.6	50	0.125	12930	10	0.132	11986.9	10	0.127	12721.9	7	0.041	31912.6	50	0.0909	0
31	FTRGVYYP	Consensus_1-127	0.079	21269.2	50	0.064	25017	32	0.072	23067.1	32	0.06	25982.6	50	0.036	33869.4	50	0.085	19932.3	15	0.044	30893.4	50	0.0629	0
32	TRGVYYPD	Consensus_1-127	0.051	28795.4	50	0.041	31912.6	50	0.035	34237.8	50	0.033	34986.8	50	0.025	38357.1	50	0.03	36141.1	50	0.026	37739.6	50	0.0344	0
33	RGVYYPDK	Consensus_1-127	0.04	32434.8	50	0.048	29906.7	50	0.032	35559.2	50	0.199	5837.47	6	0.027	37333.4	50	0.032	35367.4	50	0.032	35367.4	50	0.0586	0
34	GVYYPDKV	Consensus_1-127	0.065	24747.8	50	0.062	25426.4	32	0.242	3646.02	9	0.087	19400.4	32	0.028	36732.4	50	0.058	26695	32	0.062	25426.4	50	0.0863	0
35	VYYPDKVF	Consensus_1-127	0.062	25426.4	50	0.05	29266.5	50	0.045	30726.7	50	0.056	27131.8	50	0.428	484.69	1.5	0.043	31569.2	50	0.053	28026.9	50	0.1053	1
36	YYPDKVFR	Consensus_1-127	0.058	26695	50	0.047	30069	50	0.036	33686.6	50	0.059	26265.2	50	0.205	5441.03	6	0.052	28485.5	50	0.028	36732.4	50	0.0693	0
37	YPDKVFRS	Consensus_1-127	0.088	19295.7	32	0.081	20701.6	15	0.053	28026.9	50	0.036	33686.6	50	0.024	38565.1	50	0.043	31569.2	50	0.124	13000.1	15	0.0641	0
38	PDKVFRSS	Consensus_1-127	0.043	31398.9	50	0.041	32259.8	50	0.024	38774.3	50	0.032	35559.2	50	0.009	45115.9	50	0.03	36141.1	50	0.027	37535.9	50	0.0294	0
39	DKVFRSSV	Consensus_1-127	0.149	9919.14	15	0.045	30726.7	50	0.035	34423.5	50	0.037	33504.9	50	0.014	42740	50	0.073	22818.9	32	0.067	24218	32	0.06	0
40	KVFRSSVL	Consensus_1-127	0.183	6866.08	9	0.057	27131.8	50	0.252	3289.87	9	0.211	5099.03	5	0.087	19400.4	32	0.076	21970.9	32	0.287	2240.61	3	0.1647	0
41	VFRSSVLH	Consensus_1-127	0.06	26123.5	50	0.053	28026.9	50	0.036	33869.4	50	0.158	9096.67	7	0.07	23571.7	32	0.051	28795.4	50	0.042	31740.5	50	0.0671	0
42	FRSSVLHS	Consensus_1-127	0.061	25703	50	0.058	26551	50	0.06	26123.5	50	0.041	32259.8	50	0.021	39622.5	50	0.038	32965.5	50	0.034	34610.3	50	0.0447	0
43	RSSVLHST	Consensus_1-127	0.055	27575.7	50	0.073	22573.3	32	0.06	25982.6	50	0.077	21734.5	32	0.041	32259.8	50	0.038	32965.5	50	0.08	21040.3	32	0.0606	0
44	SSVLHSTQ	Consensus_1-127	0.052	28331.8	50	0.059	26407.7	50	0.033	35176.6	50	0.057	26839.8	50	0.019	40708.9	50	0.062	25426.4	32	0.038	33144.3	50	0.0457	0
45	SVLHSTQD	Consensus_1-127	0.041	32259.8	50	0.046	30396.1	50	0.035	34237.8	50	0.057	26839.8	50	0.014	42740	50	0.036	33869.4	50	0.037	33504.9	50	0.038	0
46	VLHSTQDL	Consensus_1-127	0.172	7775.84	10	0.067	24349.4	32	0.292	2122.61	8	0.075	22209.9	32	0.071	23192.3	32	0.048	29745.4	50	0.111	15044.7	15	0.1194	0
47	LHSTQDLF	Consensus_1-127	0.065	24747.8	50	0.087	19505.6	15	0.038	32965.5	50	0.053	28331.8	50	0.122	13356.6	15	0.051	28795.4	50	0.042	31569.2	50	0.0654	0
48	HSTQDLFL	Consensus_1-127	0.063	25289.2	50	0.143	10641.9	4	0.086	19717.8	32	0.072	22942.7	32	0.057	26985.4	32	0.094	18082.8	15	0.062	25426.4	50	0.0824	0
49	STQDLFLP	Consensus_1-127	0.041	32259.8	50	0.095	17888.2	10	0.064	25152.8	50	0.062	25426.4	50	0.046	30232.1	32	0.059	26407.7	32	0.032	35367.4	50	0.057	0
50	TQDLFLPF	Consensus_1-127	0.082	20589.9	50	0.213	4962.95	2	0.147	10136.1	15	0.071	23318.1	32	0.213	4989.87	5	0.081	20926.8	16	0.062	25426.4	50	0.1241	1
51	QDLFLPFF	Consensus_1-127	0.049	29584.9	50	0.06	25982.6	50	0.051	28640	50	0.048	29906.7	50	0.14	10993	10	0.053	28178.9	50	0.036	34053.1	50	0.0624	0
52	DLFLPFFS	Consensus_1-127	0.051	28951.6	50	0.061	25842.4	50	0.189	6504.5	15	0.061	25703	50	0.029	36337.1	50	0.064	25152.8	32	0.031	35752.1	50	0.0694	0
53	LFLPFFSN	Consensus_1-127	0.058	26695	50	0.047	30069	50	0.06	25982.6	50	0.051	28640	50	0.091	18578.7	16	0.029	36534.2	50	0.031	35752.1	50	0.0524	0
54	FLPFFSNV	Consensus_1-127	0.184	6829.04	9	0.102	16673.4	8	0.682	31.21	1.5	0.076	22090.1	32	0.107	15710.1	15	0.119	13872.1	8	0.071	23192.3	32	0.1916	1
55	LPFFSNVT	Consensus_1-127	0.116	14175.5	32	0.049	29584.9	50	0.046	30396.1	50	0.043	31398.9	50	0.013	43439.4	50	0.039	32787.6	50	0.278	2469.77	3	0.0834	0
56	PFFSNVTW	Consensus_1-127	0.044	30893.4	50	0.049	29584.9	50	0.04	32610.7	50	0.041	32259.8	50	0.32	1576.34	3	0.037	33324.1	50	0.029	36534.2	50	0.08	0
57	FFSNVTWF	Consensus_1-127	0.124	13070.7	32	0.106	15795.4	8	0.121	13501.9	32	0.06	25982.6	50	0.489	250.51	0.8	0.158	8998.77	5	0.081	20926.8	32	0.1627	1
58	FSNVTWFH	Consensus_1-127	0.054	27725.3	50	0.272	2621.2	1.5	0.07	23444.6	50	0.159	8950.22	7	0.043	31398.9	50	0.103	16405	15	0.039	32787.6	50	0.1057	1
59	SNVTWFHA	Consensus_1-127	0.088	19295.7	32	0.065	24747.8	32	0.085	19932.3	32	0.055	27426.9	50	0.043	31569.2	50	0.058	26695	32	0.038	32965.5	50	0.0617	0
60	NVTWFHAI	Consensus_1-127	0.192	6296.76	8	0.087	19505.6	15	0.23	4129.12	10	0.061	25703	50	0.13	12249.1	10	0.142	10699.6	6	0.215	4856.71	5	0.151	0
61	VTWFHAIH	Consensus_1-127	0.055	27426.9	50	0.103	16316.5	8	0.061	25703	50	0.247	3435.38	4	0.037	33504.9	50	0.062	25426.4	32	0.044	31061	50	0.087	0
62	TWFHAIHV	Consensus_1-127	0.077	21734.5	50	0.059	26407.7	50	0.158	9047.59	15	0.075	22209.9	32	0.181	7054.34	7	0.052	28640	50	0.05	29108.6	50	0.0931	0
63	WFHAIHVS	Consensus_1-127	0.096	17695.8	32	0.054	27875.7	50	0.054	27725.3	50	0.044	31229.5	50	0.089	19088	16	0.052	28485.5	50	0.04	32259.8	50	0.0613	0
64	FHAIHVSG	Consensus_1-127	0.103	16405	32	0.049	29425.3	50	0.044	31061	50	0.042	31740.5	50	0.033	34986.8	50	0.04	32610.7	50	0.038	33144.3	50	0.0499	0
65	HAIHVSGT	Consensus_1-127	0.062	25426.4	50	0.052	28485.5	50	0.076	21852.4	32	0.057	26985.4	50	0.016	42052	50	0.153	9550.53	5	0.082	20589.9	32	0.0711	0
66	AIHVSGTN	Consensus_1-127	0.042	31740.5	50	0.044	30893.4	50	0.034	34798	50	0.061	25703	50	0.013	43205	50	0.046	30232.1	50	0.038	32965.5	50	0.0397	0
67	IHVSGTNG	Consensus_1-127	0.032	35559.2	50	0.041	32085.8	50	0.031	35752.1	50	0.037	33504.9	50	0.02	40270.8	50	0.033	35176.6	50	0.027	37132	50	0.0316	0
68	HVSGTNGT	Consensus_1-127	0.042	31740.5	50	0.059	26407.7	50	0.059	26265.2	50	0.056	27279	50	0.014	42740	50	0.099	17130.6	15	0.079	21269.2	32	0.0583	0
69	VSGTNGTK	Consensus_1-127	0.037	33504.9	50	0.084	20258.4	15	0.032	35367.4	50	0.305	1834.15	3	0.033	35176.6	50	0.039	32787.6	50	0.033	34986.8	50	0.0804	0
70	SGTNGTKR	Consensus_1-127	0.033	34986.8	50	0.045	30726.7	50	0.023	38984.7	50	0.075	22090.1	32	0.015	42280.1	50	0.036	33686.6	50	0.027	37333.4	50	0.0363	0
71	GTNGTKRF	Consensus_1-127	0.057	26985.4	50	0.083	20258.4	15	0.036	34053.1	50	0.074	22573.3	32	0.069	23828.2	32	0.107	15710.1	10	0.059	26407.7	50	0.0693	0
72	TNGTKRFD	Consensus_1-127	0.043	31229.5	50	0.04	32434.8	50	0.025	38150.1	50	0.037	33504.9	50	0.012	43911.9	50	0.028	36732.4	50	0.023	38984.7	50	0.0297	0
73	NGTKRFDN	Consensus_1-127	0.055	27575.7	50	0.042	31740.5	50	0.026	37535.9	50	0.036	33869.4	50	0.014	43205	50	0.028	36931.7	50	0.025	37944.3	50	0.0323	0
74	GTKRFDNP	Consensus_1-127	0.057	26839.8	50	0.046	30396.1	50	0.027	37333.4	50	0.048	29745.4	50	0.017	41375	50	0.038	33144.3	50	0.027	37333.4	50	0.0371	0
75	TKRFDNPV	Consensus_1-127	0.142	10816	15	0.049	29425.3	50	0.043	31229.5	50	0.043	31398.9	50	0.015	42280.1	50	0.043	31569.2	50	0.103	16405	15	0.0626	0
76	KRFDNPVL	Consensus_1-127	0.089	19088	32	0.053	28026.9	50	0.095	17985.3	32	0.057	26839.8	50	0.046	30232.1	32	0.037	33324.1	50	0.076	21970.9	32	0.0647	0
77	RFDNPVLP	Consensus_1-127	0.035	34423.5	50	0.058	26551	50	0.037	33686.6	50	0.059	26407.7	50	0.088	19191.6	32	0.033	34986.8	50	0.031	35752.1	50	0.0487	0
78	FDNPVLPF	Consensus_1-127	0.09	18882.6	32	0.102	16583.5	8	0.102	16673.4	32	0.056	27279	50	0.151	9812.39	9	0.105	15967.2	10	0.067	24349.4	32	0.0961	0
79	DNPVLPFN	Consensus_1-127	0.031	35752.1	50	0.044	30893.4	50	0.025	37944.3	50	0.031	35752.1	50	0.014	42971.9	50	0.046	30396.1	50	0.022	39408.8	50	0.0304	0
80	NPVLPFND	Consensus_1-127	0.051	28951.6	50	0.043	31229.5	50	0.03	36141.1	50	0.03	35946.1	50	0.012	43911.9	50	0.035	34237.8	50	0.062	25426.4	50	0.0376	0
81	PVLPFNDG	Consensus_1-127	0.034	34423.5	50	0.042	31569.2	50	0.032	35559.2	50	0.035	34053.1	50	0.017	41825.1	50	0.029	36534.2	50	0.024	38357.1	50	0.0304	0
82	VLPFNDGV	Consensus_1-127	0.059	26407.7	50	0.072	23067.1	32	0.376	850.76	6	0.057	27131.8	50	0.059	26407.7	32	0.056	27279	32	0.048	29906.7	50	0.1039	0
83	LPFNDGVY	Consensus_1-127	0.09	18780.8	32	0.09	18780.8	15	0.035	34237.8	50	0.074	22330.4	32	0.014	42971.9	50	0.121	13429	8	0.146	10246.4	8	0.0814	0
84	PFNDGVYF	Consensus_1-127	0.043	31398.9	50	0.062	25564.3	32	0.042	31569.2	50	0.043	31398.9	50	0.243	3587.33	4	0.062	25564.3	32	0.031	35752.1	50	0.0751	0
85	FNDGVYFA	Consensus_1-127	0.067	24349.4	50	0.181	7016.28	3	0.18	7131.08	15	0.049	29584.9	50	0.033	34986.8	50	0.049	29266.5	50	0.037	33686.6	50	0.0851	0
86	NDGVYFAS	Consensus_1-127	0.051	28795.4	50	0.05	29108.6	50	0.042	31912.6	50	0.034	34798	50	0.026	37944.3	50	0.034	34610.3	50	0.029	36337.1	50	0.038	0
87	DGVYFAST	Consensus_1-127	0.061	25842.4	50	0.045	30726.7	50	0.033	34986.8	50	0.034	34798	50	0.014	42971.9	50	0.054	27875.7	50	0.037	33686.6	50	0.0397	0
88	GVYFASTE	Consensus_1-127	0.044	31061	50	0.048	29745.4	50	0.058	26695	50	0.108	15541.1	15	0.018	40929.8	50	0.053	28178.9	50	0.043	31229.5	50	0.0531	0
89	VYFASTEK	Consensus_1-127	0.042	31569.2	50	0.048	29745.4	50	0.044	31061	50	0.348	1158.05	3	0.138	11233.4	10	0.04	32434.8	50	0.041	32085.8	50	0.1001	0
90	YFASTEKS	Consensus_1-127	0.044	31229.5	50	0.059	26265.2	50	0.044	31061	50	0.04	32434.8	50	0.079	21384.6	32	0.039	32787.6	50	0.033	35176.6	50	0.0483	0
91	FASTEKSN	Consensus_1-127	0.047	30069	50	0.046	30232.1	50	0.032	35367.4	50	0.037	33504.9	50	0.011	44150.1	50	0.034	34610.3	50	0.034	34610.3	50	0.0344	0
92	ASTEKSNI	Consensus_1-127	0.103	16405	32	0.067	24218	32	0.054	27875.7	50	0.059	26407.7	50	0.042	31569.2	50	0.052	28640	50	0.062	25564.3	50	0.0627	0
93	STEKSNII	Consensus_1-127	0.109	15373.8	32	0.155	9295.66	4	0.059	26265.2	50	0.056	27279	50	0.067	24349.4	32	0.061	25842.4	32	0.069	23828.2	32	0.0823	0
94	TEKSNIIR	Consensus_1-127	0.056	27426.9	50	0.043	31229.5	50	0.027	37333.4	50	0.052	28485.5	50	0.028	37132	50	0.044	31061	50	0.028	36931.7	50	0.0397	0
95	EKSNIIRG	Consensus_1-127	0.037	33504.9	50	0.04	32259.8	50	0.025	38150.1	50	0.034	34610.3	50	0.011	44630.4	50	0.04	32259.8	50	0.022	39196.1	50	0.0299	0
96	KSNIIRGW	Consensus_1-127	0.043	31398.9	50	0.066	24614.3	32	0.044	30893.4	50	0.083	20478.8	32	0.106	15967.2	15	0.044	31061	50	0.045	30726.7	50	0.0616	0
97	SNIIRGWI	Consensus_1-127	0.192	6262.79	8	0.062	25426.4	32	0.056	27426.9	50	0.051	28640	50	0.096	17791.7	15	0.074	22573.3	32	0.073	22695.8	32	0.0863	0
98	NIIRGWIF	Consensus_1-127	0.174	7568.32	9	0.083	20478.8	15	0.1	17038.2	32	0.06	26123.5	50	0.265	2842.78	4	0.291	2134.13	1.5	0.068	24087.4	32	0.1487	1
99	IIRGWIFG	Consensus_1-127	0.059	26407.7	50	0.049	29425.3	50	0.069	23699.6	50	0.093	18279.6	16	0.028	36931.7	50	0.049	29266.5	50	0.041	32085.8	50	0.0554	0
100	IRGWIFGT	Consensus_1-127	0.049	29584.9	50	0.049	29584.9	50	0.084	20149.1	32	0.041	32085.8	50	0.035	34237.8	50	0.034	34423.5	50	0.039	32787.6	50	0.0473	0
101	RGWIFGTT	Consensus_1-127	0.057	26839.8	50	0.046	30232.1	50	0.076	21970.9	32	0.065	24882.1	32	0.038	32965.5	50	0.031	35752.1	50	0.059	26407.7	50	0.0531	0
102	GWIFGTTL	Consensus_1-127	0.07	23571.7	50	0.053	28178.9	50	0.099	17223.5	32	0.053	28331.8	50	0.224	4454	5	0.053	28026.9	50	0.068	24087.4	32	0.0886	0
103	WIFGTTLD	Consensus_1-127	0.045	30561	50	0.056	27426.9	50	0.073	22695.8	32	0.059	26407.7	50	0.022	39408.8	50	0.062	25564.3	32	0.038	33144.3	50	0.0507	0
104	IFGTTLDS	Consensus_1-127	0.037	33324.1	50	0.05	28951.6	50	0.072	23067.1	32	0.044	31061	50	0.082	20589.9	32	0.031	35752.1	50	0.027	37535.9	50	0.049	0
105	FGTTLDSK	Consensus_1-127	0.042	31740.5	50	0.061	25703	50	0.031	35752.1	50	0.091	18679.4	32	0.017	41599.4	50	0.039	32787.6	50	0.032	35559.2	50	0.0447	0
106	GTTLDSKT	Consensus_1-127	0.03	36141.1	50	0.057	26985.4	50	0.034	34610.3	50	0.043	31229.5	50	0.011	44389.6	50	0.04	32610.7	50	0.032	35367.4	50	0.0353	0
107	TTLDSKTQ	Consensus_1-127	0.035	34053.1	50	0.05	29266.5	50	0.03	35946.1	50	0.048	29906.7	50	0.015	42509.4	50	0.046	30396.1	50	0.031	35752.1	50	0.0364	0
108	TLDSKTQS	Consensus_1-127	0.06	25982.6	50	0.086	19717.8	15	0.103	16494	32	0.059	26407.7	50	0.015	42280.1	50	0.036	33869.4	50	0.038	33144.3	50	0.0567	0
109	LDSKTQSL	Consensus_1-127	0.133	11857.9	15	0.058	26695	50	0.044	30893.4	50	0.046	30232.1	50	0.038	32965.5	50	0.045	30561	50	0.079	21384.6	32	0.0633	0
110	DSKTQSLL	Consensus_1-127	0.183	6866.08	9	0.075	22209.9	32	0.031	35752.1	50	0.052	28485.5	50	0.034	34610.3	50	0.137	11355.6	7	0.058	26695	50	0.0814	0
111	SKTQSLLI	Consensus_1-127	0.068	23957.4	50	0.054	27875.7	50	0.052	28640	50	0.053	28331.8	50	0.067	24218	32	0.044	31061	50	0.059	26551	50	0.0567	0
112	KTQSLLIV	Consensus_1-127	0.064	25017	50	0.143	10641.9	4	0.302	1904.94	7	0.121	13501.9	15	0.118	13872.1	15	0.06	26265.2	32	0.072	23067.1	32	0.1257	0
113	TQSLLIVN	Consensus_1-127	0.037	33504.9	50	0.048	29745.4	50	0.045	30561	50	0.052	28640	50	0.021	40053.6	50	0.037	33324.1	50	0.028	36931.7	50	0.0383	0
114	QSLLIVNN	Consensus_1-127	0.033	35176.6	50	0.048	29745.4	50	0.038	32965.5	50	0.045	30726.7	50	0.018	40929.8	50	0.036	33686.6	50	0.024	38565.1	50	0.0346	0
115	SLLIVNNA	Consensus_1-127	0.119	13797.2	32	0.061	25842.4	50	0.384	784.45	5	0.089	18985.1	32	0.03	36141.1	50	0.043	31569.2	50	0.042	31569.2	50	0.1097	0
116	LLIVNNAT	Consensus_1-127	0.101	16763.9	32	0.055	27575.7	50	0.23	4174.04	10	0.052	28485.5	50	0.019	40489.3	50	0.053	28026.9	50	0.064	25152.8	50	0.082	0
117	LIVNNATN	Consensus_1-127	0.042	31740.5	50	0.047	30069	50	0.053	28331.8	50	0.049	29425.3	50	0.016	42052	50	0.049	29425.3	50	0.034	34610.3	50	0.0414	0
118	IVNNATNV	Consensus_1-127	0.069	23699.6	50	0.084	20149.1	15	0.297	1999.98	7	0.106	15881	15	0.052	28640	32	0.094	18082.8	15	0.12	13722.8	15	0.1174	0
119	VNNATNVV	Consensus_1-127	0.082	20478.8	50	0.08	21154.5	15	0.062	25564.3	50	0.058	26695	50	0.038	33144.3	50	0.044	30893.4	50	0.074	22451.5	32	0.0626	0
120	NNATNVVI	Consensus_1-127	0.114	14564.2	32	0.066	24614.3	32	0.051	28951.6	50	0.045	30726.7	50	0.071	23192.3	32	0.057	26839.8	32	0.064	25017	50	0.0669	0
121	NATNVVIK	Consensus_1-127	0.048	29906.7	50	0.066	24614.3	32	0.034	34610.3	50	0.175	7527.49	7	0.021	39622.5	50	0.058	26695	32	0.033	34986.8	50	0.0621	0
122	ATNVVIKV	Consensus_1-127	0.054	27875.7	50	0.114	14485.6	7	0.204	5530.06	15	0.114	14485.6	15	0.045	30726.7	32	0.087	19400.4	15	0.051	28795.4	50	0.0956	0
123	TNVVIKVC	Consensus_1-127	0.048	29745.4	50	0.041	31912.6	50	0.033	34986.8	50	0.04	32610.7	50	0.015	42740	50	0.037	33504.9	50	0.028	37132	50	0.0346	0
124	NVVIKVCE	Consensus_1-127	0.062	25564.3	50	0.046	30232.1	50	0.034	34798	50	0.037	33686.6	50	0.012	43675	50	0.056	27131.8	32	0.03	36141.1	50	0.0396	0
125	VVIKVCEF	Consensus_1-127	0.101	16763.9	32	0.072	23067.1	32	0.104	16316.5	32	0.068	23957.4	32	0.235	3932.89	4	0.215	4883.05	3	0.086	19824.8	32	0.1259	0
126	VIKVCEFQ	Consensus_1-127	0.052	28640	50	0.049	29584.9	50	0.047	30069	50	0.06	25982.6	50	0.021	40053.6	50	0.043	31398.9	50	0.03	35946.1	50	0.0431	0
127	IKVCEFQF	Consensus_1-127	0.057	26839.8	50	0.047	30069	50	0.051	28795.4	50	0.042	31740.5	50	0.11	15290.9	15	0.045	30561	50	0.046	30232.1	50	0.0569	0
128	KVCEFQFC	Consensus_1-127	0.04	32610.7	50	0.056	27279	50	0.157	9146.01	15	0.08	21154.5	32	0.034	34610.3	50	0.038	33324.1	50	0.033	35176.6	50	0.0626	0
129	VCEFQFCN	Consensus_1-127	0.032	35559.2	50	0.053	28178.9	50	0.029	36534.2	50	0.035	34237.8	50	0.018	41151.8	50	0.027	37535.9	50	0.025	38150.1	50	0.0313	0
130	CEFQFCND	Consensus_1-127	0.037	33504.9	50	0.042	31740.5	50	0.034	34798	50	0.036	34053.1	50	0.018	41151.8	50	0.03	36141.1	50	0.025	38150.1	50	0.0317	0
131	EFQFCNDP	Consensus_1-127	0.042	31740.5	50	0.046	30232.1	50	0.026	37739.6	50	0.032	35559.2	50	0.036	34053.1	50	0.034	34610.3	50	0.026	37739.6	50	0.0346	0
132	FQFCNDPF	Consensus_1-127	0.13	12249.1	16	0.075	22209.9	32	0.316	1646.06	7	0.067	24218	32	0.196	5997.52	6	0.132	11986.9	7	0.09	18882.6	32	0.1437	0
133	QFCNDPFL	Consensus_1-127	0.056	27279	50	0.059	26407.7	50	0.079	21384.6	32	0.052	28485.5	50	0.16	8901.93	8	0.046	30396.1	50	0.035	34423.5	50	0.0696	0
134	FCNDPFLG	Consensus_1-127	0.047	30069	50	0.064	25017	32	0.057	26985.4	50	0.042	31740.5	50	0.027	37333.4	50	0.034	34798	50	0.028	36931.7	50	0.0427	0
135	CNDPFLGV	Consensus_1-127	0.065	24882.1	50	0.192	6296.76	3	0.121	13501.9	32	0.061	25703	50	0.05	29266.5	32	0.055	27426.9	50	0.044	31061	50	0.084	0
136	NDPFLGVY	Consensus_1-127	0.045	30561	50	0.084	20040.4	15	0.029	36534.2	50	0.045	30726.7	50	0.03	35946.1	50	0.112	14882.8	9	0.035	34423.5	50	0.0543	0
137	DPFLGVYY	Consensus_1-127	0.066	24481.5	50	0.076	21970.9	32	0.036	33869.4	50	0.048	29745.4	50	0.019	40708.9	50	0.187	6610.93	4	0.076	22090.1	32	0.0726	0
138	PFLGVYYH	Consensus_1-127	0.037	33504.9	50	0.047	30069	50	0.041	32085.8	50	0.054	28026.9	50	0.07	23444.6	32	0.042	31740.5	50	0.024	38774.3	50	0.045	0
139	FLGVYYHK	Consensus_1-127	0.1	17038.2	32	0.071	23067.1	32	0.23	4129.12	10	0.394	704.01	2	0.072	22942.7	32	0.048	29745.4	50	0.03	36141.1	50	0.135	1
140	LGVYYHKN	Consensus_1-127	0.04	32259.8	50	0.041	32085.8	50	0.03	36141.1	50	0.038	33144.3	50	0.015	42280.1	50	0.028	36732.4	50	0.028	36931.7	50	0.0314	0
141	GVYYHKNN	Consensus_1-127	0.052	28640	50	0.043	31229.5	50	0.038	32965.5	50	0.083	20478.8	32	0.016	42052	50	0.035	34237.8	50	0.033	35176.6	50	0.0429	0
142	VYYHKNNK	Consensus_1-127	0.061	25842.4	50	0.045	30726.7	50	0.034	34610.3	50	0.344	1209.27	3	0.112	14882.8	15	0.032	35367.4	50	0.037	33324.1	50	0.095	0
143	YYHKNNKS	Consensus_1-127	0.062	25426.4	50	0.046	30232.1	50	0.033	34986.8	50	0.036	33686.6	50	0.135	11667	10	0.035	34237.8	50	0.034	34610.3	50	0.0544	0
144	YHKNNKSW	Consensus_1-127	0.1	17038.2	32	0.048	29745.4	50	0.03	36141.1	50	0.042	31912.6	50	0.131	12183	10	0.045	30726.7	50	0.056	27426.9	50	0.0646	0
145	HKNNKSWM	Consensus_1-127	0.135	11604	15	0.049	29425.3	50	0.036	33686.6	50	0.05	29266.5	50	0.021	40053.6	50	0.068	24087.4	32	0.09	18780.8	32	0.0641	0
146	KNNKSWME	Consensus_1-127	0.05	29266.5	50	0.045	30726.7	50	0.033	34986.8	50	0.054	27875.7	50	0.023	38984.7	50	0.032	35367.4	50	0.028	36931.7	50	0.0379	0
147	NNKSWMES	Consensus_1-127	0.073	22695.8	50	0.047	30069	50	0.034	34610.3	50	0.038	33144.3	50	0.017	41825.1	50	0.042	31740.5	50	0.03	36141.1	50	0.0401	0
148	NKSWMESE	Consensus_1-127	0.037	33504.9	50	0.042	31569.2	50	0.026	37535.9	50	0.034	34610.3	50	0.01	44630.4	50	0.033	34986.8	50	0.029	36337.1	50	0.0301	0
149	KSWMESEF	Consensus_1-127	0.053	28026.9	50	0.09	18882.6	15	0.083	20258.4	32	0.084	20149.1	32	0.171	7818.02	7	0.049	29584.9	50	0.08	21040.3	32	0.0871	0
150	SWMESEFR	Consensus_1-127	0.052	28485.5	50	0.048	29906.7	50	0.043	31229.5	50	0.083	20258.4	32	0.114	14643.2	15	0.043	31398.9	50	0.028	36931.7	50	0.0587	0
151	WMESEFRV	Consensus_1-127	0.144	10527.3	15	0.168	8119.76	3	0.419	537.16	5	0.057	26839.8	50	0.082	20701.6	32	0.052	28640	50	0.062	25426.4	50	0.1406	0
152	MESEFRVY	Consensus_1-127	0.068	23957.4	50	0.106	15967.2	8	0.04	32434.8	50	0.084	20149.1	32	0.031	35752.1	50	0.116	14252.5	9	0.05	29266.5	50	0.0707	0
153	ESEFRVYS	Consensus_1-127	0.054	27725.3	50	0.095	17985.3	10	0.033	35176.6	50	0.041	31912.6	50	0.014	42740	50	0.057	26985.4	32	0.031	35752.1	50	0.0464	0
154	SEFRVYSS	Consensus_1-127	0.075	22209.9	50	0.044	30893.4	50	0.051	28795.4	50	0.044	31061	50	0.039	32787.6	50	0.042	31912.6	50	0.029	36337.1	50	0.0463	0
155	EFRVYSSA	Consensus_1-127	0.314	1672.99	3	0.053	28178.9	50	0.033	34986.8	50	0.043	31398.9	50	0.038	33324.1	50	0.072	22942.7	32	0.066	24481.5	32	0.0884	0
156	FRVYSSAN	Consensus_1-127	0.06	26123.5	50	0.045	30726.7	50	0.036	34053.1	50	0.035	34237.8	50	0.012	43675	50	0.037	33504.9	50	0.043	31229.5	50	0.0383	0
157	RVYSSANN	Consensus_1-127	0.04	32434.8	50	0.047	30069	50	0.054	27875.7	50	0.229	4219.45	5	0.03	35946.1	50	0.042	31569.2	50	0.056	27279	50	0.0711	0
158	VYSSANNC	Consensus_1-127	0.036	33869.4	50	0.045	30561	50	0.034	34610.3	50	0.041	32259.8	50	0.15	9812.39	9	0.028	36931.7	50	0.033	34986.8	50	0.0524	0
159	YSSANNCT	Consensus_1-127	0.053	28026.9	50	0.13	12249.1	5	0.068	24087.4	50	0.047	30069	50	0.025	38150.1	50	0.053	28331.8	50	0.051	28795.4	50	0.061	0
160	SSANNCTF	Consensus_1-127	0.089	19088	32	0.162	8664.37	3	0.056	27131.8	50	0.074	22451.5	32	0.235	3911.67	4	0.17	7945.94	5	0.089	18985.1	32	0.125	0
161	SANNCTFE	Consensus_1-127	0.049	29584.9	50	0.062	25426.4	32	0.036	33869.4	50	0.068	24087.4	32	0.019	40489.3	50	0.05	29108.6	50	0.037	33504.9	50	0.0459	0
162	ANNCTFEY	Consensus_1-127	0.049	29584.9	50	0.17	7989.04	3	0.045	30561	50	0.115	14407.5	15	0.041	32085.8	50	0.083	20478.8	16	0.044	30893.4	50	0.0781	0
163	NNCTFEYV	Consensus_1-127	0.071	23192.3	50	0.079	21384.6	16	0.073	22695.8	32	0.045	30893.4	50	0.035	34237.8	50	0.048	29906.7	50	0.033	34986.8	50	0.0549	0
164	NCTFEYVS	Consensus_1-127	0.034	34610.3	50	0.046	30232.1	50	0.032	35367.4	50	0.032	35367.4	50	0.015	42280.1	50	0.028	37132	50	0.025	37944.3	50	0.0303	0
165	CTFEYVSQ	Consensus_1-127	0.054	27725.3	50	0.071	23192.3	32	0.064	25152.8	50	0.085	19932.3	32	0.028	36931.7	50	0.106	15967.2	10	0.03	36141.1	50	0.0626	0
166	TFEYVSQP	Consensus_1-127	0.04	32434.8	50	0.048	29745.4	50	0.029	36337.1	50	0.039	32787.6	50	0.042	31569.2	50	0.032	35367.4	50	0.029	36337.1	50	0.037	0
167	FEYVSQPF	Consensus_1-127	0.127	12721.9	32	0.068	23957.4	32	0.104	16316.5	32	0.056	27426.9	50	0.114	14564.2	15	0.101	16763.9	15	0.079	21269.2	32	0.0927	0
168	EYVSQPFL	Consensus_1-127	0.073	22573.3	50	0.054	27875.7	50	0.053	28178.9	50	0.043	31569.2	50	0.285	2289.62	3	0.092	18378.7	15	0.046	30396.1	50	0.0923	0
169	YVSQPFLM	Consensus_1-127	0.121	13429	32	0.185	6755.55	3	0.29	2157.34	8	0.108	15625.4	15	0.162	8711.37	8	0.333	1362.11	1.5	0.198	5900.97	5	0.1996	1
170	VSQPFLMD	Consensus_1-127	0.034	34610.3	50	0.074	22451.5	32	0.038	32965.5	50	0.057	26985.4	50	0.034	34798	50	0.032	35367.4	50	0.029	36534.2	50	0.0426	0
171	SQPFLMDL	Consensus_1-127	0.071	23318.1	50	0.062	25564.3	32	0.168	8119.76	15	0.055	27575.7	50	0.134	11730.3	10	0.068	23957.4	32	0.053	28331.8	50	0.0873	0
172	QPFLMDLE	Consensus_1-127	0.056	27279	50	0.047	30069	50	0.029	36534.2	50	0.036	33869.4	50	0.012	43675	50	0.044	31229.5	50	0.067	24218	32	0.0416	0
173	PFLMDLEG	Consensus_1-127	0.034	34610.3	50	0.041	32085.8	50	0.03	36141.1	50	0.033	35176.6	50	0.045	30726.7	32	0.029	36534.2	50	0.022	39408.8	50	0.0334	0
174	FLMDLEGK	Consensus_1-127	0.075	22330.4	50	0.082	20589.9	15	0.319	1584.89	7	0.37	907.82	3	0.037	33686.6	50	0.08	21040.3	32	0.041	32259.8	50	0.1434	0
175	LMDLEGKQ	Consensus_1-127	0.04	32610.7	50	0.085	19824.8	15	0.053	28026.9	50	0.054	27875.7	50	0.015	42509.4	50	0.038	32965.5	50	0.03	35946.1	50	0.045	0
176	MDLEGKQG	Consensus_1-127	0.041	32259.8	50	0.04	32434.8	50	0.029	36534.2	50	0.033	34986.8	50	0.013	43439.4	50	0.028	36732.4	50	0.026	37739.6	50	0.03	0
177	DLEGKQGN	Consensus_1-127	0.045	30726.7	50	0.045	30726.7	50	0.032	35559.2	50	0.032	35367.4	50	0.009	45606.7	50	0.037	33504.9	50	0.025	38150.1	50	0.0321	0
178	LEGKQGNF	Consensus_1-127	0.074	22330.4	50	0.052	28640	50	0.035	34237.8	50	0.041	32085.8	50	0.058	26839.8	32	0.043	31229.5	50	0.036	33869.4	50	0.0484	0
179	EGKQGNFK	Consensus_1-127	0.06	25982.6	50	0.051	28951.6	50	0.022	39196.1	50	0.088	19295.7	32	0.014	43205	50	0.052	28640	50	0.028	37132	50	0.045	0
180	GKQGNFKN	Consensus_1-127	0.029	36337.1	50	0.041	32259.8	50	0.026	37739.6	50	0.034	34610.3	50	0.012	43911.9	50	0.028	36931.7	50	0.024	38565.1	50	0.0277	0
181	KQGNFKNL	Consensus_1-127	0.077	21617.2	50	0.048	29745.4	50	0.128	12585	32	0.066	24614.3	32	0.101	16854.8	15	0.035	34237.8	50	0.068	23957.4	32	0.0747	0
182	QGNFKNLR	Consensus_1-127	0.045	30726.7	50	0.051	28640	50	0.029	36337.1	50	0.104	16140.9	15	0.02	40270.8	50	0.037	33324.1	50	0.026	37739.6	50	0.0446	0
183	GNFKNLRE	Consensus_1-127	0.054	27875.7	50	0.044	30893.4	50	0.034	34798	50	0.048	29906.7	50	0.018	41375	50	0.036	33869.4	50	0.026	37944.3	50	0.0371	0
184	NFKNLREF	Consensus_1-127	0.153	9550.53	15	0.052	28331.8	50	0.037	33686.6	50	0.04	32434.8	50	0.25	3343.7	4	0.08	21154.5	32	0.054	27875.7	50	0.0951	0
185	FKNLREFV	Consensus_1-127	0.136	11541.4	15	0.067	24218	32	0.096	17791.7	32	0.044	30893.4	50	0.026	37535.9	50	0.043	31229.5	50	0.065	24747.8	32	0.0681	0
186	KNLREFVF	Consensus_1-127	0.092	18478.4	32	0.055	27575.7	50	0.053	28178.9	50	0.069	23699.6	32	0.272	2621.2	3	0.04	32610.7	50	0.045	30561	50	0.0894	0
187	NLREFVFK	Consensus_1-127	0.113	14722.7	32	0.066	24614.3	32	0.081	20813.9	32	0.559	117.46	0.8	0.035	34237.8	50	0.07	23571.7	32	0.04	32434.8	50	0.1377	1
188	LREFVFKN	Consensus_1-127	0.038	32965.5	50	0.047	30069	50	0.034	34610.3	50	0.035	34237.8	50	0.019	40708.9	50	0.03	35946.1	50	0.026	37944.3	50	0.0327	0
189	REFVFKNI	Consensus_1-127	0.072	22942.7	50	0.047	30069	50	0.07	23571.7	50	0.058	26551	50	0.117	14023	15	0.034	34423.5	50	0.07	23571.7	32	0.0669	0
190	EFVFKNID	Consensus_1-127	0.053	28331.8	50	0.042	31740.5	50	0.025	38357.1	50	0.032	35367.4	50	0.021	39622.5	50	0.038	33324.1	50	0.024	38774.3	50	0.0336	0
191	FVFKNIDG	Consensus_1-127	0.069	23828.2	50	0.053	28178.9	50	0.103	16405	32	0.052	28485.5	50	0.025	38357.1	50	0.066	24481.5	32	0.04	32434.8	50	0.0583	0
192	VFKNIDGY	Consensus_1-127	0.067	24218	50	0.078	21500.6	32	0.039	32787.6	50	0.073	22818.9	32	0.081	20813.9	32	0.104	16316.5	10	0.034	34610.3	50	0.068	0
193	FKNIDGYF	Consensus_1-127	0.074	22451.5	50	0.067	24218	32	0.047	30069	50	0.042	31740.5	50	0.052	28640	32	0.074	22451.5	32	0.059	26407.7	50	0.0593	0
194	KNIDGYFK	Consensus_1-127	0.036	33686.6	50	0.057	26839.8	50	0.048	29906.7	50	0.26	3000.81	4	0.044	30893.4	32	0.046	30396.1	50	0.03	36141.1	50	0.0744	0
195	NIDGYFKI	Consensus_1-127	0.094	18082.8	32	0.145	10470.5	4	0.275	2551.25	8	0.058	26695	50	0.092	18478.4	16	0.069	23828.2	32	0.065	24882.1	32	0.114	0
196	IDGYFKIY	Consensus_1-127	0.048	29745.4	50	0.072	22942.7	32	0.044	31061	50	0.061	25703	50	0.045	30561	32	0.044	31061	50	0.034	34798	50	0.0497	0
197	DGYFKIYS	Consensus_1-127	0.053	28026.9	50	0.047	30069	50	0.035	34423.5	50	0.046	30396.1	50	0.013	43675	50	0.041	32259.8	50	0.026	37739.6	50	0.0373	0
198	GYFKIYSK	Consensus_1-127	0.059	26407.7	50	0.045	30726.7	50	0.049	29425.3	50	0.315	1654.99	3	0.175	7527.49	7	0.041	31912.6	50	0.03	35946.1	50	0.102	0
199	YFKIYSKH	Consensus_1-127	0.105	16053.8	32	0.052	28485.5	50	0.034	34610.3	50	0.067	24218	32	0.08	21040.3	32	0.071	23192.3	32	0.035	34423.5	50	0.0634	0
200	FKIYSKHT	Consensus_1-127	0.062	25564.3	50	0.041	31912.6	50	0.044	30893.4	50	0.033	34986.8	50	0.011	44389.6	50	0.034	34798	50	0.035	34237.8	50	0.0371	0
201	KIYSKHTP	Consensus_1-127	0.086	19717.8	32	0.044	31061	50	0.068	23957.4	50	0.138	11294.4	9	0.027	37535.9	50	0.032	35367.4	50	0.048	29745.4	50	0.0633	0
202	IYSKHTPI	Consensus_1-127	0.147	10136.1	15	0.054	27725.3	50	0.087	19505.6	32	0.059	26265.2	50	0.498	227.27	0.8	0.047	30069	50	0.1	17038.2	15	0.1417	1
203	YSKHTPIN	Consensus_1-127	0.074	22573.3	50	0.06	26123.5	50	0.033	34986.8	50	0.052	28485.5	50	0.024	38774.3	50	0.043	31229.5	50	0.034	34798	50	0.0457	0
204	SKHTPINL	Consensus_1-127	0.09	18882.6	32	0.046	30232.1	50	0.042	31912.6	50	0.048	29906.7	50	0.028	37132	50	0.045	30726.7	50	0.076	21970.9	32	0.0536	0
205	KHTPINLV	Consensus_1-127	0.053	28178.9	50	0.068	23957.4	32	0.089	19088	32	0.062	25564.3	50	0.111	14963.6	15	0.039	32787.6	50	0.061	25842.4	50	0.069	0
206	HTPINLVR	Consensus_1-127	0.046	30396.1	50	0.075	22209.9	32	0.041	32259.8	50	0.143	10641.9	8	0.063	25289.2	32	0.116	14329.8	9	0.036	34053.1	50	0.0743	0
207	TPINLVRD	Consensus_1-127	0.051	28951.6	50	0.043	31398.9	50	0.028	36931.7	50	0.034	34798	50	0.011	44150.1	50	0.043	31398.9	50	0.072	22818.9	32	0.0403	0
208	PINLVRDL	Consensus_1-127	0.064	25152.8	50	0.053	28026.9	50	0.053	28331.8	50	0.045	30893.4	50	0.032	35367.4	50	0.045	30561	50	0.046	30396.1	50	0.0483	0
209	INLVRDLP	Consensus_1-127	0.056	27426.9	50	0.043	31229.5	50	0.033	35176.6	50	0.044	31061	50	0.021	40053.6	50	0.029	36534.2	50	0.028	36931.7	50	0.0363	0
210	NLVRDLPQ	Consensus_1-127	0.071	23318.1	50	0.052	28485.5	50	0.099	17130.6	32	0.048	29906.7	50	0.017	41825.1	50	0.067	24349.4	32	0.034	34610.3	50	0.0554	0
211	LVRDLPQG	Consensus_1-127	0.068	24087.4	50	0.045	30561	50	0.043	31398.9	50	0.05	29266.5	50	0.013	43675	50	0.045	30726.7	50	0.051	28640	50	0.045	0
212	VRDLPQGF	Consensus_1-127	0.051	28951.6	50	0.087	19400.4	15	0.037	33504.9	50	0.045	30726.7	50	0.052	28331.8	32	0.044	31061	50	0.053	28026.9	50	0.0527	0
213	RDLPQGFS	Consensus_1-127	0.035	34423.5	50	0.045	30561	50	0.033	35176.6	50	0.048	29745.4	50	0.025	38150.1	50	0.032	35559.2	50	0.034	34610.3	50	0.036	0
214	DLPQGFSA	Consensus_1-127	0.089	18985.1	32	0.06	26123.5	50	0.115	14329.8	32	0.041	32259.8	50	0.036	33869.4	50	0.089	19088	15	0.044	31061	50	0.0677	0
215	LPQGFSAL	Consensus_1-127	0.354	1091.15	2	0.059	26407.7	50	0.065	24882.1	50	0.048	29906.7	50	0.04	32610.7	50	0.069	23828.2	32	0.714	22.08	0.25	0.1927	2
216	PQGFSALE	Consensus_1-127	0.03	35946.1	50	0.044	31061	50	0.031	35752.1	50	0.04	32610.7	50	0.023	38984.7	50	0.031	35752.1	50	0.024	38565.1	50	0.0319	0
217	QGFSALEP	Consensus_1-127	0.032	35367.4	50	0.042	31569.2	50	0.04	32434.8	50	0.045	30561	50	0.016	42052	50	0.034	34610.3	50	0.026	37739.6	50	0.0336	0
218	GFSALEPL	Consensus_1-127	0.076	21970.9	50	0.057	26985.4	50	0.117	14099.1	32	0.055	27575.7	50	0.141	10933.6	9	0.048	29745.4	50	0.06	25982.6	50	0.0791	0
219	FSALEPLV	Consensus_1-127	0.079	21384.6	50	0.269	2722.37	1.5	0.312	1709.59	7	0.067	24349.4	32	0.061	25703	32	0.095	17888.2	15	0.06	25982.6	50	0.1347	1
220	SALEPLVD	Consensus_1-127	0.041	32259.8	50	0.046	30396.1	50	0.035	34423.5	50	0.044	31061	50	0.014	42971.9	50	0.033	34986.8	50	0.029	36534.2	50	0.0346	0
221	ALEPLVDL	Consensus_1-127	0.079	21269.2	50	0.078	21500.6	32	0.305	1844.1	7	0.061	25842.4	50	0.052	28640	32	0.047	30069	50	0.066	24481.5	32	0.0983	0
222	LEPLVDLP	Consensus_1-127	0.03	36141.1	50	0.041	31912.6	50	0.032	35559.2	50	0.035	34423.5	50	0.021	39837.5	50	0.035	34423.5	50	0.024	38565.1	50	0.0311	0
223	EPLVDLPI	Consensus_1-127	0.185	6719.1	8	0.051	28951.6	50	0.051	28795.4	50	0.037	33504.9	50	0.036	34053.1	50	0.077	21617.2	32	0.258	3066.45	4	0.0993	0
224	PLVDLPIG	Consensus_1-127	0.035	34237.8	50	0.044	30893.4	50	0.065	24882.1	50	0.037	33324.1	50	0.014	42740	50	0.037	33504.9	50	0.024	38774.3	50	0.0366	0
225	LVDLPIGI	Consensus_1-127	0.059	26551	50	0.151	9759.45	4	0.228	4219.45	10	0.061	25842.4	50	0.043	31398.9	50	0.063	25289.2	32	0.065	24747.8	32	0.0957	0
226	VDLPIGIN	Consensus_1-127	0.037	33686.6	50	0.043	31569.2	50	0.03	35946.1	50	0.037	33504.9	50	0.017	41825.1	50	0.029	36337.1	50	0.025	38150.1	50	0.0311	0
227	DLPIGINI	Consensus_1-127	0.059	26407.7	50	0.058	26695	50	0.12	13648.8	32	0.04	32434.8	50	0.074	22330.4	32	0.09	18780.8	15	0.037	33324.1	50	0.0683	0
228	LPIGINIT	Consensus_1-127	0.094	18082.8	32	0.048	29906.7	50	0.051	28795.4	50	0.037	33504.9	50	0.014	42971.9	50	0.05	28951.6	50	0.214	4909.54	5	0.0726	0
229	PIGINITR	Consensus_1-127	0.035	34423.5	50	0.046	30396.1	50	0.037	33686.6	50	0.085	19932.3	32	0.028	36732.4	50	0.039	32787.6	50	0.025	38150.1	50	0.0421	0
230	IGINITRF	Consensus_1-127	0.071	23318.1	50	0.058	26695	50	0.056	27279	50	0.062	25564.3	50	0.201	5651.03	6	0.084	20149.1	15	0.055	27575.7	50	0.0839	0
231	GINITRFQ	Consensus_1-127	0.038	33144.3	50	0.052	28640	50	0.04	32610.7	50	0.087	19505.6	32	0.016	42052	50	0.051	28795.4	50	0.032	35559.2	50	0.0451	0
232	INITRFQT	Consensus_1-127	0.107	15710.1	32	0.049	29425.3	50	0.054	28026.9	50	0.049	29584.9	50	0.029	36534.2	50	0.043	31398.9	50	0.044	30893.4	50	0.0536	0
233	NITRFQTL	Consensus_1-127	0.321	1559.37	3	0.075	22330.4	32	0.14	10933.6	16	0.059	26407.7	50	0.085	19824.8	32	0.098	17410.9	15	0.106	15967.2	15	0.1263	0
234	ITRFQTLL	Consensus_1-127	0.174	7568.32	9	0.101	16763.9	9	0.092	18378.7	32	0.116	14175.5	15	0.093	18279.6	16	0.117	14175.5	9	0.24	3725.78	4	0.1333	0
235	TRFQTLLA	Consensus_1-127	0.087	19505.6	32	0.066	24614.3	32	0.059	26407.7	50	0.056	27131.8	50	0.037	33504.9	50	0.044	31061	50	0.042	31740.5	50	0.0559	0
236	RFQTLLAL	Consensus_1-127	0.162	8664.37	15	0.069	23828.2	32	0.132	12051.9	32	0.078	21500.6	32	0.383	797.29	1.5	0.052	28485.5	50	0.163	8571.13	7	0.1484	1
237	FQTLLALH	Consensus_1-127	0.055	27575.7	50	0.077	21617.2	32	0.074	22451.5	32	0.088	19295.7	32	0.029	36732.4	50	0.073	22695.8	32	0.037	33504.9	50	0.0619	0
238	QTLLALHR	Consensus_1-127	0.045	30726.7	50	0.064	25152.8	32	0.048	29745.4	50	0.201	5712.5	6	0.036	33869.4	50	0.059	26265.2	32	0.028	36931.7	50	0.0687	0
239	TLLALHRS	Consensus_1-127	0.077	21852.4	50	0.054	27875.7	50	0.192	6296.76	15	0.081	20813.9	32	0.032	35559.2	50	0.042	31740.5	50	0.041	31912.6	50	0.0741	0
240	LLALHRSY	Consensus_1-127	0.168	8119.76	10	0.21	5182.46	2	0.097	17505.3	32	0.321	1550.96	3	0.046	30396.1	32	0.193	6229	4	0.109	15373.8	15	0.1634	1
241	LALHRSYL	Consensus_1-127	0.453	371.82	1	0.071	23192.3	32	0.17	7989.04	15	0.082	20589.9	32	0.072	22942.7	32	0.061	25703	32	0.268	2751.98	4	0.1681	1
242	ALHRSYLT	Consensus_1-127	0.108	15457.2	32	0.06	25982.6	50	0.232	4084.68	10	0.108	15457.2	15	0.04	32434.8	50	0.05	29266.5	50	0.048	29745.4	50	0.0923	0
243	LHRSYLTP	Consensus_1-127	0.089	19088	32	0.043	31398.9	50	0.032	35559.2	50	0.044	31061	50	0.027	37333.4	50	0.033	34986.8	50	0.039	32787.6	50	0.0439	0
244	HRSYLTPG	Consensus_1-127	0.071	23318.1	50	0.048	29906.7	50	0.037	33504.9	50	0.04	32434.8	50	0.016	42052	50	0.04	32610.7	50	0.04	32259.8	50	0.0417	0
245	RSYLTPGD	Consensus_1-127	0.035	34423.5	50	0.051	28951.6	50	0.037	33686.6	50	0.097	17600.3	15	0.029	36534.2	50	0.034	34610.3	50	0.037	33686.6	50	0.0457	0
246	SYLTPGDS	Consensus_1-127	0.038	33324.1	50	0.042	31740.5	50	0.031	35752.1	50	0.037	33686.6	50	0.081	20926.8	32	0.029	36534.2	50	0.029	36732.4	50	0.041	0
247	YLTPGDSS	Consensus_1-127	0.049	29425.3	50	0.061	25842.4	50	0.172	7733.88	15	0.046	30232.1	50	0.024	38774.3	50	0.047	30069	50	0.056	27426.9	50	0.065	0
248	LTPGDSSS	Consensus_1-127	0.032	35559.2	50	0.056	27426.9	50	0.04	32434.8	50	0.043	31569.2	50	0.015	42280.1	50	0.06	25982.6	32	0.031	35752.1	50	0.0396	0
249	TPGDSSSG	Consensus_1-127	0.061	25703	50	0.041	32085.8	50	0.029	36337.1	50	0.035	34423.5	50	0.011	44389.6	50	0.035	34423.5	50	0.117	14099.1	15	0.047	0
250	PGDSSSGW	Consensus_1-127	0.034	34610.3	50	0.067	24349.4	32	0.025	37944.3	50	0.037	33504.9	50	0.024	38565.1	50	0.033	34986.8	50	0.025	37944.3	50	0.035	0
251	GDSSSGWT	Consensus_1-127	0.033	34986.8	50	0.045	30561	50	0.029	36534.2	50	0.038	33144.3	50	0.011	44150.1	50	0.034	34798	50	0.029	36732.4	50	0.0313	0
252	DSSSGWTA	Consensus_1-127	0.055	27575.7	50	0.108	15457.2	7	0.048	29906.7	50	0.042	31740.5	50	0.028	37132	50	0.079	21384.6	32	0.039	32787.6	50	0.057	0
253	SSSGWTAG	Consensus_1-127	0.041	32085.8	50	0.078	21500.6	32	0.04	32610.7	50	0.06	26123.5	50	0.021	39837.5	50	0.053	28178.9	50	0.044	31061	50	0.0481	0
254	SSGWTAGA	Consensus_1-127	0.053	28026.9	50	0.112	14963.6	7	0.091	18679.4	32	0.07	23444.6	32	0.035	34237.8	50	0.057	27131.8	32	0.054	27875.7	50	0.0674	0
255	SGWTAGAA	Consensus_1-127	0.076	21852.4	50	0.054	27725.3	50	0.072	23067.1	32	0.057	26985.4	50	0.018	41375	50	0.04	32434.8	50	0.072	22942.7	32	0.0556	0
256	GWTAGAAA	Consensus_1-127	0.049	29425.3	50	0.05	29266.5	50	0.047	30069	50	0.045	30726.7	50	0.036	33869.4	50	0.037	33504.9	50	0.049	29425.3	50	0.0447	0
257	WTAGAAAY	Consensus_1-127	0.067	24218	50	0.669	35.92	0.07	0.073	22818.9	32	0.153	9550.53	8	0.044	30893.4	32	0.726	19.49	0.07	0.106	15881	15	0.2626	2
258	TAGAAAYY	Consensus_1-127	0.048	29906.7	50	0.244	3567.97	1.5	0.058	26551	50	0.149	10027	8	0.04	32610.7	50	0.149	9919.14	6	0.051	28795.4	50	0.1056	1
259	AGAAAYYV	Consensus_1-127	0.06	25982.6	50	0.074	22573.3	32	0.2	5743.49	15	0.076	21970.9	32	0.091	18679.4	16	0.053	28178.9	50	0.056	27279	50	0.0871	0
260	GAAAYYVG	Consensus_1-127	0.062	25426.4	50	0.049	29584.9	50	0.043	31398.9	50	0.05	29108.6	50	0.028	37132	50	0.041	32085.8	50	0.038	33324.1	50	0.0444	0
261	AAAYYVGY	Consensus_1-127	0.068	23957.4	50	0.235	3932.89	1.5	0.059	26407.7	50	0.205	5441.03	5	0.043	31229.5	50	0.319	1584.89	1.5	0.074	22330.4	32	0.1433	2
262	AAYYVGYL	Consensus_1-127	0.152	9602.34	15	0.071	23192.3	32	0.231	4129.12	10	0.122	13284.5	15	0.065	24747.8	32	0.106	15881	10	0.197	5932.98	5	0.1349	0
263	AYYVGYLQ	Consensus_1-127	0.04	32259.8	50	0.045	30561	50	0.042	31740.5	50	0.062	25426.4	50	0.194	6128.72	6	0.036	33869.4	50	0.03	35946.1	50	0.0641	0
264	YYVGYLQP	Consensus_1-127	0.047	30069	50	0.045	30726.7	50	0.052	28485.5	50	0.041	32085.8	50	0.232	4040.73	5	0.039	32787.6	50	0.035	34423.5	50	0.0701	0
265	YVGYLQPR	Consensus_1-127	0.064	25152.8	50	0.074	22451.5	32	0.111	15044.7	32	0.139	11112.5	9	0.049	29584.9	32	0.081	20701.6	16	0.043	31229.5	50	0.0801	0
266	VGYLQPRT	Consensus_1-127	0.049	29425.3	50	0.047	30069	50	0.042	31740.5	50	0.057	26839.8	50	0.013	43205	50	0.029	36337.1	50	0.04	32610.7	50	0.0396	0
267	GYLQPRTF	Consensus_1-127	0.06	26123.5	50	0.045	30561	50	0.04	32434.8	50	0.043	31569.2	50	0.435	451.77	1.5	0.039	32787.6	50	0.051	28951.6	50	0.1019	1
268	YLQPRTFL	Consensus_1-127	0.434	454.22	1.5	0.103	16494	8	0.604	72.58	2	0.093	18180.9	16	0.189	6504.5	6	0.093	18279.6	15	0.215	4883.05	5	0.2473	2
269	LQPRTFLL	Consensus_1-127	0.13	12315.5	16	0.071	23192.3	32	0.231	4129.12	10	0.067	24349.4	32	0.282	2352.4	3	0.068	23957.4	32	0.064	25152.8	50	0.1304	0
270	QPRTFLLK	Consensus_1-127	0.107	15625.4	32	0.058	26695	50	0.028	36732.4	50	0.145	10470.5	8	0.021	39622.5	50	0.056	27426.9	32	0.103	16405	15	0.074	0
271	PRTFLLKY	Consensus_1-127	0.035	34423.5	50	0.074	22330.4	32	0.026	37535.9	50	0.051	28951.6	50	0.028	37132	50	0.051	28795.4	50	0.026	37535.9	50	0.0416	0
272	RTFLLKYN	Consensus_1-127	0.041	32085.8	50	0.051	28795.4	50	0.052	28485.5	50	0.118	13872.1	15	0.045	30726.7	32	0.04	32610.7	50	0.035	34237.8	50	0.0546	0
273	TFLLKYNE	Consensus_1-127	0.071	23192.3	50	0.044	31061	50	0.03	35946.1	50	0.04	32434.8	50	0.069	23699.6	32	0.032	35559.2	50	0.026	37535.9	50	0.0446	0
274	FLLKYNEN	Consensus_1-127	0.127	12653.2	32	0.051	28640	50	0.246	3472.75	9	0.048	29906.7	50	0.029	36337.1	50	0.038	33144.3	50	0.034	34610.3	50	0.0819	0
275	LLKYNENG	Consensus_1-127	0.101	16854.8	32	0.045	30726.7	50	0.059	26407.7	50	0.047	30069	50	0.019	40929.8	50	0.034	34610.3	50	0.032	35559.2	50	0.0481	0
276	LKYNENGT	Consensus_1-127	0.043	31229.5	50	0.041	32085.8	50	0.037	33504.9	50	0.04	32610.7	50	0.009	45606.7	50	0.03	35946.1	50	0.032	35559.2	50	0.0331	0
277	KYNENGTI	Consensus_1-127	0.065	24882.1	50	0.052	28485.5	50	0.064	25017	50	0.054	27725.3	50	0.412	576.3	1.5	0.035	34423.5	50	0.074	22573.3	32	0.108	1
278	YNENGTIT	Consensus_1-127	0.051	28795.4	50	0.074	22573.3	32	0.038	33144.3	50	0.04	32610.7	50	0.017	41599.4	50	0.042	31740.5	50	0.044	31061	50	0.0437	0
279	NENGTITD	Consensus_1-127	0.033	35176.6	50	0.041	31912.6	50	0.025	37944.3	50	0.034	34610.3	50	0.011	44150.1	50	0.034	34798	50	0.028	37132	50	0.0294	0
280	ENGTITDA	Consensus_1-127	0.064	25017	50	0.055	27575.7	50	0.036	33869.4	50	0.035	34237.8	50	0.015	42280.1	50	0.047	30069	50	0.03	35946.1	50	0.0403	0
281	NGTITDAV	Consensus_1-127	0.062	25426.4	50	0.066	24614.3	32	0.052	28640	50	0.041	32085.8	50	0.018	41151.8	50	0.041	32259.8	50	0.053	28331.8	50	0.0476	0
282	GTITDAVD	Consensus_1-127	0.028	36732.4	50	0.048	29906.7	50	0.029	36337.1	50	0.04	32259.8	50	0.011	44389.6	50	0.046	30232.1	50	0.028	37132	50	0.0329	0
283	TITDAVDC	Consensus_1-127	0.036	34053.1	50	0.05	29266.5	50	0.069	23699.6	50	0.042	31740.5	50	0.015	42280.1	50	0.044	31061	50	0.035	34423.5	50	0.0416	0
284	ITDAVDCA	Consensus_1-127	0.038	32965.5	50	0.346	1189.81	0.8	0.14	10993	16	0.051	28951.6	50	0.02	40270.8	50	0.044	30893.4	50	0.037	33686.6	50	0.0966	1
285	TDAVDCAL	Consensus_1-127	0.067	24349.4	50	0.058	26695	50	0.038	33144.3	50	0.042	31740.5	50	0.033	35176.6	50	0.049	29425.3	50	0.059	26407.7	50	0.0494	0
286	DAVDCALD	Consensus_1-127	0.032	35559.2	50	0.044	30893.4	50	0.028	37132	50	0.032	35367.4	50	0.011	44389.6	50	0.06	26123.5	32	0.026	37535.9	50	0.0333	0
287	AVDCALDP	Consensus_1-127	0.03	36337.1	50	0.07	23444.6	32	0.045	30726.7	50	0.049	29584.9	50	0.017	41375	50	0.038	33144.3	50	0.031	35752.1	50	0.04	0
288	VDCALDPL	Consensus_1-127	0.046	30396.1	50	0.052	28640	50	0.053	28331.8	50	0.041	32259.8	50	0.033	34986.8	50	0.039	32787.6	50	0.041	32085.8	50	0.0436	0
289	DCALDPLS	Consensus_1-127	0.029	36534.2	50	0.047	30069	50	0.029	36534.2	50	0.032	35559.2	50	0.013	43675	50	0.035	34423.5	50	0.024	38565.1	50	0.0299	0
290	CALDPLSE	Consensus_1-127	0.052	28485.5	50	0.052	28331.8	50	0.04	32434.8	50	0.052	28640	50	0.016	42052	50	0.039	32787.6	50	0.034	34610.3	50	0.0407	0
291	ALDPLSET	Consensus_1-127	0.042	31569.2	50	0.1	16946.2	9	0.306	1824.25	7	0.059	26407.7	50	0.018	41151.8	50	0.043	31569.2	50	0.048	29906.7	50	0.088	0
292	LDPLSETK	Consensus_1-127	0.032	35367.4	50	0.045	30561	50	0.028	36931.7	50	0.059	26265.2	50	0.025	38150.1	50	0.034	34423.5	50	0.026	37535.9	50	0.0356	0
293	DPLSETKC	Consensus_1-127	0.056	27131.8	50	0.04	32434.8	50	0.023	38984.7	50	0.031	35946.1	50	0.009	45606.7	50	0.033	34986.8	50	0.057	26839.8	50	0.0356	0
294	PLSETKCT	Consensus_1-127	0.039	32787.6	50	0.047	30069	50	0.053	28178.9	50	0.037	33324.1	50	0.013	43675	50	0.033	35176.6	50	0.027	37333.4	50	0.0356	0
295	LSETKCTL	Consensus_1-127	0.175	7486.88	9	0.117	14099.1	6	0.056	27279	50	0.05	29266.5	50	0.038	33144.3	50	0.045	30726.7	50	0.066	24614.3	32	0.0781	0
296	SETKCTLK	Consensus_1-127	0.043	31229.5	50	0.054	27875.7	50	0.029	36337.1	50	0.124	13000.1	10	0.026	37535.9	50	0.044	30893.4	50	0.032	35559.2	50	0.0503	0
297	ETKCTLKS	Consensus_1-127	0.06	25982.6	50	0.055	27575.7	50	0.027	37535.9	50	0.045	30561	50	0.016	42052	50	0.107	15710.1	10	0.031	35752.1	50	0.0487	0
298	TKCTLKSF	Consensus_1-127	0.073	22573.3	50	0.044	31061	50	0.029	36337.1	50	0.04	32610.7	50	0.041	31912.6	50	0.045	30726.7	50	0.036	33869.4	50	0.044	0
299	KCTLKSFT	Consensus_1-127	0.042	31740.5	50	0.045	30726.7	50	0.039	32787.6	50	0.045	30726.7	50	0.015	42509.4	50	0.028	37132	50	0.033	34986.8	50	0.0353	0
300	CTLKSFTV	Consensus_1-127	0.137	11355.6	15	0.123	13141.6	6	0.378	837.07	6	0.102	16583.5	15	0.148	10081.4	9	0.085	19932.3	15	0.067	24218	32	0.1486	0
301	TLKSFTVE	Consensus_1-127	0.147	10191.1	15	0.05	29108.6	50	0.052	28640	50	0.082	20478.8	32	0.02	40270.8	50	0.053	28178.9	50	0.044	30893.4	50	0.064	0
302	LKSFTVEK	Consensus_1-127	0.037	33324.1	50	0.051	28951.6	50	0.032	35367.4	50	0.118	13872.1	15	0.018	41151.8	50	0.036	33686.6	50	0.029	36534.2	50	0.0459	0
303	KSFTVEKG	Consensus_1-127	0.032	35367.4	50	0.044	30893.4	50	0.038	32965.5	50	0.065	24747.8	32	0.02	40270.8	50	0.03	35946.1	50	0.026	37944.3	50	0.0364	0
304	SFTVEKGI	Consensus_1-127	0.063	25289.2	50	0.048	29906.7	50	0.041	31912.6	50	0.045	30893.4	50	0.107	15710.1	15	0.035	34237.8	50	0.045	30561	50	0.0549	0
305	FTVEKGIY	Consensus_1-127	0.127	12653.2	32	0.448	394.62	0.4	0.062	25426.4	50	0.111	15044.7	15	0.03	36337.1	50	0.713	22.32	0.1	0.056	27279	50	0.221	2
306	TVEKGIYQ	Consensus_1-127	0.037	33324.1	50	0.07	23571.7	32	0.035	34237.8	50	0.057	26985.4	50	0.017	41825.1	50	0.058	26695	32	0.035	34237.8	50	0.0441	0
307	VEKGIYQT	Consensus_1-127	0.055	27575.7	50	0.043	31398.9	50	0.037	33504.9	50	0.037	33324.1	50	0.021	39837.5	50	0.033	34986.8	50	0.044	30893.4	50	0.0386	0
308	EKGIYQTS	Consensus_1-127	0.046	30232.1	50	0.041	32085.8	50	0.03	35946.1	50	0.03	35946.1	50	0.014	43205	50	0.033	35176.6	50	0.024	38357.1	50	0.0311	0
309	KGIYQTSN	Consensus_1-127	0.037	33686.6	50	0.041	32085.8	50	0.031	35752.1	50	0.052	28485.5	50	0.014	42971.9	50	0.03	36141.1	50	0.032	35559.2	50	0.0339	0
310	GIYQTSNF	Consensus_1-127	0.107	15625.4	32	0.074	22573.3	32	0.099	17223.5	32	0.15	9865.62	8	0.123	13212.9	15	0.149	9972.95	6	0.092	18478.4	32	0.1134	0
311	IYQTSNFR	Consensus_1-127	0.045	30561	50	0.048	29745.4	50	0.038	33324.1	50	0.095	17888.2	16	0.194	6128.72	6	0.041	32085.8	50	0.029	36534.2	50	0.07	0
312	YQTSNFRV	Consensus_1-127	0.105	16053.8	32	0.088	19295.7	15	0.472	302.73	4	0.058	26839.8	50	0.125	12930	15	0.061	25703	32	0.074	22451.5	32	0.1404	1
313	QTSNFRVQ	Consensus_1-127	0.043	31229.5	50	0.065	24747.8	32	0.03	35946.1	50	0.064	25152.8	50	0.017	41825.1	50	0.069	23828.2	32	0.035	34237.8	50	0.0461	0
314	TSNFRVQP	Consensus_1-127	0.057	26839.8	50	0.055	27575.7	50	0.032	35367.4	50	0.067	24218	32	0.021	39837.5	50	0.036	33686.6	50	0.038	32965.5	50	0.0437	0
315	SNFRVQPT	Consensus_1-127	0.121	13429	32	0.053	28178.9	50	0.062	25426.4	50	0.054	27875.7	50	0.019	40489.3	50	0.051	28795.4	50	0.043	31229.5	50	0.0576	0
316	NFRVQPTE	Consensus_1-127	0.092	18378.7	32	0.044	31061	50	0.027	37535.9	50	0.038	32965.5	50	0.026	37944.3	50	0.034	34423.5	50	0.034	34610.3	50	0.0421	0
317	FRVQPTES	Consensus_1-127	0.052	28331.8	50	0.048	29745.4	50	0.046	30396.1	50	0.033	34986.8	50	0.013	43439.4	50	0.037	33504.9	50	0.041	32085.8	50	0.0386	0
318	RVQPTESI	Consensus_1-127	0.081	20813.9	50	0.06	25982.6	50	0.146	10302	16	0.071	23318.1	32	0.168	8119.76	7	0.049	29425.3	50	0.246	3472.75	4	0.1173	0
319	VQPTESIV	Consensus_1-127	0.055	27575.7	50	0.055	27575.7	50	0.152	9602.34	15	0.048	29745.4	50	0.063	25289.2	32	0.045	30726.7	50	0.043	31398.9	50	0.0659	0
320	QPTESIVR	Consensus_1-127	0.051	28951.6	50	0.05	29266.5	50	0.027	37535.9	50	0.05	29108.6	50	0.01	44630.4	50	0.053	28331.8	50	0.06	26123.5	50	0.043	0
321	PTESIVRF	Consensus_1-127	0.045	30726.7	50	0.17	7945.94	3	0.034	34798	50	0.042	31740.5	50	0.096	17695.8	15	0.069	23699.6	32	0.03	36337.1	50	0.0694	0
322	TESIVRFP	Consensus_1-127	0.036	33869.4	50	0.043	31229.5	50	0.03	35946.1	50	0.041	32085.8	50	0.018	41151.8	50	0.035	34237.8	50	0.028	37132	50	0.033	0
323	ESIVRFPN	Consensus_1-127	0.079	21269.2	50	0.054	27725.3	50	0.038	33144.3	50	0.042	31740.5	50	0.019	40708.9	50	0.094	18082.8	15	0.033	34986.8	50	0.0513	0
324	SIVRFPNI	Consensus_1-127	0.189	6504.5	8	0.064	25152.8	32	0.268	2751.98	8	0.099	17130.6	15	0.119	13722.8	15	0.111	15126.3	9	0.071	23318.1	32	0.1316	0
325	IVRFPNIT	Consensus_1-127	0.084	20040.4	50	0.051	28951.6	50	0.057	26839.8	50	0.069	23699.6	32	0.019	40489.3	50	0.046	30232.1	50	0.13	12315.5	10	0.0651	0
326	VRFPNITN	Consensus_1-127	0.038	32965.5	50	0.045	30561	50	0.035	34423.5	50	0.042	31740.5	50	0.019	40708.9	50	0.03	36141.1	50	0.03	35946.1	50	0.0341	0
327	RFPNITNL	Consensus_1-127	0.085	19824.8	50	0.054	27725.3	50	0.084	20149.1	32	0.062	25564.3	50	0.403	635.24	1.5	0.057	26839.8	32	0.075	22209.9	32	0.1171	1
328	FPNITNLC	Consensus_1-127	0.122	13356.6	32	0.067	24349.4	32	0.048	29745.4	50	0.042	31569.2	50	0.021	39622.5	50	0.046	30396.1	50	0.205	5470.55	5	0.0787	0
329	PNITNLCP	Consensus_1-127	0.034	34798	50	0.042	31569.2	50	0.026	37535.9	50	0.035	34423.5	50	0.014	42971.9	50	0.038	33324.1	50	0.022	39196.1	50	0.0301	0
330	NITNLCPF	Consensus_1-127	0.115	14485.6	32	0.091	18679.4	15	0.095	17888.2	32	0.057	26985.4	50	0.112	14882.8	15	0.217	4752.74	3	0.079	21384.6	32	0.1094	0
331	ITNLCPFG	Consensus_1-127	0.038	32965.5	50	0.079	21269.2	16	0.061	25842.4	50	0.074	22573.3	32	0.033	34986.8	50	0.043	31569.2	50	0.029	36337.1	50	0.051	0
332	TNLCPFGE	Consensus_1-127	0.05	29266.5	50	0.045	30561	50	0.034	34610.3	50	0.045	30893.4	50	0.017	41599.4	50	0.035	34237.8	50	0.026	37535.9	50	0.036	0
333	NLCPFGEV	Consensus_1-127	0.108	15541.1	32	0.08	20926.8	15	0.387	759.4	5	0.058	26551	50	0.039	32787.6	50	0.068	23957.4	32	0.055	27575.7	50	0.1136	0
334	LCPFGEVF	Consensus_1-127	0.048	29906.7	50	0.053	28178.9	50	0.038	32965.5	50	0.037	33504.9	50	0.134	11793.9	10	0.041	32085.8	50	0.039	32965.5	50	0.0557	0
335	CPFGEVFN	Consensus_1-127	0.045	30561	50	0.049	29425.3	50	0.035	34237.8	50	0.04	32610.7	50	0.013	43439.4	50	0.036	33869.4	50	0.049	29425.3	50	0.0381	0
336	PFGEVFNA	Consensus_1-127	0.041	31912.6	50	0.052	28485.5	50	0.068	24087.4	50	0.037	33324.1	50	0.113	14802.5	15	0.033	35176.6	50	0.025	38150.1	50	0.0527	0
337	FGEVFNAT	Consensus_1-127	0.079	21384.6	50	0.072	22818.9	32	0.049	29584.9	50	0.038	32965.5	50	0.014	42740	50	0.034	34610.3	50	0.046	30396.1	50	0.0474	0
338	GEVFNATR	Consensus_1-127	0.04	32259.8	50	0.043	31398.9	50	0.034	34798	50	0.055	27575.7	50	0.029	36337.1	50	0.041	32085.8	50	0.028	36931.7	50	0.0386	0
339	EVFNATRF	Consensus_1-127	0.085	20040.4	50	0.079	21384.6	16	0.054	27875.7	50	0.067	24218	32	0.105	16140.9	15	0.651	43.65	0.12	0.076	21970.9	32	0.1596	1
340	VFNATRFA	Consensus_1-127	0.069	23699.6	50	0.067	24349.4	32	0.068	23957.4	50	0.074	22451.5	32	0.077	21734.5	32	0.041	32085.8	50	0.045	30726.7	50	0.063	0
341	FNATRFAS	Consensus_1-127	0.185	6719.1	8	0.063	25289.2	32	0.059	26407.7	50	0.05	29266.5	50	0.024	38774.3	50	0.059	26407.7	32	0.059	26265.2	50	0.0713	0
342	NATRFASV	Consensus_1-127	0.27	2678.54	4	0.081	20926.8	15	0.125	12930	32	0.056	27131.8	50	0.039	32787.6	50	0.093	18180.9	15	0.12	13648.8	15	0.112	0
343	ATRFASVY	Consensus_1-127	0.081	20926.8	50	0.225	4406.07	1.5	0.045	30561	50	0.35	1133.26	3	0.034	34798	50	0.304	1854.1	1.5	0.118	14023	15	0.1653	2
344	TRFASVYA	Consensus_1-127	0.087	19505.6	32	0.057	26985.4	50	0.083	20258.4	32	0.059	26551	50	0.022	39196.1	50	0.044	31061	50	0.044	31061	50	0.0566	0
345	RFASVYAW	Consensus_1-127	0.067	24218	50	0.059	26407.7	50	0.066	24481.5	50	0.069	23699.6	32	0.635	52.18	0.25	0.05	29266.5	50	0.079	21269.2	32	0.1464	1
346	FASVYAWN	Consensus_1-127	0.062	25564.3	50	0.068	24087.4	32	0.058	26695	50	0.044	31061	50	0.027	37333.4	50	0.047	30069	50	0.036	33869.4	50	0.0489	0
347	ASVYAWNR	Consensus_1-127	0.042	31740.5	50	0.061	25842.4	50	0.052	28485.5	50	0.172	7733.88	7	0.037	33504.9	50	0.058	26839.8	32	0.031	35752.1	50	0.0647	0
348	SVYAWNRK	Consensus_1-127	0.058	26551	50	0.07	23571.7	32	0.07	23444.6	50	0.71	23.05	0.07	0.049	29584.9	32	0.087	19400.4	15	0.051	28951.6	50	0.1564	1
349	VYAWNRKR	Consensus_1-127	0.039	32787.6	50	0.043	31229.5	50	0.027	37333.4	50	0.089	18985.1	32	0.133	11922.2	10	0.037	33324.1	50	0.031	35752.1	50	0.057	0
350	YAWNRKRI	Consensus_1-127	0.383	788.71	2	0.064	25152.8	32	0.155	9295.66	15	0.058	26695	50	0.098	17316.9	15	0.052	28485.5	50	0.175	7527.49	6	0.1407	1
351	AWNRKRIS	Consensus_1-127	0.061	25842.4	50	0.041	31912.6	50	0.027	37333.4	50	0.044	30893.4	50	0.027	37333.4	50	0.032	35559.2	50	0.027	37132	50	0.037	0
352	WNRKRISN	Consensus_1-127	0.243	3587.33	5	0.044	31061	50	0.028	36732.4	50	0.041	32085.8	50	0.013	43205	50	0.04	32610.7	50	0.053	28026.9	50	0.066	0
353	NRKRISNC	Consensus_1-127	0.144	10527.3	15	0.042	31740.5	50	0.026	37739.6	50	0.035	34423.5	50	0.015	42280.1	50	0.038	33144.3	50	0.03	35946.1	50	0.0471	0
354	RKRISNCV	Consensus_1-127	0.147	10191.1	15	0.05	29266.5	50	0.042	31912.6	50	0.049	29425.3	50	0.028	37132	50	0.036	33869.4	50	0.127	12653.2	10	0.0684	0
355	KRISNCVA	Consensus_1-127	0.074	22451.5	50	0.05	29266.5	50	0.051	28795.4	50	0.046	30396.1	50	0.021	39622.5	50	0.036	33869.4	50	0.051	28951.6	50	0.047	0
356	RISNCVAD	Consensus_1-127	0.038	32965.5	50	0.048	29745.4	50	0.047	30069	50	0.081	20926.8	32	0.022	39196.1	50	0.038	32965.5	50	0.048	29745.4	50	0.046	0
357	ISNCVADY	Consensus_1-127	0.042	31569.2	50	0.434	456.69	0.4	0.052	28640	50	0.202	5651.03	6	0.034	34610.3	50	0.115	14407.5	9	0.045	30561	50	0.132	1
358	SNCVADYS	Consensus_1-127	0.035	34423.5	50	0.05	29108.6	50	0.034	34798	50	0.037	33324.1	50	0.013	43439.4	50	0.033	35176.6	50	0.024	38357.1	50	0.0323	0
359	NCVADYSV	Consensus_1-127	0.069	23828.2	50	0.055	27575.7	50	0.096	17791.7	32	0.037	33324.1	50	0.029	36732.4	50	0.047	30069	50	0.044	30893.4	50	0.0539	0
360	CVADYSVL	Consensus_1-127	0.16	8901.93	15	0.091	18679.4	15	0.235	3911.67	10	0.078	21500.6	32	0.095	17985.3	15	0.226	4335.14	3	0.19	6434.51	6	0.1536	0
361	VADYSVLY	Consensus_1-127	0.045	30561	50	0.737	17.21	0.05	0.068	23957.4	50	0.152	9602.34	8	0.034	34798	50	0.082	20701.6	16	0.052	28331.8	50	0.1671	1
362	ADYSVLYN	Consensus_1-127	0.032	35367.4	50	0.046	30232.1	50	0.049	29584.9	50	0.053	28331.8	50	0.022	39196.1	50	0.036	34053.1	50	0.024	38357.1	50	0.0374	0
363	DYSVLYNS	Consensus_1-127	0.038	32965.5	50	0.045	30726.7	50	0.03	36141.1	50	0.032	35559.2	50	0.107	15795.4	15	0.037	33324.1	50	0.025	38150.1	50	0.0449	0
364	YSVLYNSA	Consensus_1-127	0.131	12117.3	16	0.118	13947.4	6	0.142	10699.6	16	0.053	28331.8	50	0.035	34423.5	50	0.1	17038.2	15	0.067	24349.4	32	0.0923	0
365	SVLYNSAS	Consensus_1-127	0.083	20478.8	50	0.054	27875.7	50	0.073	22573.3	32	0.072	23067.1	32	0.023	38984.7	50	0.065	24747.8	32	0.088	19295.7	32	0.0654	0
366	VLYNSASF	Consensus_1-127	0.194	6161.97	8	0.084	20040.4	15	0.254	3219.45	9	0.244	3567.97	4	0.229	4196.68	5	0.12	13575.1	8	0.145	10414	8	0.1814	0
367	LYNSASFS	Consensus_1-127	0.043	31229.5	50	0.052	28331.8	50	0.048	29906.7	50	0.052	28331.8	50	0.123	13212.9	15	0.037	33324.1	50	0.034	34798	50	0.0556	0
368	YNSASFST	Consensus_1-127	0.075	22209.9	50	0.072	22942.7	32	0.073	22818.9	32	0.05	29266.5	50	0.029	36337.1	50	0.05	29266.5	50	0.062	25426.4	50	0.0587	0
369	NSASFSTF	Consensus_1-127	0.119	13797.2	32	0.178	7247.76	3	0.066	24614.3	50	0.068	23957.4	32	0.269	2722.37	4	0.239	3766.31	3	0.097	17600.3	16	0.148	0
370	SASFSTFK	Consensus_1-127	0.049	29584.9	50	0.122	13284.5	6	0.044	31061	50	0.589	85.36	0.5	0.033	34986.8	50	0.059	26265.2	32	0.043	31229.5	50	0.1341	1
371	ASFSTFKC	Consensus_1-127	0.04	32434.8	50	0.06	25982.6	50	0.082	20589.9	32	0.087	19400.4	32	0.036	33869.4	50	0.042	31740.5	50	0.037	33324.1	50	0.0549	0
372	SFSTFKCY	Consensus_1-127	0.067	24349.4	50	0.118	13947.4	6	0.038	32965.5	50	0.108	15541.1	15	0.122	13356.6	15	0.087	19400.4	15	0.035	34053.1	50	0.0821	0
373	FSTFKCYG	Consensus_1-127	0.073	22573.3	50	0.08	20926.8	15	0.052	28640	50	0.049	29425.3	50	0.021	39622.5	50	0.041	31912.6	50	0.03	35946.1	50	0.0494	0
374	STFKCYGV	Consensus_1-127	0.125	12930	32	0.112	14882.8	7	0.435	449.33	4	0.136	11541.4	9	0.091	18578.7	16	0.198	5869.13	4	0.061	25842.4	50	0.1654	1
375	TFKCYGVS	Consensus_1-127	0.115	14407.5	32	0.045	30561	50	0.03	36141.1	50	0.046	30396.1	50	0.048	29745.4	32	0.042	31740.5	50	0.033	34986.8	50	0.0513	0
376	FKCYGVSP	Consensus_1-127	0.045	30561	50	0.042	31740.5	50	0.036	33869.4	50	0.037	33686.6	50	0.011	44150.1	50	0.032	35559.2	50	0.029	36732.4	50	0.0331	0
377	KCYGVSPT	Consensus_1-127	0.041	31912.6	50	0.044	31061	50	0.104	16228.5	32	0.071	23192.3	32	0.017	41825.1	50	0.034	34798	50	0.054	27875.7	50	0.0521	0
378	CYGVSPTK	Consensus_1-127	0.041	32085.8	50	0.049	29584.9	50	0.042	31912.6	50	0.147	10246.4	8	0.184	6829.04	7	0.031	35752.1	50	0.03	35946.1	50	0.0749	0
379	YGVSPTKL	Consensus_1-127	0.079	21269.2	50	0.057	26985.4	50	0.073	22573.3	32	0.05	28951.6	50	0.058	26695	32	0.054	27875.7	50	0.081	20813.9	32	0.0646	0
380	GVSPTKLN	Consensus_1-127	0.031	35752.1	50	0.049	29584.9	50	0.031	35752.1	50	0.064	25152.8	50	0.017	41599.4	50	0.036	33869.4	50	0.03	35946.1	50	0.0369	0
381	VSPTKLND	Consensus_1-127	0.033	34986.8	50	0.046	30232.1	50	0.027	37132	50	0.043	31569.2	50	0.021	39837.5	50	0.032	35367.4	50	0.023	38984.7	50	0.0321	0
382	SPTKLNDL	Consensus_1-127	0.223	4478.16	6	0.056	27426.9	50	0.041	32259.8	50	0.04	32610.7	50	0.026	37739.6	50	0.05	29266.5	50	0.536	151.47	1	0.1389	1
383	PTKLNDLC	Consensus_1-127	0.04	32434.8	50	0.053	28178.9	50	0.027	37333.4	50	0.04	32434.8	50	0.022	39408.8	50	0.036	33869.4	50	0.025	37944.3	50	0.0347	0
384	TKLNDLCF	Consensus_1-127	0.064	25152.8	50	0.051	28951.6	50	0.036	33686.6	50	0.044	31061	50	0.077	21617.2	32	0.051	28951.6	50	0.039	32787.6	50	0.0517	0
385	KLNDLCFT	Consensus_1-127	0.045	30726.7	50	0.067	24218	32	0.504	214.14	3	0.119	13722.8	15	0.027	37132	50	0.042	31912.6	50	0.04	32434.8	50	0.1206	1
386	LNDLCFTN	Consensus_1-127	0.036	33869.4	50	0.071	23318.1	32	0.046	30396.1	50	0.039	32787.6	50	0.02	40270.8	50	0.032	35559.2	50	0.029	36534.2	50	0.039	0
387	NDLCFTNV	Consensus_1-127	0.077	21852.4	50	0.064	25017	32	0.091	18679.4	32	0.044	31061	50	0.038	33144.3	50	0.045	30726.7	50	0.06	26123.5	50	0.0599	0
388	DLCFTNVY	Consensus_1-127	0.056	27279	50	0.171	7818.02	3	0.054	28026.9	50	0.09	18780.8	32	0.03	36141.1	50	0.244	3567.97	3	0.035	34053.1	50	0.0971	0
389	LCFTNVYA	Consensus_1-127	0.069	23828.2	50	0.06	26265.2	50	0.139	11112.5	16	0.057	27131.8	50	0.021	39622.5	50	0.036	33869.4	50	0.032	35367.4	50	0.0591	0
390	CFTNVYAD	Consensus_1-127	0.045	30726.7	50	0.05	29266.5	50	0.037	33504.9	50	0.04	32434.8	50	0.057	26985.4	32	0.034	34610.3	50	0.027	37132	50	0.0414	0
391	FTNVYADS	Consensus_1-127	0.056	27426.9	50	0.12	13575.1	6	0.064	25017	50	0.051	28795.4	50	0.023	38984.7	50	0.072	23067.1	32	0.035	34053.1	50	0.0601	0
392	TNVYADSF	Consensus_1-127	0.066	24481.5	50	0.057	26985.4	50	0.038	33144.3	50	0.042	31740.5	50	0.08	21040.3	32	0.101	16854.8	15	0.053	28331.8	50	0.0624	0
393	NVYADSFV	Consensus_1-127	0.081	20813.9	50	0.089	18985.1	15	0.436	446.91	4	0.097	17600.3	15	0.04	32434.8	50	0.189	6469.41	4	0.075	22090.1	32	0.1439	1
394	VYADSFVI	Consensus_1-127	0.065	24747.8	50	0.063	25289.2	32	0.12	13648.8	32	0.054	27725.3	50	0.549	131.59	0.5	0.046	30232.1	50	0.088	19295.7	32	0.1407	1
395	YADSFVIR	Consensus_1-127	0.054	27725.3	50	0.157	9195.62	3	0.059	26265.2	50	0.106	15967.2	15	0.041	32259.8	50	0.054	28026.9	50	0.036	33869.4	50	0.0724	0
396	ADSFVIRG	Consensus_1-127	0.03	35946.1	50	0.045	30726.7	50	0.034	34798	50	0.04	32434.8	50	0.017	41825.1	50	0.034	34610.3	50	0.024	38774.3	50	0.032	0
397	DSFVIRGD	Consensus_1-127	0.033	35176.6	50	0.043	31229.5	50	0.028	36931.7	50	0.033	34986.8	50	0.011	44630.4	50	0.05	29266.5	50	0.023	38984.7	50	0.0316	0
398	SFVIRGDE	Consensus_1-127	0.062	25426.4	50	0.043	31229.5	50	0.025	38357.1	50	0.037	33504.9	50	0.027	37333.4	50	0.036	33869.4	50	0.029	36534.2	50	0.037	0
399	FVIRGDEV	Consensus_1-127	0.111	15044.7	32	0.08	21040.3	15	0.446	401.08	4	0.051	28795.4	50	0.046	30396.1	32	0.235	3932.89	3	0.105	16140.9	15	0.1534	1
400	VIRGDEVR	Consensus_1-127	0.049	29584.9	50	0.045	30726.7	50	0.03	35946.1	50	0.118	13872.1	15	0.015	42509.4	50	0.046	30396.1	50	0.036	33869.4	50	0.0484	0
401	IRGDEVRQ	Consensus_1-127	0.031	35752.1	50	0.042	31740.5	50	0.03	36141.1	50	0.032	35367.4	50	0.014	42971.9	50	0.029	36337.1	50	0.025	38150.1	50	0.029	0
402	RGDEVRQI	Consensus_1-127	0.051	28795.4	50	0.062	25564.3	32	0.056	27279	50	0.049	29425.3	50	0.063	25289.2	32	0.033	35176.6	50	0.06	25982.6	50	0.0534	0
403	GDEVRQIA	Consensus_1-127	0.062	25564.3	50	0.054	27875.7	50	0.027	37333.4	50	0.037	33686.6	50	0.013	43675	50	0.031	35752.1	50	0.03	36337.1	50	0.0363	0
404	DEVRQIAP	Consensus_1-127	0.041	32085.8	50	0.041	32259.8	50	0.024	38774.3	50	0.033	35176.6	50	0.01	44872.5	50	0.047	30069	50	0.028	36931.7	50	0.032	0
405	EVRQIAPG	Consensus_1-127	0.122	13284.5	32	0.046	30232.1	50	0.035	34053.1	50	0.039	32787.6	50	0.013	43675	50	0.164	8478.89	5	0.073	22573.3	32	0.0703	0
406	VRQIAPGQ	Consensus_1-127	0.04	32434.8	50	0.045	30726.7	50	0.028	36732.4	50	0.038	33144.3	50	0.013	43205	50	0.035	34237.8	50	0.03	35946.1	50	0.0327	0
407	RQIAPGQT	Consensus_1-127	0.045	30726.7	50	0.044	31061	50	0.071	23192.3	32	0.064	25017	50	0.027	37333.4	50	0.042	31740.5	50	0.068	23957.4	32	0.0516	0
408	QIAPGQTG	Consensus_1-127	0.04	32610.7	50	0.048	29745.4	50	0.039	32787.6	50	0.046	30232.1	50	0.018	41151.8	50	0.046	30396.1	50	0.037	33324.1	50	0.0391	0
409	IAPGQTGK	Consensus_1-127	0.039	32787.6	50	0.055	27426.9	50	0.034	34610.3	50	0.214	4909.54	5	0.025	38357.1	50	0.058	26839.8	32	0.037	33504.9	50	0.066	0
410	APGQTGKI	Consensus_1-127	0.111	15126.3	32	0.049	29584.9	50	0.035	34237.8	50	0.041	32259.8	50	0.034	34610.3	50	0.042	31740.5	50	0.457	358.01	1.5	0.1099	1
411	PGQTGKIA	Consensus_1-127	0.04	32610.7	50	0.042	31569.2	50	0.024	38774.3	50	0.035	34237.8	50	0.011	44389.6	50	0.029	36534.2	50	0.025	38150.1	50	0.0294	0
412	GQTGKIAD	Consensus_1-127	0.037	33324.1	50	0.04	32434.8	50	0.032	35367.4	50	0.04	32610.7	50	0.009	45360.7	50	0.032	35367.4	50	0.029	36732.4	50	0.0313	0
413	QTGKIADY	Consensus_1-127	0.045	30561	50	0.368	932.72	0.8	0.049	29584.9	50	0.106	15967.2	15	0.038	33144.3	50	0.217	4778.52	3	0.033	35176.6	50	0.1223	1
414	TGKIADYN	Consensus_1-127	0.038	33144.3	50	0.042	31740.5	50	0.026	37739.6	50	0.035	34053.1	50	0.012	43911.9	50	0.03	36141.1	50	0.024	38565.1	50	0.0296	0
415	GKIADYNY	Consensus_1-127	0.035	34237.8	50	0.058	26551	50	0.034	34798	50	0.053	28178.9	50	0.02	40270.8	50	0.074	22451.5	32	0.029	36534.2	50	0.0433	0
416	KIADYNYK	Consensus_1-127	0.042	31740.5	50	0.072	23067.1	32	0.095	17888.2	32	0.645	46.57	0.25	0.04	32610.7	50	0.053	28178.9	50	0.038	33144.3	50	0.1407	1
417	IADYNYKL	Consensus_1-127	0.104	16228.5	32	0.136	11541.4	5	0.157	9195.62	15	0.055	27575.7	50	0.085	20040.4	32	0.049	29425.3	50	0.105	16053.8	15	0.0987	0
418	ADYNYKLP	Consensus_1-127	0.038	33144.3	50	0.042	31569.2	50	0.03	36141.1	50	0.047	30069	50	0.018	41375	50	0.033	34986.8	50	0.027	37333.4	50	0.0336	0
419	DYNYKLPD	Consensus_1-127	0.041	32085.8	50	0.04	32434.8	50	0.028	36931.7	50	0.033	34986.8	50	0.048	29906.7	32	0.034	34798	50	0.025	38150.1	50	0.0356	0
420	YNYKLPDD	Consensus_1-127	0.05	29108.6	50	0.049	29425.3	50	0.037	33686.6	50	0.041	32085.8	50	0.017	41825.1	50	0.033	34986.8	50	0.026	37739.6	50	0.0361	0
421	NYKLPDDF	Consensus_1-127	0.062	25426.4	50	0.046	30396.1	50	0.028	36732.4	50	0.033	35176.6	50	0.29	2157.34	3	0.043	31398.9	50	0.034	34610.3	50	0.0766	0
422	YKLPDDFT	Consensus_1-127	0.035	34237.8	50	0.047	30069	50	0.051	28951.6	50	0.033	35176.6	50	0.013	43439.4	50	0.031	35752.1	50	0.03	35946.1	50	0.0343	0
423	KLPDDFTG	Consensus_1-127	0.035	34053.1	50	0.046	30232.1	50	0.189	6504.5	15	0.051	28640	50	0.049	29425.3	32	0.035	34423.5	50	0.033	35176.6	50	0.0626	0
424	LPDDFTGC	Consensus_1-127	0.059	26407.7	50	0.061	25703	50	0.042	31912.6	50	0.037	33504.9	50	0.013	43439.4	50	0.04	32434.8	50	0.136	11479.2	9	0.0554	0
425	PDDFTGCV	Consensus_1-127	0.037	33504.9	50	0.093	18180.9	10	0.032	35367.4	50	0.037	33686.6	50	0.019	40489.3	50	0.04	32434.8	50	0.038	33144.3	50	0.0423	0
426	DDFTGCVI	Consensus_1-127	0.058	26551	50	0.052	28331.8	50	0.034	34610.3	50	0.036	33869.4	50	0.04	32610.7	50	0.057	27131.8	32	0.038	32965.5	50	0.045	0
427	DFTGCVIA	Consensus_1-127	0.053	28178.9	50	0.051	28795.4	50	0.04	32434.8	50	0.036	33686.6	50	0.036	34053.1	50	0.05	29266.5	50	0.032	35367.4	50	0.0426	0
428	FTGCVIAW	Consensus_1-127	0.063	25289.2	50	0.123	13141.6	6	0.089	18985.1	32	0.059	26407.7	50	0.14	10993	10	0.098	17316.9	15	0.054	27725.3	50	0.0894	0
429	TGCVIAWN	Consensus_1-127	0.031	35752.1	50	0.042	31569.2	50	0.031	35752.1	50	0.036	33686.6	50	0.018	41375	50	0.028	36732.4	50	0.022	39196.1	50	0.0297	0
430	GCVIAWNS	Consensus_1-127	0.032	35367.4	50	0.043	31229.5	50	0.054	27875.7	50	0.034	34798	50	0.018	41375	50	0.028	36931.7	50	0.025	38150.1	50	0.0334	0
431	CVIAWNSN	Consensus_1-127	0.045	30726.7	50	0.053	28026.9	50	0.053	28026.9	50	0.06	25982.6	50	0.03	35946.1	50	0.081	20813.9	16	0.042	31912.6	50	0.052	0
432	VIAWNSNN	Consensus_1-127	0.036	33686.6	50	0.054	27875.7	50	0.049	29425.3	50	0.07	23444.6	32	0.025	38150.1	50	0.044	30893.4	50	0.037	33504.9	50	0.045	0
433	IAWNSNNL	Consensus_1-127	0.116	14329.8	32	0.061	25703	50	0.203	5590.22	15	0.062	25426.4	50	0.083	20258.4	32	0.05	29108.6	50	0.167	8163.8	7	0.106	0
434	AWNSNNLD	Consensus_1-127	0.031	35752.1	50	0.046	30396.1	50	0.028	37132	50	0.041	32259.8	50	0.039	32787.6	50	0.03	36141.1	50	0.025	38150.1	50	0.0343	0
435	WNSNNLDS	Consensus_1-127	0.046	30396.1	50	0.062	25564.3	32	0.038	32965.5	50	0.041	32259.8	50	0.02	40270.8	50	0.039	32787.6	50	0.029	36337.1	50	0.0393	0
436	NSNNLDSK	Consensus_1-127	0.041	32259.8	50	0.097	17505.3	9	0.03	36141.1	50	0.186	6682.85	6	0.018	41375	50	0.053	28178.9	50	0.03	35946.1	50	0.065	0
437	SNNLDSKV	Consensus_1-127	0.069	23828.2	50	0.07	23444.6	32	0.043	31229.5	50	0.05	29108.6	50	0.025	38150.1	50	0.047	30069	50	0.051	28640	50	0.0507	0
438	NNLDSKVG	Consensus_1-127	0.052	28485.5	50	0.041	32085.8	50	0.026	37739.6	50	0.034	34798	50	0.009	45360.7	50	0.029	36337.1	50	0.025	38150.1	50	0.0309	0
439	NLDSKVGG	Consensus_1-127	0.059	26407.7	50	0.069	23699.6	32	0.068	23957.4	50	0.043	31569.2	50	0.014	42971.9	50	0.036	33686.6	50	0.029	36534.2	50	0.0454	0
440	LDSKVGGN	Consensus_1-127	0.04	32434.8	50	0.043	31398.9	50	0.03	35946.1	50	0.037	33504.9	50	0.013	43439.4	50	0.034	34610.3	50	0.023	38984.7	50	0.0314	0
441	DSKVGGNY	Consensus_1-127	0.056	27279	50	0.116	14175.5	6	0.027	37535.9	50	0.055	27575.7	50	0.015	42740	50	0.296	2032.71	1.5	0.034	34610.3	50	0.0856	1
442	SKVGGNYN	Consensus_1-127	0.028	36732.4	50	0.041	32259.8	50	0.026	37535.9	50	0.034	34798	50	0.009	45115.9	50	0.034	34610.3	50	0.026	37535.9	50	0.0283	0
443	KVGGNYNY	Consensus_1-127	0.041	31912.6	50	0.14	11052.6	4	0.067	24218	50	0.281	2377.99	4	0.092	18478.4	16	0.09	18882.6	15	0.049	29425.3	50	0.1086	0
444	VGGNYNYL	Consensus_1-127	0.087	19505.6	32	0.059	26265.2	50	0.071	23318.1	32	0.053	28026.9	50	0.091	18578.7	16	0.036	34053.1	50	0.047	30069	50	0.0634	0
445	GGNYNYLY	Consensus_1-127	0.048	29906.7	50	0.186	6682.85	3	0.041	32259.8	50	0.135	11667	9	0.059	26407.7	32	0.065	24747.8	32	0.033	35176.6	50	0.081	0
446	GNYNYLYR	Consensus_1-127	0.056	27131.8	50	0.056	27131.8	50	0.056	27426.9	50	0.278	2469.77	4	0.042	31569.2	50	0.053	28331.8	50	0.027	37333.4	50	0.0811	0
447	NYNYLYRL	Consensus_1-127	0.116	14252.5	32	0.064	25152.8	32	0.074	22451.5	32	0.046	30396.1	50	0.466	323.04	1	0.052	28485.5	50	0.06	25982.6	50	0.1254	1
448	YNYLYRLF	Consensus_1-127	0.179	7169.76	9	0.102	16673.4	8	0.069	23828.2	50	0.076	21970.9	32	0.295	2054.82	3	0.127	12653.2	7	0.073	22695.8	32	0.1316	0
449	NYLYRLFR	Consensus_1-127	0.066	24481.5	50	0.048	29745.4	50	0.04	32434.8	50	0.103	16405	15	0.172	7775.84	7	0.042	31912.6	50	0.029	36534.2	50	0.0714	0
450	YLYRLFRK	Consensus_1-127	0.127	12653.2	32	0.087	19505.6	15	0.253	3254.47	9	0.738	17.03	0.05	0.085	19824.8	32	0.069	23699.6	32	0.041	31912.6	50	0.2	1
451	LYRLFRKS	Consensus_1-127	0.079	21269.2	50	0.041	31912.6	50	0.03	35946.1	50	0.041	32085.8	50	0.075	22330.4	32	0.03	36141.1	50	0.037	33324.1	50	0.0476	0
452	YRLFRKSN	Consensus_1-127	0.113	14802.5	32	0.042	31569.2	50	0.031	35752.1	50	0.035	34053.1	50	0.02	40270.8	50	0.029	36732.4	50	0.037	33504.9	50	0.0439	0
453	RLFRKSNL	Consensus_1-127	0.445	405.44	1.5	0.057	27131.8	50	0.393	707.82	5	0.256	3150.53	4	0.115	14485.6	15	0.059	26407.7	32	0.182	6978.43	6	0.2153	1
454	LFRKSNLK	Consensus_1-127	0.093	18180.9	32	0.051	28951.6	50	0.032	35559.2	50	0.279	2430.01	4	0.064	25152.8	32	0.043	31229.5	50	0.041	31912.6	50	0.0861	0
455	FRKSNLKP	Consensus_1-127	0.087	19400.4	32	0.045	30726.7	50	0.029	36337.1	50	0.039	32965.5	50	0.018	41151.8	50	0.034	34610.3	50	0.03	36141.1	50	0.0403	0
456	RKSNLKPF	Consensus_1-127	0.075	22330.4	50	0.047	30069	50	0.043	31398.9	50	0.055	27575.7	50	0.09	18882.6	16	0.047	30069	50	0.093	18180.9	32	0.0643	0
457	KSNLKPFE	Consensus_1-127	0.039	32787.6	50	0.057	27131.8	50	0.033	35176.6	50	0.088	19191.6	32	0.019	40929.8	50	0.033	34986.8	50	0.028	36732.4	50	0.0424	0
458	SNLKPFER	Consensus_1-127	0.059	26265.2	50	0.049	29425.3	50	0.038	33144.3	50	0.099	17130.6	15	0.042	31740.5	50	0.04	32434.8	50	0.029	36732.4	50	0.0509	0
459	NLKPFERD	Consensus_1-127	0.073	22818.9	50	0.045	30561	50	0.041	32259.8	50	0.039	32787.6	50	0.017	41599.4	50	0.033	34986.8	50	0.028	37132	50	0.0394	0
460	LKPFERDI	Consensus_1-127	0.044	30893.4	50	0.041	31912.6	50	0.03	35946.1	50	0.035	34237.8	50	0.032	35367.4	50	0.03	36141.1	50	0.04	32434.8	50	0.036	0
461	KPFERDIS	Consensus_1-127	0.108	15541.1	32	0.044	31061	50	0.035	34237.8	50	0.042	31912.6	50	0.013	43439.4	50	0.032	35367.4	50	0.138	11233.4	9	0.0589	0
462	PFERDIST	Consensus_1-127	0.035	34423.5	50	0.045	30561	50	0.025	38150.1	50	0.034	34798	50	0.022	39408.8	50	0.03	36141.1	50	0.024	38565.1	50	0.0307	0
463	FERDISTE	Consensus_1-127	0.079	21269.2	50	0.044	31061	50	0.035	34423.5	50	0.036	33869.4	50	0.013	43439.4	50	0.048	29745.4	50	0.04	32434.8	50	0.0421	0
464	ERDISTEI	Consensus_1-127	0.065	24747.8	50	0.083	20478.8	15	0.038	33144.3	50	0.036	33686.6	50	0.028	36732.4	50	0.046	30396.1	50	0.056	27131.8	50	0.0503	0
465	RDISTEIY	Consensus_1-127	0.037	33324.1	50	0.078	21500.6	32	0.033	34986.8	50	0.073	22573.3	32	0.043	31398.9	50	0.057	26985.4	32	0.038	33144.3	50	0.0513	0
466	DISTEIYQ	Consensus_1-127	0.029	36337.1	50	0.056	27426.9	50	0.03	35946.1	50	0.041	32259.8	50	0.013	43675	50	0.079	21384.6	32	0.026	37739.6	50	0.0391	0
467	ISTEIYQA	Consensus_1-127	0.054	27875.7	50	0.093	18279.6	10	0.118	13947.4	32	0.058	26695	50	0.039	32787.6	50	0.051	28951.6	50	0.04	32610.7	50	0.0647	0
468	STEIYQAG	Consensus_1-127	0.061	25842.4	50	0.107	15710.1	8	0.032	35367.4	50	0.042	31912.6	50	0.018	41375	50	0.043	31398.9	50	0.034	34798	50	0.0481	0
469	TEIYQAGS	Consensus_1-127	0.04	32434.8	50	0.042	31740.5	50	0.033	34986.8	50	0.036	34053.1	50	0.015	42280.1	50	0.045	30561	50	0.033	34986.8	50	0.0349	0
470	EIYQAGST	Consensus_1-127	0.074	22451.5	50	0.052	28485.5	50	0.054	27875.7	50	0.051	28951.6	50	0.014	42971.9	50	0.189	6504.5	4	0.069	23828.2	32	0.0719	0
471	IYQAGSTP	Consensus_1-127	0.036	33686.6	50	0.042	31740.5	50	0.035	34423.5	50	0.041	32259.8	50	0.174	7609.38	7	0.03	36337.1	50	0.038	33144.3	50	0.0566	0
472	YQAGSTPC	Consensus_1-127	0.055	27575.7	50	0.053	28178.9	50	0.214	4936.17	15	0.05	29108.6	50	0.036	33686.6	50	0.058	26695	32	0.067	24218	32	0.0761	0
473	QAGSTPCN	Consensus_1-127	0.032	35559.2	50	0.046	30396.1	50	0.028	37132	50	0.037	33324.1	50	0.013	43205	50	0.032	35559.2	50	0.025	38357.1	50	0.0304	0
474	AGSTPCNG	Consensus_1-127	0.032	35559.2	50	0.042	31740.5	50	0.026	37535.9	50	0.04	32434.8	50	0.013	43675	50	0.031	35752.1	50	0.024	38774.3	50	0.0297	0
475	GSTPCNGV	Consensus_1-127	0.045	30726.7	50	0.084	20258.4	15	0.091	18679.4	32	0.062	25426.4	50	0.026	37944.3	50	0.049	29425.3	50	0.053	28026.9	50	0.0586	0
476	STPCNGVE	Consensus_1-127	0.039	32787.6	50	0.053	28026.9	50	0.026	37535.9	50	0.044	30893.4	50	0.022	39196.1	50	0.069	23571.7	32	0.033	35176.6	50	0.0409	0
477	TPCNGVEG	Consensus_1-127	0.049	29584.9	50	0.041	31912.6	50	0.029	36534.2	50	0.034	34610.3	50	0.01	44872.5	50	0.035	34237.8	50	0.065	24747.8	32	0.0376	0
478	PCNGVEGF	Consensus_1-127	0.04	32610.7	50	0.048	29745.4	50	0.029	36337.1	50	0.034	34798	50	0.045	30561	32	0.037	33504.9	50	0.025	37944.3	50	0.0369	0
479	CNGVEGFN	Consensus_1-127	0.034	34610.3	50	0.05	29108.6	50	0.033	34986.8	50	0.037	33324.1	50	0.016	42052	50	0.029	36337.1	50	0.024	38774.3	50	0.0319	0
480	NGVEGFNC	Consensus_1-127	0.036	34053.1	50	0.043	31229.5	50	0.038	32965.5	50	0.037	33686.6	50	0.016	42052	50	0.036	33869.4	50	0.028	36931.7	50	0.0334	0
481	GVEGFNCY	Consensus_1-127	0.051	28640	50	0.38	819.15	0.8	0.043	31229.5	50	0.102	16673.4	15	0.025	38357.1	50	0.11	15290.9	10	0.043	31398.9	50	0.1077	1
482	VEGFNCYF	Consensus_1-127	0.054	27875.7	50	0.066	24481.5	32	0.049	29584.9	50	0.045	30561	50	0.157	9195.62	8	0.041	32259.8	50	0.036	33869.4	50	0.064	0
483	EGFNCYFP	Consensus_1-127	0.042	31569.2	50	0.045	30726.7	50	0.036	33869.4	50	0.041	32259.8	50	0.025	38357.1	50	0.043	31398.9	50	0.024	38565.1	50	0.0366	0
484	GFNCYFPL	Consensus_1-127	0.177	7366.35	9	0.062	25564.3	32	0.194	6161.97	15	0.069	23699.6	32	0.27	2693.07	4	0.056	27279	32	0.071	23318.1	32	0.1284	0
485	FNCYFPLQ	Consensus_1-127	0.058	26839.8	50	0.06	25982.6	50	0.042	31569.2	50	0.048	29745.4	50	0.023	38984.7	50	0.039	32787.6	50	0.026	37739.6	50	0.0423	0
486	NCYFPLQS	Consensus_1-127	0.043	31229.5	50	0.05	29108.6	50	0.056	27279	50	0.046	30232.1	50	0.021	40053.6	50	0.031	35752.1	50	0.027	37132	50	0.0391	0
487	CYFPLQSY	Consensus_1-127	0.057	26985.4	50	0.096	17791.7	10	0.06	26123.5	50	0.124	13000.1	10	0.268	2766.91	4	0.102	16673.4	15	0.046	30232.1	50	0.1076	0
488	YFPLQSYG	Consensus_1-127	0.052	28485.5	50	0.052	28331.8	50	0.041	32259.8	50	0.037	33324.1	50	0.108	15457.2	15	0.045	30893.4	50	0.03	35946.1	50	0.0521	0
489	FPLQSYGF	Consensus_1-127	0.265	2842.78	4	0.067	24218	32	0.073	22695.8	32	0.043	31569.2	50	0.131	12183	10	0.111	15044.7	9	0.414	567.02	2	0.1577	1
490	PLQSYGFQ	Consensus_1-127	0.043	31569.2	50	0.054	27725.3	50	0.045	30726.7	50	0.051	28795.4	50	0.022	39408.8	50	0.043	31229.5	50	0.026	37739.6	50	0.0406	0
491	LQSYGFQP	Consensus_1-127	0.043	31398.9	50	0.048	29906.7	50	0.069	23828.2	50	0.052	28640	50	0.031	35752.1	50	0.034	34610.3	50	0.035	34053.1	50	0.0446	0
492	QSYGFQPT	Consensus_1-127	0.058	26551	50	0.072	23067.1	32	0.096	17695.8	32	0.085	19824.8	32	0.021	39837.5	50	0.071	23192.3	32	0.052	28485.5	50	0.065	0
493	SYGFQPTN	Consensus_1-127	0.036	34053.1	50	0.043	31229.5	50	0.035	34423.5	50	0.04	32434.8	50	0.151	9706.8	9	0.026	37739.6	50	0.026	37739.6	50	0.051	0
494	YGFQPTNG	Consensus_1-127	0.047	30069	50	0.046	30232.1	50	0.041	32259.8	50	0.043	31398.9	50	0.021	40053.6	50	0.035	34237.8	50	0.03	35946.1	50	0.0376	0
495	GFQPTNGV	Consensus_1-127	0.063	25289.2	50	0.062	25564.3	32	0.085	20040.4	32	0.051	28951.6	50	0.098	17316.9	15	0.042	31740.5	50	0.048	29745.4	50	0.0641	0
496	FQPTNGVG	Consensus_1-127	0.053	28178.9	50	0.044	30893.4	50	0.044	30893.4	50	0.037	33504.9	50	0.025	38357.1	50	0.045	30726.7	50	0.032	35559.2	50	0.04	0
497	QPTNGVGY	Consensus_1-127	0.052	28640	50	0.078	21617.2	32	0.03	35946.1	50	0.053	28026.9	50	0.013	43439.4	50	0.141	10874.6	6	0.119	13797.2	15	0.0694	0
498	PTNGVGYQ	Consensus_1-127	0.03	36141.1	50	0.067	24349.4	32	0.027	37333.4	50	0.048	29745.4	50	0.013	43439.4	50	0.068	24087.4	32	0.026	37739.6	50	0.0399	0
499	TNGVGYQP	Consensus_1-127	0.038	33144.3	50	0.043	31229.5	50	0.031	35752.1	50	0.038	32965.5	50	0.027	37333.4	50	0.029	36534.2	50	0.025	37944.3	50	0.033	0
500	NGVGYQPY	Consensus_1-127	0.058	26695	50	0.09	18780.8	15	0.044	31061	50	0.057	26839.8	50	0.025	38357.1	50	0.14	11052.6	6	0.037	33324.1	50	0.0644	0
501	GVGYQPYR	Consensus_1-127	0.038	33144.3	50	0.053	28026.9	50	0.065	24747.8	50	0.231	4129.12	5	0.025	38150.1	50	0.042	31740.5	50	0.028	36931.7	50	0.0689	0
502	VGYQPYRV	Consensus_1-127	0.084	20040.4	50	0.065	24747.8	32	0.107	15710.1	32	0.083	20258.4	32	0.069	23828.2	32	0.036	33686.6	50	0.051	28951.6	50	0.0707	0
503	GYQPYRVV	Consensus_1-127	0.077	21852.4	50	0.05	29108.6	50	0.052	28331.8	50	0.048	29906.7	50	0.252	3272.12	4	0.034	34798	50	0.049	29425.3	50	0.0803	0
504	YQPYRVVV	Consensus_1-127	0.193	6229	8	0.062	25426.4	32	0.323	1517.76	7	0.052	28485.5	50	0.114	14485.6	15	0.072	23067.1	32	0.085	19932.3	32	0.1287	0
505	QPYRVVVL	Consensus_1-127	0.299	1967.79	3	0.052	28485.5	50	0.068	23957.4	50	0.054	27725.3	50	0.045	30726.7	32	0.072	22942.7	32	0.478	282.17	1.5	0.1526	1
506	PYRVVVLS	Consensus_1-127	0.039	32787.6	50	0.041	32085.8	50	0.032	35559.2	50	0.037	33504.9	50	0.089	19088	16	0.033	34986.8	50	0.025	38150.1	50	0.0423	0
507	YRVVVLSF	Consensus_1-127	0.12	13648.8	32	0.064	25017	32	0.075	22209.9	32	0.05	29108.6	50	0.172	7733.88	7	0.114	14643.2	9	0.085	19824.8	32	0.0971	0
508	RVVVLSFE	Consensus_1-127	0.04	32610.7	50	0.049	29425.3	50	0.053	28178.9	50	0.097	17505.3	15	0.028	37132	50	0.06	26265.2	32	0.045	30561	50	0.0531	0
509	VVVLSFEL	Consensus_1-127	0.097	17505.3	32	0.067	24349.4	32	0.302	1894.66	7	0.067	24218	32	0.114	14643.2	15	0.087	19400.4	15	0.132	12051.9	10	0.1237	0
510	VVLSFELL	Consensus_1-127	0.111	14963.6	32	0.075	22209.9	32	0.311	1728.19	7	0.084	20040.4	32	0.158	9047.59	8	0.06	25982.6	32	0.08	20926.8	32	0.1256	0
511	VLSFELLH	Consensus_1-127	0.043	31569.2	50	0.123	13212.9	6	0.106	15795.4	32	0.349	1145.59	3	0.038	33144.3	50	0.058	26695	32	0.033	35176.6	50	0.1071	0
512	LSFELLHA	Consensus_1-127	0.072	23067.1	50	0.125	12930	5	0.227	4311.75	10	0.089	18985.1	32	0.025	38150.1	50	0.067	24349.4	32	0.035	34237.8	50	0.0914	0
513	SFELLHAP	Consensus_1-127	0.056	27426.9	50	0.056	27279	50	0.032	35367.4	50	0.038	33144.3	50	0.058	26551	32	0.034	34423.5	50	0.036	33869.4	50	0.0443	0
514	FELLHAPA	Consensus_1-127	0.174	7568.32	9	0.053	28026.9	50	0.114	14643.2	32	0.042	31740.5	50	0.026	37739.6	50	0.048	29906.7	50	0.053	28026.9	50	0.0729	0
515	ELLHAPAT	Consensus_1-127	0.097	17600.3	32	0.053	28026.9	50	0.133	11922.2	32	0.046	30232.1	50	0.016	42052	50	0.067	24349.4	32	0.062	25564.3	50	0.0677	0
516	LLHAPATV	Consensus_1-127	0.171	7818.02	10	0.07	23444.6	32	0.529	162.5	3	0.102	16583.5	15	0.05	29266.5	32	0.064	25017	32	0.117	14099.1	15	0.1576	1
517	LHAPATVC	Consensus_1-127	0.044	30893.4	50	0.05	29108.6	50	0.052	28640	50	0.044	30893.4	50	0.029	36534.2	50	0.036	33686.6	50	0.043	31229.5	50	0.0426	0
518	HAPATVCG	Consensus_1-127	0.043	31398.9	50	0.046	30232.1	50	0.034	34798	50	0.041	32085.8	50	0.023	38984.7	50	0.05	29108.6	50	0.032	35559.2	50	0.0384	0
519	APATVCGP	Consensus_1-127	0.051	28795.4	50	0.044	30893.4	50	0.033	34986.8	50	0.038	33324.1	50	0.012	43911.9	50	0.042	31740.5	50	0.107	15625.4	15	0.0467	0
520	PATVCGPK	Consensus_1-127	0.038	33144.3	50	0.052	28485.5	50	0.027	37333.4	50	0.103	16494	15	0.014	42971.9	50	0.043	31398.9	50	0.033	35176.6	50	0.0443	0
521	ATVCGPKK	Consensus_1-127	0.03	36141.1	50	0.057	26839.8	50	0.035	34423.5	50	0.366	953.12	3	0.019	40489.3	50	0.054	27875.7	50	0.033	34986.8	50	0.0849	0
522	TVCGPKKS	Consensus_1-127	0.033	34986.8	50	0.043	31229.5	50	0.03	36141.1	50	0.045	30561	50	0.011	44389.6	50	0.035	34053.1	50	0.028	37132	50	0.0321	0
523	VCGPKKST	Consensus_1-127	0.052	28485.5	50	0.041	32259.8	50	0.032	35367.4	50	0.034	34610.3	50	0.013	43439.4	50	0.024	38774.3	50	0.034	34798	50	0.0329	0
524	CGPKKSTN	Consensus_1-127	0.052	28331.8	50	0.041	31912.6	50	0.026	37739.6	50	0.04	32610.7	50	0.017	41599.4	50	0.03	35946.1	50	0.024	38774.3	50	0.0329	0
525	GPKKSTNL	Consensus_1-127	0.334	1347.45	3	0.047	30069	50	0.034	34798	50	0.043	31398.9	50	0.02	40270.8	50	0.049	29425.3	50	0.534	153.95	1	0.1516	1
526	PKKSTNLV	Consensus_1-127	0.069	23828.2	50	0.045	30561	50	0.026	37944.3	50	0.039	32787.6	50	0.019	40708.9	50	0.036	33869.4	50	0.035	34237.8	50	0.0384	0
527	KKSTNLVK	Consensus_1-127	0.035	34423.5	50	0.046	30396.1	50	0.029	36534.2	50	0.143	10641.9	8	0.02	40053.6	50	0.034	34423.5	50	0.03	35946.1	50	0.0481	0
528	KSTNLVKN	Consensus_1-127	0.027	37333.4	50	0.047	30069	50	0.03	36141.1	50	0.061	25703	50	0.017	41599.4	50	0.031	35752.1	50	0.026	37739.6	50	0.0341	0
529	STNLVKNK	Consensus_1-127	0.04	32259.8	50	0.074	22573.3	32	0.032	35559.2	50	0.49	249.16	1.5	0.03	35946.1	50	0.055	27575.7	50	0.032	35559.2	50	0.1076	1
530	TNLVKNKC	Consensus_1-127	0.071	23192.3	50	0.041	31912.6	50	0.026	37535.9	50	0.04	32434.8	50	0.015	42509.4	50	0.029	36534.2	50	0.028	37132	50	0.0357	0
531	NLVKNKCV	Consensus_1-127	0.205	5470.55	7	0.054	27875.7	50	0.193	6229	15	0.048	29745.4	50	0.027	37535.9	50	0.058	26695	32	0.052	28485.5	50	0.091	0
532	LVKNKCVN	Consensus_1-127	0.112	14963.6	32	0.043	31229.5	50	0.032	35367.4	50	0.05	29266.5	50	0.013	43675	50	0.042	31569.2	50	0.036	33686.6	50	0.0469	0
533	VKNKCVNF	Consensus_1-127	0.072	22942.7	50	0.051	28951.6	50	0.04	32610.7	50	0.05	29108.6	50	0.098	17316.9	15	0.045	30561	50	0.047	30069	50	0.0576	0
534	KNKCVNFN	Consensus_1-127	0.049	29584.9	50	0.043	31398.9	50	0.032	35367.4	50	0.049	29584.9	50	0.019	40489.3	50	0.032	35559.2	50	0.026	37739.6	50	0.0357	0
535	NKCVNFNF	Consensus_1-127	0.066	24481.5	50	0.051	28795.4	50	0.039	32787.6	50	0.037	33504.9	50	0.08	21040.3	32	0.044	31229.5	50	0.035	34423.5	50	0.0503	0
536	KCVNFNFN	Consensus_1-127	0.03	36141.1	50	0.043	31229.5	50	0.037	33504.9	50	0.045	30726.7	50	0.022	39408.8	50	0.028	37132	50	0.025	37944.3	50	0.0329	0
537	CVNFNFNG	Consensus_1-127	0.053	28331.8	50	0.068	24087.4	32	0.064	25152.8	50	0.074	22573.3	32	0.045	30726.7	32	0.05	29108.6	50	0.035	34423.5	50	0.0556	0
538	VNFNFNGL	Consensus_1-127	0.126	12860.2	32	0.064	25017	32	0.086	19717.8	32	0.067	24218	32	0.065	24747.8	32	0.062	25564.3	32	0.063	25289.2	50	0.0761	0
539	NFNFNGLT	Consensus_1-127	0.054	27875.7	50	0.065	24882.1	32	0.042	31740.5	50	0.046	30396.1	50	0.061	25842.4	32	0.045	30726.7	50	0.038	33144.3	50	0.0501	0
540	FNFNGLTG	Consensus_1-127	0.068	23957.4	50	0.056	27426.9	50	0.067	24218	50	0.049	29584.9	50	0.028	36732.4	50	0.048	29745.4	50	0.034	34423.5	50	0.05	0
541	NFNGLTGT	Consensus_1-127	0.045	30561	50	0.052	28485.5	50	0.043	31569.2	50	0.04	32610.7	50	0.03	35946.1	50	0.045	30561	50	0.035	34423.5	50	0.0414	0
542	FNGLTGTG	Consensus_1-127	0.059	26407.7	50	0.05	29108.6	50	0.04	32434.8	50	0.036	33686.6	50	0.022	39196.1	50	0.035	34053.1	50	0.031	35752.1	50	0.039	0
543	NGLTGTGV	Consensus_1-127	0.074	22573.3	50	0.056	27426.9	50	0.074	22330.4	32	0.046	30232.1	50	0.022	39408.8	50	0.044	31229.5	50	0.042	31569.2	50	0.0511	0
544	GLTGTGVL	Consensus_1-127	0.124	13070.7	32	0.053	28026.9	50	0.223	4502.45	10	0.07	23571.7	32	0.032	35367.4	50	0.062	25426.4	32	0.11	15290.9	15	0.0963	0
545	LTGTGVLT	Consensus_1-127	0.038	32965.5	50	0.091	18578.7	15	0.078	21500.6	32	0.058	26551	50	0.024	38565.1	50	0.046	30232.1	50	0.034	34610.3	50	0.0527	0
546	TGTGVLTE	Consensus_1-127	0.032	35367.4	50	0.043	31229.5	50	0.033	35176.6	50	0.044	30893.4	50	0.015	42509.4	50	0.035	34237.8	50	0.028	37132	50	0.0329	0
547	GTGVLTES	Consensus_1-127	0.032	35559.2	50	0.063	25289.2	32	0.058	26695	50	0.048	29906.7	50	0.021	40053.6	50	0.038	32965.5	50	0.029	36534.2	50	0.0413	0
548	TGVLTESN	Consensus_1-127	0.029	36534.2	50	0.04	32259.8	50	0.025	38150.1	50	0.035	34423.5	50	0.012	43911.9	50	0.03	36141.1	50	0.026	37739.6	50	0.0281	0
549	GVLTESNK	Consensus_1-127	0.034	34798	50	0.049	29425.3	50	0.036	34053.1	50	0.476	289.91	1.5	0.018	40929.8	50	0.043	31229.5	50	0.029	36337.1	50	0.0979	1
550	VLTESNKK	Consensus_1-127	0.045	30726.7	50	0.062	25564.3	32	0.054	28026.9	50	0.446	403.25	1.5	0.024	38774.3	50	0.041	32085.8	50	0.031	35752.1	50	0.1004	1
551	LTESNKKF	Consensus_1-127	0.068	24087.4	50	0.148	10081.4	4	0.035	34423.5	50	0.05	29108.6	50	0.082	20478.8	32	0.073	22695.8	32	0.048	29745.4	50	0.072	0
552	TESNKKFL	Consensus_1-127	0.11	15290.9	32	0.048	29745.4	50	0.035	34237.8	50	0.048	29906.7	50	0.036	34053.1	50	0.042	31912.6	50	0.047	30069	50	0.0523	0
553	ESNKKFLP	Consensus_1-127	0.076	21970.9	50	0.064	25152.8	32	0.03	36141.1	50	0.052	28640	50	0.022	39408.8	50	0.053	28026.9	50	0.029	36534.2	50	0.0466	0
554	SNKKFLPF	Consensus_1-127	0.345	1196.26	3	0.073	22695.8	32	0.054	28026.9	50	0.065	24882.1	32	0.206	5411.67	5	0.124	13070.7	8	0.079	21269.2	32	0.1351	0
555	NKKFLPFQ	Consensus_1-127	0.057	26839.8	50	0.043	31229.5	50	0.027	37333.4	50	0.035	34053.1	50	0.012	43911.9	50	0.041	32259.8	50	0.025	38150.1	50	0.0343	0
556	KKFLPFQQ	Consensus_1-127	0.035	34237.8	50	0.042	31912.6	50	0.039	32787.6	50	0.052	28640	50	0.021	39837.5	50	0.03	35946.1	50	0.029	36732.4	50	0.0354	0
557	KFLPFQQF	Consensus_1-127	0.082	20589.9	50	0.055	27575.7	50	0.077	21734.5	32	0.08	21154.5	32	0.565	110.68	0.4	0.041	32085.8	50	0.057	26839.8	50	0.1367	1
558	FLPFQQFG	Consensus_1-127	0.07	23571.7	50	0.064	25017	32	0.206	5382.48	15	0.05	29266.5	50	0.04	32610.7	50	0.051	28795.4	50	0.032	35559.2	50	0.0733	0
559	LPFQQFGR	Consensus_1-127	0.09	18882.6	32	0.056	27279	50	0.043	31569.2	50	0.095	17985.3	16	0.019	40489.3	50	0.058	26551	32	0.074	22573.3	32	0.0621	0
560	PFQQFGRD	Consensus_1-127	0.037	33324.1	50	0.04	32259.8	50	0.022	39408.8	50	0.032	35559.2	50	0.026	37944.3	50	0.028	36931.7	50	0.022	39408.8	50	0.0296	0
561	FQQFGRDI	Consensus_1-127	0.097	17600.3	32	0.06	26123.5	50	0.14	10933.6	16	0.044	31061	50	0.101	16854.8	15	0.043	31569.2	50	0.084	20258.4	32	0.0813	0
562	QQFGRDIA	Consensus_1-127	0.092	18378.7	32	0.051	28795.4	50	0.123	13141.6	32	0.055	27426.9	50	0.019	40708.9	50	0.046	30232.1	50	0.042	31912.6	50	0.0611	0
563	QFGRDIAD	Consensus_1-127	0.034	34610.3	50	0.042	31569.2	50	0.027	37333.4	50	0.036	33869.4	50	0.034	34798	50	0.03	36141.1	50	0.024	38565.1	50	0.0324	0
564	FGRDIADT	Consensus_1-127	0.079	21154.5	50	0.048	29745.4	50	0.044	31061	50	0.037	33324.1	50	0.011	44150.1	50	0.037	33324.1	50	0.047	30069	50	0.0433	0
565	GRDIADTT	Consensus_1-127	0.033	35176.6	50	0.052	28485.5	50	0.034	34798	50	0.032	35559.2	50	0.011	44150.1	50	0.031	35752.1	50	0.031	35752.1	50	0.032	0
566	RDIADTTD	Consensus_1-127	0.027	37132	50	0.041	32085.8	50	0.027	37333.4	50	0.036	33869.4	50	0.018	41375	50	0.033	35176.6	50	0.028	36931.7	50	0.03	0
567	DIADTTDA	Consensus_1-127	0.044	30893.4	50	0.067	24349.4	32	0.054	27725.3	50	0.036	33869.4	50	0.014	42971.9	50	0.127	12653.2	7	0.045	30726.7	50	0.0553	0
568	IADTTDAV	Consensus_1-127	0.068	23957.4	50	0.198	5869.13	2	0.186	6646.79	15	0.05	29108.6	50	0.024	38565.1	50	0.053	28178.9	50	0.093	18180.9	32	0.096	1
569	ADTTDAVR	Consensus_1-127	0.032	35559.2	50	0.044	30893.4	50	0.025	38357.1	50	0.048	29906.7	50	0.013	43675	50	0.036	33869.4	50	0.026	37739.6	50	0.032	0
570	DTTDAVRD	Consensus_1-127	0.026	37535.9	50	0.048	29906.7	50	0.024	38774.3	50	0.031	35752.1	50	0.01	44872.5	50	0.054	27875.7	50	0.023	38984.7	50	0.0309	0
571	TTDAVRDP	Consensus_1-127	0.029	36534.2	50	0.085	19932.3	15	0.03	36141.1	50	0.042	31912.6	50	0.014	42971.9	50	0.036	34053.1	50	0.028	36931.7	50	0.0377	0
572	TDAVRDPQ	Consensus_1-127	0.043	31398.9	50	0.044	31061	50	0.026	37739.6	50	0.034	34610.3	50	0.013	43675	50	0.04	32434.8	50	0.03	36337.1	50	0.0329	0
573	DAVRDPQT	Consensus_1-127	0.041	32259.8	50	0.043	31229.5	50	0.027	37333.4	50	0.032	35367.4	50	0.009	45115.9	50	0.052	28485.5	50	0.03	35946.1	50	0.0334	0
574	AVRDPQTL	Consensus_1-127	0.149	9972.95	15	0.057	27131.8	50	0.092	18378.7	32	0.069	23699.6	32	0.044	31061	32	0.088	19191.6	15	0.433	459.16	1.5	0.1331	1
575	VRDPQTLE	Consensus_1-127	0.033	34986.8	50	0.062	25426.4	32	0.026	37739.6	50	0.042	31912.6	50	0.014	42971.9	50	0.033	34986.8	50	0.03	35946.1	50	0.0343	0
576	RDPQTLEI	Consensus_1-127	0.042	31569.2	50	0.052	28331.8	50	0.05	29108.6	50	0.043	31229.5	50	0.166	8342.39	8	0.041	32259.8	50	0.055	27426.9	50	0.0641	0
577	DPQTLEIL	Consensus_1-127	0.138	11233.4	15	0.05	29266.5	50	0.032	35559.2	50	0.034	34610.3	50	0.023	38984.7	50	0.057	26839.8	32	0.153	9499	8	0.0696	0
578	PQTLEILD	Consensus_1-127	0.025	38150.1	50	0.04	32610.7	50	0.024	38357.1	50	0.034	34798	50	0.011	44389.6	50	0.029	36534.2	50	0.023	38984.7	50	0.0266	0
579	QTLEILDI	Consensus_1-127	0.064	25152.8	50	0.088	19191.6	15	0.204	5500.22	15	0.059	26265.2	50	0.107	15710.1	15	0.097	17505.3	15	0.044	31061	50	0.0947	0
580	TLEILDIT	Consensus_1-127	0.048	29745.4	50	0.072	23067.1	32	0.107	15625.4	32	0.043	31569.2	50	0.018	41375	50	0.037	33504.9	50	0.034	34798	50	0.0513	0
581	LEILDITP	Consensus_1-127	0.035	34423.5	50	0.041	32085.8	50	0.034	34798	50	0.035	34423.5	50	0.014	42740	50	0.036	34053.1	50	0.027	37333.4	50	0.0317	0
582	EILDITPC	Consensus_1-127	0.057	26839.8	50	0.05	28951.6	50	0.139	11112.5	16	0.041	32259.8	50	0.017	41825.1	50	0.13	12249.1	7	0.042	31569.2	50	0.068	0
583	ILDITPCS	Consensus_1-127	0.042	31740.5	50	0.115	14407.5	6	0.198	5869.13	15	0.067	24349.4	32	0.02	40270.8	50	0.038	33144.3	50	0.034	34610.3	50	0.0734	0
584	LDITPCSF	Consensus_1-127	0.072	22942.7	50	0.056	27279	50	0.04	32434.8	50	0.042	31740.5	50	0.087	19505.6	32	0.067	24218	32	0.042	31740.5	50	0.058	0
585	DITPCSFG	Consensus_1-127	0.037	33504.9	50	0.05	28951.6	50	0.034	34798	50	0.039	32787.6	50	0.015	42509.4	50	0.063	25289.2	32	0.03	36141.1	50	0.0383	0
586	ITPCSFGG	Consensus_1-127	0.036	33686.6	50	0.055	27426.9	50	0.059	26265.2	50	0.052	28331.8	50	0.042	31569.2	50	0.053	28331.8	50	0.028	36732.4	50	0.0464	0
587	TPCSFGGV	Consensus_1-127	0.118	13872.1	32	0.057	26985.4	50	0.046	30232.1	50	0.044	30893.4	50	0.02	40270.8	50	0.065	24882.1	32	0.234	3975.68	4	0.0834	0
588	PCSFGGVS	Consensus_1-127	0.03	36337.1	50	0.042	31569.2	50	0.024	38357.1	50	0.033	34986.8	50	0.01	44872.5	50	0.028	36732.4	50	0.024	38774.3	50	0.0273	0
589	CSFGGVSV	Consensus_1-127	0.071	23192.3	50	0.101	16763.9	9	0.223	4454	10	0.103	16494	15	0.049	29425.3	32	0.094	18082.8	15	0.073	22695.8	32	0.102	0
590	SFGGVSVI	Consensus_1-127	0.09	18780.8	32	0.056	27279	50	0.103	16494	32	0.056	27279	50	0.327	1461.36	3	0.049	29584.9	50	0.059	26407.7	50	0.1057	0
591	FGGVSVIT	Consensus_1-127	0.05	29108.6	50	0.052	28640	50	0.065	24747.8	50	0.043	31398.9	50	0.018	40929.8	50	0.032	35367.4	50	0.032	35559.2	50	0.0417	0
592	GGVSVITP	Consensus_1-127	0.029	36732.4	50	0.04	32434.8	50	0.034	34610.3	50	0.042	31912.6	50	0.013	43675	50	0.033	34986.8	50	0.026	37739.6	50	0.031	0
593	GVSVITPG	Consensus_1-127	0.044	31061	50	0.051	28951.6	50	0.071	23192.3	32	0.059	26407.7	50	0.018	41375	50	0.054	27725.3	50	0.041	31912.6	50	0.0483	0
594	VSVITPGT	Consensus_1-127	0.035	34423.5	50	0.06	26123.5	50	0.058	26695	50	0.052	28485.5	50	0.017	41825.1	50	0.044	30893.4	50	0.037	33504.9	50	0.0433	0
595	SVITPGTN	Consensus_1-127	0.04	32610.7	50	0.047	30069	50	0.035	34237.8	50	0.054	28026.9	50	0.018	41375	50	0.072	22942.7	32	0.043	31229.5	50	0.0441	0
596	VITPGTNT	Consensus_1-127	0.035	34237.8	50	0.053	28026.9	50	0.071	23192.3	32	0.057	26985.4	50	0.016	42052	50	0.041	32085.8	50	0.053	28178.9	50	0.0466	0
597	ITPGTNTS	Consensus_1-127	0.032	35367.4	50	0.058	26551	50	0.048	29906.7	50	0.044	31061	50	0.038	33144.3	50	0.059	26265.2	32	0.035	34423.5	50	0.0449	0
598	TPGTNTSN	Consensus_1-127	0.056	27279	50	0.042	31569.2	50	0.03	36141.1	50	0.035	34237.8	50	0.015	42740	50	0.033	35176.6	50	0.093	18279.6	32	0.0434	0
599	PGTNTSNQ	Consensus_1-127	0.026	37739.6	50	0.04	32610.7	50	0.019	40489.3	50	0.034	34798	50	0.009	45606.7	50	0.031	35752.1	50	0.023	38984.7	50	0.026	0
600	GTNTSNQV	Consensus_1-127	0.06	26123.5	50	0.113	14802.5	7	0.117	14099.1	32	0.079	21269.2	32	0.028	36931.7	50	0.065	24882.1	32	0.058	26695	50	0.0743	0
601	TNTSNQVA	Consensus_1-127	0.068	24087.4	50	0.057	26985.4	50	0.03	36141.1	50	0.044	31061	50	0.015	42509.4	50	0.036	33869.4	50	0.041	32259.8	50	0.0416	0
602	NTSNQVAV	Consensus_1-127	0.093	18180.9	32	0.173	7650.66	3	0.161	8758.62	15	0.064	25017	50	0.032	35559.2	50	0.159	8950.22	5	0.084	20149.1	32	0.1094	0
603	TSNQVAVL	Consensus_1-127	0.108	15457.2	32	0.101	16854.8	9	0.067	24218	50	0.075	22209.9	32	0.066	24481.5	32	0.087	19400.4	15	0.096	17791.7	16	0.0857	0
604	SNQVAVLY	Consensus_1-127	0.054	27875.7	50	0.159	8950.22	3	0.041	32259.8	50	0.092	18378.7	32	0.048	29745.4	32	0.102	16583.5	15	0.037	33504.9	50	0.0761	0
605	NQVAVLYQ	Consensus_1-127	0.041	32259.8	50	0.048	29745.4	50	0.076	21970.9	32	0.051	28951.6	50	0.023	38984.7	50	0.065	24882.1	32	0.029	36534.2	50	0.0476	0
606	QVAVLYQG	Consensus_1-127	0.045	30726.7	50	0.05	29108.6	50	0.054	27875.7	50	0.049	29584.9	50	0.032	35559.2	50	0.055	27575.7	50	0.03	36141.1	50	0.045	0
607	VAVLYQGV	Consensus_1-127	0.097	17505.3	32	0.07	23571.7	32	0.167	8252.61	15	0.054	28026.9	50	0.043	31398.9	50	0.067	24218	32	0.077	21734.5	32	0.0821	0
608	AVLYQGVN	Consensus_1-127	0.043	31398.9	50	0.045	30561	50	0.036	33869.4	50	0.057	26839.8	50	0.013	43439.4	50	0.04	32434.8	50	0.043	31569.2	50	0.0396	0
609	VLYQGVNC	Consensus_1-127	0.06	26123.5	50	0.051	28795.4	50	0.288	2204.54	8	0.092	18378.7	32	0.029	36732.4	50	0.039	32787.6	50	0.042	31569.2	50	0.0859	0
610	LYQGVNCT	Consensus_1-127	0.046	30232.1	50	0.049	29584.9	50	0.047	30069	50	0.037	33504.9	50	0.132	12051.9	10	0.031	35752.1	50	0.036	33869.4	50	0.054	0
611	YQGVNCTE	Consensus_1-127	0.05	29266.5	50	0.05	29266.5	50	0.054	27875.7	50	0.037	33324.1	50	0.035	34423.5	50	0.034	34610.3	50	0.032	35559.2	50	0.0417	0
612	QGVNCTEV	Consensus_1-127	0.05	29266.5	50	0.051	28640	50	0.08	20926.8	32	0.05	29266.5	50	0.027	37333.4	50	0.051	28795.4	50	0.044	30893.4	50	0.0504	0
613	GVNCTEVP	Consensus_1-127	0.035	34423.5	50	0.045	30561	50	0.034	34798	50	0.049	29425.3	50	0.014	42971.9	50	0.036	33686.6	50	0.033	34986.8	50	0.0351	0
614	VNCTEVPV	Consensus_1-127	0.057	26985.4	50	0.064	25017	32	0.08	21040.3	32	0.049	29425.3	50	0.027	37333.4	50	0.04	32434.8	50	0.035	34053.1	50	0.0503	0
615	NCTEVPVA	Consensus_1-127	0.052	28331.8	50	0.053	28178.9	50	0.049	29584.9	50	0.035	34423.5	50	0.012	43675	50	0.033	34986.8	50	0.03	35946.1	50	0.0377	0
616	CTEVPVAI	Consensus_1-127	0.076	21970.9	50	0.184	6829.04	3	0.088	19295.7	32	0.056	27279	50	0.071	23192.3	32	0.062	25564.3	32	0.069	23828.2	32	0.0866	0
617	TEVPVAIH	Consensus_1-127	0.037	33324.1	50	0.046	30396.1	50	0.036	34053.1	50	0.054	27875.7	50	0.021	39622.5	50	0.059	26407.7	32	0.032	35367.4	50	0.0407	0
618	EVPVAIHA	Consensus_1-127	0.049	29584.9	50	0.057	27131.8	50	0.07	23444.6	50	0.04	32434.8	50	0.024	38774.3	50	0.162	8711.37	5	0.037	33504.9	50	0.0627	0
619	VPVAIHAD	Consensus_1-127	0.065	24747.8	50	0.044	30893.4	50	0.032	35367.4	50	0.035	34423.5	50	0.013	43675	50	0.036	33869.4	50	0.151	9706.8	8	0.0537	0
620	PVAIHADQ	Consensus_1-127	0.035	34237.8	50	0.048	29906.7	50	0.027	37333.4	50	0.038	33144.3	50	0.015	42509.4	50	0.042	31740.5	50	0.028	36732.4	50	0.0333	0
621	VAIHADQL	Consensus_1-127	0.093	18180.9	32	0.058	26839.8	50	0.092	18378.7	32	0.05	29266.5	50	0.056	27279	32	0.061	25842.4	32	0.121	13575.1	15	0.0759	0
622	AIHADQLT	Consensus_1-127	0.045	30726.7	50	0.054	27875.7	50	0.076	21970.9	32	0.067	24349.4	32	0.016	42052	50	0.054	27725.3	50	0.046	30396.1	50	0.0511	0
623	IHADQLTP	Consensus_1-127	0.036	33686.6	50	0.047	30069	50	0.039	32787.6	50	0.044	31061	50	0.028	37132	50	0.033	35176.6	50	0.029	36534.2	50	0.0366	0
624	HADQLTPT	Consensus_1-127	0.056	27279	50	0.124	13000.1	6	0.081	20926.8	32	0.047	30069	50	0.013	43205	50	0.054	27875.7	50	0.082	20701.6	32	0.0653	0
625	ADQLTPTW	Consensus_1-127	0.036	33869.4	50	0.051	28951.6	50	0.032	35367.4	50	0.038	32965.5	50	0.09	18780.8	16	0.036	33869.4	50	0.035	34237.8	50	0.0454	0
626	DQLTPTWR	Consensus_1-127	0.05	29108.6	50	0.047	30069	50	0.036	34053.1	50	0.072	22942.7	32	0.025	38357.1	50	0.052	28485.5	50	0.026	37944.3	50	0.044	0
627	QLTPTWRV	Consensus_1-127	0.098	17316.9	32	0.083	20478.8	15	0.463	335.5	4	0.078	21500.6	32	0.079	21384.6	32	0.064	25017	32	0.058	26839.8	50	0.1319	1
628	LTPTWRVY	Consensus_1-127	0.052	28485.5	50	0.317	1628.34	0.8	0.042	31912.6	50	0.117	14099.1	15	0.071	23067.1	32	0.253	3254.47	2	0.053	28026.9	50	0.1293	2
629	TPTWRVYS	Consensus_1-127	0.113	14722.7	32	0.051	28951.6	50	0.036	33869.4	50	0.044	31229.5	50	0.014	42740	50	0.044	30893.4	50	0.236	3911.67	4	0.0769	0
630	PTWRVYST	Consensus_1-127	0.052	28485.5	50	0.058	26551	50	0.079	21384.6	32	0.049	29425.3	50	0.035	34423.5	50	0.041	32085.8	50	0.031	35752.1	50	0.0493	0
631	TWRVYSTG	Consensus_1-127	0.095	17888.2	32	0.041	31912.6	50	0.03	36141.1	50	0.041	32259.8	50	0.07	23571.7	32	0.034	34423.5	50	0.035	34423.5	50	0.0494	0
632	WRVYSTGS	Consensus_1-127	0.051	28795.4	50	0.045	30561	50	0.038	32965.5	50	0.034	34610.3	50	0.015	42740	50	0.042	31740.5	50	0.037	33504.9	50	0.0374	0
633	RVYSTGSN	Consensus_1-127	0.049	29584.9	50	0.048	29906.7	50	0.047	30069	50	0.204	5500.22	5	0.026	37944.3	50	0.05	29266.5	50	0.1	17038.2	15	0.0749	0
634	VYSTGSNV	Consensus_1-127	0.051	28795.4	50	0.062	25564.3	32	0.065	24747.8	50	0.053	28178.9	50	0.26	3017.08	4	0.04	32434.8	50	0.056	27426.9	50	0.0839	0
635	YSTGSNVF	Consensus_1-127	0.089	19088	32	0.165	8342.39	3	0.068	23957.4	50	0.061	25842.4	50	0.164	8433.14	8	0.187	6610.93	4	0.102	16494	15	0.1194	0
636	STGSNVFQ	Consensus_1-127	0.036	33869.4	50	0.086	19611.4	15	0.043	31569.2	50	0.07	23444.6	32	0.036	33869.4	50	0.054	27875.7	50	0.029	36534.2	50	0.0506	0
637	TGSNVFQT	Consensus_1-127	0.038	32965.5	50	0.051	28951.6	50	0.048	29745.4	50	0.05	29108.6	50	0.025	38150.1	50	0.035	34423.5	50	0.034	34798	50	0.0401	0
638	GSNVFQTR	Consensus_1-127	0.043	31229.5	50	0.073	22818.9	32	0.037	33686.6	50	0.201	5712.5	6	0.032	35367.4	50	0.045	30726.7	50	0.029	36337.1	50	0.0657	0
639	SNVFQTRA	Consensus_1-127	0.077	21734.5	50	0.06	26123.5	50	0.042	31569.2	50	0.05	28951.6	50	0.016	42052	50	0.051	28951.6	50	0.039	32787.6	50	0.0479	0
640	NVFQTRAG	Consensus_1-127	0.082	20701.6	50	0.05	29266.5	50	0.041	32259.8	50	0.044	30893.4	50	0.015	42509.4	50	0.064	25017	32	0.064	25017	50	0.0514	0
641	VFQTRAGC	Consensus_1-127	0.083	20478.8	50	0.045	30561	50	0.035	34053.1	50	0.043	31569.2	50	0.056	27426.9	32	0.034	34798	50	0.035	34423.5	50	0.0473	0
642	FQTRAGCL	Consensus_1-127	0.182	6978.43	9	0.063	25289.2	32	0.161	8758.62	15	0.05	29108.6	50	0.06	25982.6	32	0.066	24481.5	32	0.089	19088	32	0.0959	0
643	QTRAGCLI	Consensus_1-127	0.12	13648.8	32	0.078	21500.6	32	0.061	25703	50	0.081	20701.6	32	0.085	19932.3	32	0.111	15044.7	9	0.118	14023	15	0.0934	0
644	TRAGCLIG	Consensus_1-127	0.051	28795.4	50	0.046	30232.1	50	0.034	34610.3	50	0.043	31398.9	50	0.021	39837.5	50	0.036	33686.6	50	0.032	35367.4	50	0.0376	0
645	RAGCLIGA	Consensus_1-127	0.069	23699.6	50	0.059	26265.2	50	0.124	13000.1	32	0.077	21852.4	32	0.042	31912.6	50	0.042	31912.6	50	0.07	23444.6	32	0.069	0
646	AGCLIGAE	Consensus_1-127	0.037	33504.9	50	0.043	31229.5	50	0.027	37132	50	0.04	32610.7	50	0.01	44630.4	50	0.035	34237.8	50	0.027	37333.4	50	0.0313	0
647	GCLIGAEH	Consensus_1-127	0.03	35946.1	50	0.044	30893.4	50	0.033	34986.8	50	0.046	30232.1	50	0.014	42971.9	50	0.031	35752.1	50	0.028	36732.4	50	0.0323	0
648	CLIGAEHV	Consensus_1-127	0.072	22818.9	50	0.066	24614.3	32	0.497	229.74	4	0.065	24882.1	32	0.053	28026.9	32	0.08	21040.3	32	0.052	28640	50	0.1264	1
649	LIGAEHVN	Consensus_1-127	0.04	32610.7	50	0.046	30232.1	50	0.05	29108.6	50	0.044	31061	50	0.016	42052	50	0.032	35367.4	50	0.029	36534.2	50	0.0367	0
650	IGAEHVNN	Consensus_1-127	0.036	34053.1	50	0.042	31569.2	50	0.032	35367.4	50	0.043	31229.5	50	0.017	41599.4	50	0.032	35367.4	50	0.025	38150.1	50	0.0324	0
651	GAEHVNNS	Consensus_1-127	0.035	34053.1	50	0.057	27131.8	50	0.033	34986.8	50	0.037	33504.9	50	0.013	43439.4	50	0.032	35367.4	50	0.031	35752.1	50	0.034	0
652	AEHVNNSY	Consensus_1-127	0.048	29906.7	50	0.066	24481.5	32	0.031	35752.1	50	0.065	24882.1	32	0.024	38565.1	50	0.076	21852.4	32	0.048	29745.4	50	0.0511	0
653	EHVNNSYE	Consensus_1-127	0.04	32434.8	50	0.044	30893.4	50	0.025	38357.1	50	0.034	34610.3	50	0.012	43675	50	0.057	26985.4	32	0.026	37944.3	50	0.034	0
654	HVNNSYEC	Consensus_1-127	0.053	28331.8	50	0.057	26985.4	50	0.099	17130.6	32	0.061	25703	50	0.031	35752.1	50	0.069	23828.2	32	0.058	26695	50	0.0611	0
655	VNNSYECD	Consensus_1-127	0.034	34610.3	50	0.045	30561	50	0.025	38357.1	50	0.036	33869.4	50	0.012	43911.9	50	0.028	36732.4	50	0.023	38984.7	50	0.029	0
656	NNSYECDI	Consensus_1-127	0.067	24349.4	50	0.066	24614.3	32	0.037	33324.1	50	0.038	33144.3	50	0.034	34610.3	50	0.036	33869.4	50	0.045	30893.4	50	0.0461	0
657	NSYECDIP	Consensus_1-127	0.038	32965.5	50	0.056	27426.9	50	0.037	33324.1	50	0.043	31398.9	50	0.014	42740	50	0.037	33504.9	50	0.026	37535.9	50	0.0359	0
658	SYECDIPI	Consensus_1-127	0.059	26407.7	50	0.061	25842.4	50	0.069	23699.6	50	0.045	30726.7	50	0.304	1864.16	3	0.041	32259.8	50	0.057	27131.8	50	0.0909	0
659	YECDIPIG	Consensus_1-127	0.041	32085.8	50	0.045	30726.7	50	0.043	31398.9	50	0.034	34610.3	50	0.019	40489.3	50	0.035	34237.8	50	0.025	38357.1	50	0.0346	0
660	ECDIPIGA	Consensus_1-127	0.037	33504.9	50	0.082	20701.6	15	0.038	32965.5	50	0.033	34986.8	50	0.013	43205	50	0.036	33869.4	50	0.029	36337.1	50	0.0383	0
661	CDIPIGAG	Consensus_1-127	0.043	31398.9	50	0.048	29906.7	50	0.033	35176.6	50	0.036	33686.6	50	0.018	41375	50	0.045	30726.7	50	0.029	36534.2	50	0.036	0
662	DIPIGAGI	Consensus_1-127	0.053	28026.9	50	0.054	27725.3	50	0.062	25426.4	50	0.038	32965.5	50	0.051	28795.4	32	0.153	9602.34	5	0.041	32085.8	50	0.0646	0
663	IPIGAGIC	Consensus_1-127	0.073	22818.9	50	0.044	30893.4	50	0.04	32434.8	50	0.038	32965.5	50	0.014	42971.9	50	0.046	30396.1	50	0.208	5238.84	5	0.0661	0
664	PIGAGICA	Consensus_1-127	0.039	32787.6	50	0.054	27875.7	50	0.062	25426.4	50	0.043	31569.2	50	0.017	41599.4	50	0.039	32787.6	50	0.029	36534.2	50	0.0404	0
665	IGAGICAS	Consensus_1-127	0.04	32434.8	50	0.049	29584.9	50	0.052	28331.8	50	0.049	29584.9	50	0.018	40929.8	50	0.037	33504.9	50	0.037	33504.9	50	0.0403	0
666	GAGICASY	Consensus_1-127	0.052	28485.5	50	0.135	11667	5	0.054	27725.3	50	0.105	15967.2	15	0.036	34053.1	50	0.078	21500.6	32	0.051	28951.6	50	0.073	0
667	AGICASYQ	Consensus_1-127	0.033	34986.8	50	0.044	30893.4	50	0.034	34610.3	50	0.053	28178.9	50	0.017	41825.1	50	0.044	31061	50	0.03	36141.1	50	0.0364	0
668	GICASYQT	Consensus_1-127	0.04	32434.8	50	0.047	30069	50	0.111	15126.3	32	0.059	26551	50	0.018	41151.8	50	0.037	33324.1	50	0.032	35559.2	50	0.0491	0
669	ICASYQTQ	Consensus_1-127	0.04	32610.7	50	0.045	30726.7	50	0.035	34237.8	50	0.038	33144.3	50	0.03	35946.1	50	0.032	35367.4	50	0.029	36534.2	50	0.0356	0
670	CASYQTQT	Consensus_1-127	0.058	26551	50	0.065	24747.8	32	0.048	29745.4	50	0.05	28951.6	50	0.016	42052	50	0.04	32610.7	50	0.06	25982.6	50	0.0481	0
671	ASYQTQTN	Consensus_1-127	0.036	34053.1	50	0.056	27426.9	50	0.035	34237.8	50	0.072	22942.7	32	0.018	41151.8	50	0.037	33324.1	50	0.033	34986.8	50	0.041	0
672	SYQTQTNS	Consensus_1-127	0.042	31569.2	50	0.045	30726.7	50	0.029	36534.2	50	0.04	32610.7	50	0.094	18082.8	15	0.032	35559.2	50	0.031	35752.1	50	0.0447	0
673	YQTQTNSP	Consensus_1-127	0.052	28640	50	0.049	29425.3	50	0.048	29906.7	50	0.04	32434.8	50	0.022	39408.8	50	0.038	33144.3	50	0.046	30396.1	50	0.0421	0
674	QTQTNSPR	Consensus_1-127	0.049	29425.3	50	0.08	21040.3	15	0.036	34053.1	50	0.136	11541.4	9	0.028	36931.7	50	0.081	20813.9	16	0.035	34237.8	50	0.0636	0
675	TQTNSPRR	Consensus_1-127	0.044	31061	50	0.045	30561	50	0.033	34986.8	50	0.121	13501.9	15	0.024	38774.3	50	0.041	31912.6	50	0.029	36534.2	50	0.0481	0
676	QTNSPRRA	Consensus_1-127	0.056	27426.9	50	0.082	20701.6	15	0.038	33144.3	50	0.066	24481.5	32	0.014	42740	50	0.05	29266.5	50	0.048	29745.4	50	0.0506	0
677	TNSPRRAR	Consensus_1-127	0.074	22330.4	50	0.05	29266.5	50	0.026	37944.3	50	0.081	20926.8	32	0.018	41375	50	0.046	30232.1	50	0.04	32610.7	50	0.0479	0
678	NSPRRARS	Consensus_1-127	0.072	22942.7	50	0.051	28640	50	0.028	36732.4	50	0.041	32259.8	50	0.021	39622.5	50	0.044	31229.5	50	0.028	36732.4	50	0.0407	0
679	SPRRARSV	Consensus_1-127	0.433	461.65	1.5	0.054	27875.7	50	0.037	33324.1	50	0.05	29266.5	50	0.018	41151.8	50	0.056	27279	32	0.707	23.94	0.25	0.1936	2
680	PRRARSVA	Consensus_1-127	0.165	8387.64	10	0.043	31398.9	50	0.022	39408.8	50	0.038	33144.3	50	0.01	44872.5	50	0.036	34053.1	50	0.049	29584.9	50	0.0519	0
681	RRARSVAS	Consensus_1-127	0.082	20589.9	50	0.048	29906.7	50	0.035	34053.1	50	0.051	28795.4	50	0.022	39622.5	50	0.036	33686.6	50	0.061	25842.4	50	0.0479	0
682	RARSVASQ	Consensus_1-127	0.089	18985.1	32	0.045	30726.7	50	0.033	34986.8	50	0.083	20258.4	32	0.022	39408.8	50	0.048	29906.7	50	0.186	6682.85	6	0.0723	0
683	ARSVASQS	Consensus_1-127	0.038	32965.5	50	0.045	30726.7	50	0.033	35176.6	50	0.04	32610.7	50	0.013	43205	50	0.033	34986.8	50	0.036	33869.4	50	0.034	0
684	RSVASQSI	Consensus_1-127	0.078	21500.6	50	0.064	25152.8	32	0.095	17985.3	32	0.09	18780.8	32	0.12	13648.8	15	0.064	25017	32	0.168	8075.95	7	0.097	0
685	SVASQSII	Consensus_1-127	0.132	11986.9	15	0.078	21500.6	32	0.157	9146.01	15	0.095	17888.2	16	0.103	16405	15	0.142	10757.6	6	0.161	8806.13	7	0.124	0
686	VASQSIIA	Consensus_1-127	0.067	24218	50	0.08	21154.5	15	0.082	20589.9	32	0.066	24481.5	32	0.019	40708.9	50	0.042	31569.2	50	0.059	26265.2	50	0.0593	0
687	ASQSIIAY	Consensus_1-127	0.048	29906.7	50	0.461	340.99	0.4	0.053	28331.8	50	0.234	3975.68	5	0.041	32085.8	50	0.175	7527.49	4	0.057	26985.4	50	0.1527	1
688	SQSIIAYT	Consensus_1-127	0.053	28178.9	50	0.059	26407.7	50	0.164	8478.89	15	0.062	25564.3	50	0.028	37132	50	0.048	29906.7	50	0.037	33504.9	50	0.0644	0
689	QSIIAYTM	Consensus_1-127	0.087	19400.4	32	0.093	18279.6	10	0.091	18578.7	32	0.061	25703	50	0.1	17038.2	15	0.189	6469.41	4	0.066	24481.5	32	0.0981	0
690	SIIAYTMS	Consensus_1-127	0.067	24349.4	50	0.056	27279	50	0.12	13575.1	32	0.095	17985.3	16	0.029	36732.4	50	0.11	15208.4	10	0.044	30893.4	50	0.0744	0
691	IIAYTMSL	Consensus_1-127	0.213	4989.87	7	0.08	21040.3	15	0.418	540.07	5	0.122	13284.5	15	0.114	14564.2	15	0.158	9096.67	5	0.3	1946.61	3	0.2007	0
692	IAYTMSLG	Consensus_1-127	0.062	25564.3	50	0.056	27426.9	50	0.06	25982.6	50	0.094	18082.8	16	0.034	34798	50	0.051	28795.4	50	0.041	31912.6	50	0.0569	0
693	AYTMSLGA	Consensus_1-127	0.051	28795.4	50	0.052	28485.5	50	0.051	28951.6	50	0.053	28178.9	50	0.106	15967.2	15	0.04	32610.7	50	0.043	31398.9	50	0.0566	0
694	YTMSLGAE	Consensus_1-127	0.08	21154.5	50	0.103	16405	8	0.074	22573.3	32	0.065	24747.8	32	0.032	35367.4	50	0.19	6399.79	4	0.085	19932.3	32	0.0899	0
695	TMSLGAEN	Consensus_1-127	0.04	32610.7	50	0.052	28331.8	50	0.057	26985.4	50	0.058	26839.8	50	0.029	36732.4	50	0.037	33504.9	50	0.035	34237.8	50	0.044	0
696	MSLGAENS	Consensus_1-127	0.036	33869.4	50	0.054	27875.7	50	0.053	28331.8	50	0.05	29108.6	50	0.019	40708.9	50	0.038	33144.3	50	0.034	34798	50	0.0406	0
697	SLGAENSV	Consensus_1-127	0.135	11667	15	0.071	23192.3	32	0.479	282.17	4	0.07	23444.6	32	0.045	30561	32	0.048	29906.7	50	0.073	22695.8	32	0.1316	1
698	LGAENSVA	Consensus_1-127	0.074	22330.4	50	0.059	26407.7	50	0.052	28331.8	50	0.05	29266.5	50	0.015	42509.4	50	0.041	32259.8	50	0.048	29906.7	50	0.0484	0
699	GAENSVAY	Consensus_1-127	0.046	30396.1	50	0.349	1139.41	0.8	0.036	34053.1	50	0.087	19505.6	32	0.017	41825.1	50	0.084	20040.4	15	0.057	27131.8	50	0.0966	1
700	AENSVAYS	Consensus_1-127	0.035	34423.5	50	0.048	29745.4	50	0.042	31912.6	50	0.045	30893.4	50	0.018	40929.8	50	0.04	32610.7	50	0.03	36337.1	50	0.0369	0
701	ENSVAYSN	Consensus_1-127	0.044	30893.4	50	0.047	30069	50	0.027	37333.4	50	0.036	34053.1	50	0.018	41151.8	50	0.043	31398.9	50	0.025	38150.1	50	0.0343	0
702	NSVAYSNN	Consensus_1-127	0.037	33504.9	50	0.051	28795.4	50	0.033	35176.6	50	0.04	32434.8	50	0.014	42971.9	50	0.05	29108.6	50	0.027	37333.4	50	0.036	0
703	SVAYSNNS	Consensus_1-127	0.049	29425.3	50	0.058	26551	50	0.056	27426.9	50	0.069	23828.2	32	0.021	39622.5	50	0.075	22090.1	32	0.054	27875.7	50	0.0546	0
704	VAYSNNSI	Consensus_1-127	0.164	8524.88	10	0.066	24614.3	32	0.143	10699.6	16	0.081	20813.9	32	0.121	13501.9	15	0.051	28795.4	50	0.171	7818.02	7	0.1139	0
705	AYSNNSIA	Consensus_1-127	0.055	27575.7	50	0.056	27279	50	0.045	30726.7	50	0.053	28026.9	50	0.12	13575.1	15	0.037	33686.6	50	0.047	30069	50	0.059	0
706	YSNNSIAI	Consensus_1-127	0.111	15126.3	32	0.183	6903.33	3	0.192	6296.76	15	0.083	20258.4	32	0.1	17038.2	15	0.123	13141.6	8	0.14	11052.6	9	0.1331	0
707	SNNSIAIP	Consensus_1-127	0.051	28951.6	50	0.05	29266.5	50	0.032	35559.2	50	0.048	29906.7	50	0.019	40708.9	50	0.038	32965.5	50	0.027	37132	50	0.0379	0
708	NNSIAIPT	Consensus_1-127	0.058	26695	50	0.058	26839.8	50	0.051	28640	50	0.041	32259.8	50	0.014	42971.9	50	0.046	30396.1	50	0.039	32787.6	50	0.0439	0
709	NSIAIPTN	Consensus_1-127	0.037	33504.9	50	0.054	27725.3	50	0.043	31398.9	50	0.042	31912.6	50	0.021	39622.5	50	0.055	27575.7	50	0.028	36732.4	50	0.04	0
710	SIAIPTNF	Consensus_1-127	0.09	18780.8	32	0.088	19295.7	15	0.085	19824.8	32	0.098	17410.9	15	0.179	7169.76	7	0.161	8806.13	5	0.116	14175.5	15	0.1167	0
711	IAIPTNFT	Consensus_1-127	0.044	30893.4	50	0.058	26551	50	0.093	18180.9	32	0.054	28026.9	50	0.03	35946.1	50	0.054	27725.3	50	0.059	26265.2	50	0.056	0
712	AIPTNFTI	Consensus_1-127	0.083	20368.3	50	0.06	25982.6	50	0.274	2579.01	8	0.064	25017	50	0.231	4106.84	5	0.078	21500.6	32	0.065	24747.8	32	0.1221	0
713	IPTNFTIS	Consensus_1-127	0.081	20813.9	50	0.049	29425.3	50	0.041	32259.8	50	0.044	31061	50	0.016	42052	50	0.039	32787.6	50	0.164	8478.89	7	0.062	0
714	PTNFTISV	Consensus_1-127	0.051	28795.4	50	0.132	11986.9	5	0.097	17505.3	32	0.068	23957.4	32	0.043	31569.2	50	0.074	22573.3	32	0.052	28331.8	50	0.0739	0
715	TNFTISVT	Consensus_1-127	0.069	23828.2	50	0.05	29108.6	50	0.045	30726.7	50	0.05	28951.6	50	0.016	42052	50	0.049	29584.9	50	0.036	33869.4	50	0.045	0
716	NFTISVTT	Consensus_1-127	0.051	28795.4	50	0.051	28951.6	50	0.048	29745.4	50	0.037	33504.9	50	0.044	30893.4	32	0.036	33686.6	50	0.035	34423.5	50	0.0431	0
717	FTISVTTE	Consensus_1-127	0.053	28026.9	50	0.072	22942.7	32	0.082	20589.9	32	0.054	27725.3	50	0.03	36141.1	50	0.171	7818.02	4	0.042	31569.2	50	0.072	0
718	TISVTTEI	Consensus_1-127	0.089	19088	32	0.075	22209.9	32	0.191	6365.26	15	0.07	23444.6	32	0.078	21500.6	32	0.08	21040.3	32	0.086	19611.4	32	0.0956	0
719	ISVTTEIL	Consensus_1-127	0.067	24349.4	50	0.074	22451.5	32	0.087	19505.6	32	0.057	26985.4	50	0.065	24747.8	32	0.059	26407.7	32	0.058	26551	50	0.0667	0
720	SVTTEILP	Consensus_1-127	0.032	35367.4	50	0.052	28485.5	50	0.037	33504.9	50	0.058	26551	50	0.018	41375	50	0.049	29584.9	50	0.03	36141.1	50	0.0394	0
721	VTTEILPV	Consensus_1-127	0.068	24087.4	50	0.185	6719.1	3	0.468	316.12	4	0.082	20589.9	32	0.059	26407.7	32	0.132	11986.9	7	0.065	24747.8	32	0.1513	1
722	TTEILPVS	Consensus_1-127	0.038	32965.5	50	0.105	15967.2	8	0.038	33144.3	50	0.045	30561	50	0.016	42052	50	0.044	30893.4	50	0.032	35367.4	50	0.0454	0
723	TEILPVSM	Consensus_1-127	0.075	22090.1	50	0.051	28795.4	50	0.054	27875.7	50	0.045	30726.7	50	0.045	30726.7	32	0.096	17791.7	15	0.066	24614.3	32	0.0617	0
724	EILPVSMT	Consensus_1-127	0.056	27426.9	50	0.051	28640	50	0.072	22942.7	32	0.047	30069	50	0.019	40708.9	50	0.099	17130.6	15	0.045	30726.7	50	0.0556	0
725	ILPVSMTK	Consensus_1-127	0.05	29266.5	50	0.06	26123.5	50	0.112	14882.8	32	0.557	120.03	0.8	0.084	20149.1	32	0.054	27725.3	50	0.036	34053.1	50	0.1361	1
726	LPVSMTKT	Consensus_1-127	0.073	22818.9	50	0.046	30396.1	50	0.036	33686.6	50	0.038	33144.3	50	0.011	44630.4	50	0.044	30893.4	50	0.227	4288.48	4	0.0679	0
727	PVSMTKTS	Consensus_1-127	0.034	34610.3	50	0.046	30396.1	50	0.028	36931.7	50	0.038	33144.3	50	0.014	43205	50	0.035	34423.5	50	0.029	36337.1	50	0.032	0
728	VSMTKTSV	Consensus_1-127	0.272	2635.42	4	0.11	15208.4	7	0.206	5382.48	15	0.104	16316.5	15	0.067	24349.4	32	0.063	25289.2	32	0.127	12721.9	10	0.1356	0
729	SMTKTSVD	Consensus_1-127	0.062	25426.4	50	0.048	29906.7	50	0.038	33144.3	50	0.059	26551	50	0.018	41151.8	50	0.038	32965.5	50	0.037	33324.1	50	0.0429	0
730	MTKTSVDC	Consensus_1-127	0.082	20589.9	50	0.058	26695	50	0.049	29425.3	50	0.054	27875.7	50	0.02	40053.6	50	0.057	26985.4	32	0.042	31740.5	50	0.0517	0
731	TKTSVDCT	Consensus_1-127	0.033	34986.8	50	0.042	31569.2	50	0.028	37132	50	0.034	34798	50	0.009	45360.7	50	0.032	35559.2	50	0.028	36732.4	50	0.0294	0
732	KTSVDCTM	Consensus_1-127	0.056	27279	50	0.114	14643.2	7	0.086	19611.4	32	0.081	20813.9	32	0.053	28178.9	32	0.073	22818.9	32	0.084	20258.4	32	0.0781	0
733	TSVDCTMY	Consensus_1-127	0.041	32259.8	50	0.346	1183.39	0.8	0.05	29266.5	50	0.173	7650.66	7	0.03	35946.1	50	0.35	1133.26	1	0.044	31061	50	0.1477	2
734	SVDCTMYI	Consensus_1-127	0.07	23571.7	50	0.224	4454	1.5	0.372	893.21	6	0.096	17695.8	16	0.088	19295.7	32	0.089	18985.1	15	0.087	19400.4	32	0.1466	1
735	VDCTMYIC	Consensus_1-127	0.037	33324.1	50	0.046	30396.1	50	0.037	33504.9	50	0.038	32965.5	50	0.026	37739.6	50	0.029	36534.2	50	0.024	38357.1	50	0.0339	0
736	DCTMYICG	Consensus_1-127	0.038	33324.1	50	0.042	31740.5	50	0.023	38984.7	50	0.029	36534.2	50	0.011	44150.1	50	0.033	34986.8	50	0.022	39196.1	50	0.0283	0
737	CTMYICGD	Consensus_1-127	0.05	29108.6	50	0.068	23957.4	32	0.054	28026.9	50	0.056	27131.8	50	0.024	38565.1	50	0.063	25289.2	32	0.031	35752.1	50	0.0494	0
738	TMYICGDS	Consensus_1-127	0.062	25426.4	50	0.051	28640	50	0.121	13429	32	0.091	18578.7	32	0.027	37333.4	50	0.042	31740.5	50	0.038	33324.1	50	0.0617	0
739	MYICGDST	Consensus_1-127	0.051	28951.6	50	0.047	30069	50	0.053	28331.8	50	0.037	33324.1	50	0.116	14175.5	15	0.042	31912.6	50	0.057	26839.8	50	0.0576	0
740	YICGDSTE	Consensus_1-127	0.04	32434.8	50	0.052	28640	50	0.044	31061	50	0.042	31912.6	50	0.015	42280.1	50	0.052	28331.8	50	0.034	34798	50	0.0399	0
741	ICGDSTEC	Consensus_1-127	0.032	35559.2	50	0.043	31398.9	50	0.069	23571.7	50	0.035	34237.8	50	0.019	40708.9	50	0.026	37535.9	50	0.028	36931.7	50	0.036	0
742	CGDSTECS	Consensus_1-127	0.029	36534.2	50	0.077	21734.5	32	0.03	36141.1	50	0.037	33504.9	50	0.012	43911.9	50	0.029	36337.1	50	0.025	38150.1	50	0.0341	0
743	GDSTECSN	Consensus_1-127	0.026	37535.9	50	0.041	32259.8	50	0.025	38357.1	50	0.032	35367.4	50	0.009	45115.9	50	0.028	36931.7	50	0.022	39622.5	50	0.0261	0
744	DSTECSNL	Consensus_1-127	0.069	23828.2	50	0.068	24087.4	32	0.041	32085.8	50	0.04	32434.8	50	0.03	36141.1	50	0.105	16053.8	10	0.045	30726.7	50	0.0569	0
745	STECSNLL	Consensus_1-127	0.089	18985.1	32	0.254	3219.45	1.5	0.107	15795.4	32	0.064	25017	50	0.069	23699.6	32	0.089	19088	15	0.084	20040.4	32	0.108	1
746	TECSNLLL	Consensus_1-127	0.07	23444.6	50	0.062	25426.4	32	0.059	26407.7	50	0.054	27875.7	50	0.082	20478.8	32	0.046	30232.1	50	0.041	31912.6	50	0.0591	0
747	ECSNLLLQ	Consensus_1-127	0.035	34237.8	50	0.058	26839.8	50	0.028	36931.7	50	0.041	32085.8	50	0.021	39837.5	50	0.051	28795.4	50	0.025	38150.1	50	0.037	0
748	CSNLLLQY	Consensus_1-127	0.049	29584.9	50	0.659	40.03	0.1	0.055	27725.3	50	0.23	4129.12	5	0.052	28640	32	0.146	10357.9	6	0.038	32965.5	50	0.1756	1
749	SNLLLQYG	Consensus_1-127	0.06	26123.5	50	0.049	29266.5	50	0.038	33324.1	50	0.042	31912.6	50	0.025	38357.1	50	0.034	34423.5	50	0.026	37535.9	50	0.0391	0
750	NLLLQYGS	Consensus_1-127	0.078	21500.6	50	0.051	28640	50	0.154	9447.76	15	0.05	29266.5	50	0.024	38565.1	50	0.042	31740.5	50	0.031	35752.1	50	0.0614	0
751	LLLQYGSF	Consensus_1-127	0.303	1884.44	3	0.079	21384.6	16	0.178	7287.08	15	0.092	18378.7	32	0.191	6365.26	6	0.109	15457.2	10	0.12	13575.1	15	0.1531	0
752	LLQYGSFC	Consensus_1-127	0.068	23957.4	50	0.059	26407.7	50	0.23	4174.04	10	0.066	24614.3	32	0.028	36931.7	50	0.044	31229.5	50	0.043	31229.5	50	0.0769	0
753	LQYGSFCT	Consensus_1-127	0.059	26265.2	50	0.053	28178.9	50	0.245	3510.53	9	0.075	22209.9	32	0.03	35946.1	50	0.041	32259.8	50	0.046	30396.1	50	0.0784	0
754	QYGSFCTQ	Consensus_1-127	0.039	32787.6	50	0.043	31398.9	50	0.035	34237.8	50	0.038	33144.3	50	0.154	9499	8	0.031	35752.1	50	0.027	37333.4	50	0.0524	0
755	YGSFCTQL	Consensus_1-127	0.12	13648.8	32	0.077	21852.4	32	0.126	12790.9	32	0.059	26551	50	0.1	17038.2	15	0.05	29266.5	50	0.099	17130.6	15	0.0901	0
756	GSFCTQLN	Consensus_1-127	0.034	34610.3	50	0.057	26985.4	50	0.037	33504.9	50	0.076	21970.9	32	0.018	41151.8	50	0.036	33869.4	50	0.027	37535.9	50	0.0407	0
757	SFCTQLNR	Consensus_1-127	0.045	30561	50	0.049	29425.3	50	0.034	34798	50	0.122	13356.6	15	0.07	23444.6	32	0.042	31740.5	50	0.024	38565.1	50	0.0551	0
758	FCTQLNRA	Consensus_1-127	0.077	21617.2	50	0.066	24481.5	32	0.061	25703	50	0.035	34053.1	50	0.015	42509.4	50	0.034	34610.3	50	0.036	33869.4	50	0.0463	0
759	CTQLNRAL	Consensus_1-127	0.161	8806.13	15	0.121	13429	6	0.087	19505.6	32	0.059	26265.2	50	0.092	18478.4	16	0.085	19824.8	15	0.187	6610.93	6	0.1131	0
760	TQLNRALT	Consensus_1-127	0.09	18780.8	32	0.05	29266.5	50	0.089	19088	32	0.065	24747.8	32	0.033	34986.8	50	0.042	31912.6	50	0.056	27426.9	50	0.0607	0
761	QLNRALTG	Consensus_1-127	0.079	21384.6	50	0.054	27875.7	50	0.088	19295.7	32	0.072	22818.9	32	0.033	34986.8	50	0.044	30893.4	50	0.033	35176.6	50	0.0576	0
762	LNRALTGI	Consensus_1-127	0.171	7903.07	10	0.053	28026.9	50	0.049	29584.9	50	0.056	27426.9	50	0.041	32259.8	50	0.059	26407.7	32	0.103	16316.5	15	0.076	0
763	NRALTGIA	Consensus_1-127	0.093	18180.9	32	0.058	26551	50	0.038	33144.3	50	0.037	33504.9	50	0.017	41599.4	50	0.044	31061	50	0.05	29108.6	50	0.0481	0
764	RALTGIAV	Consensus_1-127	0.128	12517	16	0.062	25426.4	32	0.273	2621.2	8	0.099	17130.6	15	0.059	26265.2	32	0.052	28331.8	50	0.256	3133.53	4	0.1327	0
765	ALTGIAVE	Consensus_1-127	0.044	30893.4	50	0.048	29906.7	50	0.084	20040.4	32	0.068	24087.4	32	0.015	42509.4	50	0.049	29425.3	50	0.037	33504.9	50	0.0493	0
766	LTGIAVEQ	Consensus_1-127	0.033	34986.8	50	0.064	25152.8	32	0.057	26985.4	50	0.048	29745.4	50	0.022	39408.8	50	0.041	32085.8	50	0.028	36931.7	50	0.0419	0
767	TGIAVEQD	Consensus_1-127	0.027	37333.4	50	0.04	32610.7	50	0.028	36931.7	50	0.034	34423.5	50	0.014	42971.9	50	0.03	35946.1	50	0.024	38774.3	50	0.0281	0
768	GIAVEQDK	Consensus_1-127	0.031	35752.1	50	0.056	27131.8	50	0.032	35559.2	50	0.236	3890.57	5	0.016	42052	50	0.04	32610.7	50	0.026	37739.6	50	0.0624	0
769	IAVEQDKN	Consensus_1-127	0.035	34423.5	50	0.042	31569.2	50	0.029	36534.2	50	0.033	34986.8	50	0.01	44872.5	50	0.031	35752.1	50	0.025	38150.1	50	0.0293	0
770	AVEQDKNT	Consensus_1-127	0.034	34610.3	50	0.049	29584.9	50	0.03	36141.1	50	0.036	33869.4	50	0.01	44872.5	50	0.035	34423.5	50	0.037	33504.9	50	0.033	0
771	VEQDKNTQ	Consensus_1-127	0.044	30893.4	50	0.042	31740.5	50	0.025	38357.1	50	0.032	35367.4	50	0.013	43205	50	0.03	35946.1	50	0.033	34986.8	50	0.0313	0
772	EQDKNTQE	Consensus_1-127	0.04	32434.8	50	0.058	26839.8	50	0.028	36931.7	50	0.035	34423.5	50	0.013	43675	50	0.042	31740.5	50	0.028	36732.4	50	0.0349	0
773	QDKNTQEV	Consensus_1-127	0.073	22695.8	50	0.05	29108.6	50	0.032	35367.4	50	0.039	32610.7	50	0.021	39837.5	50	0.044	31229.5	50	0.051	28640	50	0.0443	0
774	DKNTQEVF	Consensus_1-127	0.056	27131.8	50	0.047	30069	50	0.025	38357.1	50	0.035	34423.5	50	0.025	38150.1	50	0.057	26985.4	32	0.035	34237.8	50	0.04	0
775	KNTQEVFA	Consensus_1-127	0.043	31569.2	50	0.057	27131.8	50	0.049	29584.9	50	0.052	28485.5	50	0.021	39837.5	50	0.033	34986.8	50	0.032	35367.4	50	0.041	0
776	NTQEVFAQ	Consensus_1-127	0.047	30069	50	0.091	18679.4	15	0.049	29584.9	50	0.044	30893.4	50	0.026	37535.9	50	0.103	16405	15	0.037	33686.6	50	0.0567	0
777	TQEVFAQV	Consensus_1-127	0.074	22330.4	50	0.081	20926.8	15	0.157	9195.62	15	0.053	28026.9	50	0.056	27426.9	32	0.044	31061	50	0.069	23699.6	32	0.0763	0
778	QEVFAQVK	Consensus_1-127	0.035	34237.8	50	0.045	30726.7	50	0.029	36337.1	50	0.081	20926.8	32	0.017	41599.4	50	0.044	30893.4	50	0.027	37333.4	50	0.0397	0
779	EVFAQVKQ	Consensus_1-127	0.04	32610.7	50	0.049	29584.9	50	0.032	35367.4	50	0.052	28640	50	0.014	42740	50	0.14	10993	6	0.032	35559.2	50	0.0513	0
780	VFAQVKQI	Consensus_1-127	0.091	18679.4	32	0.053	28178.9	50	0.074	22451.5	32	0.05	28951.6	50	0.3	1936.11	3	0.037	33504.9	50	0.057	26985.4	50	0.0946	0
781	FAQVKQIY	Consensus_1-127	0.152	9602.34	15	0.262	2952.5	1.5	0.048	29906.7	50	0.08	21040.3	32	0.036	33869.4	50	0.142	10816	6	0.069	23828.2	32	0.1127	1
782	AQVKQIYK	Consensus_1-127	0.039	32787.6	50	0.05	29108.6	50	0.057	26985.4	50	0.46	346.57	1.5	0.025	38357.1	50	0.052	28331.8	50	0.03	35946.1	50	0.1019	1
783	QVKQIYKT	Consensus_1-127	0.087	19505.6	32	0.048	29745.4	50	0.055	27575.7	50	0.048	29906.7	50	0.025	38357.1	50	0.065	24747.8	32	0.038	32965.5	50	0.0523	0
784	VKQIYKTP	Consensus_1-127	0.045	30726.7	50	0.04	32610.7	50	0.026	37739.6	50	0.034	34610.3	50	0.013	43675	50	0.027	37535.9	50	0.026	37739.6	50	0.0301	0
785	KQIYKTPP	Consensus_1-127	0.065	24747.8	50	0.041	31912.6	50	0.077	21617.2	32	0.064	25152.8	50	0.023	38984.7	50	0.04	32434.8	50	0.044	30893.4	50	0.0506	0
786	QIYKTPPI	Consensus_1-127	0.191	6365.26	8	0.061	25842.4	50	0.349	1139.41	6	0.126	12860.2	10	0.086	19611.4	32	0.11	15290.9	10	0.096	17791.7	16	0.1456	0
787	IYKTPPIK	Consensus_1-127	0.052	28485.5	50	0.042	31569.2	50	0.031	35752.1	50	0.18	7131.08	6	0.124	13000.1	15	0.035	34053.1	50	0.029	36337.1	50	0.0704	0
788	YKTPPIKD	Consensus_1-127	0.029	36534.2	50	0.042	31912.6	50	0.025	38357.1	50	0.033	34986.8	50	0.01	44872.5	50	0.028	37132	50	0.026	37739.6	50	0.0276	0
789	KTPPIKDF	Consensus_1-127	0.04	32434.8	50	0.065	24747.8	32	0.049	29584.9	50	0.054	28026.9	50	0.211	5126.69	5	0.066	24481.5	32	0.049	29584.9	50	0.0763	0
790	TPPIKDFG	Consensus_1-127	0.064	25152.8	50	0.041	31912.6	50	0.027	37132	50	0.032	35367.4	50	0.014	42971.9	50	0.036	34053.1	50	0.045	30561	50	0.037	0
791	PPIKDFGG	Consensus_1-127	0.052	28640	50	0.041	32259.8	50	0.029	36732.4	50	0.03	35946.1	50	0.011	44150.1	50	0.036	33869.4	50	0.037	33686.6	50	0.0337	0
792	PIKDFGGF	Consensus_1-127	0.111	15044.7	32	0.056	27426.9	50	0.034	34798	50	0.046	30396.1	50	0.056	27279	32	0.177	7366.35	4	0.04	32610.7	50	0.0743	0
793	IKDFGGFN	Consensus_1-127	0.029	36534.2	50	0.052	28640	50	0.031	35752.1	50	0.037	33324.1	50	0.012	43911.9	50	0.032	35367.4	50	0.026	37739.6	50	0.0313	0
794	KDFGGFNF	Consensus_1-127	0.044	30893.4	50	0.056	27426.9	50	0.069	23699.6	50	0.066	24481.5	32	0.199	5837.47	6	0.047	30069	50	0.048	29745.4	50	0.0756	0
795	DFGGFNFS	Consensus_1-127	0.038	32965.5	50	0.052	28640	50	0.037	33686.6	50	0.034	34610.3	50	0.053	28178.9	32	0.041	32085.8	50	0.025	37944.3	50	0.04	0
796	FGGFNFSQ	Consensus_1-127	0.054	27725.3	50	0.054	27875.7	50	0.054	28026.9	50	0.045	30726.7	50	0.034	34798	50	0.034	34423.5	50	0.031	35752.1	50	0.0437	0
797	GGFNFSQI	Consensus_1-127	0.1	16946.2	32	0.05	29108.6	50	0.085	19932.3	32	0.074	22451.5	32	0.075	22090.1	32	0.042	31912.6	50	0.051	28795.4	50	0.0681	0
798	GFNFSQIL	Consensus_1-127	0.099	17223.5	32	0.062	25564.3	32	0.074	22573.3	32	0.065	24747.8	32	0.17	7903.07	7	0.044	30893.4	50	0.059	26407.7	50	0.0819	0
799	FNFSQILP	Consensus_1-127	0.059	26407.7	50	0.056	27426.9	50	0.051	28795.4	50	0.054	27875.7	50	0.02	40270.8	50	0.043	31569.2	50	0.029	36337.1	50	0.0446	0
800	NFSQILPD	Consensus_1-127	0.048	29906.7	50	0.051	28640	50	0.052	28640	50	0.038	32965.5	50	0.044	30893.4	32	0.04	32610.7	50	0.027	37535.9	50	0.0429	0
801	FSQILPDP	Consensus_1-127	0.042	31740.5	50	0.067	24218	32	0.044	30893.4	50	0.041	32085.8	50	0.021	40053.6	50	0.035	34423.5	50	0.029	36732.4	50	0.0399	0
802	SQILPDPS	Consensus_1-127	0.041	32085.8	50	0.046	30396.1	50	0.073	22573.3	32	0.044	31061	50	0.019	40489.3	50	0.048	29745.4	50	0.033	35176.6	50	0.0434	0
803	QILPDPSK	Consensus_1-127	0.041	32259.8	50	0.05	29108.6	50	0.039	32787.6	50	0.351	1121.07	3	0.019	40708.9	50	0.041	32085.8	50	0.032	35367.4	50	0.0819	0
804	ILPDPSKP	Consensus_1-127	0.038	33144.3	50	0.046	30232.1	50	0.079	21269.2	32	0.048	29745.4	50	0.025	38150.1	50	0.038	33144.3	50	0.029	36337.1	50	0.0433	0
805	LPDPSKPS	Consensus_1-127	0.062	25426.4	50	0.053	28026.9	50	0.042	31740.5	50	0.036	33869.4	50	0.009	45360.7	50	0.034	34423.5	50	0.156	9245.51	7	0.056	0
806	PDPSKPSK	Consensus_1-127	0.031	35752.1	50	0.041	32085.8	50	0.021	39622.5	50	0.044	31061	50	0.013	43439.4	50	0.032	35367.4	50	0.023	38984.7	50	0.0293	0
807	DPSKPSKR	Consensus_1-127	0.048	29745.4	50	0.05	29108.6	50	0.023	38984.7	50	0.043	31569.2	50	0.011	44389.6	50	0.049	29425.3	50	0.035	34237.8	50	0.037	0
808	PSKPSKRS	Consensus_1-127	0.036	33686.6	50	0.04	32610.7	50	0.022	39196.1	50	0.035	34237.8	50	0.009	45115.9	50	0.028	37132	50	0.026	37739.6	50	0.028	0
809	SKPSKRSF	Consensus_1-127	0.128	12517	16	0.042	31569.2	50	0.027	37333.4	50	0.039	32787.6	50	0.065	24882.1	32	0.053	28178.9	50	0.067	24349.4	32	0.0601	0
810	KPSKRSFI	Consensus_1-127	0.315	1663.96	3	0.058	26695	50	0.057	27131.8	50	0.064	25152.8	50	0.078	21500.6	32	0.044	31061	50	0.625	57.82	0.8	0.1773	1
811	PSKRSFIE	Consensus_1-127	0.056	27426.9	50	0.044	30893.4	50	0.025	37944.3	50	0.042	31912.6	50	0.019	40929.8	50	0.034	34423.5	50	0.025	38150.1	50	0.035	0
812	SKRSFIED	Consensus_1-127	0.049	29584.9	50	0.04	32434.8	50	0.024	38565.1	50	0.036	34053.1	50	0.01	44872.5	50	0.03	36141.1	50	0.032	35559.2	50	0.0316	0
813	KRSFIEDL	Consensus_1-127	0.058	26695	50	0.056	27279	50	0.057	26985.4	50	0.048	29906.7	50	0.051	28951.6	32	0.035	34423.5	50	0.055	27575.7	50	0.0514	0
814	RSFIEDLL	Consensus_1-127	0.064	25152.8	50	0.091	18578.7	15	0.113	14722.7	32	0.083	20258.4	32	0.095	17888.2	15	0.046	30396.1	50	0.065	24747.8	32	0.0796	0
815	SFIEDLLF	Consensus_1-127	0.07	23444.6	50	0.09	18882.6	15	0.083	20478.8	32	0.069	23699.6	32	0.504	214.14	0.8	0.216	4856.71	3	0.045	30561	50	0.1539	1
816	FIEDLLFN	Consensus_1-127	0.043	31229.5	50	0.111	15044.7	7	0.127	12721.9	32	0.048	29906.7	50	0.021	39622.5	50	0.056	27426.9	32	0.029	36534.2	50	0.0621	0
817	IEDLLFNK	Consensus_1-127	0.034	34798	50	0.073	22695.8	32	0.042	31569.2	50	0.114	14485.6	15	0.034	34798	50	0.037	33324.1	50	0.033	34986.8	50	0.0524	0
818	EDLLFNKV	Consensus_1-127	0.073	22818.9	50	0.058	26551	50	0.041	31912.6	50	0.036	33686.6	50	0.035	34423.5	50	0.05	29108.6	50	0.061	25703	50	0.0506	0
819	DLLFNKVT	Consensus_1-127	0.081	20701.6	50	0.047	30069	50	0.063	25289.2	50	0.04	32434.8	50	0.015	42509.4	50	0.043	31398.9	50	0.036	33686.6	50	0.0464	0
820	LLFNKVTL	Consensus_1-127	0.408	601.78	1.5	0.062	25426.4	32	0.582	92.08	3	0.118	13947.4	15	0.087	19505.6	32	0.066	24614.3	32	0.11	15208.4	15	0.2047	2
821	LFNKVTLA	Consensus_1-127	0.102	16583.5	32	0.074	22451.5	32	0.089	19088	32	0.074	22573.3	32	0.084	20149.1	32	0.049	29584.9	50	0.039	32787.6	50	0.073	0
822	FNKVTLAD	Consensus_1-127	0.097	17600.3	32	0.047	30069	50	0.034	34610.3	50	0.04	32610.7	50	0.015	42280.1	50	0.039	32787.6	50	0.033	34986.8	50	0.0436	0
823	NKVTLADA	Consensus_1-127	0.049	29425.3	50	0.043	31229.5	50	0.035	34053.1	50	0.032	35559.2	50	0.009	45115.9	50	0.037	33324.1	50	0.03	36141.1	50	0.0336	0
824	KVTLADAG	Consensus_1-127	0.032	35367.4	50	0.046	30232.1	50	0.038	33144.3	50	0.046	30232.1	50	0.016	42052	50	0.035	34237.8	50	0.044	31061	50	0.0367	0
825	VTLADAGF	Consensus_1-127	0.056	27279	50	0.096	17791.7	10	0.073	22695.8	32	0.069	23828.2	32	0.149	10027	9	0.129	12382.3	7	0.062	25564.3	50	0.0906	0
826	TLADAGFI	Consensus_1-127	0.101	16854.8	32	0.09	18780.8	15	0.487	255.99	4	0.085	19824.8	32	0.113	14643.2	15	0.133	11857.9	7	0.081	20926.8	32	0.1557	1
827	LADAGFIK	Consensus_1-127	0.043	31398.9	50	0.179	7208.66	3	0.046	30232.1	50	0.25	3343.7	4	0.025	38150.1	50	0.043	31398.9	50	0.037	33504.9	50	0.089	0
828	ADAGFIKQ	Consensus_1-127	0.029	36534.2	50	0.044	31061	50	0.028	36931.7	50	0.041	32085.8	50	0.015	42280.1	50	0.04	32610.7	50	0.027	37333.4	50	0.032	0
829	DAGFIKQY	Consensus_1-127	0.051	28951.6	50	0.091	18679.4	15	0.043	31569.2	50	0.045	30561	50	0.03	36141.1	50	0.143	10641.9	6	0.034	34798	50	0.0624	0
830	AGFIKQYG	Consensus_1-127	0.054	27725.3	50	0.042	31740.5	50	0.034	34798	50	0.048	29906.7	50	0.015	42280.1	50	0.032	35559.2	50	0.025	38150.1	50	0.0357	0
831	GFIKQYGD	Consensus_1-127	0.045	30726.7	50	0.041	31912.6	50	0.03	36141.1	50	0.035	34053.1	50	0.044	31229.5	32	0.034	34610.3	50	0.024	38774.3	50	0.0361	0
832	FIKQYGDC	Consensus_1-127	0.169	7989.04	10	0.05	29108.6	50	0.076	21970.9	32	0.042	31740.5	50	0.017	41599.4	50	0.065	24882.1	32	0.044	31061	50	0.0661	0
833	IKQYGDCL	Consensus_1-127	0.064	25017	50	0.048	29906.7	50	0.043	31229.5	50	0.037	33324.1	50	0.028	36931.7	50	0.035	34053.1	50	0.067	24349.4	32	0.046	0
834	KQYGDCLG	Consensus_1-127	0.038	33144.3	50	0.044	30893.4	50	0.086	19717.8	32	0.08	21040.3	32	0.028	37132	50	0.034	34610.3	50	0.03	36141.1	50	0.0486	0
835	QYGDCLGD	Consensus_1-127	0.029	36732.4	50	0.04	32434.8	50	0.036	33869.4	50	0.035	34423.5	50	0.103	16494	15	0.028	37132	50	0.024	38357.1	50	0.0421	0
836	YGDCLGDI	Consensus_1-127	0.062	25426.4	50	0.122	13284.5	6	0.078	21500.6	32	0.042	31740.5	50	0.045	30561	32	0.041	32259.8	50	0.049	29425.3	50	0.0627	0
837	GDCLGDIA	Consensus_1-127	0.034	34610.3	50	0.048	29906.7	50	0.032	35559.2	50	0.034	34798	50	0.013	43439.4	50	0.031	35752.1	50	0.024	38357.1	50	0.0309	0
838	DCLGDIAA	Consensus_1-127	0.046	30396.1	50	0.047	30069	50	0.038	33324.1	50	0.032	35367.4	50	0.01	44630.4	50	0.04	32610.7	50	0.033	34986.8	50	0.0351	0
839	CLGDIAAR	Consensus_1-127	0.059	26407.7	50	0.065	24747.8	32	0.129	12382.3	32	0.216	4804.44	5	0.037	33686.6	50	0.058	26695	32	0.034	34798	50	0.0854	0
840	LGDIAARD	Consensus_1-127	0.029	36534.2	50	0.057	26839.8	50	0.029	36534.2	50	0.035	34053.1	50	0.01	44872.5	50	0.027	37132	50	0.024	38774.3	50	0.0301	0
841	GDIAARDL	Consensus_1-127	0.048	29906.7	50	0.046	30232.1	50	0.037	33324.1	50	0.039	32787.6	50	0.024	38565.1	50	0.044	30893.4	50	0.044	30893.4	50	0.0403	0
842	DIAARDLI	Consensus_1-127	0.135	11604	15	0.074	22451.5	32	0.06	26123.5	50	0.051	28951.6	50	0.061	25703	32	0.164	8478.89	5	0.065	24747.8	32	0.0871	0
843	IAARDLIC	Consensus_1-127	0.062	25564.3	50	0.056	27279	50	0.058	26839.8	50	0.053	28178.9	50	0.028	36931.7	50	0.04	32610.7	50	0.046	30396.1	50	0.049	0
844	AARDLICA	Consensus_1-127	0.109	15373.8	32	0.06	25982.6	50	0.073	22695.8	32	0.058	26695	50	0.014	43205	50	0.055	27575.7	50	0.095	17985.3	16	0.0663	0
845	ARDLICAQ	Consensus_1-127	0.043	31398.9	50	0.056	27426.9	50	0.033	35176.6	50	0.036	33869.4	50	0.013	43205	50	0.038	33144.3	50	0.034	34610.3	50	0.0361	0
846	RDLICAQK	Consensus_1-127	0.036	33686.6	50	0.046	30396.1	50	0.035	34423.5	50	0.16	8853.9	7	0.034	34610.3	50	0.032	35559.2	50	0.034	34610.3	50	0.0539	0
847	DLICAQKF	Consensus_1-127	0.09	18882.6	32	0.061	25703	50	0.059	26265.2	50	0.046	30232.1	50	0.117	14099.1	15	0.289	2192.64	1.5	0.047	30069	50	0.1013	1
848	LICAQKFN	Consensus_1-127	0.037	33324.1	50	0.046	30232.1	50	0.042	31740.5	50	0.054	27725.3	50	0.011	44150.1	50	0.034	34423.5	50	0.025	38150.1	50	0.0356	0
849	ICAQKFNG	Consensus_1-127	0.06	26123.5	50	0.042	31569.2	50	0.038	32965.5	50	0.04	32610.7	50	0.026	37739.6	50	0.028	36732.4	50	0.027	37333.4	50	0.0373	0
850	CAQKFNGL	Consensus_1-127	0.239	3766.31	5	0.082	20478.8	15	0.089	19088	32	0.056	27426.9	50	0.072	22818.9	32	0.068	23957.4	32	0.117	14023	15	0.1033	0
851	AQKFNGLT	Consensus_1-127	0.069	23828.2	50	0.049	29584.9	50	0.052	28485.5	50	0.058	26551	50	0.024	38565.1	50	0.048	29906.7	50	0.044	30893.4	50	0.0491	0
852	QKFNGLTV	Consensus_1-127	0.067	24218	50	0.051	28951.6	50	0.1	17038.2	32	0.052	28485.5	50	0.031	35752.1	50	0.05	29266.5	50	0.052	28485.5	50	0.0576	0
853	KFNGLTVL	Consensus_1-127	0.079	21384.6	50	0.056	27426.9	50	0.106	15967.2	32	0.081	20926.8	32	0.229	4196.68	5	0.046	30396.1	50	0.106	15967.2	15	0.1004	0
854	FNGLTVLP	Consensus_1-127	0.049	29425.3	50	0.056	27279	50	0.048	29745.4	50	0.043	31398.9	50	0.031	35752.1	50	0.037	33324.1	50	0.027	37132	50	0.0416	0
855	NGLTVLPP	Consensus_1-127	0.055	27575.7	50	0.043	31229.5	50	0.048	29745.4	50	0.042	31912.6	50	0.017	41599.4	50	0.038	33324.1	50	0.028	37132	50	0.0387	0
856	GLTVLPPL	Consensus_1-127	0.133	11857.9	15	0.061	25842.4	50	0.535	153.12	3	0.076	21970.9	32	0.048	29906.7	32	0.062	25564.3	32	0.076	21970.9	32	0.1416	1
857	LTVLPPLL	Consensus_1-127	0.079	21269.2	50	0.109	15373.8	7	0.172	7733.88	15	0.074	22573.3	32	0.081	20926.8	32	0.1	17038.2	15	0.079	21269.2	32	0.0991	0
858	TVLPPLLT	Consensus_1-127	0.046	30396.1	50	0.063	25289.2	32	0.123	13141.6	32	0.09	18780.8	32	0.036	33869.4	50	0.053	28178.9	50	0.05	29266.5	50	0.0659	0
859	VLPPLLTD	Consensus_1-127	0.037	33504.9	50	0.051	28795.4	50	0.109	15373.8	32	0.053	28331.8	50	0.041	31912.6	50	0.036	33869.4	50	0.032	35559.2	50	0.0513	0
860	LPPLLTDE	Consensus_1-127	0.055	27575.7	50	0.044	31061	50	0.027	37132	50	0.031	35752.1	50	0.012	43675	50	0.039	32787.6	50	0.068	24087.4	32	0.0394	0
861	PPLLTDEM	Consensus_1-127	0.073	22695.8	50	0.045	30726.7	50	0.032	35559.2	50	0.032	35367.4	50	0.017	41599.4	50	0.043	31229.5	50	0.239	3766.31	4	0.0687	0
862	PLLTDEMI	Consensus_1-127	0.055	27575.7	50	0.049	29584.9	50	0.157	9146.01	15	0.044	30893.4	50	0.065	24747.8	32	0.035	34423.5	50	0.033	35176.6	50	0.0626	0
863	LLTDEMIA	Consensus_1-127	0.06	26123.5	50	0.075	22090.1	32	0.386	767.66	5	0.061	25842.4	50	0.017	41825.1	50	0.049	29425.3	50	0.04	32434.8	50	0.0983	0
864	LTDEMIAQ	Consensus_1-127	0.035	34237.8	50	0.318	1602.13	0.8	0.062	25564.3	50	0.052	28640	50	0.015	42740	50	0.065	24882.1	32	0.035	34237.8	50	0.0831	1
865	TDEMIAQY	Consensus_1-127	0.043	31569.2	50	0.138	11294.4	4	0.03	36141.1	50	0.045	30726.7	50	0.022	39196.1	50	0.065	24747.8	32	0.034	34610.3	50	0.0539	0
866	DEMIAQYT	Consensus_1-127	0.048	29745.4	50	0.048	29906.7	50	0.037	33324.1	50	0.032	35367.4	50	0.018	41151.8	50	0.045	30726.7	50	0.034	34610.3	50	0.0374	0
867	EMIAQYTS	Consensus_1-127	0.085	19932.3	50	0.054	27875.7	50	0.088	19295.7	32	0.05	29266.5	50	0.038	32965.5	50	0.102	16673.4	15	0.037	33324.1	50	0.0649	0
868	MIAQYTSA	Consensus_1-127	0.299	1967.79	3	0.093	18180.9	10	0.365	963.49	6	0.104	16140.9	15	0.033	35176.6	50	0.15	9812.39	6	0.164	8524.88	7	0.1726	0
869	IAQYTSAL	Consensus_1-127	0.239	3745.99	5	0.072	22942.7	32	0.126	12860.2	32	0.061	25842.4	50	0.075	22209.9	32	0.069	23699.6	32	0.371	902.93	2	0.1447	1
870	AQYTSALL	Consensus_1-127	0.102	16583.5	32	0.063	25289.2	32	0.327	1453.47	7	0.138	11294.4	9	0.108	15457.2	15	0.071	23318.1	32	0.086	19717.8	32	0.1279	0
871	QYTSALLA	Consensus_1-127	0.046	30396.1	50	0.06	26123.5	50	0.054	28026.9	50	0.054	27725.3	50	0.19	6434.51	6	0.042	31912.6	50	0.037	33504.9	50	0.069	0
872	YTSALLAG	Consensus_1-127	0.059	26407.7	50	0.161	8806.13	3	0.097	17505.3	32	0.069	23828.2	32	0.037	33686.6	50	0.112	14963.6	9	0.05	29108.6	50	0.0836	0
873	TSALLAGT	Consensus_1-127	0.04	32434.8	50	0.082	20589.9	15	0.06	25982.6	50	0.056	27279	50	0.022	39408.8	50	0.072	23067.1	32	0.043	31398.9	50	0.0536	0
874	SALLAGTI	Consensus_1-127	0.131	12117.3	16	0.058	26695	50	0.123	13141.6	32	0.056	27279	50	0.109	15373.8	15	0.058	26551	32	0.157	9146.01	7	0.0989	0
875	ALLAGTIT	Consensus_1-127	0.061	25842.4	50	0.05	29266.5	50	0.292	2122.61	8	0.086	19611.4	32	0.02	40270.8	50	0.044	31061	50	0.058	26839.8	50	0.0873	0
876	LLAGTITS	Consensus_1-127	0.053	28026.9	50	0.059	26407.7	50	0.288	2204.54	8	0.086	19611.4	32	0.026	37739.6	50	0.054	27875.7	50	0.048	29745.4	50	0.0877	0
877	LAGTITSG	Consensus_1-127	0.067	24218	50	0.048	29745.4	50	0.051	28795.4	50	0.043	31398.9	50	0.018	41375	50	0.037	33324.1	50	0.038	32965.5	50	0.0431	0
878	AGTITSGW	Consensus_1-127	0.038	33144.3	50	0.052	28640	50	0.03	36141.1	50	0.05	29108.6	50	0.059	26407.7	32	0.041	32259.8	50	0.036	33686.6	50	0.0437	0
879	GTITSGWT	Consensus_1-127	0.039	32787.6	50	0.061	25703	50	0.066	24614.3	50	0.057	27131.8	50	0.017	41825.1	50	0.078	21500.6	32	0.042	31569.2	50	0.0514	0
880	TITSGWTF	Consensus_1-127	0.085	19824.8	50	0.084	20149.1	15	0.087	19505.6	32	0.07	23571.7	32	0.307	1794.89	3	0.177	7326.61	4	0.079	21269.2	32	0.127	0
881	ITSGWTFG	Consensus_1-127	0.034	34610.3	50	0.096	17695.8	10	0.07	23571.7	50	0.079	21154.5	32	0.042	31740.5	50	0.059	26265.2	32	0.033	34986.8	50	0.059	0
882	TSGWTFGA	Consensus_1-127	0.055	27575.7	50	0.126	12860.2	5	0.119	13797.2	32	0.076	21852.4	32	0.051	28795.4	32	0.053	28178.9	50	0.051	28951.6	50	0.0759	0
883	SGWTFGAG	Consensus_1-127	0.061	25842.4	50	0.045	30561	50	0.04	32259.8	50	0.049	29584.9	50	0.02	40270.8	50	0.034	34610.3	50	0.037	33324.1	50	0.0409	0
884	GWTFGAGA	Consensus_1-127	0.044	31061	50	0.049	29425.3	50	0.048	29906.7	50	0.046	30396.1	50	0.037	33686.6	50	0.037	33686.6	50	0.034	34610.3	50	0.0421	0
885	WTFGAGAA	Consensus_1-127	0.089	19088	32	0.114	14564.2	7	0.165	8342.39	15	0.078	21500.6	32	0.024	38565.1	50	0.208	5238.84	3	0.121	13501.9	15	0.1141	0
886	TFGAGAAL	Consensus_1-127	0.11	15290.9	32	0.057	27131.8	50	0.078	21500.6	32	0.052	28331.8	50	0.218	4701.59	5	0.053	28331.8	50	0.113	14802.5	15	0.0973	0
887	FGAGAALQ	Consensus_1-127	0.045	30893.4	50	0.057	27131.8	50	0.044	30893.4	50	0.052	28331.8	50	0.02	40053.6	50	0.05	29266.5	50	0.035	34423.5	50	0.0433	0
888	GAGAALQI	Consensus_1-127	0.065	24747.8	50	0.056	27279	50	0.131	12183	32	0.058	26551	50	0.082	20701.6	32	0.043	31398.9	50	0.068	23957.4	32	0.0719	0
889	AGAALQIP	Consensus_1-127	0.035	34237.8	50	0.043	31398.9	50	0.03	36141.1	50	0.05	29266.5	50	0.015	42280.1	50	0.035	34237.8	50	0.028	36931.7	50	0.0337	0
890	GAALQIPF	Consensus_1-127	0.091	18578.7	32	0.086	19611.4	15	0.072	22942.7	32	0.067	24349.4	32	0.086	19611.4	32	0.106	15881	10	0.116	14329.8	15	0.0891	0
891	AALQIPFA	Consensus_1-127	0.083	20478.8	50	0.064	25152.8	32	0.214	4936.17	15	0.075	22090.1	32	0.028	36931.7	50	0.05	29266.5	50	0.051	28951.6	50	0.0807	0
892	ALQIPFAM	Consensus_1-127	0.171	7818.02	10	0.085	19824.8	15	0.353	1103.02	6	0.103	16405	15	0.087	19400.4	32	0.082	20589.9	16	0.17	7945.94	7	0.1501	0
893	LQIPFAMQ	Consensus_1-127	0.045	30561	50	0.048	29906.7	50	0.072	23067.1	32	0.062	25426.4	50	0.033	35176.6	50	0.051	28795.4	50	0.034	34798	50	0.0493	0
894	QIPFAMQM	Consensus_1-127	0.066	24481.5	50	0.065	24747.8	32	0.114	14643.2	32	0.069	23828.2	32	0.079	21384.6	32	0.216	4804.44	3	0.067	24349.4	32	0.0966	0
895	IPFAMQMA	Consensus_1-127	0.14	10993	15	0.056	27426.9	50	0.066	24481.5	50	0.05	29108.6	50	0.022	39196.1	50	0.048	29745.4	50	0.307	1804.62	3	0.0984	0
896	PFAMQMAY	Consensus_1-127	0.05	29266.5	50	0.135	11604	5	0.037	33504.9	50	0.076	21852.4	32	0.08	20926.8	32	0.12	13648.8	8	0.036	33869.4	50	0.0763	0
897	FAMQMAYR	Consensus_1-127	0.112	14802.5	32	0.09	18882.6	15	0.106	15881	32	0.196	5997.52	6	0.062	25564.3	32	0.143	10641.9	6	0.06	26123.5	50	0.1099	0
898	AMQMAYRF	Consensus_1-127	0.14	10933.6	15	0.092	18478.4	15	0.146	10357.9	16	0.094	18082.8	16	0.406	618.28	1.5	0.076	22090.1	32	0.084	20149.1	32	0.1483	1
899	MQMAYRFN	Consensus_1-127	0.096	17695.8	32	0.052	28331.8	50	0.104	16140.9	32	0.085	19932.3	32	0.049	29584.9	32	0.045	30726.7	50	0.04	32610.7	50	0.0673	0
900	QMAYRFNG	Consensus_1-127	0.169	7989.04	10	0.052	28331.8	50	0.086	19611.4	32	0.082	20589.9	32	0.049	29425.3	32	0.045	30561	50	0.042	31912.6	50	0.075	0
901	MAYRFNGI	Consensus_1-127	0.349	1145.59	3	0.081	20926.8	15	0.243	3606.79	9	0.119	13797.2	15	0.133	11922.2	10	0.122	13284.5	8	0.147	10246.4	8	0.1706	0
902	AYRFNGIG	Consensus_1-127	0.061	25842.4	50	0.041	32085.8	50	0.028	36931.7	50	0.043	31398.9	50	0.083	20368.3	32	0.034	34610.3	50	0.041	31912.6	50	0.0473	0
903	YRFNGIGV	Consensus_1-127	0.087	19400.4	32	0.066	24481.5	32	0.183	6903.33	15	0.052	28485.5	50	0.041	32259.8	50	0.067	24218	32	0.068	24087.4	32	0.0806	0
904	RFNGIGVT	Consensus_1-127	0.051	28795.4	50	0.048	29745.4	50	0.047	30069	50	0.062	25426.4	50	0.066	24614.3	32	0.04	32434.8	50	0.06	25982.6	50	0.0534	0
905	FNGIGVTQ	Consensus_1-127	0.049	29584.9	50	0.053	28331.8	50	0.05	29266.5	50	0.038	33144.3	50	0.021	39622.5	50	0.038	33144.3	50	0.03	36141.1	50	0.0399	0
906	NGIGVTQN	Consensus_1-127	0.03	36141.1	50	0.042	31740.5	50	0.032	35367.4	50	0.034	34610.3	50	0.013	43439.4	50	0.038	33144.3	50	0.026	37944.3	50	0.0307	0
907	GIGVTQNV	Consensus_1-127	0.064	25152.8	50	0.064	25152.8	32	0.258	3083.08	9	0.064	25017	50	0.034	34610.3	50	0.044	31061	50	0.045	30726.7	50	0.0819	0
908	IGVTQNVL	Consensus_1-127	0.086	19717.8	32	0.05	29266.5	50	0.051	28795.4	50	0.05	29266.5	50	0.038	33144.3	50	0.04	32434.8	50	0.065	24747.8	32	0.0543	0
909	GVTQNVLY	Consensus_1-127	0.042	31740.5	50	0.252	3289.87	1.5	0.051	28640	50	0.2	5774.65	6	0.042	31740.5	50	0.206	5382.48	3	0.049	29584.9	50	0.1203	1
910	VTQNVLYE	Consensus_1-127	0.038	32965.5	50	0.095	17888.2	10	0.051	28795.4	50	0.079	21269.2	32	0.034	34610.3	50	0.056	27426.9	32	0.029	36534.2	50	0.0546	0
911	TQNVLYEN	Consensus_1-127	0.037	33504.9	50	0.048	29906.7	50	0.047	30069	50	0.044	31229.5	50	0.031	35752.1	50	0.035	34237.8	50	0.027	37333.4	50	0.0384	0
912	QNVLYENQ	Consensus_1-127	0.035	34423.5	50	0.043	31398.9	50	0.026	37535.9	50	0.033	35176.6	50	0.013	43439.4	50	0.037	33504.9	50	0.025	38357.1	50	0.0303	0
913	NVLYENQK	Consensus_1-127	0.045	30726.7	50	0.052	28331.8	50	0.034	34610.3	50	0.206	5382.48	5	0.022	39408.8	50	0.043	31229.5	50	0.031	35752.1	50	0.0619	0
914	VLYENQKL	Consensus_1-127	0.203	5590.22	7	0.067	24218	32	0.518	183.04	3	0.11	15126.3	15	0.086	19611.4	32	0.054	27875.7	50	0.084	20040.4	32	0.1603	1
915	LYENQKLI	Consensus_1-127	0.079	21384.6	50	0.064	25152.8	32	0.041	32085.8	50	0.046	30396.1	50	0.29	2157.34	3	0.032	35559.2	50	0.055	27575.7	50	0.0867	0
916	YENQKLIA	Consensus_1-127	0.124	13000.1	32	0.066	24614.3	32	0.057	27131.8	50	0.047	30069	50	0.032	35559.2	50	0.048	29745.4	50	0.042	31569.2	50	0.0594	0
917	ENQKLIAN	Consensus_1-127	0.056	27426.9	50	0.046	30232.1	50	0.025	38357.1	50	0.036	34053.1	50	0.011	44389.6	50	0.048	29906.7	50	0.028	37132	50	0.0357	0
918	NQKLIANQ	Consensus_1-127	0.069	23699.6	50	0.044	30893.4	50	0.034	34423.5	50	0.038	33144.3	50	0.019	40489.3	50	0.044	31061	50	0.029	36534.2	50	0.0396	0
919	QKLIANQF	Consensus_1-127	0.06	26123.5	50	0.045	30561	50	0.037	33504.9	50	0.038	33144.3	50	0.065	24882.1	32	0.041	32085.8	50	0.041	31912.6	50	0.0467	0
920	KLIANQFN	Consensus_1-127	0.039	32787.6	50	0.049	29584.9	50	0.153	9550.53	15	0.11	15208.4	15	0.032	35559.2	50	0.042	31912.6	50	0.033	35176.6	50	0.0654	0
921	LIANQFNS	Consensus_1-127	0.057	26985.4	50	0.064	25017	32	0.124	13000.1	32	0.079	21269.2	32	0.025	38150.1	50	0.059	26265.2	32	0.04	32434.8	50	0.064	0
922	IANQFNSA	Consensus_1-127	0.151	9759.45	15	0.084	20149.1	15	0.092	18478.4	32	0.067	24218	32	0.027	37333.4	50	0.05	29266.5	50	0.11	15208.4	15	0.083	0
923	ANQFNSAI	Consensus_1-127	0.113	14722.7	32	0.069	23699.6	32	0.056	27426.9	50	0.053	28026.9	50	0.091	18679.4	16	0.049	29584.9	50	0.1	17038.2	15	0.0759	0
924	NQFNSAIG	Consensus_1-127	0.053	28026.9	50	0.045	30726.7	50	0.056	27279	50	0.046	30396.1	50	0.019	40489.3	50	0.04	32434.8	50	0.029	36534.2	50	0.0411	0
925	QFNSAIGK	Consensus_1-127	0.037	33324.1	50	0.049	29425.3	50	0.033	35176.6	50	0.229	4196.68	5	0.048	29906.7	32	0.048	29745.4	50	0.028	37132	50	0.0674	0
926	FNSAIGKI	Consensus_1-127	0.117	14023	32	0.075	22330.4	32	0.073	22573.3	32	0.051	28951.6	50	0.069	23699.6	32	0.077	21617.2	32	0.064	25152.8	50	0.0751	0
927	NSAIGKIQ	Consensus_1-127	0.04	32434.8	50	0.057	27131.8	50	0.029	36337.1	50	0.042	31912.6	50	0.015	42740	50	0.043	31398.9	50	0.029	36534.2	50	0.0364	0
928	SAIGKIQD	Consensus_1-127	0.044	30893.4	50	0.043	31229.5	50	0.03	36337.1	50	0.042	31740.5	50	0.011	44150.1	50	0.045	30561	50	0.032	35559.2	50	0.0353	0
929	AIGKIQDS	Consensus_1-127	0.042	31740.5	50	0.048	29745.4	50	0.074	22573.3	32	0.045	30561	50	0.018	41151.8	50	0.037	33504.9	50	0.029	36534.2	50	0.0419	0
930	IGKIQDSL	Consensus_1-127	0.155	9295.66	15	0.048	29745.4	50	0.04	32610.7	50	0.045	30561	50	0.036	33869.4	50	0.037	33686.6	50	0.075	22209.9	32	0.0623	0
931	GKIQDSLS	Consensus_1-127	0.032	35367.4	50	0.042	31740.5	50	0.03	36141.1	50	0.036	34053.1	50	0.009	45115.9	50	0.037	33324.1	50	0.026	37739.6	50	0.0303	0
932	KIQDSLSS	Consensus_1-127	0.04	32434.8	50	0.052	28485.5	50	0.107	15710.1	32	0.096	17791.7	16	0.021	39837.5	50	0.04	32434.8	50	0.05	29266.5	50	0.058	0
933	IQDSLSST	Consensus_1-127	0.042	31569.2	50	0.075	22209.9	32	0.142	10816	16	0.049	29266.5	50	0.019	40929.8	50	0.039	32787.6	50	0.045	30561	50	0.0587	0
934	QDSLSSTA	Consensus_1-127	0.047	30069	50	0.057	27131.8	50	0.036	33869.4	50	0.04	32434.8	50	0.017	41825.1	50	0.039	32787.6	50	0.038	32965.5	50	0.0391	0
935	DSLSSTAS	Consensus_1-127	0.048	29745.4	50	0.056	27279	50	0.034	34798	50	0.04	32610.7	50	0.011	44150.1	50	0.057	27131.8	32	0.034	34610.3	50	0.04	0
936	SLSSTASA	Consensus_1-127	0.151	9706.8	15	0.083	20368.3	15	0.362	995.27	6	0.113	14643.2	15	0.026	37739.6	50	0.063	25289.2	32	0.095	17985.3	16	0.1276	0
937	LSSTASAL	Consensus_1-127	0.128	12517	16	0.128	12585	5	0.098	17410.9	32	0.076	21970.9	32	0.052	28485.5	32	0.085	19824.8	15	0.181	7054.34	6	0.1069	0
938	SSTASALG	Consensus_1-127	0.037	33504.9	50	0.072	23067.1	32	0.034	34610.3	50	0.062	25426.4	50	0.021	39622.5	50	0.046	30396.1	50	0.032	35367.4	50	0.0434	0
939	STASALGK	Consensus_1-127	0.041	32085.8	50	0.129	12449.5	5	0.046	30396.1	50	0.575	98.79	0.8	0.036	33686.6	50	0.122	13284.5	8	0.04	32259.8	50	0.1413	1
940	TASALGKL	Consensus_1-127	0.112	14963.6	32	0.07	23571.7	32	0.061	25842.4	50	0.064	25152.8	50	0.044	31061	32	0.092	18478.4	15	0.128	12517	10	0.0816	0
941	ASALGKLQ	Consensus_1-127	0.032	35367.4	50	0.06	26123.5	50	0.03	35946.1	50	0.064	25017	50	0.018	41151.8	50	0.046	30396.1	50	0.032	35367.4	50	0.0403	0
942	SALGKLQD	Consensus_1-127	0.056	27426.9	50	0.043	31398.9	50	0.032	35559.2	50	0.045	30726.7	50	0.014	42971.9	50	0.032	35559.2	50	0.032	35559.2	50	0.0363	0
943	ALGKLQDV	Consensus_1-127	0.105	16140.9	32	0.067	24218	32	0.438	439.71	4	0.064	25017	50	0.045	30726.7	32	0.042	31569.2	50	0.049	29425.3	50	0.1157	1
944	LGKLQDVV	Consensus_1-127	0.134	11730.3	15	0.053	28026.9	50	0.042	31569.2	50	0.045	30561	50	0.02	40270.8	50	0.036	33869.4	50	0.054	27725.3	50	0.0549	0
945	GKLQDVVN	Consensus_1-127	0.03	35946.1	50	0.039	32787.6	50	0.025	37944.3	50	0.033	35176.6	50	0.007	46102.8	50	0.029	36732.4	50	0.022	39196.1	50	0.0264	0
946	KLQDVVNQ	Consensus_1-127	0.035	34237.8	50	0.049	29584.9	50	0.194	6161.97	15	0.098	17316.9	15	0.025	38150.1	50	0.039	32787.6	50	0.032	35559.2	50	0.0674	0
947	LQDVVNQN	Consensus_1-127	0.032	35559.2	50	0.06	25982.6	50	0.049	29584.9	50	0.037	33504.9	50	0.015	42509.4	50	0.03	35946.1	50	0.026	37739.6	50	0.0356	0
948	QDVVNQNA	Consensus_1-127	0.038	32965.5	50	0.047	30069	50	0.03	35946.1	50	0.036	34053.1	50	0.013	43205	50	0.036	33869.4	50	0.028	36931.7	50	0.0326	0
949	DVVNQNAQ	Consensus_1-127	0.04	32610.7	50	0.046	30396.1	50	0.026	37739.6	50	0.033	34986.8	50	0.009	45360.7	50	0.162	8711.37	5	0.036	34053.1	50	0.0503	0
950	VVNQNAQA	Consensus_1-127	0.065	24882.1	50	0.073	22695.8	32	0.094	18082.8	32	0.072	23067.1	32	0.026	37739.6	50	0.051	28951.6	50	0.077	21617.2	32	0.0654	0
951	VNQNAQAL	Consensus_1-127	0.111	14963.6	32	0.065	24882.1	32	0.046	30232.1	50	0.05	29266.5	50	0.06	26123.5	32	0.047	30069	50	0.109	15373.8	15	0.0697	0
952	NQNAQALN	Consensus_1-127	0.041	32085.8	50	0.052	28485.5	50	0.038	33144.3	50	0.048	29745.4	50	0.017	41825.1	50	0.039	32787.6	50	0.029	36534.2	50	0.0377	0
953	QNAQALNT	Consensus_1-127	0.042	31569.2	50	0.052	28331.8	50	0.045	30726.7	50	0.043	31229.5	50	0.018	41151.8	50	0.044	30893.4	50	0.032	35367.4	50	0.0394	0
954	NAQALNTL	Consensus_1-127	0.188	6539.79	8	0.074	22573.3	32	0.098	17316.9	32	0.045	30726.7	50	0.07	23318.1	32	0.071	23318.1	32	0.166	8297.38	7	0.1017	0
955	AQALNTLV	Consensus_1-127	0.069	23828.2	50	0.086	19717.8	15	0.36	1017.05	6	0.082	20589.9	32	0.085	19932.3	32	0.066	24481.5	32	0.069	23699.6	32	0.1167	0
956	QALNTLVK	Consensus_1-127	0.053	28178.9	50	0.062	25564.3	32	0.037	33686.6	50	0.329	1422.36	3	0.028	36931.7	50	0.049	29266.5	50	0.036	33686.6	50	0.0849	0
957	ALNTLVKQ	Consensus_1-127	0.041	31912.6	50	0.052	28640	50	0.098	17316.9	32	0.101	16763.9	15	0.018	40929.8	50	0.049	29584.9	50	0.029	36534.2	50	0.0554	0
958	LNTLVKQL	Consensus_1-127	0.107	15795.4	32	0.053	28026.9	50	0.051	28951.6	50	0.044	30893.4	50	0.035	34423.5	50	0.04	32434.8	50	0.058	26839.8	50	0.0554	0
959	NTLVKQLS	Consensus_1-127	0.069	23828.2	50	0.067	24218	32	0.042	31912.6	50	0.05	29266.5	50	0.019	40929.8	50	0.043	31229.5	50	0.029	36337.1	50	0.0456	0
960	TLVKQLSS	Consensus_1-127	0.092	18378.7	32	0.051	28640	50	0.132	11986.9	32	0.077	21734.5	32	0.02	40053.6	50	0.068	24087.4	32	0.043	31569.2	50	0.069	0
961	LVKQLSSN	Consensus_1-127	0.091	18578.7	32	0.046	30396.1	50	0.038	33144.3	50	0.055	27575.7	50	0.013	43205	50	0.059	26265.2	32	0.046	30232.1	50	0.0497	0
962	VKQLSSNF	Consensus_1-127	0.061	25842.4	50	0.051	28795.4	50	0.034	34798	50	0.042	31912.6	50	0.088	19295.7	32	0.043	31398.9	50	0.055	27426.9	50	0.0534	0
963	KQLSSNFG	Consensus_1-127	0.038	32965.5	50	0.042	31569.2	50	0.088	19295.7	32	0.068	24087.4	32	0.038	32965.5	50	0.03	35946.1	50	0.03	35946.1	50	0.0477	0
964	QLSSNFGA	Consensus_1-127	0.083	20368.3	50	0.08	21154.5	15	0.321	1559.37	7	0.084	20258.4	32	0.031	35752.1	50	0.058	26551	32	0.044	31061	50	0.1001	0
965	LSSNFGAI	Consensus_1-127	0.131	12183	16	0.142	10816	4	0.108	15541.1	32	0.077	21734.5	32	0.081	20701.6	32	0.089	19088	15	0.133	11857.9	9	0.1087	0
966	SSNFGAIS	Consensus_1-127	0.041	31912.6	50	0.081	20701.6	15	0.042	31569.2	50	0.074	22451.5	32	0.024	38565.1	50	0.048	29906.7	50	0.038	32965.5	50	0.0497	0
967	SNFGAISS	Consensus_1-127	0.051	28951.6	50	0.05	29266.5	50	0.049	29425.3	50	0.058	26551	50	0.017	41599.4	50	0.053	28331.8	50	0.036	34053.1	50	0.0449	0
968	NFGAISSV	Consensus_1-127	0.127	12653.2	32	0.068	24087.4	32	0.137	11417.2	32	0.05	29108.6	50	0.148	10136.1	9	0.055	27426.9	50	0.059	26407.7	50	0.092	0
969	FGAISSVL	Consensus_1-127	0.174	7568.32	9	0.071	23318.1	32	0.112	14882.8	32	0.058	26695	50	0.056	27426.9	32	0.059	26407.7	32	0.119	13797.2	15	0.0927	0
970	GAISSVLN	Consensus_1-127	0.033	35176.6	50	0.047	30069	50	0.038	32965.5	50	0.053	28026.9	50	0.017	41825.1	50	0.043	31398.9	50	0.029	36732.4	50	0.0371	0
971	AISSVLND	Consensus_1-127	0.032	35559.2	50	0.051	28640	50	0.053	28178.9	50	0.071	23192.3	32	0.019	40708.9	50	0.042	31912.6	50	0.027	37333.4	50	0.0421	0
972	ISSVLNDI	Consensus_1-127	0.056	27426.9	50	0.108	15457.2	7	0.084	20149.1	32	0.056	27131.8	50	0.098	17316.9	15	0.044	30893.4	50	0.058	26695	50	0.072	0
973	SSVLNDIL	Consensus_1-127	0.069	23699.6	50	0.086	19717.8	15	0.075	22330.4	32	0.051	28640	50	0.053	28331.8	32	0.07	23444.6	32	0.06	26123.5	50	0.0663	0
974	SVLNDILS	Consensus_1-127	0.037	33324.1	50	0.056	27279	50	0.079	21384.6	32	0.075	22330.4	32	0.021	39837.5	50	0.056	27426.9	32	0.034	34798	50	0.0511	0
975	VLNDILSR	Consensus_1-127	0.057	27131.8	50	0.071	23192.3	32	0.159	8901.93	15	0.43	476.88	2	0.038	33144.3	50	0.064	25152.8	32	0.036	33869.4	50	0.1221	1
976	LNDILSRL	Consensus_1-127	0.091	18679.4	32	0.131	12183	5	0.074	22330.4	32	0.049	29266.5	50	0.035	34237.8	50	0.048	29906.7	50	0.054	27725.3	50	0.0689	0
977	NDILSRLD	Consensus_1-127	0.033	34986.8	50	0.043	31398.9	50	0.026	37739.6	50	0.032	35367.4	50	0.014	43205	50	0.034	34610.3	50	0.025	38150.1	50	0.0296	0
978	DILSRLDK	Consensus_1-127	0.059	26407.7	50	0.054	27725.3	50	0.028	36732.4	50	0.204	5500.22	5	0.021	39622.5	50	0.069	23828.2	32	0.029	36534.2	50	0.0663	0
979	ILSRLDKV	Consensus_1-127	0.103	16494	32	0.077	21617.2	32	0.427	489.96	5	0.077	21734.5	32	0.052	28485.5	32	0.051	28795.4	50	0.049	29584.9	50	0.1194	1
980	LSRLDKVE	Consensus_1-127	0.063	25289.2	50	0.044	30893.4	50	0.026	37944.3	50	0.042	31740.5	50	0.009	45360.7	50	0.034	34610.3	50	0.037	33324.1	50	0.0364	0
981	SRLDKVEA	Consensus_1-127	0.098	17410.9	32	0.049	29425.3	50	0.052	28485.5	50	0.038	33144.3	50	0.015	42280.1	50	0.035	34237.8	50	0.041	32259.8	50	0.0469	0
982	RLDKVEAE	Consensus_1-127	0.049	29584.9	50	0.069	23699.6	32	0.076	21970.9	32	0.067	24218	32	0.028	36931.7	50	0.036	33869.4	50	0.041	32085.8	50	0.0523	0
983	LDKVEAEV	Consensus_1-127	0.073	22818.9	50	0.052	28331.8	50	0.042	31740.5	50	0.04	32610.7	50	0.02	40053.6	50	0.037	33504.9	50	0.055	27575.7	50	0.0456	0
984	DKVEAEVQ	Consensus_1-127	0.03	36141.1	50	0.04	32610.7	50	0.022	39196.1	50	0.028	36931.7	50	0.007	46102.8	50	0.043	31229.5	50	0.023	38984.7	50	0.0276	0
985	KVEAEVQI	Consensus_1-127	0.051	28951.6	50	0.063	25289.2	32	0.126	12790.9	32	0.064	25017	50	0.074	22330.4	32	0.04	32610.7	50	0.076	21852.4	32	0.0706	0
986	VEAEVQID	Consensus_1-127	0.033	34986.8	50	0.041	32085.8	50	0.029	36534.2	50	0.035	34423.5	50	0.015	42280.1	50	0.029	36337.1	50	0.023	38984.7	50	0.0293	0
987	EAEVQIDR	Consensus_1-127	0.036	33869.4	50	0.065	24882.1	32	0.022	39196.1	50	0.045	30561	50	0.011	44150.1	50	0.053	28331.8	50	0.025	38150.1	50	0.0367	0
988	AEVQIDRL	Consensus_1-127	0.058	26551	50	0.047	30069	50	0.049	29425.3	50	0.038	33144.3	50	0.032	35367.4	50	0.05	29266.5	50	0.042	31569.2	50	0.0451	0
989	EVQIDRLI	Consensus_1-127	0.084	20040.4	50	0.068	24087.4	32	0.049	29584.9	50	0.044	30893.4	50	0.06	25982.6	32	0.112	14963.6	9	0.06	26123.5	50	0.0681	0
990	VQIDRLIT	Consensus_1-127	0.071	23192.3	50	0.051	28951.6	50	0.146	10302	16	0.056	27279	50	0.029	36534.2	50	0.047	30069	50	0.046	30232.1	50	0.0637	0
991	QIDRLITG	Consensus_1-127	0.041	31912.6	50	0.081	20926.8	15	0.053	28331.8	50	0.047	30069	50	0.02	40053.6	50	0.04	32434.8	50	0.029	36337.1	50	0.0444	0
992	IDRLITGR	Consensus_1-127	0.049	29584.9	50	0.044	31061	50	0.034	34798	50	0.07	23571.7	32	0.019	40929.8	50	0.045	30893.4	50	0.03	35946.1	50	0.0416	0
993	DRLITGRL	Consensus_1-127	0.111	14963.6	32	0.052	28485.5	50	0.031	35752.1	50	0.035	34053.1	50	0.027	37333.4	50	0.051	28795.4	50	0.052	28485.5	50	0.0513	0
994	RLITGRLQ	Consensus_1-127	0.05	29266.5	50	0.048	29906.7	50	0.073	22573.3	32	0.131	12117.3	10	0.034	34610.3	50	0.053	28026.9	50	0.053	28026.9	50	0.0631	0
995	LITGRLQS	Consensus_1-127	0.072	22942.7	50	0.051	28640	50	0.062	25426.4	50	0.068	23957.4	32	0.015	42509.4	50	0.049	29584.9	50	0.048	29745.4	50	0.0521	0
996	ITGRLQSL	Consensus_1-127	0.161	8758.62	15	0.097	17505.3	9	0.124	13000.1	32	0.069	23699.6	32	0.107	15795.4	15	0.068	23957.4	32	0.105	16140.9	15	0.1044	0
997	TGRLQSLQ	Consensus_1-127	0.066	24481.5	50	0.046	30232.1	50	0.025	38357.1	50	0.053	28026.9	50	0.011	44150.1	50	0.041	32259.8	50	0.037	33504.9	50	0.0399	0
998	GRLQSLQT	Consensus_1-127	0.049	29425.3	50	0.043	31229.5	50	0.04	32434.8	50	0.039	32787.6	50	0.014	42971.9	50	0.03	36141.1	50	0.034	34610.3	50	0.0356	0
999	RLQSLQTY	Consensus_1-127	0.069	23828.2	50	0.182	6978.43	3	0.099	17130.6	32	0.385	780.22	2	0.098	17410.9	15	0.088	19295.7	15	0.079	21384.6	32	0.1429	1
1000	LQSLQTYV	Consensus_1-127	0.09	18780.8	32	0.093	18180.9	10	0.405	625.01	5	0.072	22942.7	32	0.048	29745.4	32	0.054	27725.3	50	0.062	25426.4	50	0.1177	0
1001	QSLQTYVT	Consensus_1-127	0.056	27279	50	0.061	25842.4	50	0.056	27279	50	0.05	29108.6	50	0.027	37535.9	50	0.04	32434.8	50	0.037	33504.9	50	0.0467	0
1002	SLQTYVTQ	Consensus_1-127	0.077	21734.5	50	0.057	27131.8	50	0.126	12860.2	32	0.082	20701.6	32	0.035	34423.5	50	0.048	29745.4	50	0.036	34053.1	50	0.0659	0
1003	LQTYVTQQ	Consensus_1-127	0.038	33144.3	50	0.045	30561	50	0.05	29266.5	50	0.049	29425.3	50	0.018	41375	50	0.04	32610.7	50	0.034	34610.3	50	0.0391	0
1004	QTYVTQQL	Consensus_1-127	0.106	15795.4	32	0.092	18478.4	15	0.117	14023	32	0.094	18082.8	16	0.075	22209.9	32	0.124	13070.7	8	0.086	19717.8	32	0.0991	0
1005	TYVTQQLI	Consensus_1-127	0.073	22695.8	50	0.056	27131.8	50	0.052	28485.5	50	0.052	28485.5	50	0.495	234.76	0.8	0.051	28951.6	50	0.052	28485.5	50	0.1187	1
1006	YVTQQLIR	Consensus_1-127	0.056	27426.9	50	0.077	21617.2	32	0.049	29584.9	50	0.142	10816	9	0.037	33686.6	50	0.099	17130.6	15	0.04	32434.8	50	0.0714	0
1007	VTQQLIRA	Consensus_1-127	0.059	26407.7	50	0.137	11417.2	4	0.098	17410.9	32	0.069	23699.6	32	0.03	35946.1	50	0.052	28485.5	50	0.041	32259.8	50	0.0694	0
1008	TQQLIRAA	Consensus_1-127	0.116	14175.5	32	0.057	26985.4	50	0.097	17505.3	32	0.049	29584.9	50	0.025	38150.1	50	0.045	30893.4	50	0.06	25982.6	50	0.0641	0
1009	QQLIRAAE	Consensus_1-127	0.09	18882.6	32	0.043	31398.9	50	0.041	32085.8	50	0.045	30561	50	0.015	42280.1	50	0.037	33504.9	50	0.04	32610.7	50	0.0444	0
1010	QLIRAAEI	Consensus_1-127	0.15	9865.62	15	0.056	27426.9	50	0.339	1283.42	6	0.066	24481.5	32	0.101	16763.9	15	0.1	16946.2	15	0.064	25152.8	50	0.1251	0
1011	LIRAAEIR	Consensus_1-127	0.069	23699.6	50	0.049	29584.9	50	0.041	32085.8	50	0.18	7131.08	6	0.021	39837.5	50	0.057	26985.4	32	0.039	32787.6	50	0.0651	0
1012	IRAAEIRA	Consensus_1-127	0.054	28026.9	50	0.053	28178.9	50	0.043	31229.5	50	0.043	31398.9	50	0.018	41375	50	0.035	34423.5	50	0.038	33144.3	50	0.0406	0
1013	RAAEIRAS	Consensus_1-127	0.068	23957.4	50	0.051	28951.6	50	0.049	29425.3	50	0.061	25842.4	50	0.022	39408.8	50	0.048	29906.7	50	0.117	14023	15	0.0594	0
1014	AAEIRASA	Consensus_1-127	0.188	6575.26	8	0.075	22209.9	32	0.054	27725.3	50	0.05	29266.5	50	0.015	42509.4	50	0.039	32787.6	50	0.122	13284.5	15	0.0776	0
1015	AEIRASAN	Consensus_1-127	0.04	32610.7	50	0.042	31912.6	50	0.029	36732.4	50	0.037	33686.6	50	0.014	42740	50	0.043	31398.9	50	0.03	35946.1	50	0.0336	0
1016	EIRASANL	Consensus_1-127	0.262	2952.5	4	0.056	27279	50	0.053	28331.8	50	0.057	26839.8	50	0.029	36534.2	50	0.228	4219.45	3	0.202	5651.03	5	0.1267	0
1017	IRASANLA	Consensus_1-127	0.062	25426.4	50	0.069	23828.2	32	0.052	28640	50	0.049	29584.9	50	0.029	36534.2	50	0.038	33144.3	50	0.052	28640	50	0.0501	0
1018	RASANLAA	Consensus_1-127	0.115	14329.8	32	0.084	20258.4	15	0.114	14564.2	32	0.099	17223.5	15	0.043	31229.5	50	0.052	28485.5	50	0.245	3510.53	4	0.1074	0
1019	ASANLAAT	Consensus_1-127	0.044	30893.4	50	0.084	20040.4	15	0.071	23318.1	32	0.066	24481.5	32	0.019	40489.3	50	0.07	23571.7	32	0.076	21970.9	32	0.0614	0
1020	SANLAATK	Consensus_1-127	0.053	28178.9	50	0.078	21500.6	32	0.034	34610.3	50	0.356	1062.03	3	0.032	35559.2	50	0.053	28178.9	50	0.05	29108.6	50	0.0937	0
1021	ANLAATKM	Consensus_1-127	0.067	24218	50	0.053	28026.9	50	0.048	29906.7	50	0.059	26407.7	50	0.04	32434.8	50	0.064	25152.8	32	0.072	22942.7	32	0.0576	0
1022	NLAATKMS	Consensus_1-127	0.063	25289.2	50	0.052	28331.8	50	0.087	19400.4	32	0.054	27875.7	50	0.019	40929.8	50	0.048	29745.4	50	0.04	32434.8	50	0.0519	0
1023	LAATKMSE	Consensus_1-127	0.108	15457.2	32	0.051	28951.6	50	0.035	34423.5	50	0.056	27279	50	0.013	43439.4	50	0.051	28640	50	0.054	27875.7	50	0.0526	0
1024	AATKMSEC	Consensus_1-127	0.052	28640	50	0.049	29584.9	50	0.042	31740.5	50	0.046	30396.1	50	0.016	42052	50	0.044	31061	50	0.059	26265.2	50	0.044	0
1025	ATKMSECV	Consensus_1-127	0.127	12721.9	32	0.091	18578.7	15	0.082	20589.9	32	0.065	24882.1	32	0.035	34237.8	50	0.065	24747.8	32	0.067	24218	32	0.076	0
1026	TKMSECVL	Consensus_1-127	0.137	11417.2	15	0.045	30561	50	0.055	27575.7	50	0.044	30893.4	50	0.042	31912.6	50	0.041	32259.8	50	0.078	21500.6	32	0.0631	0
1027	KMSECVLG	Consensus_1-127	0.048	29906.7	50	0.054	27875.7	50	0.228	4242.33	10	0.121	13429	15	0.059	26265.2	32	0.037	33504.9	50	0.033	35176.6	50	0.0829	0
1028	MSECVLGQ	Consensus_1-127	0.042	31912.6	50	0.116	14175.5	6	0.043	31229.5	50	0.06	26123.5	50	0.02	40270.8	50	0.061	25842.4	32	0.033	34986.8	50	0.0536	0
1029	SECVLGQS	Consensus_1-127	0.035	34237.8	50	0.042	31569.2	50	0.027	37132	50	0.035	34423.5	50	0.014	42971.9	50	0.033	35176.6	50	0.025	37944.3	50	0.0301	0
1030	ECVLGQSK	Consensus_1-127	0.037	33504.9	50	0.045	30726.7	50	0.023	38984.7	50	0.064	25017	50	0.013	43439.4	50	0.051	28951.6	50	0.027	37333.4	50	0.0371	0
1031	CVLGQSKR	Consensus_1-127	0.045	30561	50	0.051	28951.6	50	0.036	33869.4	50	0.256	3133.53	4	0.022	39408.8	50	0.059	26407.7	32	0.032	35559.2	50	0.0716	0
1032	VLGQSKRV	Consensus_1-127	0.106	15881	32	0.059	26407.7	50	0.291	2134.13	8	0.069	23828.2	32	0.036	33869.4	50	0.035	34423.5	50	0.057	26839.8	50	0.0933	0
1033	LGQSKRVD	Consensus_1-127	0.05	29108.6	50	0.039	32787.6	50	0.022	39408.8	50	0.038	33144.3	50	0.009	45606.7	50	0.027	37535.9	50	0.026	37944.3	50	0.0301	0
1034	GQSKRVDF	Consensus_1-127	0.103	16494	32	0.054	27875.7	50	0.059	26265.2	50	0.062	25564.3	50	0.105	16140.9	15	0.056	27279	32	0.052	28640	50	0.0701	0
1035	QSKRVDFC	Consensus_1-127	0.058	26551	50	0.054	27725.3	50	0.034	34610.3	50	0.047	30069	50	0.02	40270.8	50	0.044	31229.5	50	0.028	36931.7	50	0.0407	0
1036	SKRVDFCG	Consensus_1-127	0.07	23444.6	50	0.041	32085.8	50	0.025	38150.1	50	0.035	34423.5	50	0.013	43439.4	50	0.033	35176.6	50	0.029	36534.2	50	0.0351	0
1037	KRVDFCGK	Consensus_1-127	0.041	32085.8	50	0.045	30726.7	50	0.037	33504.9	50	0.118	14023	15	0.019	40708.9	50	0.04	32434.8	50	0.033	34986.8	50	0.0476	0
1038	RVDFCGKG	Consensus_1-127	0.035	34423.5	50	0.067	24349.4	32	0.041	32085.8	50	0.062	25426.4	50	0.026	37535.9	50	0.037	33686.6	50	0.046	30232.1	50	0.0449	0
1039	VDFCGKGY	Consensus_1-127	0.04	32434.8	50	0.064	25017	32	0.035	34423.5	50	0.071	23192.3	32	0.02	40270.8	50	0.064	25152.8	32	0.035	34423.5	50	0.047	0
1040	DFCGKGYH	Consensus_1-127	0.044	30893.4	50	0.048	29745.4	50	0.026	37944.3	50	0.04	32434.8	50	0.019	40929.8	50	0.065	24882.1	32	0.024	38357.1	50	0.038	0
1041	FCGKGYHL	Consensus_1-127	0.174	7609.38	9	0.058	26839.8	50	0.128	12517	32	0.038	32965.5	50	0.091	18679.4	16	0.037	33686.6	50	0.052	28640	50	0.0826	0
1042	CGKGYHLM	Consensus_1-127	0.221	4576.12	6	0.068	23957.4	32	0.043	31229.5	50	0.064	25152.8	50	0.093	18279.6	16	0.072	22942.7	32	0.072	22818.9	32	0.0904	0
1043	GKGYHLMS	Consensus_1-127	0.047	30069	50	0.042	31740.5	50	0.04	32434.8	50	0.04	32610.7	50	0.024	38565.1	50	0.029	36337.1	50	0.026	37535.9	50	0.0354	0
1044	KGYHLMSF	Consensus_1-127	0.099	17223.5	32	0.06	26123.5	50	0.084	20258.4	32	0.194	6161.97	6	0.257	3099.81	4	0.064	25152.8	32	0.095	17888.2	16	0.1219	0
1045	GYHLMSFP	Consensus_1-127	0.038	32965.5	50	0.042	31569.2	50	0.032	35367.4	50	0.045	30893.4	50	0.104	16316.5	15	0.037	33504.9	50	0.029	36534.2	50	0.0467	0
1046	YHLMSFPQ	Consensus_1-127	0.072	23067.1	50	0.058	26839.8	50	0.069	23699.6	50	0.043	31569.2	50	0.05	29266.5	32	0.042	31912.6	50	0.039	32787.6	50	0.0533	0
1047	HLMSFPQS	Consensus_1-127	0.124	13000.1	32	0.06	26123.5	50	0.333	1369.5	7	0.139	11172.8	9	0.037	33324.1	50	0.055	27575.7	50	0.06	26123.5	50	0.1154	0
1048	LMSFPQSA	Consensus_1-127	0.171	7903.07	10	0.095	17985.3	10	0.346	1189.81	6	0.115	14407.5	15	0.034	34610.3	50	0.048	29906.7	50	0.085	19932.3	32	0.1277	0
1049	MSFPQSAP	Consensus_1-127	0.064	25152.8	50	0.062	25564.3	32	0.049	29584.9	50	0.087	19505.6	32	0.018	41375	50	0.053	28178.9	50	0.057	26839.8	50	0.0557	0
1050	SFPQSAPH	Consensus_1-127	0.05	29108.6	50	0.051	28795.4	50	0.033	34986.8	50	0.059	26265.2	50	0.08	21040.3	32	0.071	23192.3	32	0.039	32787.6	50	0.0547	0
1051	FPQSAPHG	Consensus_1-127	0.084	20040.4	50	0.047	30069	50	0.036	34053.1	50	0.034	34798	50	0.013	43205	50	0.035	34053.1	50	0.124	13070.7	15	0.0533	0
1052	PQSAPHGV	Consensus_1-127	0.047	30069	50	0.054	27725.3	50	0.083	20368.3	32	0.046	30232.1	50	0.036	34053.1	50	0.041	32085.8	50	0.041	32259.8	50	0.0497	0
1053	QSAPHGVV	Consensus_1-127	0.094	18082.8	32	0.106	15881	8	0.08	21040.3	32	0.077	21617.2	32	0.04	32610.7	50	0.112	14882.8	9	0.099	17223.5	15	0.0869	0
1054	SAPHGVVF	Consensus_1-127	0.082	20701.6	50	0.064	25152.8	32	0.053	28178.9	50	0.054	27875.7	50	0.189	6504.5	6	0.134	11793.9	7	0.116	14329.8	15	0.0989	0
1055	APHGVVFL	Consensus_1-127	0.14	11052.6	15	0.054	27875.7	50	0.081	20813.9	32	0.052	28640	50	0.049	29584.9	32	0.071	23318.1	32	0.534	153.95	1	0.1401	1
1056	PHGVVFLH	Consensus_1-127	0.03	35946.1	50	0.052	28640	50	0.041	31912.6	50	0.046	30232.1	50	0.054	27875.7	32	0.037	33504.9	50	0.023	38984.7	50	0.0404	0
1057	HGVVFLHV	Consensus_1-127	0.084	20258.4	50	0.06	26123.5	50	0.132	12051.9	32	0.065	24747.8	32	0.051	28795.4	32	0.054	28026.9	50	0.041	32085.8	50	0.0696	0
1058	GVVFLHVT	Consensus_1-127	0.048	29906.7	50	0.051	28795.4	50	0.109	15373.8	32	0.055	27725.3	50	0.021	39837.5	50	0.056	27279	32	0.049	29425.3	50	0.0556	0
1059	VVFLHVTY	Consensus_1-127	0.081	20926.8	50	0.169	7989.04	3	0.085	19932.3	32	0.372	893.21	3	0.069	23699.6	32	0.197	5965.16	4	0.066	24481.5	32	0.1484	0
1060	VFLHVTYV	Consensus_1-127	0.092	18378.7	32	0.07	23571.7	32	0.304	1854.1	7	0.083	20478.8	32	0.202	5620.54	6	0.043	31229.5	50	0.057	26985.4	50	0.1216	0
1061	FLHVTYVP	Consensus_1-127	0.127	12653.2	32	0.056	27426.9	50	0.202	5620.54	15	0.058	26839.8	50	0.036	33869.4	50	0.049	29584.9	50	0.042	31569.2	50	0.0814	0
1062	LHVTYVPA	Consensus_1-127	0.104	16140.9	32	0.052	28331.8	50	0.08	21040.3	32	0.046	30561	50	0.03	36141.1	50	0.046	30396.1	50	0.043	31229.5	50	0.0573	0
1063	HVTYVPAQ	Consensus_1-127	0.044	30893.4	50	0.053	28178.9	50	0.045	30561	50	0.068	23957.4	32	0.015	42509.4	50	0.092	18478.4	15	0.058	26695	50	0.0536	0
1064	VTYVPAQE	Consensus_1-127	0.04	32610.7	50	0.057	26985.4	50	0.043	31569.2	50	0.099	17223.5	15	0.021	40053.6	50	0.04	32434.8	50	0.033	35176.6	50	0.0476	0
1065	TYVPAQEK	Consensus_1-127	0.036	33686.6	50	0.044	30893.4	50	0.035	34237.8	50	0.107	15710.1	15	0.13	12249.1	10	0.04	32434.8	50	0.034	34610.3	50	0.0609	0
1066	YVPAQEKN	Consensus_1-127	0.038	32965.5	50	0.048	29906.7	50	0.035	34237.8	50	0.036	33686.6	50	0.023	38984.7	50	0.048	29745.4	50	0.028	36931.7	50	0.0366	0
1067	VPAQEKNF	Consensus_1-127	0.112	14963.6	32	0.051	28951.6	50	0.029	36337.1	50	0.036	33686.6	50	0.056	27131.8	32	0.049	29584.9	50	0.309	1765.99	3	0.0917	0
1068	PAQEKNFT	Consensus_1-127	0.05	28951.6	50	0.05	29266.5	50	0.029	36534.2	50	0.034	34610.3	50	0.012	43911.9	50	0.033	35176.6	50	0.028	36931.7	50	0.0337	0
1069	AQEKNFTT	Consensus_1-127	0.054	27725.3	50	0.054	27875.7	50	0.074	22330.4	32	0.044	31229.5	50	0.029	36534.2	50	0.037	33504.9	50	0.041	32259.8	50	0.0476	0
1070	QEKNFTTA	Consensus_1-127	0.117	14099.1	32	0.046	30232.1	50	0.035	34423.5	50	0.041	31912.6	50	0.02	40270.8	50	0.044	31229.5	50	0.048	29745.4	50	0.0501	0
1071	EKNFTTAP	Consensus_1-127	0.045	30561	50	0.043	31398.9	50	0.024	38565.1	50	0.036	34053.1	50	0.011	44389.6	50	0.042	31912.6	50	0.034	34798	50	0.0336	0
1072	KNFTTAPA	Consensus_1-127	0.084	20149.1	50	0.056	27279	50	0.096	17791.7	32	0.086	19611.4	32	0.021	39622.5	50	0.043	31398.9	50	0.065	24882.1	32	0.0644	0
1073	NFTTAPAI	Consensus_1-127	0.105	16140.9	32	0.058	26551	50	0.067	24218	50	0.044	31061	50	0.158	9047.59	8	0.049	29584.9	50	0.071	23192.3	32	0.0789	0
1074	FTTAPAIC	Consensus_1-127	0.053	28026.9	50	0.081	20701.6	15	0.086	19717.8	32	0.053	28026.9	50	0.025	38357.1	50	0.069	23828.2	32	0.05	29266.5	50	0.0596	0
1075	TTAPAICH	Consensus_1-127	0.036	33869.4	50	0.118	14023	6	0.039	32787.6	50	0.186	6646.79	6	0.023	38984.7	50	0.127	12721.9	7	0.037	33324.1	50	0.0809	0
1076	TAPAICHD	Consensus_1-127	0.034	34798	50	0.043	31398.9	50	0.031	35752.1	50	0.036	33869.4	50	0.02	40270.8	50	0.043	31569.2	50	0.025	38150.1	50	0.0331	0
1077	APAICHDG	Consensus_1-127	0.064	25152.8	50	0.045	30561	50	0.03	35946.1	50	0.034	34798	50	0.015	42280.1	50	0.032	35367.4	50	0.108	15541.1	15	0.0469	0
1078	PAICHDGK	Consensus_1-127	0.038	32965.5	50	0.046	30396.1	50	0.026	37739.6	50	0.089	19088	32	0.014	42740	50	0.046	30232.1	50	0.027	37333.4	50	0.0409	0
1079	AICHDGKA	Consensus_1-127	0.045	30726.7	50	0.053	28026.9	50	0.06	26123.5	50	0.055	27575.7	50	0.012	43911.9	50	0.045	30726.7	50	0.036	33869.4	50	0.0437	0
1080	ICHDGKAH	Consensus_1-127	0.036	33686.6	50	0.044	31061	50	0.029	36534.2	50	0.048	29745.4	50	0.011	44150.1	50	0.035	34423.5	50	0.037	33504.9	50	0.0343	0
1081	CHDGKAHF	Consensus_1-127	0.064	25017	50	0.091	18578.7	15	0.042	31740.5	50	0.046	30232.1	50	0.09	18780.8	16	0.047	30069	50	0.044	31061	50	0.0606	0
1082	HDGKAHFP	Consensus_1-127	0.038	33144.3	50	0.045	30561	50	0.036	34053.1	50	0.04	32610.7	50	0.03	35946.1	50	0.033	34986.8	50	0.026	37739.6	50	0.0354	0
1083	DGKAHFPR	Consensus_1-127	0.092	18478.4	32	0.046	30396.1	50	0.032	35559.2	50	0.057	27131.8	50	0.022	39408.8	50	0.054	27725.3	50	0.029	36534.2	50	0.0474	0
1084	GKAHFPRE	Consensus_1-127	0.04	32434.8	50	0.041	32085.8	50	0.026	37739.6	50	0.037	33324.1	50	0.011	44630.4	50	0.031	35752.1	50	0.025	38357.1	50	0.0301	0
1085	KAHFPREG	Consensus_1-127	0.044	31061	50	0.042	31740.5	50	0.031	35752.1	50	0.05	28951.6	50	0.018	41375	50	0.029	36337.1	50	0.057	26985.4	50	0.0387	0
1086	AHFPREGV	Consensus_1-127	0.087	19505.6	32	0.055	27575.7	50	0.068	24087.4	50	0.054	27875.7	50	0.038	32965.5	50	0.042	31569.2	50	0.059	26265.2	50	0.0576	0
1087	HFPREGVF	Consensus_1-127	0.087	19505.6	32	0.053	28026.9	50	0.03	36141.1	50	0.046	30396.1	50	0.308	1775.57	3	0.088	19191.6	15	0.046	30232.1	50	0.094	0
1088	FPREGVFV	Consensus_1-127	0.254	3219.45	5	0.065	24882.1	32	0.101	16763.9	32	0.046	30232.1	50	0.025	38357.1	50	0.079	21269.2	32	0.515	191.14	1	0.155	1
1089	PREGVFVS	Consensus_1-127	0.033	35176.6	50	0.044	31061	50	0.029	36337.1	50	0.033	35176.6	50	0.013	43439.4	50	0.032	35367.4	50	0.025	37944.3	50	0.0299	0
1090	REGVFVSN	Consensus_1-127	0.037	33686.6	50	0.043	31569.2	50	0.036	34053.1	50	0.042	31740.5	50	0.054	27725.3	32	0.028	36732.4	50	0.029	36732.4	50	0.0384	0
1091	EGVFVSNG	Consensus_1-127	0.036	33869.4	50	0.041	32085.8	50	0.028	36732.4	50	0.034	34798	50	0.012	43911.9	50	0.048	29906.7	50	0.025	38150.1	50	0.032	0
1092	GVFVSNGT	Consensus_1-127	0.044	30893.4	50	0.049	29425.3	50	0.098	17410.9	32	0.069	23699.6	32	0.015	42509.4	50	0.053	28178.9	50	0.046	30232.1	50	0.0534	0
1093	VFVSNGTH	Consensus_1-127	0.044	30893.4	50	0.052	28640	50	0.034	34798	50	0.068	24087.4	32	0.057	26839.8	32	0.051	28640	50	0.039	32787.6	50	0.0493	0
1094	FVSNGTHW	Consensus_1-127	0.066	24614.3	50	0.103	16494	8	0.078	21384.6	32	0.063	25289.2	50	0.132	11986.9	10	0.148	10027	6	0.099	17223.5	15	0.0984	0
1095	VSNGTHWF	Consensus_1-127	0.064	25017	50	0.17	7903.07	3	0.059	26265.2	50	0.077	21617.2	32	0.224	4429.97	5	0.092	18378.7	15	0.074	22451.5	32	0.1086	0
1096	SNGTHWFV	Consensus_1-127	0.142	10757.6	15	0.096	17791.7	10	0.132	11986.9	32	0.061	25703	50	0.109	15290.9	15	0.05	29266.5	50	0.041	32259.8	50	0.0901	0
1097	NGTHWFVT	Consensus_1-127	0.052	28331.8	50	0.054	27875.7	50	0.045	30561	50	0.043	31229.5	50	0.024	38774.3	50	0.034	34610.3	50	0.042	31740.5	50	0.042	0
1098	GTHWFVTQ	Consensus_1-127	0.046	30396.1	50	0.063	25289.2	32	0.052	28640	50	0.083	20258.4	32	0.031	35752.1	50	0.063	25289.2	32	0.039	32787.6	50	0.0539	0
1099	THWFVTQR	Consensus_1-127	0.05	29108.6	50	0.052	28485.5	50	0.046	30232.1	50	0.104	16140.9	15	0.053	28331.8	32	0.046	30232.1	50	0.031	35752.1	50	0.0546	0
1100	HWFVTQRN	Consensus_1-127	0.04	32434.8	50	0.043	31229.5	50	0.033	35176.6	50	0.042	31740.5	50	0.038	33144.3	50	0.032	35367.4	50	0.027	37333.4	50	0.0364	0
1101	WFVTQRNF	Consensus_1-127	0.108	15541.1	32	0.058	26839.8	50	0.04	32434.8	50	0.042	31740.5	50	0.253	3236.91	4	0.107	15710.1	10	0.061	25842.4	50	0.0956	0
1102	FVTQRNFY	Consensus_1-127	0.12	13575.1	32	0.407	608.33	0.5	0.069	23699.6	50	0.156	9245.51	8	0.041	32259.8	50	0.477	285.24	0.5	0.076	21970.9	32	0.1923	2
1103	VTQRNFYE	Consensus_1-127	0.053	28331.8	50	0.091	18578.7	15	0.043	31398.9	50	0.07	23571.7	32	0.052	28331.8	32	0.046	30396.1	50	0.031	35752.1	50	0.0551	0
1104	TQRNFYEP	Consensus_1-127	0.083	20368.3	50	0.044	30893.4	50	0.043	31398.9	50	0.049	29584.9	50	0.035	34237.8	50	0.04	32610.7	50	0.04	32434.8	50	0.0477	0
1105	QRNFYEPQ	Consensus_1-127	0.046	30396.1	50	0.045	30561	50	0.03	36141.1	50	0.038	33144.3	50	0.014	42740	50	0.038	32965.5	50	0.028	36732.4	50	0.0341	0
1106	RNFYEPQI	Consensus_1-127	0.084	20040.4	50	0.052	28485.5	50	0.079	21384.6	32	0.067	24349.4	32	0.117	14175.5	15	0.035	34423.5	50	0.085	19824.8	32	0.0741	0
1107	NFYEPQII	Consensus_1-127	0.111	15044.7	32	0.063	25289.2	32	0.093	18180.9	32	0.052	28485.5	50	0.238	3786.74	4	0.049	29425.3	50	0.049	29584.9	50	0.0936	0
1108	FYEPQIIT	Consensus_1-127	0.056	27426.9	50	0.061	25703	50	0.052	28640	50	0.04	32610.7	50	0.088	19191.6	32	0.035	34423.5	50	0.04	32434.8	50	0.0531	0
1109	YEPQIITT	Consensus_1-127	0.049	29425.3	50	0.048	29906.7	50	0.065	24747.8	50	0.035	34423.5	50	0.038	33144.3	50	0.045	30561	50	0.036	33686.6	50	0.0451	0
1110	EPQIITTD	Consensus_1-127	0.062	25426.4	50	0.044	31061	50	0.026	37739.6	50	0.03	35946.1	50	0.011	44389.6	50	0.043	31569.2	50	0.066	24481.5	32	0.0403	0
1111	PQIITTDN	Consensus_1-127	0.028	37132	50	0.041	32259.8	50	0.027	37333.4	50	0.031	35752.1	50	0.013	43439.4	50	0.033	35176.6	50	0.022	39196.1	50	0.0279	0
1112	QIITTDNT	Consensus_1-127	0.035	34423.5	50	0.049	29584.9	50	0.061	25842.4	50	0.042	31912.6	50	0.015	42509.4	50	0.063	25289.2	32	0.033	34986.8	50	0.0426	0
1113	IITTDNTF	Consensus_1-127	0.07	23571.7	50	0.07	23444.6	32	0.066	24614.3	50	0.057	26985.4	50	0.153	9499	8	0.093	18180.9	15	0.074	22451.5	32	0.0833	0
1114	ITTDNTFV	Consensus_1-127	0.05	29108.6	50	0.17	7945.94	3	0.369	922.68	6	0.078	21500.6	32	0.061	25842.4	32	0.113	14802.5	9	0.065	24882.1	32	0.1294	0
1115	TTDNTFVS	Consensus_1-127	0.037	33504.9	50	0.283	2339.71	1	0.058	26551	50	0.059	26407.7	50	0.026	37739.6	50	0.054	27725.3	50	0.037	33504.9	50	0.0791	1
1116	TDNTFVSG	Consensus_1-127	0.046	30232.1	50	0.045	30561	50	0.03	36141.1	50	0.04	32434.8	50	0.018	41151.8	50	0.036	33869.4	50	0.027	37333.4	50	0.0346	0
1117	DNTFVSGN	Consensus_1-127	0.032	35367.4	50	0.043	31229.5	50	0.027	37333.4	50	0.033	35176.6	50	0.011	44389.6	50	0.044	31061	50	0.024	38774.3	50	0.0306	0
1118	NTFVSGNC	Consensus_1-127	0.044	30893.4	50	0.058	26695	50	0.055	27575.7	50	0.05	29266.5	50	0.018	41151.8	50	0.072	22942.7	32	0.035	34237.8	50	0.0474	0
1119	TFVSGNCD	Consensus_1-127	0.034	34798	50	0.043	31229.5	50	0.026	37739.6	50	0.034	34798	50	0.027	37333.4	50	0.032	35559.2	50	0.025	38150.1	50	0.0316	0
1120	FVSGNCDV	Consensus_1-127	0.09	18882.6	32	0.108	15625.4	7	0.353	1097.07	6	0.053	28178.9	50	0.035	34237.8	50	0.116	14175.5	9	0.083	20368.3	32	0.1197	0
1121	VSGNCDVV	Consensus_1-127	0.047	30069	50	0.096	17791.7	10	0.096	17791.7	32	0.055	27575.7	50	0.043	31398.9	50	0.037	33504.9	50	0.048	29745.4	50	0.0603	0
1122	SGNCDVVI	Consensus_1-127	0.065	24882.1	50	0.054	27875.7	50	0.057	26985.4	50	0.052	28485.5	50	0.05	29108.6	32	0.04	32610.7	50	0.05	29108.6	50	0.0526	0
1123	GNCDVVIG	Consensus_1-127	0.035	34423.5	50	0.043	31229.5	50	0.036	34053.1	50	0.038	33144.3	50	0.013	43439.4	50	0.033	34986.8	50	0.022	39196.1	50	0.0314	0
1124	NCDVVIGI	Consensus_1-127	0.044	31061	50	0.09	18882.6	15	0.077	21617.2	32	0.038	33144.3	50	0.038	33144.3	50	0.038	33144.3	50	0.034	34610.3	50	0.0513	0
1125	CDVVIGIV	Consensus_1-127	0.061	25703	50	0.062	25426.4	32	0.061	25703	50	0.045	30561	50	0.035	34237.8	50	0.057	27131.8	32	0.038	33144.3	50	0.0513	0
1126	DVVIGIVN	Consensus_1-127	0.03	36141.1	50	0.043	31229.5	50	0.029	36337.1	50	0.033	35176.6	50	0.011	44150.1	50	0.082	20701.6	16	0.028	36732.4	50	0.0366	0
1127	VVIGIVNN	Consensus_1-127	0.033	35176.6	50	0.046	30232.1	50	0.065	24747.8	50	0.057	26839.8	50	0.024	38774.3	50	0.058	26695	32	0.03	36141.1	50	0.0447	0
1128	VIGIVNNT	Consensus_1-127	0.041	32259.8	50	0.053	28026.9	50	0.114	14564.2	32	0.05	29108.6	50	0.024	38565.1	50	0.035	34423.5	50	0.035	34423.5	50	0.0503	0
1129	IGIVNNTV	Consensus_1-127	0.072	23067.1	50	0.057	26985.4	50	0.106	15967.2	32	0.05	28951.6	50	0.072	23067.1	32	0.043	31229.5	50	0.054	27875.7	50	0.0649	0
1130	GIVNNTVY	Consensus_1-127	0.044	31061	50	0.133	11857.9	5	0.051	28795.4	50	0.186	6682.85	6	0.025	38150.1	50	0.222	4551.43	3	0.05	29266.5	50	0.1016	0
1131	IVNNTVYD	Consensus_1-127	0.034	34610.3	50	0.054	27875.7	50	0.051	28951.6	50	0.072	22942.7	32	0.02	40053.6	50	0.045	30561	50	0.036	33869.4	50	0.0446	0
1132	VNNTVYDP	Consensus_1-127	0.037	33504.9	50	0.048	29906.7	50	0.032	35559.2	50	0.041	32259.8	50	0.021	40053.6	50	0.032	35559.2	50	0.024	38565.1	50	0.0336	0
1133	NNTVYDPL	Consensus_1-127	0.113	14802.5	32	0.061	25842.4	50	0.047	30069	50	0.041	32259.8	50	0.031	35752.1	50	0.053	28026.9	50	0.057	26839.8	50	0.0576	0
1134	NTVYDPLQ	Consensus_1-127	0.033	35176.6	50	0.065	24882.1	32	0.036	33686.6	50	0.043	31229.5	50	0.015	42509.4	50	0.081	20926.8	16	0.028	37132	50	0.043	0
1135	TVYDPLQP	Consensus_1-127	0.04	32434.8	50	0.051	28640	50	0.065	24882.1	50	0.094	18082.8	16	0.021	39622.5	50	0.056	27426.9	32	0.038	32965.5	50	0.0521	0
1136	VYDPLQPE	Consensus_1-127	0.033	34986.8	50	0.059	26407.7	50	0.038	32965.5	50	0.039	32787.6	50	0.072	23067.1	32	0.033	35176.6	50	0.03	36141.1	50	0.0434	0
1137	YDPLQPEL	Consensus_1-127	0.072	22818.9	50	0.06	25982.6	50	0.067	24349.4	50	0.037	33324.1	50	0.067	24349.4	32	0.05	28951.6	50	0.054	27725.3	50	0.0581	0
1138	DPLQPELD	Consensus_1-127	0.043	31398.9	50	0.041	32085.8	50	0.024	38565.1	50	0.029	36337.1	50	0.009	45606.7	50	0.03	36141.1	50	0.035	34237.8	50	0.0301	0
1139	PLQPELDS	Consensus_1-127	0.03	36141.1	50	0.05	29108.6	50	0.065	24882.1	50	0.037	33324.1	50	0.018	41375	50	0.03	36141.1	50	0.025	38150.1	50	0.0364	0
1140	LQPELDSF	Consensus_1-127	0.066	24614.3	50	0.057	27131.8	50	0.085	19932.3	32	0.042	31912.6	50	0.167	8163.8	7	0.072	22942.7	32	0.044	30893.4	50	0.0761	0
1141	QPELDSFK	Consensus_1-127	0.044	31061	50	0.079	21269.2	16	0.025	38150.1	50	0.065	24882.1	32	0.011	44389.6	50	0.043	31398.9	50	0.056	27279	50	0.0461	0
1142	PELDSFKE	Consensus_1-127	0.029	36534.2	50	0.04	32610.7	50	0.025	38150.1	50	0.031	35752.1	50	0.012	43911.9	50	0.03	36337.1	50	0.024	38774.3	50	0.0273	0
1143	ELDSFKEE	Consensus_1-127	0.043	31229.5	50	0.068	24087.4	32	0.041	32085.8	50	0.037	33504.9	50	0.014	42971.9	50	0.042	31912.6	50	0.03	35946.1	50	0.0393	0
1144	LDSFKEEL	Consensus_1-127	0.082	20478.8	50	0.054	27875.7	50	0.044	31061	50	0.042	31569.2	50	0.034	34798	50	0.036	33869.4	50	0.05	29266.5	50	0.0489	0
1145	DSFKEELD	Consensus_1-127	0.032	35559.2	50	0.049	29584.9	50	0.026	37535.9	50	0.033	34986.8	50	0.013	43675	50	0.037	33686.6	50	0.022	39408.8	50	0.0303	0
1146	SFKEELDK	Consensus_1-127	0.05	29108.6	50	0.049	29584.9	50	0.028	37132	50	0.121	13429	15	0.06	26123.5	32	0.04	32434.8	50	0.026	37739.6	50	0.0534	0
1147	FKEELDKY	Consensus_1-127	0.054	27875.7	50	0.119	13797.2	6	0.029	36732.4	50	0.037	33504.9	50	0.013	43675	50	0.058	26695	32	0.033	34986.8	50	0.049	0
1148	KEELDKYF	Consensus_1-127	0.037	33504.9	50	0.051	28951.6	50	0.032	35367.4	50	0.038	33144.3	50	0.053	28178.9	32	0.033	35176.6	50	0.035	34423.5	50	0.0399	0
1149	EELDKYFK	Consensus_1-127	0.049	29584.9	50	0.049	29425.3	50	0.032	35559.2	50	0.068	23957.4	32	0.022	39196.1	50	0.05	29108.6	50	0.027	37333.4	50	0.0424	0
1150	ELDKYFKN	Consensus_1-127	0.054	27875.7	50	0.072	22942.7	32	0.052	28485.5	50	0.041	32259.8	50	0.027	37333.4	50	0.044	31061	50	0.028	36732.4	50	0.0454	0
1151	LDKYFKNH	Consensus_1-127	0.056	27131.8	50	0.044	31061	50	0.027	37132	50	0.043	31229.5	50	0.014	43205	50	0.035	34237.8	50	0.033	34986.8	50	0.036	0
1152	DKYFKNHT	Consensus_1-127	0.066	24481.5	50	0.042	31740.5	50	0.027	37132	50	0.033	35176.6	50	0.009	45115.9	50	0.035	34423.5	50	0.03	36337.1	50	0.0346	0
1153	KYFKNHTS	Consensus_1-127	0.054	27725.3	50	0.042	31569.2	50	0.053	28178.9	50	0.058	26551	50	0.241	3665.8	4	0.029	36732.4	50	0.038	33144.3	50	0.0736	0
1154	YFKNHTSP	Consensus_1-127	0.177	7326.61	9	0.048	29906.7	50	0.034	34610.3	50	0.044	30893.4	50	0.065	24882.1	32	0.046	30232.1	50	0.045	30561	50	0.0656	0
1155	FKNHTSPD	Consensus_1-127	0.052	28331.8	50	0.044	31061	50	0.034	34610.3	50	0.037	33504.9	50	0.009	45115.9	50	0.035	34053.1	50	0.035	34053.1	50	0.0351	0
1156	KNHTSPDV	Consensus_1-127	0.06	26123.5	50	0.053	28026.9	50	0.053	28331.8	50	0.058	26839.8	50	0.029	36534.2	50	0.035	34423.5	50	0.051	28640	50	0.0484	0
1157	NHTSPDVD	Consensus_1-127	0.029	36337.1	50	0.041	32259.8	50	0.022	39622.5	50	0.031	35752.1	50	0.009	45360.7	50	0.027	37132	50	0.023	38984.7	50	0.026	0
1158	HTSPDVDL	Consensus_1-127	0.05	29108.6	50	0.109	15457.2	7	0.085	19932.3	32	0.061	25842.4	50	0.042	31569.2	50	0.111	15126.3	9	0.08	21154.5	32	0.0769	0
1159	TSPDVDLG	Consensus_1-127	0.03	36337.1	50	0.057	26839.8	50	0.036	33869.4	50	0.04	32610.7	50	0.024	38774.3	50	0.046	30396.1	50	0.024	38774.3	50	0.0367	0
1160	SPDVDLGD	Consensus_1-127	0.037	33324.1	50	0.056	27279	50	0.027	37333.4	50	0.034	34610.3	50	0.013	43439.4	50	0.032	35367.4	50	0.05	29108.6	50	0.0356	0
1161	PDVDLGDI	Consensus_1-127	0.039	32787.6	50	0.044	30893.4	50	0.026	37535.9	50	0.032	35367.4	50	0.025	38357.1	50	0.04	32610.7	50	0.036	33869.4	50	0.0346	0
1162	DVDLGDIS	Consensus_1-127	0.029	36534.2	50	0.081	20813.9	15	0.032	35367.4	50	0.032	35559.2	50	0.013	43675	50	0.05	29266.5	50	0.029	36534.2	50	0.038	0
1163	VDLGDISG	Consensus_1-127	0.03	35946.1	50	0.041	32259.8	50	0.03	35946.1	50	0.036	34053.1	50	0.013	43439.4	50	0.03	36141.1	50	0.026	37739.6	50	0.0294	0
1164	DLGDISGI	Consensus_1-127	0.073	22695.8	50	0.06	26123.5	50	0.178	7247.76	15	0.04	32610.7	50	0.053	28178.9	32	0.095	17985.3	15	0.043	31398.9	50	0.0774	0
1165	LGDISGIN	Consensus_1-127	0.035	34053.1	50	0.06	25982.6	50	0.029	36337.1	50	0.039	32787.6	50	0.01	44872.5	50	0.029	36534.2	50	0.025	38150.1	50	0.0324	0
1166	GDISGINA	Consensus_1-127	0.036	34053.1	50	0.049	29584.9	50	0.045	30561	50	0.04	32434.8	50	0.014	42971.9	50	0.043	31569.2	50	0.03	36141.1	50	0.0367	0
1167	DISGINAS	Consensus_1-127	0.043	31398.9	50	0.053	28026.9	50	0.04	32434.8	50	0.037	33504.9	50	0.013	43675	50	0.112	14882.8	9	0.039	32787.6	50	0.0481	0
1168	ISGINASV	Consensus_1-127	0.077	21852.4	50	0.1	17038.2	9	0.157	9195.62	15	0.065	24747.8	32	0.064	25017	32	0.044	30893.4	50	0.07	23571.7	32	0.0824	0
1169	SGINASVV	Consensus_1-127	0.084	20258.4	50	0.058	26551	50	0.095	17985.3	32	0.062	25564.3	50	0.045	30726.7	32	0.074	22330.4	32	0.067	24218	32	0.0693	0
1170	GINASVVN	Consensus_1-127	0.035	34423.5	50	0.045	30561	50	0.042	31912.6	50	0.073	22573.3	32	0.012	43675	50	0.043	31569.2	50	0.029	36337.1	50	0.0399	0
1171	INASVVNI	Consensus_1-127	0.067	24349.4	50	0.062	25426.4	32	0.088	19295.7	32	0.058	26839.8	50	0.153	9499	8	0.053	28178.9	50	0.054	28026.9	50	0.0764	0
1172	NASVVNIQ	Consensus_1-127	0.045	30726.7	50	0.058	26695	50	0.034	34610.3	50	0.04	32610.7	50	0.017	41825.1	50	0.048	29906.7	50	0.034	34610.3	50	0.0394	0
1173	ASVVNIQK	Consensus_1-127	0.032	35367.4	50	0.066	24614.3	32	0.036	33869.4	50	0.356	1056.3	3	0.021	39837.5	50	0.049	29584.9	50	0.032	35367.4	50	0.0846	0
1174	SVVNIQKE	Consensus_1-127	0.04	32610.7	50	0.046	30232.1	50	0.035	34423.5	50	0.05	29108.6	50	0.015	42509.4	50	0.081	20813.9	16	0.03	35946.1	50	0.0424	0
1175	VVNIQKEI	Consensus_1-127	0.089	19088	32	0.058	26695	50	0.095	17985.3	32	0.062	25564.3	50	0.054	27875.7	32	0.044	31061	50	0.085	19824.8	32	0.0696	0
1176	VNIQKEID	Consensus_1-127	0.044	30893.4	50	0.041	31912.6	50	0.026	37944.3	50	0.035	34237.8	50	0.011	44150.1	50	0.028	36732.4	50	0.024	38565.1	50	0.0299	0
1177	NIQKEIDR	Consensus_1-127	0.041	32085.8	50	0.051	28795.4	50	0.03	36141.1	50	0.069	23828.2	32	0.02	40270.8	50	0.048	29906.7	50	0.025	38150.1	50	0.0406	0
1178	IQKEIDRL	Consensus_1-127	0.156	9245.51	15	0.051	28795.4	50	0.111	15044.7	32	0.046	30396.1	50	0.069	23828.2	32	0.051	28951.6	50	0.054	27725.3	50	0.0769	0
1179	QKEIDRLN	Consensus_1-127	0.028	36931.7	50	0.041	32085.8	50	0.023	38984.7	50	0.032	35367.4	50	0.008	45854.1	50	0.029	36732.4	50	0.022	39408.8	50	0.0261	0
1180	KEIDRLNE	Consensus_1-127	0.038	32965.5	50	0.042	31912.6	50	0.032	35367.4	50	0.042	31912.6	50	0.018	40929.8	50	0.036	33869.4	50	0.031	35752.1	50	0.0341	0
1181	EIDRLNEV	Consensus_1-127	0.088	19191.6	32	0.173	7692.16	3	0.145	10357.9	16	0.043	31229.5	50	0.029	36732.4	50	0.104	16316.5	10	0.057	26839.8	50	0.0913	0
1182	IDRLNEVA	Consensus_1-127	0.073	22818.9	50	0.051	28795.4	50	0.033	34986.8	50	0.039	32787.6	50	0.019	40929.8	50	0.034	34798	50	0.042	31912.6	50	0.0416	0
1183	DRLNEVAK	Consensus_1-127	0.05	29266.5	50	0.044	31061	50	0.025	38150.1	50	0.053	28178.9	50	0.013	43439.4	50	0.045	30726.7	50	0.027	37333.4	50	0.0367	0
1184	RLNEVAKN	Consensus_1-127	0.044	30893.4	50	0.046	30232.1	50	0.09	18882.6	32	0.104	16228.5	15	0.038	33144.3	50	0.036	33869.4	50	0.034	34798	50	0.056	0
1185	LNEVAKNL	Consensus_1-127	0.083	20368.3	50	0.058	26551	50	0.04	32434.8	50	0.042	31912.6	50	0.024	38774.3	50	0.036	33869.4	50	0.048	29745.4	50	0.0473	0
1186	NEVAKNLN	Consensus_1-127	0.043	31569.2	50	0.042	31912.6	50	0.027	37333.4	50	0.034	34610.3	50	0.013	43675	50	0.035	34423.5	50	0.025	37944.3	50	0.0313	0
1187	EVAKNLNE	Consensus_1-127	0.054	27725.3	50	0.054	27875.7	50	0.03	36141.1	50	0.043	31398.9	50	0.019	40708.9	50	0.166	8252.61	5	0.034	34610.3	50	0.0571	0
1188	VAKNLNES	Consensus_1-127	0.066	24614.3	50	0.048	29745.4	50	0.035	34423.5	50	0.042	31912.6	50	0.017	41825.1	50	0.038	33324.1	50	0.041	32085.8	50	0.041	0
1189	AKNLNESL	Consensus_1-127	0.073	22695.8	50	0.046	30396.1	50	0.044	30893.4	50	0.042	31912.6	50	0.026	37535.9	50	0.038	32965.5	50	0.077	21734.5	32	0.0494	0
1190	KNLNESLI	Consensus_1-127	0.061	25703	50	0.055	27575.7	50	0.073	22818.9	32	0.069	23828.2	32	0.143	10699.6	9	0.038	33144.3	50	0.06	26123.5	50	0.0713	0
1191	NLNESLID	Consensus_1-127	0.047	30069	50	0.058	26551	50	0.077	21617.2	32	0.049	29425.3	50	0.018	40929.8	50	0.039	32787.6	50	0.027	37333.4	50	0.045	0
1192	LNESLIDL	Consensus_1-127	0.07	23444.6	50	0.08	21040.3	15	0.049	29584.9	50	0.045	30726.7	50	0.028	37132	50	0.04	32610.7	50	0.043	31229.5	50	0.0507	0
1193	NESLIDLQ	Consensus_1-127	0.036	33869.4	50	0.05	29108.6	50	0.029	36534.2	50	0.034	34798	50	0.018	41151.8	50	0.041	32259.8	50	0.025	37944.3	50	0.0333	0
1194	ESLIDLQE	Consensus_1-127	0.037	33504.9	50	0.052	28485.5	50	0.028	36732.4	50	0.036	33869.4	50	0.013	43439.4	50	0.044	31061	50	0.025	38357.1	50	0.0336	0
1195	SLIDLQEL	Consensus_1-127	0.151	9706.8	15	0.077	21617.2	32	0.632	53.61	2	0.069	23699.6	32	0.085	20040.4	32	0.158	9096.67	5	0.093	18279.6	32	0.1807	1
1196	LIDLQELG	Consensus_1-127	0.038	33144.3	50	0.117	14023	6	0.056	27279	50	0.045	30726.7	50	0.016	42052	50	0.035	34237.8	50	0.028	36931.7	50	0.0479	0
1197	IDLQELGK	Consensus_1-127	0.034	34798	50	0.044	30893.4	50	0.033	34986.8	50	0.096	17695.8	16	0.02	40053.6	50	0.033	34986.8	50	0.025	38150.1	50	0.0407	0
1198	DLQELGKY	Consensus_1-127	0.06	25982.6	50	0.148	10081.4	4	0.044	31061	50	0.065	24882.1	32	0.022	39196.1	50	0.397	681.52	0.8	0.037	33324.1	50	0.1104	1
1199	LQELGKYE	Consensus_1-127	0.036	34053.1	50	0.046	30396.1	50	0.032	35559.2	50	0.037	33504.9	50	0.012	43911.9	50	0.034	34610.3	50	0.026	37739.6	50	0.0319	0
1200	QELGKYEQ	Consensus_1-127	0.041	31912.6	50	0.041	32085.8	50	0.028	36931.7	50	0.034	34798	50	0.018	41375	50	0.035	34423.5	50	0.028	37132	50	0.0321	0
1201	ELGKYEQY	Consensus_1-127	0.073	22695.8	50	0.146	10357.9	4	0.068	23957.4	50	0.073	22573.3	32	0.054	28026.9	32	0.193	6195.39	4	0.035	34237.8	50	0.0917	0
1202	LGKYEQYI	Consensus_1-127	0.142	10757.6	15	0.05	29266.5	50	0.043	31229.5	50	0.046	30396.1	50	0.05	29108.6	32	0.035	34237.8	50	0.073	22695.8	32	0.0627	0
1203	GKYEQYIK	Consensus_1-127	0.046	30396.1	50	0.044	31061	50	0.034	34798	50	0.143	10641.9	8	0.018	41375	50	0.035	34423.5	50	0.025	38150.1	50	0.0493	0
1204	KYEQYIKW	Consensus_1-127	0.038	32965.5	50	0.046	30396.1	50	0.035	34423.5	50	0.045	30893.4	50	0.425	500.68	1.5	0.03	36141.1	50	0.032	35367.4	50	0.093	1
1205	YEQYIKWP	Consensus_1-127	0.045	30726.7	50	0.044	31061	50	0.036	33869.4	50	0.034	34798	50	0.029	36732.4	50	0.032	35367.4	50	0.029	36534.2	50	0.0356	0
1206	EQYIKWPW	Consensus_1-127	0.112	14882.8	32	0.057	26985.4	50	0.066	24614.3	50	0.052	28485.5	50	0.173	7650.66	7	0.083	20368.3	16	0.038	32965.5	50	0.083	0
1207	QYIKWPWY	Consensus_1-127	0.05	29266.5	50	0.078	21500.6	32	0.051	28640	50	0.076	22090.1	32	0.323	1525.99	3	0.149	9919.14	6	0.037	33324.1	50	0.1091	0
1208	YIKWPWYI	Consensus_1-127	0.273	2621.2	4	0.092	18378.7	15	0.463	333.69	4	0.092	18378.7	32	0.247	3454.02	4	0.12	13648.8	8	0.11	15290.9	15	0.1996	1
1209	IKWPWYIW	Consensus_1-127	0.051	28795.4	50	0.051	28795.4	50	0.069	23828.2	50	0.049	29425.3	50	0.223	4478.16	5	0.034	34798	50	0.044	30893.4	50	0.0744	0
1210	KWPWYIWL	Consensus_1-127	0.071	23318.1	50	0.054	27725.3	50	0.159	8998.77	15	0.071	23318.1	32	0.494	237.32	0.8	0.043	31229.5	50	0.057	26985.4	50	0.1356	1
1211	WPWYIWLG	Consensus_1-127	0.118	13872.1	32	0.053	28026.9	50	0.08	21154.5	32	0.04	32610.7	50	0.044	31061	32	0.041	32259.8	50	0.086	19717.8	32	0.066	0
1212	PWYIWLGF	Consensus_1-127	0.054	27875.7	50	0.056	27426.9	50	0.05	29266.5	50	0.053	28331.8	50	0.397	677.84	1.5	0.052	28331.8	50	0.032	35367.4	50	0.0991	1
1213	WYIWLGFI	Consensus_1-127	0.091	18679.4	32	0.061	25703	50	0.139	11172.8	16	0.046	30396.1	50	0.487	255.99	0.8	0.09	18882.6	15	0.067	24349.4	32	0.1401	1
1214	YIWLGFIA	Consensus_1-127	0.108	15457.2	32	0.081	20813.9	15	0.501	221.2	4	0.079	21269.2	32	0.05	29108.6	32	0.054	28026.9	50	0.066	24614.3	32	0.1341	1
1215	IWLGFIAG	Consensus_1-127	0.05	29108.6	50	0.042	31740.5	50	0.057	26839.8	50	0.045	30561	50	0.086	19824.8	32	0.031	35752.1	50	0.032	35559.2	50	0.049	0
1216	WLGFIAGL	Consensus_1-127	0.193	6195.39	8	0.073	22695.8	32	0.507	207.3	3	0.062	25426.4	50	0.118	13872.1	15	0.082	20589.9	16	0.072	22818.9	32	0.1581	1
1217	LGFIAGLI	Consensus_1-127	0.092	18478.4	32	0.058	26695	50	0.09	18882.6	32	0.064	25017	50	0.077	21617.2	32	0.044	31061	50	0.047	30069	50	0.0674	0
1218	GFIAGLIA	Consensus_1-127	0.06	26123.5	50	0.054	27875.7	50	0.101	16763.9	32	0.06	25982.6	50	0.074	22451.5	32	0.05	29266.5	50	0.037	33324.1	50	0.0623	0
1219	FIAGLIAI	Consensus_1-127	0.151	9759.45	15	0.091	18679.4	15	0.604	72.97	2	0.071	23318.1	32	0.091	18578.7	16	0.261	2984.62	2	0.148	10136.1	8	0.2024	2
1220	IAGLIAIV	Consensus_1-127	0.09	18780.8	32	0.074	22573.3	32	0.21	5154.5	15	0.058	26551	50	0.063	25289.2	32	0.047	30069	50	0.065	24747.8	32	0.0867	0
1221	AGLIAIVM	Consensus_1-127	0.065	24747.8	50	0.051	28951.6	50	0.061	25703	50	0.059	26407.7	50	0.04	32434.8	50	0.046	30232.1	50	0.059	26407.7	50	0.0544	0
1222	GLIAIVMV	Consensus_1-127	0.084	20040.4	50	0.059	26265.2	50	0.667	36.71	1.5	0.098	17410.9	15	0.052	28640	32	0.089	19088	15	0.046	30232.1	50	0.1564	1
1223	LIAIVMVT	Consensus_1-127	0.065	24882.1	50	0.06	25982.6	50	0.2	5743.49	15	0.072	22818.9	32	0.022	39408.8	50	0.064	25152.8	32	0.052	28331.8	50	0.0764	0
1224	IAIVMVTI	Consensus_1-127	0.112	14882.8	32	0.058	26695	50	0.208	5238.84	15	0.06	25982.6	50	0.182	6940.78	7	0.077	21617.2	32	0.096	17695.8	16	0.1133	0
1225	AIVMVTIM	Consensus_1-127	0.098	17410.9	32	0.067	24349.4	32	0.161	8711.37	15	0.09	18780.8	32	0.041	32085.8	50	0.181	7054.34	4	0.1	17038.2	15	0.1054	0
1226	IVMVTIML	Consensus_1-127	0.165	8387.64	10	0.076	22090.1	32	0.396	692.67	5	0.116	14252.5	15	0.143	10584.4	9	0.106	15881	10	0.212	5044.15	5	0.1734	0
1227	VMVTIMLC	Consensus_1-127	0.055	27426.9	50	0.056	27279	50	0.257	3116.62	9	0.085	19824.8	32	0.052	28485.5	32	0.049	29425.3	50	0.032	35367.4	50	0.0837	0
1228	MVTIMLCC	Consensus_1-127	0.07	23571.7	50	0.066	24614.3	32	0.138	11294.4	16	0.06	25982.6	50	0.03	36141.1	50	0.064	25017	32	0.045	30561	50	0.0676	0
1229	VTIMLCCM	Consensus_1-127	0.107	15795.4	32	0.127	12653.2	5	0.134	11730.3	32	0.071	23318.1	32	0.073	22695.8	32	0.178	7247.76	4	0.066	24481.5	32	0.108	0
1230	TIMLCCMT	Consensus_1-127	0.093	18180.9	32	0.058	26695	50	0.192	6296.76	15	0.072	22942.7	32	0.033	35176.6	50	0.055	27575.7	50	0.059	26265.2	50	0.0803	0
1231	IMLCCMTS	Consensus_1-127	0.075	22209.9	50	0.051	28951.6	50	0.31	1746.99	7	0.115	14329.8	15	0.06	26265.2	32	0.035	34237.8	50	0.042	31912.6	50	0.0983	0
1232	MLCCMTSC	Consensus_1-127	0.107	15710.1	32	0.054	27725.3	50	0.273	2593	8	0.074	22451.5	32	0.024	38774.3	50	0.049	29584.9	50	0.051	28951.6	50	0.0903	0
1233	LCCMTSCC	Consensus_1-127	0.042	31569.2	50	0.046	30232.1	50	0.038	33144.3	50	0.036	33686.6	50	0.013	43439.4	50	0.028	36931.7	50	0.027	37333.4	50	0.0329	0
1234	CCMTSCCS	Consensus_1-127	0.06	25982.6	50	0.051	28640	50	0.043	31229.5	50	0.041	32259.8	50	0.017	41375	50	0.03	36141.1	50	0.028	36732.4	50	0.0386	0
1235	CMTSCCSC	Consensus_1-127	0.078	21500.6	50	0.055	27575.7	50	0.164	8524.88	15	0.062	25564.3	50	0.037	33324.1	50	0.036	33869.4	50	0.043	31569.2	50	0.0679	0
1236	MTSCCSCL	Consensus_1-127	0.177	7326.61	9	0.144	10527.3	4	0.249	3361.84	9	0.089	18985.1	32	0.095	17985.3	15	0.133	11857.9	7	0.136	11541.4	9	0.1461	0
1237	TSCCSCLK	Consensus_1-127	0.036	33869.4	50	0.096	17791.7	10	0.034	34798	50	0.406	618.28	2	0.027	37333.4	50	0.043	31398.9	50	0.026	37535.9	50	0.0954	1
1238	SCCSCLKG	Consensus_1-127	0.033	34986.8	50	0.042	31569.2	50	0.03	36141.1	50	0.036	33686.6	50	0.018	40929.8	50	0.026	37535.9	50	0.023	38984.7	50	0.0297	0
1239	CCSCLKGC	Consensus_1-127	0.037	33504.9	50	0.044	30893.4	50	0.035	34423.5	50	0.038	32965.5	50	0.015	42509.4	50	0.027	37333.4	50	0.026	37739.6	50	0.0317	0
1240	CSCLKGCC	Consensus_1-127	0.055	27575.7	50	0.063	25289.2	32	0.035	34423.5	50	0.045	30726.7	50	0.015	42280.1	50	0.035	34237.8	50	0.029	36534.2	50	0.0396	0
1241	SCLKGCCS	Consensus_1-127	0.053	28026.9	50	0.044	31061	50	0.034	34610.3	50	0.035	34237.8	50	0.016	42052	50	0.028	36732.4	50	0.027	37333.4	50	0.0339	0
1242	CLKGCCSC	Consensus_1-127	0.15	9865.62	15	0.048	29745.4	50	0.144	10470.5	16	0.062	25426.4	50	0.023	38984.7	50	0.043	31229.5	50	0.045	30561	50	0.0736	0
1243	LKGCCSCG	Consensus_1-127	0.045	30561	50	0.04	32434.8	50	0.032	35559.2	50	0.035	34237.8	50	0.012	43911.9	50	0.029	36534.2	50	0.024	38357.1	50	0.031	0
1244	KGCCSCGS	Consensus_1-127	0.035	34423.5	50	0.042	31740.5	50	0.033	34986.8	50	0.048	29745.4	50	0.012	43911.9	50	0.028	36931.7	50	0.025	38150.1	50	0.0319	0
1245	GCCSCGSC	Consensus_1-127	0.035	34423.5	50	0.041	32085.8	50	0.04	32610.7	50	0.035	34053.1	50	0.011	44150.1	50	0.026	37739.6	50	0.027	37132	50	0.0307	0
1246	CCSCGSCC	Consensus_1-127	0.037	33504.9	50	0.05	29108.6	50	0.034	34798	50	0.04	32610.7	50	0.015	42509.4	50	0.029	36337.1	50	0.03	36141.1	50	0.0336	0
1247	CSCGSCCK	Consensus_1-127	0.036	34053.1	50	0.092	18478.4	15	0.03	35946.1	50	0.301	1915.27	3	0.018	40929.8	50	0.04	32434.8	50	0.025	38150.1	50	0.0774	0
1248	SCGSCCKF	Consensus_1-127	0.056	27426.9	50	0.053	28026.9	50	0.038	32965.5	50	0.041	32259.8	50	0.13	12249.1	10	0.036	33686.6	50	0.036	34053.1	50	0.0557	0
1249	CGSCCKFD	Consensus_1-127	0.032	35367.4	50	0.044	31061	50	0.027	37333.4	50	0.044	31061	50	0.013	43439.4	50	0.027	37132	50	0.024	38774.3	50	0.0301	0
1250	GSCCKFDE	Consensus_1-127	0.038	32965.5	50	0.049	29425.3	50	0.029	36534.2	50	0.045	30726.7	50	0.012	43675	50	0.03	36337.1	50	0.024	38565.1	50	0.0324	0
1251	SCCKFDED	Consensus_1-127	0.032	35559.2	50	0.04	32259.8	50	0.024	38357.1	50	0.029	36337.1	50	0.015	42740	50	0.026	37944.3	50	0.021	39622.5	50	0.0267	0
1252	CCKFDEDD	Consensus_1-127	0.029	36337.1	50	0.04	32434.8	50	0.024	38774.3	50	0.03	36141.1	50	0.01	44872.5	50	0.024	38565.1	50	0.022	39408.8	50	0.0256	0
1253	CKFDEDDS	Consensus_1-127	0.027	37333.4	50	0.042	31740.5	50	0.028	36931.7	50	0.03	36141.1	50	0.008	45854.1	50	0.027	37333.4	50	0.022	39196.1	50	0.0263	0
1254	KFDEDDSE	Consensus_1-127	0.029	36732.4	50	0.052	28485.5	50	0.03	35946.1	50	0.037	33324.1	50	0.02	40270.8	50	0.029	36337.1	50	0.025	38150.1	50	0.0317	0
1255	FDEDDSEP	Consensus_1-127	0.035	34423.5	50	0.047	30069	50	0.029	36534.2	50	0.032	35559.2	50	0.01	44872.5	50	0.032	35367.4	50	0.025	37944.3	50	0.03	0
1256	DEDDSEPV	Consensus_1-127	0.036	33686.6	50	0.078	21500.6	32	0.05	29108.6	50	0.033	35176.6	50	0.018	41151.8	50	0.052	28331.8	50	0.043	31569.2	50	0.0443	0
1257	EDDSEPVL	Consensus_1-127	0.046	30396.1	50	0.078	21500.6	32	0.029	36337.1	50	0.038	33144.3	50	0.022	39408.8	50	0.043	31569.2	50	0.043	31398.9	50	0.0427	0
1258	DDSEPVLK	Consensus_1-127	0.032	35367.4	50	0.056	27279	50	0.026	37944.3	50	0.06	25982.6	50	0.015	42509.4	50	0.05	29108.6	50	0.024	38774.3	50	0.0376	0
1259	DSEPVLKG	Consensus_1-127	0.031	35752.1	50	0.064	25017	32	0.028	37132	50	0.035	34423.5	50	0.016	42052	50	0.038	32965.5	50	0.024	38774.3	50	0.0337	0
1260	SEPVLKGV	Consensus_1-127	0.048	29745.4	50	0.046	30232.1	50	0.042	31569.2	50	0.041	32259.8	50	0.035	34423.5	50	0.046	30396.1	50	0.039	32787.6	50	0.0424	0
1261	EPVLKGVK	Consensus_1-127	0.09	18780.8	32	0.051	28951.6	50	0.024	38774.3	50	0.056	27279	50	0.01	44872.5	50	0.077	21617.2	32	0.088	19191.6	32	0.0566	0
1262	PVLKGVKL	Consensus_1-127	0.069	23699.6	50	0.048	29906.7	50	0.065	24747.8	50	0.048	29745.4	50	0.057	27131.8	32	0.051	28640	50	0.054	27875.7	50	0.056	0
1263	VLKGVKLH	Consensus_1-127	0.069	23828.2	50	0.052	28331.8	50	0.065	24882.1	50	0.256	3133.53	4	0.022	39408.8	50	0.061	25842.4	32	0.035	34053.1	50	0.08	0
1264	LKGVKLHY	Consensus_1-127	0.055	27725.3	50	0.067	24218	32	0.047	30069	50	0.059	26407.7	50	0.02	40270.8	50	0.046	30232.1	50	0.028	37132	50	0.046	0
1265	KGVKLHYT	Consensus_1-127	0.046	30232.1	50	0.044	31061	50	0.056	27426.9	50	0.053	28178.9	50	0.026	37944.3	50	0.034	34798	50	0.036	33869.4	50	0.0421	0
0	MFVFLVLL	Consensus_1-127	0.08	20926.8	32	0.171	7860.43	10	0.111	15044.7	10	0.121	13501.9	15	0.124	13070.7	32	0.1214	0
1	FVFLVLLP	Consensus_1-127	0.056	27131.8	50	0.053	28026.9	50	0.051	28795.4	50	0.055	27575.7	50	0.083	20368.3	50	0.0596	0
2	VFLVLLPL	Consensus_1-127	0.094	18082.8	32	0.126	12790.9	16	0.093	18279.6	15	0.087	19400.4	32	0.106	15881	32	0.1012	0
3	FLVLLPLV	Consensus_1-127	0.08	21154.5	32	0.112	14882.8	32	0.066	24614.3	32	0.063	25289.2	50	0.127	12653.2	32	0.0896	0
4	LVLLPLVS	Consensus_1-127	0.039	32787.6	50	0.049	29584.9	50	0.044	30893.4	50	0.062	25426.4	50	0.089	18985.1	50	0.0566	0
5	VLLPLVSS	Consensus_1-127	0.044	30893.4	50	0.053	28178.9	50	0.045	30726.7	50	0.057	26985.4	50	0.105	15967.2	32	0.0608	0
6	LLPLVSSQ	Consensus_1-127	0.033	34986.8	50	0.047	30069	50	0.043	31569.2	50	0.04	32610.7	50	0.122	13356.6	32	0.057	0
7	LPLVSSQC	Consensus_1-127	0.027	37132	50	0.075	22090.1	50	0.034	34798	50	0.05	29266.5	50	0.055	27426.9	50	0.0482	0
8	PLVSSQCV	Consensus_1-127	0.028	36732.4	50	0.058	26695	50	0.045	30726.7	50	0.045	30726.7	50	0.082	20701.6	50	0.0516	0
9	LVSSQCVN	Consensus_1-127	0.028	36931.7	50	0.048	29906.7	50	0.041	32259.8	50	0.061	25703	50	0.104	16316.5	32	0.0564	0
10	VSSQCVNL	Consensus_1-127	0.044	30893.4	50	0.11	15208.4	32	0.09	18882.6	15	0.284	2302.04	4	0.154	9447.76	32	0.1364	0
11	SSQCVNLT	Consensus_1-127	0.036	33869.4	50	0.061	25842.4	50	0.051	28951.6	50	0.065	24882.1	50	0.079	21384.6	50	0.0584	0
12	SQCVNLTT	Consensus_1-127	0.067	24218	50	0.104	16228.5	32	0.095	17985.3	15	0.045	30726.7	50	0.145	10470.5	32	0.0912	0
13	QCVNLTTR	Consensus_1-127	0.061	25703	50	0.042	31569.2	50	0.038	33144.3	50	0.048	29745.4	50	0.053	28026.9	50	0.0484	0
14	CVNLTTRT	Consensus_1-127	0.041	32259.8	50	0.05	29266.5	50	0.042	31912.6	50	0.052	28640	50	0.075	22090.1	50	0.052	0
15	VNLTTRTQ	Consensus_1-127	0.036	33869.4	50	0.046	30232.1	50	0.033	35176.6	50	0.04	32610.7	50	0.056	27279	50	0.0422	0
16	NLTTRTQL	Consensus_1-127	0.067	24349.4	50	0.174	7609.38	10	0.067	24349.4	32	0.058	26839.8	50	0.105	16053.8	32	0.0942	0
17	LTTRTQLP	Consensus_1-127	0.033	35176.6	50	0.043	31398.9	50	0.04	32610.7	50	0.092	18378.7	32	0.071	23318.1	50	0.0558	0
18	TTRTQLPP	Consensus_1-127	0.033	34986.8	50	0.046	30232.1	50	0.037	33686.6	50	0.047	30069	50	0.086	19611.4	50	0.0498	0
19	TRTQLPPA	Consensus_1-127	0.285	2277.27	3	0.212	5071.52	7	0.054	27725.3	50	0.041	32085.8	50	0.061	25842.4	50	0.1306	0
20	RTQLPPAY	Consensus_1-127	0.104	16228.5	15	0.06	26265.2	50	0.07	23571.7	32	0.384	784.45	3	0.433	461.65	3	0.2102	1
21	TQLPPAYT	Consensus_1-127	0.064	25017	50	0.108	15625.4	32	0.081	20926.8	32	0.053	28178.9	50	0.098	17316.9	32	0.0808	0
22	QLPPAYTN	Consensus_1-127	0.027	37132	50	0.046	30396.1	50	0.04	32610.7	50	0.042	31740.5	50	0.065	24747.8	50	0.044	0
23	LPPAYTNS	Consensus_1-127	0.023	38984.7	50	0.051	28640	50	0.03	36337.1	50	0.039	32787.6	50	0.052	28640	50	0.039	0
24	PPAYTNSF	Consensus_1-127	0.03	36141.1	50	0.085	19824.8	32	0.041	32085.8	50	0.06	26123.5	50	0.084	20149.1	50	0.06	0
25	PAYTNSFT	Consensus_1-127	0.026	37739.6	50	0.048	29906.7	50	0.036	33869.4	50	0.046	30396.1	50	0.055	27426.9	50	0.0422	0
26	AYTNSFTR	Consensus_1-127	0.098	17316.9	32	0.047	30069	50	0.042	31569.2	50	0.051	28951.6	50	0.053	28026.9	50	0.0582	0
27	YTNSFTRG	Consensus_1-127	0.041	32259.8	50	0.055	27575.7	50	0.045	30561	50	0.109	15373.8	16	0.177	7326.61	15	0.0854	0
28	TNSFTRGV	Consensus_1-127	0.037	33324.1	50	0.098	17410.9	32	0.054	27875.7	50	0.049	29584.9	50	0.064	25152.8	50	0.0604	0
29	NSFTRGVY	Consensus_1-127	0.073	22573.3	32	0.088	19191.6	32	0.053	28331.8	50	0.161	8711.37	9	0.489	253.23	2	0.1728	1
30	SFTRGVYY	Consensus_1-127	0.065	24882.1	50	0.053	28026.9	50	0.057	26985.4	50	0.105	16053.8	32	0.215	4856.71	15	0.099	0
31	FTRGVYYP	Consensus_1-127	0.036	33869.4	50	0.049	29584.9	50	0.046	30396.1	50	0.061	25703	50	0.091	18679.4	50	0.0566	0
32	TRGVYYPD	Consensus_1-127	0.123	13141.6	15	0.108	15457.2	32	0.036	33869.4	50	0.039	32787.6	50	0.048	29906.7	50	0.0708	0
33	RGVYYPDK	Consensus_1-127	0.13	12315.5	10	0.045	30561	50	0.042	31912.6	50	0.063	25289.2	50	0.061	25842.4	50	0.0682	0
34	GVYYPDKV	Consensus_1-127	0.051	28795.4	50	0.059	26265.2	50	0.071	23192.3	32	0.071	23192.3	32	0.088	19295.7	50	0.068	0
35	VYYPDKVF	Consensus_1-127	0.057	26985.4	50	0.068	24087.4	50	0.06	26123.5	50	0.115	14329.8	15	0.177	7326.61	15	0.0954	0
36	YYPDKVFR	Consensus_1-127	0.058	26839.8	50	0.047	30069	50	0.034	34798	50	0.041	32085.8	50	0.052	28640	50	0.0464	0
37	YPDKVFRS	Consensus_1-127	0.029	36534.2	50	0.097	17505.3	32	0.041	32259.8	50	0.043	31229.5	50	0.05	29266.5	50	0.052	0
38	PDKVFRSS	Consensus_1-127	0.02	40270.8	50	0.04	32434.8	50	0.026	37739.6	50	0.033	34986.8	50	0.046	30561	50	0.033	0
39	DKVFRSSV	Consensus_1-127	0.054	27875.7	50	0.163	8617.62	15	0.045	30561	50	0.038	33144.3	50	0.055	27575.7	50	0.071	0
40	KVFRSSVL	Consensus_1-127	0.113	14722.7	15	0.179	7208.66	10	0.101	16763.9	15	0.362	989.9	3	0.42	528.51	4	0.235	0
41	VFRSSVLH	Consensus_1-127	0.05	29108.6	50	0.043	31398.9	50	0.042	31912.6	50	0.052	28485.5	50	0.113	14722.7	32	0.06	0
42	FRSSVLHS	Consensus_1-127	0.249	3380.08	4	0.159	8950.22	15	0.047	30069	50	0.05	29266.5	50	0.067	24349.4	50	0.1144	0
43	RSSVLHST	Consensus_1-127	0.067	24349.4	50	0.065	24882.1	50	0.066	24614.3	32	0.227	4288.48	6	0.122	13284.5	32	0.1094	0
44	SSVLHSTQ	Consensus_1-127	0.037	33324.1	50	0.059	26551	50	0.049	29425.3	50	0.07	23318.1	32	0.112	14963.6	32	0.0654	0
45	SVLHSTQD	Consensus_1-127	0.025	37944.3	50	0.043	31229.5	50	0.04	32434.8	50	0.048	29906.7	50	0.062	25426.4	50	0.0436	0
46	VLHSTQDL	Consensus_1-127	0.053	28026.9	50	0.133	11857.9	15	0.079	21384.6	32	0.084	20040.4	32	0.196	5997.52	15	0.109	0
47	LHSTQDLF	Consensus_1-127	0.057	26985.4	50	0.174	7568.32	10	0.078	21500.6	32	0.153	9602.34	10	0.133	11857.9	32	0.119	0
48	HSTQDLFL	Consensus_1-127	0.071	23192.3	50	0.199	5837.47	8	0.126	12860.2	8	0.414	567.02	3	0.115	14329.8	32	0.185	0
49	STQDLFLP	Consensus_1-127	0.035	34237.8	50	0.048	29745.4	50	0.049	29266.5	50	0.062	25564.3	50	0.076	21970.9	50	0.054	0
50	TQDLFLPF	Consensus_1-127	0.137	11417.2	9	0.378	841.61	3	0.269	2722.37	3	0.101	16763.9	32	0.367	942.86	5	0.2504	0
51	QDLFLPFF	Consensus_1-127	0.055	27575.7	50	0.061	25842.4	50	0.088	19191.6	16	0.076	21970.9	32	0.106	15881	32	0.0772	0
52	DLFLPFFS	Consensus_1-127	0.041	31912.6	50	0.057	26985.4	50	0.043	31398.9	50	0.04	32434.8	50	0.059	26407.7	50	0.048	0
53	LFLPFFSN	Consensus_1-127	0.038	33144.3	50	0.045	30726.7	50	0.043	31398.9	50	0.054	27725.3	50	0.068	24087.4	50	0.0496	0
54	FLPFFSNV	Consensus_1-127	0.044	31061	50	0.075	22209.9	50	0.059	26265.2	50	0.048	29906.7	50	0.14	10993	32	0.0732	0
55	LPFFSNVT	Consensus_1-127	0.031	35752.1	50	0.127	12721.9	16	0.044	30893.4	50	0.047	30069	50	0.073	22573.3	50	0.0644	0
56	PFFSNVTW	Consensus_1-127	0.042	31740.5	50	0.051	28951.6	50	0.049	29584.9	50	0.23	4129.12	6	0.073	22573.3	50	0.089	0
57	FFSNVTWF	Consensus_1-127	0.085	19824.8	32	0.085	19932.3	32	0.103	16405	15	0.204	5500.22	7	0.296	2032.71	7	0.1546	0
58	FSNVTWFH	Consensus_1-127	0.071	23192.3	50	0.064	25017	50	0.058	26839.8	50	0.305	1834.15	4	0.142	10816	32	0.128	0
59	SNVTWFHA	Consensus_1-127	0.06	26123.5	50	0.077	21734.5	50	0.05	29266.5	50	0.052	28485.5	50	0.099	17130.6	32	0.0676	0
60	NVTWFHAI	Consensus_1-127	0.073	22695.8	32	0.28	2430.01	5	0.088	19295.7	16	0.103	16494	32	0.095	17888.2	50	0.1278	0
61	VTWFHAIH	Consensus_1-127	0.065	24882.1	50	0.051	28951.6	50	0.05	29108.6	50	0.155	9295.66	10	0.13	12249.1	32	0.0902	0
62	TWFHAIHV	Consensus_1-127	0.081	20926.8	32	0.085	19824.8	32	0.067	24218	32	0.058	26551	50	0.082	20478.8	50	0.0746	0
63	WFHAIHVS	Consensus_1-127	0.052	28485.5	50	0.084	20040.4	32	0.058	26695	50	0.048	29745.4	50	0.084	20040.4	50	0.0652	0
64	FHAIHVSG	Consensus_1-127	0.052	28485.5	50	0.373	878.83	3	0.054	27875.7	50	0.045	30561	50	0.072	22818.9	50	0.1192	0
65	HAIHVSGT	Consensus_1-127	0.046	30232.1	50	0.097	17505.3	32	0.059	26407.7	50	0.083	20478.8	32	0.097	17505.3	50	0.0764	0
66	AIHVSGTN	Consensus_1-127	0.028	37132	50	0.044	31061	50	0.046	30232.1	50	0.041	32085.8	50	0.086	19717.8	50	0.049	0
67	IHVSGTNG	Consensus_1-127	0.034	34798	50	0.097	17505.3	32	0.036	33869.4	50	0.046	30396.1	50	0.059	26407.7	50	0.0544	0
68	HVSGTNGT	Consensus_1-127	0.036	33869.4	50	0.079	21384.6	32	0.051	28795.4	50	0.052	28485.5	50	0.077	21617.2	50	0.059	0
69	VSGTNGTK	Consensus_1-127	0.045	30726.7	50	0.043	31229.5	50	0.036	33686.6	50	0.066	24481.5	50	0.072	22942.7	50	0.0524	0
70	SGTNGTKR	Consensus_1-127	0.053	28178.9	50	0.042	31740.5	50	0.034	34798	50	0.045	30893.4	50	0.051	28795.4	50	0.045	0
71	GTNGTKRF	Consensus_1-127	0.054	27875.7	50	0.051	28795.4	50	0.06	26123.5	50	0.259	3049.9	5	0.261	2968.51	8	0.137	0
72	TNGTKRFD	Consensus_1-127	0.019	40489.3	50	0.04	32610.7	50	0.027	37535.9	50	0.035	34237.8	50	0.045	30893.4	50	0.0332	0
73	NGTKRFDN	Consensus_1-127	0.026	37739.6	50	0.045	30561	50	0.029	36337.1	50	0.038	33324.1	50	0.046	30561	50	0.0368	0
74	GTKRFDNP	Consensus_1-127	0.028	37132	50	0.04	32610.7	50	0.041	32259.8	50	0.041	32259.8	50	0.062	25426.4	50	0.0424	0
75	TKRFDNPV	Consensus_1-127	0.06	26123.5	50	0.127	12653.2	16	0.064	25017	32	0.043	31398.9	50	0.075	22209.9	50	0.0738	0
76	KRFDNPVL	Consensus_1-127	0.539	146.63	0.5	0.534	154.78	1	0.137	11417.2	7	0.079	21269.2	32	0.087	19400.4	50	0.2752	2
77	RFDNPVLP	Consensus_1-127	0.044	30893.4	50	0.045	30726.7	50	0.054	27725.3	50	0.052	28485.5	50	0.051	28951.6	50	0.0492	0
78	FDNPVLPF	Consensus_1-127	0.086	19717.8	32	0.134	11730.3	15	0.154	9396.78	5	0.139	11172.8	15	0.407	608.33	4	0.184	0
79	DNPVLPFN	Consensus_1-127	0.019	40489.3	50	0.039	32787.6	50	0.026	37944.3	50	0.034	34798	50	0.044	31061	50	0.0324	0
80	NPVLPFND	Consensus_1-127	0.022	39408.8	50	0.057	27131.8	50	0.029	36534.2	50	0.037	33504.9	50	0.045	30561	50	0.038	0
81	PVLPFNDG	Consensus_1-127	0.021	39622.5	50	0.039	32787.6	50	0.031	35752.1	50	0.039	32787.6	50	0.051	28795.4	50	0.0362	0
82	VLPFNDGV	Consensus_1-127	0.029	36337.1	50	0.053	28178.9	50	0.054	28026.9	50	0.043	31398.9	50	0.081	20813.9	50	0.052	0
83	LPFNDGVY	Consensus_1-127	0.05	29108.6	50	0.1	17038.2	32	0.05	29108.6	50	0.092	18378.7	32	0.261	2984.62	8	0.1106	0
84	PFNDGVYF	Consensus_1-127	0.029	36534.2	50	0.045	30561	50	0.058	26695	50	0.076	21970.9	32	0.116	14252.5	32	0.0648	0
85	FNDGVYFA	Consensus_1-127	0.042	31569.2	50	0.126	12790.9	16	0.062	25564.3	32	0.048	29745.4	50	0.057	27131.8	50	0.067	0
86	NDGVYFAS	Consensus_1-127	0.025	37944.3	50	0.056	27279	50	0.036	33686.6	50	0.037	33686.6	50	0.051	28951.6	50	0.041	0
87	DGVYFAST	Consensus_1-127	0.028	36931.7	50	0.068	24087.4	50	0.035	34237.8	50	0.04	32434.8	50	0.057	26839.8	50	0.0456	0
88	GVYFASTE	Consensus_1-127	0.041	32259.8	50	0.046	30396.1	50	0.057	26985.4	50	0.056	27426.9	50	0.108	15541.1	32	0.0616	0
89	VYFASTEK	Consensus_1-127	0.104	16316.5	15	0.057	27131.8	50	0.04	32610.7	50	0.061	25842.4	50	0.069	23828.2	50	0.0662	0
90	YFASTEKS	Consensus_1-127	0.032	35559.2	50	0.048	29906.7	50	0.042	31740.5	50	0.05	29108.6	50	0.061	25842.4	50	0.0466	0
91	FASTEKSN	Consensus_1-127	0.025	38150.1	50	0.053	28178.9	50	0.034	34610.3	50	0.05	29266.5	50	0.059	26265.2	50	0.0442	0
92	ASTEKSNI	Consensus_1-127	0.04	32610.7	50	0.068	23957.4	50	0.059	26265.2	50	0.153	9550.53	10	0.085	20040.4	50	0.081	0
93	STEKSNII	Consensus_1-127	0.035	34423.5	50	0.115	14485.6	32	0.072	23067.1	32	0.106	15881	32	0.077	21734.5	50	0.081	0
94	TEKSNIIR	Consensus_1-127	0.06	25982.6	50	0.058	26551	50	0.076	21852.4	32	0.041	32085.8	50	0.059	26407.7	50	0.0588	0
95	EKSNIIRG	Consensus_1-127	0.042	31740.5	50	0.055	27575.7	50	0.031	35752.1	50	0.037	33324.1	50	0.05	28951.6	50	0.043	0
96	KSNIIRGW	Consensus_1-127	0.076	22090.1	32	0.051	28951.6	50	0.052	28640	50	0.779	10.93	0.15	0.127	12653.2	32	0.217	1
97	SNIIRGWI	Consensus_1-127	0.068	23957.4	50	0.086	19611.4	32	0.068	24087.4	32	0.069	23828.2	32	0.081	20926.8	50	0.0744	0
98	NIIRGWIF	Consensus_1-127	0.064	25152.8	50	0.124	13070.7	32	0.077	21734.5	32	0.161	8711.37	9	0.331	1391.91	6	0.1514	0
99	IIRGWIFG	Consensus_1-127	0.042	31912.6	50	0.042	31569.2	50	0.04	32610.7	50	0.05	28951.6	50	0.113	14643.2	32	0.0574	0
100	IRGWIFGT	Consensus_1-127	0.262	2952.5	4	0.08	21040.3	32	0.047	30069	50	0.043	31229.5	50	0.053	28331.8	50	0.097	0
101	RGWIFGTT	Consensus_1-127	0.114	14485.6	15	0.055	27575.7	50	0.058	26551	50	0.076	21852.4	32	0.081	20701.6	50	0.0768	0
102	GWIFGTTL	Consensus_1-127	0.09	18780.8	32	0.106	15795.4	32	0.126	12790.9	8	0.066	24481.5	50	0.137	11294.4	32	0.105	0
103	WIFGTTLD	Consensus_1-127	0.044	31061	50	0.062	25426.4	50	0.048	29906.7	50	0.053	28331.8	50	0.082	20701.6	50	0.0578	0
104	IFGTTLDS	Consensus_1-127	0.027	37333.4	50	0.041	32085.8	50	0.033	34986.8	50	0.047	30069	50	0.057	26985.4	50	0.041	0
105	FGTTLDSK	Consensus_1-127	0.077	21734.5	32	0.056	27279	50	0.038	33144.3	50	0.055	27575.7	50	0.065	24747.8	50	0.0582	0
106	GTTLDSKT	Consensus_1-127	0.029	36534.2	50	0.042	31740.5	50	0.043	31398.9	50	0.045	30726.7	50	0.054	28026.9	50	0.0426	0
107	TTLDSKTQ	Consensus_1-127	0.027	37535.9	50	0.047	30069	50	0.037	33504.9	50	0.051	28640	50	0.059	26265.2	50	0.0442	0
108	TLDSKTQS	Consensus_1-127	0.025	38150.1	50	0.055	27575.7	50	0.04	32434.8	50	0.041	31912.6	50	0.053	28178.9	50	0.0428	0
109	LDSKTQSL	Consensus_1-127	0.048	29906.7	50	0.158	9047.59	15	0.125	12930	8	0.066	24614.3	50	0.147	10136.1	32	0.1088	0
110	DSKTQSLL	Consensus_1-127	0.037	33324.1	50	0.09	18882.6	32	0.049	29584.9	50	0.071	23192.3	32	0.088	19295.7	50	0.067	0
111	SKTQSLLI	Consensus_1-127	0.12	13648.8	15	0.2	5774.65	8	0.092	18378.7	15	0.076	21852.4	32	0.074	22330.4	50	0.1124	0
112	KTQSLLIV	Consensus_1-127	0.071	23192.3	50	0.079	21384.6	32	0.079	21269.2	32	0.27	2678.54	5	0.131	12183	32	0.126	0
113	TQSLLIVN	Consensus_1-127	0.063	25289.2	50	0.143	10699.6	15	0.084	20149.1	32	0.043	31398.9	50	0.109	15373.8	32	0.0884	0
114	QSLLIVNN	Consensus_1-127	0.036	33869.4	50	0.044	30893.4	50	0.038	33324.1	50	0.063	25289.2	50	0.058	26695	50	0.0478	0
115	SLLIVNNA	Consensus_1-127	0.046	30232.1	50	0.06	26123.5	50	0.049	29425.3	50	0.046	30232.1	50	0.098	17316.9	32	0.0598	0
116	LLIVNNAT	Consensus_1-127	0.037	33504.9	50	0.073	22695.8	50	0.054	28026.9	50	0.048	29906.7	50	0.162	8664.37	16	0.0748	0
117	LIVNNATN	Consensus_1-127	0.032	35559.2	50	0.045	30726.7	50	0.041	32259.8	50	0.053	28178.9	50	0.093	18279.6	50	0.0528	0
118	IVNNATNV	Consensus_1-127	0.046	30396.1	50	0.073	22818.9	50	0.066	24481.5	32	0.126	12860.2	15	0.152	9602.34	32	0.0926	0
119	VNNATNVV	Consensus_1-127	0.042	31569.2	50	0.144	10527.3	15	0.068	24087.4	32	0.07	23444.6	32	0.11	15208.4	32	0.0868	0
120	NNATNVVI	Consensus_1-127	0.053	28178.9	50	0.28	2416.9	5	0.074	22573.3	32	0.066	24614.3	50	0.085	19824.8	50	0.1116	0
121	NATNVVIK	Consensus_1-127	0.075	22209.9	32	0.06	25982.6	50	0.043	31398.9	50	0.061	25842.4	50	0.059	26551	50	0.0596	0
122	ATNVVIKV	Consensus_1-127	0.046	30232.1	50	0.062	25426.4	50	0.068	23957.4	32	0.138	11294.4	15	0.093	18279.6	50	0.0814	0
123	TNVVIKVC	Consensus_1-127	0.028	36931.7	50	0.06	25982.6	50	0.04	32610.7	50	0.042	31740.5	50	0.054	27725.3	50	0.0448	0
124	NVVIKVCE	Consensus_1-127	0.025	37944.3	50	0.047	30069	50	0.035	34053.1	50	0.037	33504.9	50	0.054	27725.3	50	0.0396	0
125	VVIKVCEF	Consensus_1-127	0.06	26265.2	50	0.065	24882.1	50	0.068	23957.4	32	0.395	696.43	3	0.538	147.43	1.5	0.2252	1
126	VIKVCEFQ	Consensus_1-127	0.028	36931.7	50	0.041	32259.8	50	0.041	32259.8	50	0.043	31398.9	50	0.071	23318.1	50	0.0448	0
127	IKVCEFQF	Consensus_1-127	0.102	16583.5	16	0.083	20258.4	32	0.091	18679.4	15	0.131	12183	15	0.194	6128.72	15	0.1202	0
128	KVCEFQFC	Consensus_1-127	0.04	32259.8	50	0.044	31061	50	0.052	28331.8	50	0.091	18578.7	32	0.092	18478.4	50	0.0638	0
129	VCEFQFCN	Consensus_1-127	0.021	39837.5	50	0.041	32085.8	50	0.036	33686.6	50	0.038	33324.1	50	0.048	29906.7	50	0.0368	0
130	CEFQFCND	Consensus_1-127	0.038	32965.5	50	0.048	29906.7	50	0.109	15373.8	10	0.039	32965.5	50	0.064	25152.8	50	0.0596	0
131	EFQFCNDP	Consensus_1-127	0.021	39837.5	50	0.041	32085.8	50	0.035	34237.8	50	0.037	33686.6	50	0.049	29584.9	50	0.0366	0
132	FQFCNDPF	Consensus_1-127	0.25	3343.7	4	0.51	200.68	1	0.409	595.31	1.5	0.151	9706.8	10	0.744	15.87	0.05	0.4128	3
133	QFCNDPFL	Consensus_1-127	0.04	32610.7	50	0.08	21040.3	32	0.092	18478.4	15	0.068	23957.4	32	0.083	20258.4	50	0.0726	0
134	FCNDPFLG	Consensus_1-127	0.034	34798	50	0.052	28640	50	0.045	30561	50	0.057	26839.8	50	0.066	24614.3	50	0.0508	0
135	CNDPFLGV	Consensus_1-127	0.041	31912.6	50	0.097	17600.3	32	0.068	23957.4	32	0.059	26551	50	0.057	26985.4	50	0.0644	0
136	NDPFLGVY	Consensus_1-127	0.043	31398.9	50	0.056	27279	50	0.045	30726.7	50	0.04	32610.7	50	0.131	12183	32	0.063	0
137	DPFLGVYY	Consensus_1-127	0.041	31912.6	50	0.095	17888.2	32	0.043	31398.9	50	0.048	29584.9	50	0.098	17316.9	32	0.065	0
138	PFLGVYYH	Consensus_1-127	0.034	34798	50	0.041	32259.8	50	0.035	34237.8	50	0.043	31229.5	50	0.054	27875.7	50	0.0414	0
139	FLGVYYHK	Consensus_1-127	0.096	17791.7	32	0.054	27725.3	50	0.045	30561	50	0.054	27725.3	50	0.092	18478.4	50	0.0682	0
140	LGVYYHKN	Consensus_1-127	0.033	34986.8	50	0.043	31398.9	50	0.034	34798	50	0.051	28951.6	50	0.054	27875.7	50	0.043	0
141	GVYYHKNN	Consensus_1-127	0.033	34986.8	50	0.04	32259.8	50	0.04	32610.7	50	0.041	31912.6	50	0.066	24614.3	50	0.044	0
142	VYYHKNNK	Consensus_1-127	0.083	20258.4	32	0.047	30069	50	0.033	35176.6	50	0.045	30726.7	50	0.055	27575.7	50	0.0526	0
143	YYHKNNKS	Consensus_1-127	0.046	30232.1	50	0.053	28026.9	50	0.036	33869.4	50	0.041	32259.8	50	0.053	28178.9	50	0.0458	0
144	YHKNNKSW	Consensus_1-127	0.066	24614.3	50	0.145	10470.5	15	0.053	28331.8	50	0.141	10933.6	15	0.083	20258.4	50	0.0976	0
145	HKNNKSWM	Consensus_1-127	0.134	11730.3	10	0.203	5560.06	8	0.069	23828.2	32	0.064	25152.8	50	0.104	16316.5	32	0.1148	0
146	KNNKSWME	Consensus_1-127	0.042	31740.5	50	0.043	31229.5	50	0.036	33869.4	50	0.053	28178.9	50	0.056	27131.8	50	0.046	0
147	NNKSWMES	Consensus_1-127	0.029	36337.1	50	0.05	28951.6	50	0.03	36141.1	50	0.037	33686.6	50	0.051	28640	50	0.0394	0
148	NKSWMESE	Consensus_1-127	0.045	30726.7	50	0.083	20368.3	32	0.036	33686.6	50	0.038	32965.5	50	0.053	28026.9	50	0.051	0
149	KSWMESEF	Consensus_1-127	0.106	15967.2	15	0.065	24882.1	50	0.079	21269.2	32	0.748	15.28	0.2	0.426	495.29	3	0.2848	2
150	SWMESEFR	Consensus_1-127	0.092	18378.7	32	0.05	29266.5	50	0.039	32787.6	50	0.049	29425.3	50	0.059	26407.7	50	0.0578	0
151	WMESEFRV	Consensus_1-127	0.065	24882.1	50	0.19	6399.79	9	0.1	17038.2	15	0.069	23699.6	32	0.104	16316.5	32	0.1056	0
152	MESEFRVY	Consensus_1-127	0.096	17695.8	32	0.112	14963.6	32	0.293	2099.77	2	0.097	17505.3	32	0.53	162.5	1.5	0.2256	2
153	ESEFRVYS	Consensus_1-127	0.023	38984.7	50	0.049	29425.3	50	0.036	33869.4	50	0.044	31229.5	50	0.051	28795.4	50	0.0406	0
154	SEFRVYSS	Consensus_1-127	0.06	26123.5	50	0.092	18478.4	32	0.232	4084.68	3	0.045	30726.7	50	0.091	18679.4	50	0.104	0
155	EFRVYSSA	Consensus_1-127	0.034	34610.3	50	0.053	28178.9	50	0.041	31912.6	50	0.039	32787.6	50	0.082	20589.9	50	0.0498	0
156	FRVYSSAN	Consensus_1-127	0.171	7818.02	7	0.267	2781.92	5	0.041	31912.6	50	0.039	32965.5	50	0.066	24481.5	50	0.1168	0
157	RVYSSANN	Consensus_1-127	0.081	20926.8	32	0.046	30396.1	50	0.049	29425.3	50	0.089	19088	32	0.11	15290.9	32	0.075	0
158	VYSSANNC	Consensus_1-127	0.028	36732.4	50	0.047	30069	50	0.04	32610.7	50	0.049	29425.3	50	0.054	27725.3	50	0.0436	0
159	YSSANNCT	Consensus_1-127	0.037	33324.1	50	0.1	17038.2	32	0.057	26839.8	50	0.088	19191.6	32	0.102	16583.5	32	0.0768	0
160	SSANNCTF	Consensus_1-127	0.072	22942.7	50	0.116	14252.5	32	0.087	19505.6	16	0.526	168.78	1.5	0.572	103.16	1.5	0.2746	2
161	SANNCTFE	Consensus_1-127	0.032	35367.4	50	0.05	29108.6	50	0.045	30726.7	50	0.066	24481.5	50	0.073	22695.8	50	0.0532	0
162	ANNCTFEY	Consensus_1-127	0.066	24614.3	50	0.06	25982.6	50	0.062	25426.4	32	0.106	15881	32	0.33	1414.68	6	0.1248	0
163	NNCTFEYV	Consensus_1-127	0.034	34610.3	50	0.081	20813.9	32	0.053	28178.9	50	0.044	30893.4	50	0.064	25152.8	50	0.0552	0
164	NCTFEYVS	Consensus_1-127	0.024	38565.1	50	0.056	27426.9	50	0.037	33324.1	50	0.038	33144.3	50	0.048	29745.4	50	0.0406	0
165	CTFEYVSQ	Consensus_1-127	0.056	27131.8	50	0.058	26839.8	50	0.05	29266.5	50	0.081	20926.8	32	0.098	17410.9	32	0.0686	0
166	TFEYVSQP	Consensus_1-127	0.022	39408.8	50	0.043	31229.5	50	0.04	32610.7	50	0.039	32965.5	50	0.049	29425.3	50	0.0386	0
167	FEYVSQPF	Consensus_1-127	0.138	11294.4	9	0.27	2678.54	5	0.643	47.34	0.5	0.117	14023	15	0.6	75.79	0.8	0.3536	2
168	EYVSQPFL	Consensus_1-127	0.046	30396.1	50	0.148	10027	15	0.074	22451.5	32	0.069	23699.6	32	0.064	25017	50	0.0802	0
169	YVSQPFLM	Consensus_1-127	0.085	19932.3	32	0.192	6262.79	9	0.112	14882.8	10	0.285	2277.27	4	0.358	1033.69	5	0.2064	0
170	VSQPFLMD	Consensus_1-127	0.03	36141.1	50	0.044	30893.4	50	0.041	32259.8	50	0.075	22209.9	32	0.072	23067.1	50	0.0524	0
171	SQPFLMDL	Consensus_1-127	0.072	22818.9	50	0.19	6434.51	9	0.184	6829.04	4	0.056	27131.8	50	0.17	7945.94	15	0.1344	0
172	QPFLMDLE	Consensus_1-127	0.029	36337.1	50	0.065	24747.8	50	0.036	34053.1	50	0.041	32085.8	50	0.05	29108.6	50	0.0442	0
173	PFLMDLEG	Consensus_1-127	0.021	39837.5	50	0.038	32965.5	50	0.028	36732.4	50	0.038	33324.1	50	0.049	29266.5	50	0.0348	0
174	FLMDLEGK	Consensus_1-127	0.124	13000.1	15	0.061	25842.4	50	0.059	26551	50	0.056	27279	50	0.114	14485.6	32	0.0828	0
175	LMDLEGKQ	Consensus_1-127	0.035	34053.1	50	0.05	29266.5	50	0.049	29425.3	50	0.042	31740.5	50	0.064	25152.8	50	0.048	0
176	MDLEGKQG	Consensus_1-127	0.026	37739.6	50	0.049	29425.3	50	0.032	35559.2	50	0.039	32965.5	50	0.055	27575.7	50	0.0402	0
177	DLEGKQGN	Consensus_1-127	0.02	40270.8	50	0.041	31912.6	50	0.028	36931.7	50	0.033	34986.8	50	0.045	30726.7	50	0.0334	0
178	LEGKQGNF	Consensus_1-127	0.045	30561	50	0.057	26985.4	50	0.202	5651.03	4	0.06	25982.6	50	0.243	3606.79	9	0.1214	0
179	EGKQGNFK	Consensus_1-127	0.04	32610.7	50	0.046	30232.1	50	0.032	35367.4	50	0.038	32965.5	50	0.055	27725.3	50	0.0422	0
180	GKQGNFKN	Consensus_1-127	0.055	27575.7	50	0.046	30396.1	50	0.039	32787.6	50	0.038	33144.3	50	0.047	30069	50	0.045	0
181	KQGNFKNL	Consensus_1-127	0.145	10414	9	0.111	15044.7	32	0.138	11233.4	6	0.072	22818.9	32	0.188	6539.79	15	0.1308	0
182	QGNFKNLR	Consensus_1-127	0.05	29108.6	50	0.043	31229.5	50	0.031	35752.1	50	0.049	29584.9	50	0.053	28331.8	50	0.0452	0
183	GNFKNLRE	Consensus_1-127	0.042	31569.2	50	0.043	31398.9	50	0.04	32434.8	50	0.04	32610.7	50	0.055	27426.9	50	0.044	0
184	NFKNLREF	Consensus_1-127	0.053	28026.9	50	0.059	26407.7	50	0.053	28026.9	50	0.05	29108.6	50	0.157	9195.62	32	0.0744	0
185	FKNLREFV	Consensus_1-127	0.093	18279.6	32	0.161	8806.13	15	0.073	22695.8	32	0.049	29425.3	50	0.063	25289.2	50	0.0878	0
186	KNLREFVF	Consensus_1-127	0.098	17316.9	32	0.073	22818.9	50	0.078	21500.6	32	0.269	2722.37	5	0.186	6646.79	15	0.1408	0
187	NLREFVFK	Consensus_1-127	0.088	19191.6	32	0.057	26985.4	50	0.049	29584.9	50	0.044	31061	50	0.087	19400.4	50	0.065	0
188	LREFVFKN	Consensus_1-127	0.116	14175.5	15	0.055	27575.7	50	0.04	32434.8	50	0.038	33144.3	50	0.048	29745.4	50	0.0594	0
189	REFVFKNI	Consensus_1-127	0.151	9759.45	8	0.087	19400.4	32	0.605	71.79	0.8	0.078	21500.6	32	0.105	15967.2	32	0.2052	1
190	EFVFKNID	Consensus_1-127	0.021	40053.6	50	0.041	31912.6	50	0.034	34798	50	0.036	34053.1	50	0.046	30232.1	50	0.0356	0
191	FVFKNIDG	Consensus_1-127	0.044	31061	50	0.057	27131.8	50	0.049	29425.3	50	0.052	28485.5	50	0.106	15967.2	32	0.0616	0
192	VFKNIDGY	Consensus_1-127	0.052	28331.8	50	0.044	31061	50	0.045	30561	50	0.062	25564.3	50	0.261	2968.51	8	0.0928	0
193	FKNIDGYF	Consensus_1-127	0.093	18279.6	32	0.118	13947.4	32	0.092	18478.4	15	0.089	18985.1	32	0.217	4804.44	15	0.1218	0
194	KNIDGYFK	Consensus_1-127	0.106	15881	15	0.048	29745.4	50	0.049	29584.9	50	0.06	26123.5	50	0.064	25017	50	0.0654	0
195	NIDGYFKI	Consensus_1-127	0.042	31740.5	50	0.152	9602.34	15	0.07	23571.7	32	0.069	23699.6	32	0.06	25982.6	50	0.0786	0
196	IDGYFKIY	Consensus_1-127	0.048	29745.4	50	0.049	29425.3	50	0.04	32259.8	50	0.054	27875.7	50	0.127	12653.2	32	0.0636	0
197	DGYFKIYS	Consensus_1-127	0.029	36534.2	50	0.049	29266.5	50	0.033	35176.6	50	0.039	32787.6	50	0.048	29745.4	50	0.0396	0
198	GYFKIYSK	Consensus_1-127	0.161	8806.13	7	0.056	27279	50	0.046	30232.1	50	0.05	28951.6	50	0.061	25703	50	0.0748	0
199	YFKIYSKH	Consensus_1-127	0.052	28331.8	50	0.044	31061	50	0.042	31912.6	50	0.041	32085.8	50	0.101	16854.8	32	0.056	0
200	FKIYSKHT	Consensus_1-127	0.059	26265.2	50	0.094	18082.8	32	0.038	32965.5	50	0.04	32434.8	50	0.068	23957.4	50	0.0598	0
201	KIYSKHTP	Consensus_1-127	0.046	30396.1	50	0.045	30561	50	0.045	30726.7	50	0.07	23571.7	32	0.09	18780.8	50	0.0592	0
202	IYSKHTPI	Consensus_1-127	0.077	21734.5	32	0.12	13648.8	32	0.082	20589.9	32	0.104	16316.5	32	0.108	15541.1	32	0.0982	0
203	YSKHTPIN	Consensus_1-127	0.033	35176.6	50	0.05	29108.6	50	0.042	31912.6	50	0.06	26265.2	50	0.092	18478.4	50	0.0554	0
204	SKHTPINL	Consensus_1-127	0.107	15710.1	15	0.347	1164.33	3	0.095	17888.2	15	0.049	29425.3	50	0.08	20926.8	50	0.1356	0
205	KHTPINLV	Consensus_1-127	0.101	16854.8	16	0.245	3510.53	6	0.101	16854.8	15	0.084	20149.1	32	0.057	27131.8	50	0.1176	0
206	HTPINLVR	Consensus_1-127	0.057	27131.8	50	0.049	29425.3	50	0.041	32259.8	50	0.056	27279	50	0.066	24614.3	50	0.0538	0
207	TPINLVRD	Consensus_1-127	0.024	38357.1	50	0.055	27575.7	50	0.033	35176.6	50	0.039	32787.6	50	0.05	29266.5	50	0.0402	0
208	PINLVRDL	Consensus_1-127	0.03	35946.1	50	0.056	27426.9	50	0.051	28795.4	50	0.047	30069	50	0.065	24747.8	50	0.0498	0
209	INLVRDLP	Consensus_1-127	0.033	34986.8	50	0.043	31398.9	50	0.032	35559.2	50	0.04	32434.8	50	0.049	29584.9	50	0.0394	0
210	NLVRDLPQ	Consensus_1-127	0.046	30232.1	50	0.066	24481.5	50	0.045	30726.7	50	0.041	32085.8	50	0.092	18478.4	50	0.058	0
211	LVRDLPQG	Consensus_1-127	0.031	35752.1	50	0.041	32085.8	50	0.037	33324.1	50	0.051	28640	50	0.122	13284.5	32	0.0564	0
212	VRDLPQGF	Consensus_1-127	0.215	4856.71	5	0.134	11793.9	15	0.068	24087.4	32	0.058	26695	50	0.067	24349.4	50	0.1084	0
213	RDLPQGFS	Consensus_1-127	0.048	29906.7	50	0.044	30893.4	50	0.047	30069	50	0.044	31061	50	0.057	27131.8	50	0.048	0
214	DLPQGFSA	Consensus_1-127	0.027	37333.4	50	0.061	25842.4	50	0.043	31398.9	50	0.036	34053.1	50	0.07	23444.6	50	0.0474	0
215	LPQGFSAL	Consensus_1-127	0.058	26551	50	0.524	172.47	1	0.08	21040.3	32	0.062	25564.3	50	0.106	15881	32	0.166	1
216	PQGFSALE	Consensus_1-127	0.029	36534.2	50	0.042	31569.2	50	0.037	33504.9	50	0.037	33686.6	50	0.058	26551	50	0.0406	0
217	QGFSALEP	Consensus_1-127	0.032	35367.4	50	0.049	29425.3	50	0.041	32259.8	50	0.056	27279	50	0.064	25152.8	50	0.0484	0
218	GFSALEPL	Consensus_1-127	0.069	23699.6	50	0.128	12517	16	0.163	8617.62	5	0.08	21154.5	32	0.13	12249.1	32	0.114	0
219	FSALEPLV	Consensus_1-127	0.055	27575.7	50	0.134	11730.3	15	0.082	20478.8	32	0.181	7016.28	8	0.104	16140.9	32	0.1112	0
220	SALEPLVD	Consensus_1-127	0.028	36931.7	50	0.055	27575.7	50	0.04	32434.8	50	0.062	25426.4	50	0.06	26123.5	50	0.049	0
221	ALEPLVDL	Consensus_1-127	0.047	30069	50	0.111	15044.7	32	0.091	18578.7	15	0.06	26123.5	50	0.093	18180.9	50	0.0804	0
222	LEPLVDLP	Consensus_1-127	0.025	38357.1	50	0.044	30893.4	50	0.085	19824.8	32	0.037	33686.6	50	0.051	28795.4	50	0.0484	0
223	EPLVDLPI	Consensus_1-127	0.041	32085.8	50	0.225	4358.65	7	0.049	29425.3	50	0.068	23957.4	32	0.057	26985.4	50	0.088	0
224	PLVDLPIG	Consensus_1-127	0.024	38565.1	50	0.041	32085.8	50	0.035	34237.8	50	0.038	33324.1	50	0.061	25703	50	0.0398	0
225	LVDLPIGI	Consensus_1-127	0.043	31398.9	50	0.088	19295.7	32	0.074	22451.5	32	0.097	17505.3	32	0.074	22451.5	50	0.0752	0
226	VDLPIGIN	Consensus_1-127	0.027	37132	50	0.042	31740.5	50	0.037	33686.6	50	0.037	33504.9	50	0.052	28640	50	0.039	0
227	DLPIGINI	Consensus_1-127	0.028	36931.7	50	0.057	26985.4	50	0.048	29745.4	50	0.041	32085.8	50	0.066	24481.5	50	0.048	0
228	LPIGINIT	Consensus_1-127	0.036	34053.1	50	0.111	15044.7	32	0.042	31912.6	50	0.045	30726.7	50	0.06	26265.2	50	0.0588	0
229	PIGINITR	Consensus_1-127	0.03	36141.1	50	0.04	32610.7	50	0.032	35367.4	50	0.037	33324.1	50	0.05	29266.5	50	0.0378	0
230	IGINITRF	Consensus_1-127	0.08	20926.8	32	0.065	24882.1	50	0.063	25289.2	32	0.396	685.22	3	0.327	1453.47	6	0.1862	0
231	GINITRFQ	Consensus_1-127	0.035	34237.8	50	0.042	31569.2	50	0.049	29584.9	50	0.044	30893.4	50	0.073	22695.8	50	0.0486	0
232	INITRFQT	Consensus_1-127	0.047	30069	50	0.054	27875.7	50	0.038	32965.5	50	0.05	29266.5	50	0.065	24882.1	50	0.0508	0
233	NITRFQTL	Consensus_1-127	0.065	24747.8	50	0.226	4335.14	7	0.076	21970.9	32	0.08	21040.3	32	0.113	14643.2	32	0.112	0
234	ITRFQTLL	Consensus_1-127	0.065	24747.8	50	0.075	22330.4	50	0.07	23571.7	32	0.219	4676.23	6	0.199	5837.47	15	0.1256	0
235	TRFQTLLA	Consensus_1-127	0.376	855.38	2	0.212	5044.15	7	0.057	26985.4	50	0.045	30561	50	0.069	23699.6	50	0.1518	1
236	RFQTLLAL	Consensus_1-127	0.168	8075.95	7	0.167	8208.09	15	0.145	10357.9	6	0.09	18882.6	32	0.171	7818.02	15	0.1482	0
237	FQTLLALH	Consensus_1-127	0.213	4989.87	5	0.11	15290.9	32	0.096	17791.7	15	0.058	26695	50	0.182	6978.43	15	0.1318	0
238	QTLLALHR	Consensus_1-127	0.086	19717.8	32	0.045	30726.7	50	0.037	33324.1	50	0.081	20813.9	32	0.063	25289.2	50	0.0624	0
239	TLLALHRS	Consensus_1-127	0.049	29425.3	50	0.057	26985.4	50	0.044	31061	50	0.049	29584.9	50	0.073	22695.8	50	0.0544	0
240	LLALHRSY	Consensus_1-127	0.092	18478.4	32	0.074	22573.3	50	0.062	25426.4	32	0.124	13000.1	15	0.643	47.85	0.5	0.199	1
241	LALHRSYL	Consensus_1-127	0.073	22695.8	32	0.158	9047.59	15	0.079	21269.2	32	0.262	2952.5	5	0.164	8478.89	16	0.1472	0
242	ALHRSYLT	Consensus_1-127	0.053	28026.9	50	0.058	26695	50	0.058	26839.8	50	0.048	29745.4	50	0.099	17223.5	32	0.0632	0
243	LHRSYLTP	Consensus_1-127	0.05	29266.5	50	0.083	20368.3	32	0.042	31912.6	50	0.043	31229.5	50	0.062	25564.3	50	0.056	0
244	HRSYLTPG	Consensus_1-127	0.283	2339.71	3	0.285	2277.27	5	0.049	29425.3	50	0.047	30069	50	0.072	22942.7	50	0.1472	0
245	RSYLTPGD	Consensus_1-127	0.063	25289.2	50	0.046	30232.1	50	0.05	29108.6	50	0.118	13947.4	15	0.076	21852.4	50	0.0706	0
246	SYLTPGDS	Consensus_1-127	0.033	35176.6	50	0.043	31229.5	50	0.033	35176.6	50	0.041	32085.8	50	0.051	28795.4	50	0.0402	0
247	YLTPGDSS	Consensus_1-127	0.037	33324.1	50	0.072	23067.1	50	0.058	26695	50	0.05	29108.6	50	0.103	16405	32	0.064	0
248	LTPGDSSS	Consensus_1-127	0.022	39622.5	50	0.043	31229.5	50	0.036	34053.1	50	0.046	30232.1	50	0.075	22090.1	50	0.0444	0
249	TPGDSSSG	Consensus_1-127	0.021	40053.6	50	0.067	24349.4	50	0.028	36931.7	50	0.038	33144.3	50	0.052	28485.5	50	0.0412	0
250	PGDSSSGW	Consensus_1-127	0.022	39408.8	50	0.043	31229.5	50	0.035	34237.8	50	0.164	8478.89	9	0.049	29425.3	50	0.0626	0
251	GDSSSGWT	Consensus_1-127	0.028	36931.7	50	0.044	30893.4	50	0.055	27575.7	50	0.037	33324.1	50	0.056	27279	50	0.044	0
252	DSSSGWTA	Consensus_1-127	0.033	35176.6	50	0.093	18279.6	32	0.052	28640	50	0.064	25017	50	0.07	23444.6	50	0.0624	0
253	SSSGWTAG	Consensus_1-127	0.037	33504.9	50	0.083	20478.8	32	0.051	28951.6	50	0.085	19824.8	32	0.165	8387.64	16	0.0842	0
254	SSGWTAGA	Consensus_1-127	0.04	32610.7	50	0.064	25152.8	50	0.047	30069	50	0.07	23318.1	32	0.102	16673.4	32	0.0646	0
255	SGWTAGAA	Consensus_1-127	0.053	28178.9	50	0.084	20149.1	32	0.053	28026.9	50	0.051	28795.4	50	0.108	15457.2	32	0.0698	0
256	GWTAGAAA	Consensus_1-127	0.059	26407.7	50	0.057	26839.8	50	0.061	25842.4	50	0.044	31061	50	0.077	21734.5	50	0.0596	0
257	WTAGAAAY	Consensus_1-127	0.081	20813.9	32	0.11	15290.9	32	0.086	19824.8	32	0.359	1028.11	3	0.619	61.7	0.8	0.251	1
258	TAGAAAYY	Consensus_1-127	0.053	28331.8	50	0.06	25982.6	50	0.051	28640	50	0.35	1127.15	3	0.363	989.9	5	0.1754	0
259	AGAAAYYV	Consensus_1-127	0.054	27875.7	50	0.091	18679.4	32	0.076	22090.1	32	0.131	12183	15	0.101	16854.8	32	0.0906	0
260	GAAAYYVG	Consensus_1-127	0.041	32259.8	50	0.066	24614.3	50	0.058	26695	50	0.1	16946.2	32	0.122	13356.6	32	0.0774	0
261	AAAYYVGY	Consensus_1-127	0.09	18780.8	32	0.068	23957.4	50	0.07	23318.1	32	0.287	2240.61	4	0.538	148.23	1.5	0.2106	1
262	AAYYVGYL	Consensus_1-127	0.088	19191.6	32	0.18	7131.08	10	0.146	10357.9	6	0.276	2537.49	5	0.236	3869.58	9	0.1852	0
263	AYYVGYLQ	Consensus_1-127	0.071	23192.3	50	0.051	28951.6	50	0.046	30232.1	50	0.049	29584.9	50	0.058	26695	50	0.055	0
264	YYVGYLQP	Consensus_1-127	0.059	26265.2	50	0.059	26407.7	50	0.048	29745.4	50	0.051	28951.6	50	0.059	26265.2	50	0.0552	0
265	YVGYLQPR	Consensus_1-127	0.07	23571.7	50	0.05	29108.6	50	0.045	30893.4	50	0.055	27575.7	50	0.085	19932.3	50	0.061	0
266	VGYLQPRT	Consensus_1-127	0.04	32610.7	50	0.048	29745.4	50	0.036	33686.6	50	0.052	28640	50	0.059	26407.7	50	0.047	0
267	GYLQPRTF	Consensus_1-127	0.079	21384.6	32	0.061	25703	50	0.066	24614.3	32	0.069	23699.6	32	0.105	16140.9	32	0.076	0
268	YLQPRTFL	Consensus_1-127	0.11	15290.9	15	0.263	2904.96	5	0.103	16494	15	0.102	16673.4	32	0.315	1663.96	6	0.1786	0
269	LQPRTFLL	Consensus_1-127	0.112	14882.8	15	0.244	3567.97	6	0.19	6399.79	4	0.083	20368.3	32	0.273	2593	8	0.1804	0
270	QPRTFLLK	Consensus_1-127	0.067	24349.4	50	0.052	28485.5	50	0.031	35752.1	50	0.045	30726.7	50	0.054	28026.9	50	0.0498	0
271	PRTFLLKY	Consensus_1-127	0.237	3848.7	4	0.051	28795.4	50	0.036	33869.4	50	0.046	30396.1	50	0.059	26407.7	50	0.0858	0
272	RTFLLKYN	Consensus_1-127	0.074	22330.4	32	0.044	31061	50	0.046	30396.1	50	0.112	14882.8	15	0.074	22330.4	50	0.07	0
273	TFLLKYNE	Consensus_1-127	0.03	35946.1	50	0.042	31569.2	50	0.034	34798	50	0.039	32965.5	50	0.05	29266.5	50	0.039	0
274	FLLKYNEN	Consensus_1-127	0.045	30561	50	0.061	25842.4	50	0.043	31229.5	50	0.042	31740.5	50	0.076	21852.4	50	0.0534	0
275	LLKYNENG	Consensus_1-127	0.028	36732.4	50	0.043	31229.5	50	0.037	33324.1	50	0.043	31398.9	50	0.142	10816	32	0.0586	0
276	LKYNENGT	Consensus_1-127	0.062	25564.3	50	0.062	25564.3	50	0.042	31912.6	50	0.039	32787.6	50	0.062	25564.3	50	0.0534	0
277	KYNENGTI	Consensus_1-127	0.085	19824.8	32	0.09	18882.6	32	0.075	22090.1	32	0.114	14564.2	15	0.092	18478.4	50	0.0912	0
278	YNENGTIT	Consensus_1-127	0.03	36141.1	50	0.078	21500.6	50	0.056	27426.9	50	0.039	32965.5	50	0.056	27279	50	0.0518	0
279	NENGTITD	Consensus_1-127	0.029	36337.1	50	0.078	21500.6	50	0.111	15044.7	10	0.04	32610.7	50	0.057	26985.4	50	0.063	0
280	ENGTITDA	Consensus_1-127	0.027	37333.4	50	0.051	28640	50	0.033	35176.6	50	0.037	33504.9	50	0.05	29266.5	50	0.0396	0
281	NGTITDAV	Consensus_1-127	0.032	35367.4	50	0.147	10191.1	15	0.055	27725.3	50	0.05	29266.5	50	0.057	26839.8	50	0.0682	0
282	GTITDAVD	Consensus_1-127	0.023	38984.7	50	0.043	31398.9	50	0.045	30561	50	0.06	26265.2	50	0.076	21852.4	50	0.0494	0
283	TITDAVDC	Consensus_1-127	0.026	37739.6	50	0.051	28951.6	50	0.045	30561	50	0.044	31061	50	0.055	27426.9	50	0.0442	0
284	ITDAVDCA	Consensus_1-127	0.029	36534.2	50	0.065	24882.1	50	0.051	28951.6	50	0.104	16228.5	32	0.061	25703	50	0.062	0
285	TDAVDCAL	Consensus_1-127	0.036	33869.4	50	0.223	4478.16	7	0.137	11355.6	7	0.049	29584.9	50	0.086	19717.8	50	0.1062	0
286	DAVDCALD	Consensus_1-127	0.021	39837.5	50	0.044	30893.4	50	0.031	35752.1	50	0.039	32787.6	50	0.048	29906.7	50	0.0366	0
287	AVDCALDP	Consensus_1-127	0.024	38565.1	50	0.042	31740.5	50	0.05	29108.6	50	0.042	31740.5	50	0.051	28951.6	50	0.0418	0
288	VDCALDPL	Consensus_1-127	0.045	30561	50	0.113	14643.2	32	0.142	10699.6	6	0.049	29584.9	50	0.101	16854.8	32	0.09	0
289	DCALDPLS	Consensus_1-127	0.022	39408.8	50	0.043	31398.9	50	0.033	34986.8	50	0.036	33869.4	50	0.045	30893.4	50	0.0358	0
290	CALDPLSE	Consensus_1-127	0.036	34053.1	50	0.051	28951.6	50	0.04	32434.8	50	0.071	23318.1	32	0.065	24882.1	50	0.0526	0
291	ALDPLSET	Consensus_1-127	0.03	35946.1	50	0.061	25703	50	0.054	28026.9	50	0.044	30893.4	50	0.066	24481.5	50	0.051	0
292	LDPLSETK	Consensus_1-127	0.037	33504.9	50	0.045	30726.7	50	0.032	35367.4	50	0.038	33144.3	50	0.055	27575.7	50	0.0414	0
293	DPLSETKC	Consensus_1-127	0.021	40053.6	50	0.053	28026.9	50	0.028	37132	50	0.037	33504.9	50	0.045	30893.4	50	0.0368	0
294	PLSETKCT	Consensus_1-127	0.021	39837.5	50	0.044	31061	50	0.032	35367.4	50	0.036	34053.1	50	0.051	28640	50	0.0368	0
295	LSETKCTL	Consensus_1-127	0.037	33504.9	50	0.149	9972.95	15	0.076	21970.9	32	0.152	9602.34	10	0.097	17505.3	50	0.1022	0
296	SETKCTLK	Consensus_1-127	0.101	16763.9	16	0.061	25842.4	50	0.103	16316.5	15	0.048	29906.7	50	0.072	22942.7	50	0.077	0
297	ETKCTLKS	Consensus_1-127	0.025	38357.1	50	0.044	30893.4	50	0.033	34986.8	50	0.041	32259.8	50	0.057	26985.4	50	0.04	0
298	TKCTLKSF	Consensus_1-127	0.079	21384.6	32	0.097	17505.3	32	0.049	29266.5	50	0.055	27575.7	50	0.147	10191.1	32	0.0854	0
299	KCTLKSFT	Consensus_1-127	0.038	32965.5	50	0.043	31398.9	50	0.04	32610.7	50	0.047	30069	50	0.051	28795.4	50	0.0438	0
300	CTLKSFTV	Consensus_1-127	0.065	24882.1	50	0.108	15457.2	32	0.071	23318.1	32	0.211	5099.03	7	0.111	15044.7	32	0.1132	0
301	TLKSFTVE	Consensus_1-127	0.036	33869.4	50	0.054	27725.3	50	0.048	29745.4	50	0.041	32085.8	50	0.142	10757.6	32	0.0642	0
302	LKSFTVEK	Consensus_1-127	0.127	12721.9	15	0.06	26123.5	50	0.041	31912.6	50	0.049	29425.3	50	0.071	23067.1	50	0.0696	0
303	KSFTVEKG	Consensus_1-127	0.041	32085.8	50	0.043	31398.9	50	0.038	32965.5	50	0.273	2607.06	5	0.088	19295.7	50	0.0966	0
304	SFTVEKGI	Consensus_1-127	0.039	32787.6	50	0.055	27426.9	50	0.054	27725.3	50	0.059	26407.7	50	0.061	25842.4	50	0.0536	0
305	FTVEKGIY	Consensus_1-127	0.065	24882.1	50	0.062	25426.4	50	0.062	25426.4	32	0.211	5071.52	7	0.441	423.37	3	0.1682	1
306	TVEKGIYQ	Consensus_1-127	0.026	37739.6	50	0.045	30561	50	0.046	30232.1	50	0.042	31912.6	50	0.054	27725.3	50	0.0426	0
307	VEKGIYQT	Consensus_1-127	0.041	32259.8	50	0.055	27426.9	50	0.116	14252.5	9	0.039	32610.7	50	0.067	24218	50	0.0636	0
308	EKGIYQTS	Consensus_1-127	0.033	35176.6	50	0.054	27725.3	50	0.03	36337.1	50	0.036	33869.4	50	0.048	29906.7	50	0.0402	0
309	KGIYQTSN	Consensus_1-127	0.037	33504.9	50	0.044	31061	50	0.035	34053.1	50	0.079	21384.6	32	0.073	22573.3	50	0.0536	0
310	GIYQTSNF	Consensus_1-127	0.07	23571.7	50	0.062	25564.3	50	0.077	21617.2	32	0.18	7131.08	8	0.591	83.09	1	0.196	1
311	IYQTSNFR	Consensus_1-127	0.07	23571.7	50	0.045	30726.7	50	0.033	35176.6	50	0.049	29266.5	50	0.054	28026.9	50	0.0502	0
312	YQTSNFRV	Consensus_1-127	0.192	6296.76	6	0.354	1079.41	3	0.245	3529.57	3	0.083	20368.3	32	0.198	5869.13	15	0.2144	0
313	QTSNFRVQ	Consensus_1-127	0.037	33324.1	50	0.049	29425.3	50	0.047	30069	50	0.063	25289.2	50	0.095	17888.2	50	0.0582	0
314	TSNFRVQP	Consensus_1-127	0.029	36732.4	50	0.046	30232.1	50	0.038	33324.1	50	0.058	26551	50	0.069	23828.2	50	0.048	0
315	SNFRVQPT	Consensus_1-127	0.056	27279	50	0.088	19295.7	32	0.052	28485.5	50	0.046	30396.1	50	0.08	21040.3	50	0.0644	0
316	NFRVQPTE	Consensus_1-127	0.027	37333.4	50	0.043	31229.5	50	0.033	34986.8	50	0.038	33144.3	50	0.056	27426.9	50	0.0394	0
317	FRVQPTES	Consensus_1-127	0.171	7818.02	7	0.121	13501.9	32	0.042	31912.6	50	0.04	32259.8	50	0.06	25982.6	50	0.0868	0
318	RVQPTESI	Consensus_1-127	0.093	18279.6	32	0.096	17791.7	32	0.087	19400.4	16	0.301	1925.66	4	0.232	4062.65	10	0.1618	0
319	VQPTESIV	Consensus_1-127	0.039	32787.6	50	0.098	17410.9	32	0.085	19824.8	32	0.046	30561	50	0.122	13356.6	32	0.078	0
320	QPTESIVR	Consensus_1-127	0.041	32085.8	50	0.067	24218	50	0.034	34798	50	0.044	30893.4	50	0.05	29108.6	50	0.0472	0
321	PTESIVRF	Consensus_1-127	0.028	36732.4	50	0.044	30893.4	50	0.049	29425.3	50	0.103	16405	32	0.073	22695.8	50	0.0594	0
322	TESIVRFP	Consensus_1-127	0.03	36141.1	50	0.051	28640	50	0.147	10136.1	6	0.04	32434.8	50	0.056	27131.8	50	0.0648	0
323	ESIVRFPN	Consensus_1-127	0.034	34610.3	50	0.062	25426.4	50	0.044	31229.5	50	0.06	26123.5	50	0.07	23571.7	50	0.054	0
324	SIVRFPNI	Consensus_1-127	0.066	24614.3	50	0.09	18882.6	32	0.068	24087.4	32	0.124	13000.1	15	0.145	10470.5	32	0.0986	0
325	IVRFPNIT	Consensus_1-127	0.033	34986.8	50	0.045	30726.7	50	0.043	31229.5	50	0.048	29906.7	50	0.1	17038.2	32	0.0538	0
326	VRFPNITN	Consensus_1-127	0.208	5267.25	5	0.099	17130.6	32	0.046	30396.1	50	0.042	31569.2	50	0.054	27875.7	50	0.0898	0
327	RFPNITNL	Consensus_1-127	0.082	20589.9	32	0.076	22090.1	50	0.101	16763.9	15	0.07	23444.6	32	0.095	17888.2	50	0.0848	0
328	FPNITNLC	Consensus_1-127	0.034	34423.5	50	0.175	7486.88	10	0.042	31740.5	50	0.051	28795.4	50	0.057	27131.8	50	0.0718	0
329	PNITNLCP	Consensus_1-127	0.022	39408.8	50	0.041	32259.8	50	0.03	36141.1	50	0.036	34053.1	50	0.047	29906.7	50	0.0352	0
330	NITNLCPF	Consensus_1-127	0.075	22330.4	32	0.114	14643.2	32	0.066	24481.5	32	0.106	15967.2	32	0.326	1477.25	6	0.1374	0
331	ITNLCPFG	Consensus_1-127	0.031	35752.1	50	0.043	31398.9	50	0.04	32610.7	50	0.131	12117.3	15	0.087	19400.4	50	0.0664	0
332	TNLCPFGE	Consensus_1-127	0.033	35176.6	50	0.048	29745.4	50	0.037	33324.1	50	0.039	32787.6	50	0.051	28795.4	50	0.0416	0
333	NLCPFGEV	Consensus_1-127	0.042	31740.5	50	0.095	17888.2	32	0.068	24087.4	32	0.05	29266.5	50	0.129	12382.3	32	0.0768	0
334	LCPFGEVF	Consensus_1-127	0.027	37333.4	50	0.052	28485.5	50	0.057	26985.4	50	0.093	18279.6	32	0.17	7989.04	15	0.0798	0
335	CPFGEVFN	Consensus_1-127	0.031	35752.1	50	0.069	23828.2	50	0.034	34798	50	0.044	30893.4	50	0.05	29108.6	50	0.0456	0
336	PFGEVFNA	Consensus_1-127	0.022	39622.5	50	0.04	32259.8	50	0.034	34798	50	0.039	32787.6	50	0.05	29266.5	50	0.037	0
337	FGEVFNAT	Consensus_1-127	0.029	36337.1	50	0.091	18578.7	32	0.049	29584.9	50	0.04	32610.7	50	0.06	26265.2	50	0.0538	0
338	GEVFNATR	Consensus_1-127	0.088	19295.7	32	0.054	27875.7	50	0.205	5441.03	4	0.046	30232.1	50	0.072	22818.9	50	0.093	0
339	EVFNATRF	Consensus_1-127	0.058	26695	50	0.069	23828.2	50	0.07	23571.7	32	0.16	8901.93	10	0.341	1255.95	5	0.1396	0
340	VFNATRFA	Consensus_1-127	0.04	32259.8	50	0.054	27725.3	50	0.046	30396.1	50	0.055	27725.3	50	0.084	20149.1	50	0.0558	0
341	FNATRFAS	Consensus_1-127	0.046	30396.1	50	0.104	16140.9	32	0.044	31061	50	0.042	31569.2	50	0.074	22330.4	50	0.062	0
342	NATRFASV	Consensus_1-127	0.061	25842.4	50	0.199	5805.97	8	0.068	24087.4	32	0.077	21734.5	32	0.081	20926.8	50	0.0972	0
343	ATRFASVY	Consensus_1-127	0.061	25842.4	50	0.052	28640	50	0.06	25982.6	50	0.204	5500.22	7	0.643	47.85	0.5	0.204	1
344	TRFASVYA	Consensus_1-127	0.329	1422.36	3	0.241	3685.69	6	0.06	26123.5	50	0.048	29745.4	50	0.076	21852.4	50	0.1508	0
345	RFASVYAW	Consensus_1-127	0.131	12117.3	10	0.084	20149.1	32	0.096	17695.8	15	0.591	83.99	0.8	0.178	7247.76	15	0.216	1
346	FASVYAWN	Consensus_1-127	0.04	32434.8	50	0.065	24882.1	50	0.046	30396.1	50	0.079	21269.2	32	0.068	23957.4	50	0.0596	0
347	ASVYAWNR	Consensus_1-127	0.082	20589.9	32	0.046	30396.1	50	0.044	31061	50	0.084	20040.4	32	0.072	22942.7	50	0.0656	0
348	SVYAWNRK	Consensus_1-127	0.138	11233.4	9	0.052	28640	50	0.048	29906.7	50	0.066	24614.3	50	0.094	18082.8	50	0.0796	0
349	VYAWNRKR	Consensus_1-127	0.079	21384.6	32	0.044	30893.4	50	0.032	35367.4	50	0.045	30893.4	50	0.05	29108.6	50	0.05	0
350	YAWNRKRI	Consensus_1-127	0.131	12183	10	0.124	13000.1	32	0.067	24218	32	0.177	7366.35	8	0.1	16946.2	32	0.1198	0
351	AWNRKRIS	Consensus_1-127	0.037	33504.9	50	0.041	32085.8	50	0.033	34986.8	50	0.04	32610.7	50	0.05	29266.5	50	0.0402	0
352	WNRKRISN	Consensus_1-127	0.045	30726.7	50	0.051	28795.4	50	0.033	34986.8	50	0.038	32965.5	50	0.059	26265.2	50	0.0452	0
353	NRKRISNC	Consensus_1-127	0.129	12382.3	10	0.083	20368.3	32	0.034	34610.3	50	0.037	33324.1	50	0.052	28640	50	0.067	0
354	RKRISNCV	Consensus_1-127	0.114	14485.6	15	0.078	21500.6	50	0.065	24747.8	32	0.047	30069	50	0.082	20701.6	50	0.0772	0
355	KRISNCVA	Consensus_1-127	0.374	869.37	2	0.171	7818.02	10	0.059	26265.2	50	0.052	28485.5	50	0.084	20040.4	50	0.148	1
356	RISNCVAD	Consensus_1-127	0.039	32787.6	50	0.047	30069	50	0.056	27279	50	0.053	28178.9	50	0.088	19295.7	50	0.0566	0
357	ISNCVADY	Consensus_1-127	0.064	25017	50	0.056	27426.9	50	0.057	26985.4	50	0.494	237.32	1.5	0.456	361.9	3	0.2254	2
358	SNCVADYS	Consensus_1-127	0.024	38774.3	50	0.043	31398.9	50	0.034	34610.3	50	0.038	32965.5	50	0.052	28331.8	50	0.0382	0
359	NCVADYSV	Consensus_1-127	0.036	33686.6	50	0.139	11172.8	15	0.053	28178.9	50	0.053	28331.8	50	0.06	25982.6	50	0.0682	0
360	CVADYSVL	Consensus_1-127	0.06	26123.5	50	0.277	2496.64	5	0.101	16763.9	15	0.134	11730.3	15	0.239	3786.74	9	0.1622	0
361	VADYSVLY	Consensus_1-127	0.058	26839.8	50	0.077	21617.2	50	0.062	25426.4	32	0.394	700.21	3	0.188	6539.79	15	0.1558	0
362	ADYSVLYN	Consensus_1-127	0.036	33869.4	50	0.043	31229.5	50	0.047	30069	50	0.042	31740.5	50	0.062	25426.4	50	0.046	0
363	DYSVLYNS	Consensus_1-127	0.027	37132	50	0.046	30396.1	50	0.031	35752.1	50	0.04	32610.7	50	0.047	30069	50	0.0382	0
364	YSVLYNSA	Consensus_1-127	0.058	26551	50	0.114	14485.6	32	0.067	24349.4	32	0.095	17888.2	32	0.205	5470.55	15	0.1078	0
365	SVLYNSAS	Consensus_1-127	0.035	34053.1	50	0.067	24218	50	0.048	29906.7	50	0.05	29108.6	50	0.09	18882.6	50	0.058	0
366	VLYNSASF	Consensus_1-127	0.105	16053.8	15	0.103	16494	32	0.088	19295.7	16	0.28	2403.86	5	0.73	18.67	0.07	0.2612	1
367	LYNSASFS	Consensus_1-127	0.037	33504.9	50	0.048	29745.4	50	0.04	32434.8	50	0.06	26265.2	50	0.071	23318.1	50	0.0512	0
368	YNSASFST	Consensus_1-127	0.049	29425.3	50	0.128	12517	16	0.063	25289.2	32	0.056	27426.9	50	0.1	16946.2	32	0.0792	0
369	NSASFSTF	Consensus_1-127	0.073	22573.3	32	0.165	8342.39	15	0.085	19932.3	32	0.459	348.45	2	0.536	151.47	1.5	0.2636	2
370	SASFSTFK	Consensus_1-127	0.071	23192.3	50	0.053	28178.9	50	0.05	29108.6	50	0.096	17695.8	32	0.079	21269.2	50	0.0698	0
371	ASFSTFKC	Consensus_1-127	0.048	29745.4	50	0.058	26695	50	0.067	24349.4	32	0.141	10933.6	15	0.106	15967.2	32	0.084	0
372	SFSTFKCY	Consensus_1-127	0.051	28951.6	50	0.051	28795.4	50	0.048	29745.4	50	0.076	21970.9	32	0.236	3890.57	9	0.0924	0
373	FSTFKCYG	Consensus_1-127	0.034	34798	50	0.051	28951.6	50	0.036	33686.6	50	0.087	19400.4	32	0.082	20701.6	50	0.058	0
374	STFKCYGV	Consensus_1-127	0.06	25982.6	50	0.103	16494	32	0.074	22573.3	32	0.128	12517	15	0.121	13501.9	32	0.0972	0
375	TFKCYGVS	Consensus_1-127	0.029	36534.2	50	0.046	30396.1	50	0.043	31398.9	50	0.038	33324.1	50	0.069	23699.6	50	0.045	0
376	FKCYGVSP	Consensus_1-127	0.052	28640	50	0.106	15881	32	0.052	28485.5	50	0.038	33144.3	50	0.072	23067.1	50	0.064	0
377	KCYGVSPT	Consensus_1-127	0.077	21734.5	32	0.058	26551	50	0.052	28485.5	50	0.068	23957.4	32	0.082	20589.9	50	0.0674	0
378	CYGVSPTK	Consensus_1-127	0.075	22090.1	32	0.049	29584.9	50	0.033	35176.6	50	0.054	27725.3	50	0.058	26695	50	0.0538	0
379	YGVSPTKL	Consensus_1-127	0.063	25289.2	50	0.203	5560.06	8	0.086	19611.4	32	0.151	9759.45	10	0.116	14175.5	32	0.1238	0
380	GVSPTKLN	Consensus_1-127	0.028	37132	50	0.041	32259.8	50	0.04	32434.8	50	0.05	29108.6	50	0.059	26407.7	50	0.0436	0
381	VSPTKLND	Consensus_1-127	0.018	40929.8	50	0.039	32787.6	50	0.027	37333.4	50	0.042	31740.5	50	0.05	28951.6	50	0.0352	0
382	SPTKLNDL	Consensus_1-127	0.055	27426.9	50	0.212	5071.52	7	0.052	28331.8	50	0.052	28485.5	50	0.056	27426.9	50	0.0854	0
383	PTKLNDLC	Consensus_1-127	0.021	39837.5	50	0.039	32787.6	50	0.034	34610.3	50	0.037	33324.1	50	0.05	29108.6	50	0.0362	0
384	TKLNDLCF	Consensus_1-127	0.087	19400.4	32	0.118	13947.4	32	0.059	26407.7	50	0.072	22818.9	32	0.121	13429	32	0.0914	0
385	KLNDLCFT	Consensus_1-127	0.052	28331.8	50	0.052	28485.5	50	0.054	27725.3	50	0.075	22209.9	32	0.109	15457.2	32	0.0684	0
386	LNDLCFTN	Consensus_1-127	0.028	36931.7	50	0.049	29584.9	50	0.04	32610.7	50	0.042	31740.5	50	0.051	28951.6	50	0.042	0
387	NDLCFTNV	Consensus_1-127	0.046	30232.1	50	0.103	16494	32	0.074	22451.5	32	0.04	32434.8	50	0.061	25703	50	0.0648	0
388	DLCFTNVY	Consensus_1-127	0.048	29745.4	50	0.065	24882.1	50	0.049	29584.9	50	0.057	26985.4	50	0.321	1559.37	6	0.108	0
389	LCFTNVYA	Consensus_1-127	0.043	31229.5	50	0.062	25426.4	50	0.051	28640	50	0.061	25842.4	50	0.083	20368.3	50	0.06	0
390	CFTNVYAD	Consensus_1-127	0.034	34798	50	0.045	30726.7	50	0.042	31912.6	50	0.044	31061	50	0.052	28485.5	50	0.0434	0
391	FTNVYADS	Consensus_1-127	0.035	34237.8	50	0.053	28178.9	50	0.043	31398.9	50	0.066	24614.3	50	0.074	22451.5	50	0.0542	0
392	TNVYADSF	Consensus_1-127	0.045	30561	50	0.1	17038.2	32	0.066	24481.5	32	0.106	15795.4	32	0.231	4106.84	10	0.1096	0
393	NVYADSFV	Consensus_1-127	0.05	29266.5	50	0.126	12860.2	16	0.069	23828.2	32	0.077	21617.2	32	0.11	15290.9	32	0.0864	0
394	VYADSFVI	Consensus_1-127	0.066	24481.5	50	0.158	9047.59	15	0.089	18985.1	16	0.121	13429	15	0.107	15625.4	32	0.1082	0
395	YADSFVIR	Consensus_1-127	0.059	26265.2	50	0.077	21617.2	50	0.055	27575.7	50	0.075	22090.1	32	0.063	25289.2	50	0.0658	0
396	ADSFVIRG	Consensus_1-127	0.029	36534.2	50	0.042	31569.2	50	0.042	31740.5	50	0.039	32787.6	50	0.061	25842.4	50	0.0426	0
397	DSFVIRGD	Consensus_1-127	0.024	38565.1	50	0.043	31229.5	50	0.031	35752.1	50	0.038	32965.5	50	0.049	29584.9	50	0.037	0
398	SFVIRGDE	Consensus_1-127	0.026	37739.6	50	0.04	32259.8	50	0.037	33324.1	50	0.038	33324.1	50	0.053	28331.8	50	0.0388	0
399	FVIRGDEV	Consensus_1-127	0.045	30726.7	50	0.133	11857.9	15	0.079	21269.2	32	0.08	21154.5	32	0.15	9865.62	32	0.0974	0
400	VIRGDEVR	Consensus_1-127	0.039	32787.6	50	0.041	31912.6	50	0.037	33504.9	50	0.045	30893.4	50	0.073	22695.8	50	0.047	0
401	IRGDEVRQ	Consensus_1-127	0.116	14252.5	15	0.05	29108.6	50	0.033	35176.6	50	0.039	32787.6	50	0.048	29745.4	50	0.0572	0
402	RGDEVRQI	Consensus_1-127	0.06	25982.6	50	0.084	20040.4	32	0.074	22451.5	32	0.155	9295.66	10	0.057	26985.4	50	0.086	0
403	GDEVRQIA	Consensus_1-127	0.03	35946.1	50	0.051	28640	50	0.051	28951.6	50	0.035	34237.8	50	0.052	28485.5	50	0.0438	0
404	DEVRQIAP	Consensus_1-127	0.028	36732.4	50	0.063	25289.2	50	0.082	20589.9	32	0.036	33869.4	50	0.056	27426.9	50	0.053	0
405	EVRQIAPG	Consensus_1-127	0.035	34053.1	50	0.049	29584.9	50	0.038	33144.3	50	0.041	32085.8	50	0.11	15208.4	32	0.0546	0
406	VRQIAPGQ	Consensus_1-127	0.191	6330.92	6	0.066	24614.3	50	0.04	32610.7	50	0.038	33144.3	50	0.054	27875.7	50	0.0778	0
407	RQIAPGQT	Consensus_1-127	0.166	8252.61	7	0.08	21154.5	32	0.131	12183	7	0.058	26551	50	0.233	4018.93	10	0.1336	0
408	QIAPGQTG	Consensus_1-127	0.026	37535.9	50	0.053	28026.9	50	0.042	31740.5	50	0.061	25842.4	50	0.128	12517	32	0.062	0
409	IAPGQTGK	Consensus_1-127	0.046	30396.1	50	0.043	31229.5	50	0.034	34798	50	0.054	27875.7	50	0.064	25017	50	0.0482	0
410	APGQTGKI	Consensus_1-127	0.034	34610.3	50	0.076	21970.9	50	0.042	31740.5	50	0.052	28331.8	50	0.058	26695	50	0.0524	0
411	PGQTGKIA	Consensus_1-127	0.021	39837.5	50	0.042	31740.5	50	0.03	35946.1	50	0.035	34237.8	50	0.049	29584.9	50	0.0354	0
412	GQTGKIAD	Consensus_1-127	0.053	28331.8	50	0.059	26265.2	50	0.087	19400.4	16	0.038	32965.5	50	0.068	23957.4	50	0.061	0
413	QTGKIADY	Consensus_1-127	0.055	27575.7	50	0.045	30561	50	0.044	31229.5	50	0.178	7247.76	8	0.221	4600.95	10	0.1086	0
414	TGKIADYN	Consensus_1-127	0.022	39622.5	50	0.04	32259.8	50	0.03	35946.1	50	0.038	33144.3	50	0.049	29425.3	50	0.0358	0
415	GKIADYNY	Consensus_1-127	0.108	15457.2	15	0.06	25982.6	50	0.058	26551	50	0.069	23828.2	32	0.203	5590.22	15	0.0996	0
416	KIADYNYK	Consensus_1-127	0.085	19932.3	32	0.046	30396.1	50	0.05	29266.5	50	0.076	21970.9	32	0.087	19505.6	50	0.0688	0
417	IADYNYKL	Consensus_1-127	0.053	28178.9	50	0.226	4358.65	7	0.093	18180.9	15	0.233	4018.93	6	0.07	23444.6	50	0.135	0
418	ADYNYKLP	Consensus_1-127	0.037	33504.9	50	0.042	31569.2	50	0.043	31398.9	50	0.037	33504.9	50	0.053	28026.9	50	0.0424	0
419	DYNYKLPD	Consensus_1-127	0.025	38150.1	50	0.044	30893.4	50	0.029	36534.2	50	0.037	33504.9	50	0.046	30232.1	50	0.0362	0
420	YNYKLPDD	Consensus_1-127	0.037	33504.9	50	0.048	29906.7	50	0.038	33144.3	50	0.04	32259.8	50	0.054	27875.7	50	0.0434	0
421	NYKLPDDF	Consensus_1-127	0.037	33324.1	50	0.054	27875.7	50	0.044	31061	50	0.048	29906.7	50	0.068	23828.2	50	0.0502	0
422	YKLPDDFT	Consensus_1-127	0.048	29906.7	50	0.079	21269.2	32	0.046	30232.1	50	0.044	30893.4	50	0.055	27725.3	50	0.0544	0
423	KLPDDFTG	Consensus_1-127	0.028	36931.7	50	0.044	31061	50	0.042	31740.5	50	0.052	28331.8	50	0.092	18378.7	50	0.0516	0
424	LPDDFTGC	Consensus_1-127	0.024	38774.3	50	0.093	18180.9	32	0.043	31398.9	50	0.042	31569.2	50	0.051	28795.4	50	0.0506	0
425	PDDFTGCV	Consensus_1-127	0.024	38357.1	50	0.056	27279	50	0.05	29108.6	50	0.037	33504.9	50	0.049	29425.3	50	0.0432	0
426	DDFTGCVI	Consensus_1-127	0.04	32259.8	50	0.127	12653.2	16	0.091	18679.4	15	0.045	30726.7	50	0.072	22818.9	50	0.075	0
427	DFTGCVIA	Consensus_1-127	0.029	36337.1	50	0.06	26123.5	50	0.041	32085.8	50	0.039	32787.6	50	0.053	28331.8	50	0.0444	0
428	FTGCVIAW	Consensus_1-127	0.054	27875.7	50	0.084	20149.1	32	0.06	26123.5	50	0.653	42.71	0.5	0.172	7775.84	15	0.2046	1
429	TGCVIAWN	Consensus_1-127	0.028	37132	50	0.041	32085.8	50	0.032	35367.4	50	0.042	31912.6	50	0.05	29266.5	50	0.0386	0
430	GCVIAWNS	Consensus_1-127	0.03	35946.1	50	0.04	32434.8	50	0.043	31398.9	50	0.041	31912.6	50	0.051	28795.4	50	0.041	0
431	CVIAWNSN	Consensus_1-127	0.048	29906.7	50	0.052	28640	50	0.043	31569.2	50	0.062	25426.4	50	0.084	20040.4	50	0.0578	0
432	VIAWNSNN	Consensus_1-127	0.027	37333.4	50	0.044	30893.4	50	0.038	33144.3	50	0.049	29584.9	50	0.07	23444.6	50	0.0456	0
433	IAWNSNNL	Consensus_1-127	0.085	19824.8	32	0.157	9146.01	15	0.089	19088	16	0.298	1978.46	4	0.146	10246.4	32	0.155	0
434	AWNSNNLD	Consensus_1-127	0.03	35946.1	50	0.041	32259.8	50	0.036	33686.6	50	0.041	32085.8	50	0.05	28951.6	50	0.0396	0
435	WNSNNLDS	Consensus_1-127	0.035	34237.8	50	0.054	27725.3	50	0.042	31740.5	50	0.043	31229.5	50	0.055	27725.3	50	0.0458	0
436	NSNNLDSK	Consensus_1-127	0.062	25426.4	50	0.052	28331.8	50	0.036	33869.4	50	0.059	26407.7	50	0.072	22942.7	50	0.0562	0
437	SNNLDSKV	Consensus_1-127	0.04	32610.7	50	0.079	21154.5	32	0.051	28795.4	50	0.048	29745.4	50	0.063	25289.2	50	0.0562	0
438	NNLDSKVG	Consensus_1-127	0.023	38984.7	50	0.057	26839.8	50	0.029	36732.4	50	0.036	34053.1	50	0.051	28640	50	0.0392	0
439	NLDSKVGG	Consensus_1-127	0.025	38150.1	50	0.057	27131.8	50	0.037	33504.9	50	0.038	33144.3	50	0.054	27725.3	50	0.0422	0
440	LDSKVGGN	Consensus_1-127	0.026	37739.6	50	0.041	32085.8	50	0.035	34423.5	50	0.037	33686.6	50	0.055	27426.9	50	0.0388	0
441	DSKVGGNY	Consensus_1-127	0.037	33686.6	50	0.05	29266.5	50	0.04	32610.7	50	0.06	26123.5	50	0.191	6365.26	15	0.0756	0
442	SKVGGNYN	Consensus_1-127	0.039	32787.6	50	0.069	23828.2	50	0.037	33504.9	50	0.038	33144.3	50	0.053	28178.9	50	0.0472	0
443	KVGGNYNY	Consensus_1-127	0.076	21852.4	32	0.049	29425.3	50	0.051	28795.4	50	0.275	2565.09	5	0.331	1399.46	6	0.1564	0
444	VGGNYNYL	Consensus_1-127	0.039	32787.6	50	0.084	20149.1	32	0.059	26265.2	50	0.106	15881	32	0.076	21970.9	50	0.0728	0
445	GGNYNYLY	Consensus_1-127	0.077	21852.4	32	0.057	27131.8	50	0.054	27725.3	50	0.2	5774.65	7	0.245	3529.57	9	0.1266	0
446	GNYNYLYR	Consensus_1-127	0.144	10527.3	9	0.046	30396.1	50	0.044	31061	50	0.05	28951.6	50	0.059	26551	50	0.0686	0
447	NYNYLYRL	Consensus_1-127	0.083	20368.3	32	0.172	7775.84	10	0.07	23571.7	32	0.068	24087.4	32	0.073	22695.8	50	0.0932	0
448	YNYLYRLF	Consensus_1-127	0.182	6978.43	6	0.125	12930	16	0.086	19611.4	32	0.12	13575.1	15	0.301	1925.66	7	0.1628	0
449	NYLYRLFR	Consensus_1-127	0.098	17410.9	32	0.054	27875.7	50	0.032	35559.2	50	0.044	31061	50	0.05	29108.6	50	0.0556	0
450	YLYRLFRK	Consensus_1-127	0.242	3646.02	4	0.061	25703	50	0.058	26695	50	0.068	23957.4	32	0.118	13947.4	32	0.1094	0
451	LYRLFRKS	Consensus_1-127	0.051	28795.4	50	0.041	31912.6	50	0.032	35559.2	50	0.038	33324.1	50	0.054	28026.9	50	0.0432	0
452	YRLFRKSN	Consensus_1-127	0.267	2797.01	4	0.1	16946.2	32	0.035	34237.8	50	0.038	33144.3	50	0.054	28026.9	50	0.0988	0
453	RLFRKSNL	Consensus_1-127	0.226	4311.75	4	0.148	10081.4	15	0.099	17223.5	15	0.138	11294.4	15	0.315	1654.99	6	0.1852	0
454	LFRKSNLK	Consensus_1-127	0.073	22818.9	32	0.043	31229.5	50	0.035	34237.8	50	0.045	30726.7	50	0.074	22451.5	50	0.054	0
455	FRKSNLKP	Consensus_1-127	0.186	6682.85	6	0.067	24218	50	0.037	33504.9	50	0.037	33324.1	50	0.052	28485.5	50	0.0758	0
456	RKSNLKPF	Consensus_1-127	0.27	2693.07	3	0.11	15208.4	32	0.107	15710.1	15	0.105	16140.9	32	0.253	3254.47	9	0.169	0
457	KSNLKPFE	Consensus_1-127	0.035	34237.8	50	0.041	31912.6	50	0.038	32965.5	50	0.123	13212.9	15	0.065	24882.1	50	0.0604	0
458	SNLKPFER	Consensus_1-127	0.076	21852.4	32	0.048	29906.7	50	0.034	34798	50	0.046	30232.1	50	0.052	28485.5	50	0.0512	0
459	NLKPFERD	Consensus_1-127	0.026	37739.6	50	0.043	31229.5	50	0.036	33869.4	50	0.037	33686.6	50	0.061	25703	50	0.0406	0
460	LKPFERDI	Consensus_1-127	0.033	34986.8	50	0.059	26407.7	50	0.043	31398.9	50	0.043	31398.9	50	0.054	27725.3	50	0.0464	0
461	KPFERDIS	Consensus_1-127	0.033	34986.8	50	0.066	24481.5	50	0.036	33869.4	50	0.047	30069	50	0.052	28485.5	50	0.0468	0
462	PFERDIST	Consensus_1-127	0.019	40708.9	50	0.04	32434.8	50	0.032	35367.4	50	0.036	33869.4	50	0.046	30396.1	50	0.0346	0
463	FERDISTE	Consensus_1-127	0.04	32434.8	50	0.062	25426.4	50	0.131	12183	7	0.039	32787.6	50	0.096	17695.8	50	0.0736	0
464	ERDISTEI	Consensus_1-127	0.111	14963.6	15	0.346	1189.81	3	0.069	23828.2	32	0.05	29108.6	50	0.052	28640	50	0.1256	0
465	RDISTEIY	Consensus_1-127	0.082	20478.8	32	0.056	27426.9	50	0.084	20258.4	32	0.116	14175.5	15	0.264	2873.7	8	0.1204	0
466	DISTEIYQ	Consensus_1-127	0.022	39408.8	50	0.043	31229.5	50	0.035	34237.8	50	0.039	32965.5	50	0.051	28640	50	0.038	0
467	ISTEIYQA	Consensus_1-127	0.05	29108.6	50	0.064	25152.8	50	0.055	27725.3	50	0.167	8163.8	9	0.088	19295.7	50	0.0848	0
468	STEIYQAG	Consensus_1-127	0.025	38150.1	50	0.052	28485.5	50	0.043	31398.9	50	0.049	29584.9	50	0.068	23957.4	50	0.0474	0
469	TEIYQAGS	Consensus_1-127	0.035	34423.5	50	0.062	25564.3	50	0.141	10874.6	6	0.04	32610.7	50	0.072	22818.9	50	0.07	0
470	EIYQAGST	Consensus_1-127	0.031	35752.1	50	0.064	25152.8	50	0.047	30069	50	0.04	32610.7	50	0.099	17130.6	32	0.0562	0
471	IYQAGSTP	Consensus_1-127	0.038	33324.1	50	0.049	29584.9	50	0.04	32434.8	50	0.046	30232.1	50	0.06	25982.6	50	0.0466	0
472	YQAGSTPC	Consensus_1-127	0.104	16316.5	15	0.497	232.24	1.5	0.21	5126.69	4	0.062	25564.3	50	0.416	551.89	4	0.2578	1
473	QAGSTPCN	Consensus_1-127	0.023	38984.7	50	0.044	30893.4	50	0.03	36141.1	50	0.051	28795.4	50	0.051	28640	50	0.0398	0
474	AGSTPCNG	Consensus_1-127	0.022	39408.8	50	0.041	31912.6	50	0.03	35946.1	50	0.05	29108.6	50	0.062	25426.4	50	0.041	0
475	GSTPCNGV	Consensus_1-127	0.041	32259.8	50	0.062	25426.4	50	0.077	21617.2	32	0.094	18082.8	32	0.078	21500.6	50	0.0704	0
476	STPCNGVE	Consensus_1-127	0.022	39408.8	50	0.046	30396.1	50	0.043	31398.9	50	0.04	32610.7	50	0.068	23957.4	50	0.0438	0
477	TPCNGVEG	Consensus_1-127	0.022	39622.5	50	0.062	25426.4	50	0.031	35752.1	50	0.039	32965.5	50	0.053	28178.9	50	0.0414	0
478	PCNGVEGF	Consensus_1-127	0.027	37333.4	50	0.043	31398.9	50	0.044	31061	50	0.074	22451.5	32	0.064	25017	50	0.0504	0
479	CNGVEGFN	Consensus_1-127	0.024	38565.1	50	0.04	32434.8	50	0.029	36534.2	50	0.038	33324.1	50	0.048	29906.7	50	0.0358	0
480	NGVEGFNC	Consensus_1-127	0.026	37739.6	50	0.063	25289.2	50	0.039	32787.6	50	0.043	31229.5	50	0.056	27426.9	50	0.0454	0
481	GVEGFNCY	Consensus_1-127	0.053	28178.9	50	0.054	27725.3	50	0.062	25426.4	32	0.076	21852.4	32	0.203	5560.06	15	0.0896	0
482	VEGFNCYF	Consensus_1-127	0.046	30396.1	50	0.062	25426.4	50	0.285	2277.27	2	0.084	20149.1	32	0.202	5651.03	15	0.1358	1
483	EGFNCYFP	Consensus_1-127	0.029	36337.1	50	0.051	28795.4	50	0.038	32965.5	50	0.047	30069	50	0.052	28485.5	50	0.0434	0
484	GFNCYFPL	Consensus_1-127	0.108	15541.1	15	0.175	7527.49	10	0.223	4478.16	3	0.079	21269.2	32	0.151	9759.45	32	0.1472	0
485	FNCYFPLQ	Consensus_1-127	0.048	29745.4	50	0.054	27875.7	50	0.043	31398.9	50	0.04	32434.8	50	0.064	25017	50	0.0498	0
486	NCYFPLQS	Consensus_1-127	0.036	34053.1	50	0.051	28640	50	0.038	33144.3	50	0.042	31569.2	50	0.054	28026.9	50	0.0442	0
487	CYFPLQSY	Consensus_1-127	0.104	16316.5	15	0.061	25842.4	50	0.049	29584.9	50	0.132	11986.9	15	0.24	3745.99	9	0.1172	0
488	YFPLQSYG	Consensus_1-127	0.024	38565.1	50	0.043	31229.5	50	0.032	35367.4	50	0.04	32434.8	50	0.068	24087.4	50	0.0414	0
489	FPLQSYGF	Consensus_1-127	0.069	23828.2	50	0.262	2952.5	5	0.06	25982.6	50	0.101	16763.9	32	0.135	11667	32	0.1254	0
490	PLQSYGFQ	Consensus_1-127	0.028	36931.7	50	0.041	31912.6	50	0.039	32787.6	50	0.036	33869.4	50	0.062	25564.3	50	0.0412	0
491	LQSYGFQP	Consensus_1-127	0.068	24087.4	50	0.076	21852.4	50	0.111	15044.7	10	0.055	27575.7	50	0.217	4778.52	15	0.1054	0
492	QSYGFQPT	Consensus_1-127	0.069	23828.2	50	0.095	17985.3	32	0.064	25017	32	0.099	17130.6	32	0.141	10874.6	32	0.0936	0
493	SYGFQPTN	Consensus_1-127	0.029	36337.1	50	0.042	31740.5	50	0.032	35559.2	50	0.043	31398.9	50	0.051	28951.6	50	0.0394	0
494	YGFQPTNG	Consensus_1-127	0.038	32965.5	50	0.057	27131.8	50	0.04	32610.7	50	0.066	24614.3	50	0.102	16583.5	32	0.0606	0
495	GFQPTNGV	Consensus_1-127	0.042	31569.2	50	0.059	26265.2	50	0.069	23828.2	32	0.052	28485.5	50	0.075	22209.9	50	0.0594	0
496	FQPTNGVG	Consensus_1-127	0.035	34053.1	50	0.1	16946.2	32	0.057	27131.8	50	0.038	32965.5	50	0.189	6504.5	15	0.0838	0
497	QPTNGVGY	Consensus_1-127	0.044	30893.4	50	0.078	21500.6	50	0.045	30726.7	50	0.055	27575.7	50	0.107	15710.1	32	0.0658	0
498	PTNGVGYQ	Consensus_1-127	0.024	38774.3	50	0.04	32434.8	50	0.035	34423.5	50	0.046	30396.1	50	0.056	27131.8	50	0.0402	0
499	TNGVGYQP	Consensus_1-127	0.024	38774.3	50	0.043	31398.9	50	0.033	35176.6	50	0.039	32787.6	50	0.048	29906.7	50	0.0374	0
500	NGVGYQPY	Consensus_1-127	0.062	25426.4	50	0.09	18780.8	32	0.051	28951.6	50	0.097	17600.3	32	0.304	1854.1	6	0.1208	0
501	GVGYQPYR	Consensus_1-127	0.045	30726.7	50	0.041	32259.8	50	0.038	32965.5	50	0.05	29108.6	50	0.058	26839.8	50	0.0464	0
502	VGYQPYRV	Consensus_1-127	0.055	27575.7	50	0.075	22209.9	50	0.055	27575.7	50	0.107	15710.1	16	0.081	20926.8	50	0.0746	0
503	GYQPYRVV	Consensus_1-127	0.064	25017	50	0.075	22209.9	50	0.064	25017	32	0.052	28640	50	0.07	23318.1	50	0.065	0
504	YQPYRVVV	Consensus_1-127	0.098	17410.9	32	0.33	1407.05	4	0.139	11112.5	6	0.05	29108.6	50	0.326	1469.28	6	0.1886	0
505	QPYRVVVL	Consensus_1-127	0.07	23444.6	50	0.542	141.95	0.8	0.081	20813.9	32	0.081	20813.9	32	0.086	19611.4	50	0.172	1
506	PYRVVVLS	Consensus_1-127	0.028	36732.4	50	0.039	32787.6	50	0.029	36337.1	50	0.038	33324.1	50	0.046	30232.1	50	0.036	0
507	YRVVVLSF	Consensus_1-127	0.508	203.96	0.8	0.359	1022.56	3	0.097	17600.3	15	0.141	10933.6	15	0.288	2216.49	7	0.2786	1
508	RVVVLSFE	Consensus_1-127	0.059	26265.2	50	0.044	31061	50	0.056	27279	50	0.088	19295.7	32	0.093	18279.6	50	0.068	0
509	VVVLSFEL	Consensus_1-127	0.061	25703	50	0.147	10136.1	15	0.093	18279.6	15	0.167	8208.09	9	0.172	7733.88	15	0.128	0
510	VVLSFELL	Consensus_1-127	0.069	23699.6	50	0.107	15625.4	32	0.085	19932.3	32	0.204	5500.22	7	0.121	13501.9	32	0.1172	0
511	VLSFELLH	Consensus_1-127	0.056	27426.9	50	0.049	29584.9	50	0.05	29108.6	50	0.081	20813.9	32	0.136	11479.2	32	0.0744	0
512	LSFELLHA	Consensus_1-127	0.064	25017	50	0.066	24614.3	50	0.056	27279	50	0.201	5712.5	7	0.26	3017.08	8	0.1294	0
513	SFELLHAP	Consensus_1-127	0.028	37132	50	0.053	28026.9	50	0.049	29425.3	50	0.038	33324.1	50	0.053	28178.9	50	0.0442	0
514	FELLHAPA	Consensus_1-127	0.08	21040.3	32	0.199	5837.47	8	0.328	1445.63	2	0.042	31740.5	50	0.126	12790.9	32	0.155	1
515	ELLHAPAT	Consensus_1-127	0.037	33686.6	50	0.084	20149.1	32	0.051	28951.6	50	0.039	32787.6	50	0.07	23318.1	50	0.0562	0
516	LLHAPATV	Consensus_1-127	0.065	24882.1	50	0.123	13141.6	32	0.079	21384.6	32	0.086	19611.4	32	0.284	2314.53	7	0.1274	0
517	LHAPATVC	Consensus_1-127	0.042	31569.2	50	0.338	1297.38	3	0.061	25842.4	50	0.06	25982.6	50	0.075	22209.9	50	0.1152	0
518	HAPATVCG	Consensus_1-127	0.028	36931.7	50	0.067	24349.4	50	0.037	33504.9	50	0.058	26695	50	0.073	22573.3	50	0.0526	0
519	APATVCGP	Consensus_1-127	0.024	38565.1	50	0.056	27426.9	50	0.034	34610.3	50	0.041	32085.8	50	0.054	27875.7	50	0.0418	0
520	PATVCGPK	Consensus_1-127	0.045	30561	50	0.043	31398.9	50	0.034	34423.5	50	0.044	31229.5	50	0.055	27575.7	50	0.0442	0
521	ATVCGPKK	Consensus_1-127	0.056	27279	50	0.041	31912.6	50	0.046	30232.1	50	0.059	26265.2	50	0.066	24481.5	50	0.0536	0
522	TVCGPKKS	Consensus_1-127	0.022	39196.1	50	0.04	32434.8	50	0.033	35176.6	50	0.038	33324.1	50	0.052	28640	50	0.037	0
523	VCGPKKST	Consensus_1-127	0.019	40489.3	50	0.04	32259.8	50	0.032	35559.2	50	0.039	32787.6	50	0.047	30069	50	0.0354	0
524	CGPKKSTN	Consensus_1-127	0.022	39408.8	50	0.04	32434.8	50	0.028	37132	50	0.036	33869.4	50	0.049	29584.9	50	0.035	0
525	GPKKSTNL	Consensus_1-127	0.037	33504.9	50	0.086	19717.8	32	0.052	28485.5	50	0.045	30561	50	0.07	23318.1	50	0.058	0
526	PKKSTNLV	Consensus_1-127	0.037	33324.1	50	0.057	27131.8	50	0.038	33144.3	50	0.037	33324.1	50	0.05	29266.5	50	0.0438	0
527	KKSTNLVK	Consensus_1-127	0.168	8075.95	7	0.06	25982.6	50	0.041	32259.8	50	0.053	28178.9	50	0.063	25289.2	50	0.077	0
528	KSTNLVKN	Consensus_1-127	0.045	30726.7	50	0.04	32434.8	50	0.038	33144.3	50	0.117	14023	15	0.06	25982.6	50	0.06	0
529	STNLVKNK	Consensus_1-127	0.053	28026.9	50	0.044	31061	50	0.036	34053.1	50	0.057	26985.4	50	0.064	25017	50	0.0508	0
530	TNLVKNKC	Consensus_1-127	0.028	36931.7	50	0.048	29745.4	50	0.031	35752.1	50	0.038	33324.1	50	0.046	30232.1	50	0.0382	0
531	NLVKNKCV	Consensus_1-127	0.037	33324.1	50	0.093	18180.9	32	0.048	29745.4	50	0.043	31398.9	50	0.077	21734.5	50	0.0596	0
532	LVKNKCVN	Consensus_1-127	0.027	37333.4	50	0.042	31740.5	50	0.035	34423.5	50	0.04	32259.8	50	0.093	18279.6	50	0.0474	0
533	VKNKCVNF	Consensus_1-127	0.09	18780.8	32	0.077	21617.2	50	0.061	25842.4	50	0.09	18780.8	32	0.197	5932.98	15	0.103	0
534	KNKCVNFN	Consensus_1-127	0.035	34423.5	50	0.04	32259.8	50	0.035	34237.8	50	0.042	31740.5	50	0.054	27725.3	50	0.0412	0
535	NKCVNFNF	Consensus_1-127	0.078	21500.6	32	0.106	15967.2	32	0.068	23957.4	32	0.056	27426.9	50	0.116	14252.5	32	0.0848	0
536	KCVNFNFN	Consensus_1-127	0.039	32787.6	50	0.04	32259.8	50	0.041	32259.8	50	0.055	27725.3	50	0.056	27131.8	50	0.0462	0
537	CVNFNFNG	Consensus_1-127	0.037	33504.9	50	0.044	30893.4	50	0.042	31569.2	50	0.072	22942.7	32	0.09	18780.8	50	0.057	0
538	VNFNFNGL	Consensus_1-127	0.08	20926.8	32	0.141	10933.6	15	0.098	17316.9	15	0.07	23444.6	32	0.107	15795.4	32	0.0992	0
539	NFNFNGLT	Consensus_1-127	0.034	34610.3	50	0.056	27131.8	50	0.041	31912.6	50	0.042	31740.5	50	0.06	25982.6	50	0.0466	0
540	FNFNGLTG	Consensus_1-127	0.057	27131.8	50	0.088	19295.7	32	0.054	27875.7	50	0.053	28178.9	50	0.125	12930	32	0.0754	0
541	NFNGLTGT	Consensus_1-127	0.032	35367.4	50	0.054	27725.3	50	0.038	32965.5	50	0.042	31740.5	50	0.056	27279	50	0.0444	0
542	FNGLTGTG	Consensus_1-127	0.031	35752.1	50	0.057	26839.8	50	0.036	33869.4	50	0.039	32965.5	50	0.069	23828.2	50	0.0464	0
543	NGLTGTGV	Consensus_1-127	0.039	32787.6	50	0.114	14564.2	32	0.05	29108.6	50	0.049	29425.3	50	0.061	25842.4	50	0.0626	0
544	GLTGTGVL	Consensus_1-127	0.074	22451.5	32	0.17	7945.94	10	0.122	13284.5	8	0.066	24481.5	50	0.205	5470.55	15	0.1274	0
545	LTGTGVLT	Consensus_1-127	0.028	36732.4	50	0.046	30396.1	50	0.042	31569.2	50	0.072	22942.7	32	0.078	21500.6	50	0.0532	0
546	TGTGVLTE	Consensus_1-127	0.032	35559.2	50	0.051	28795.4	50	0.038	33144.3	50	0.053	28026.9	50	0.053	28026.9	50	0.0454	0
547	GTGVLTES	Consensus_1-127	0.027	37333.4	50	0.041	31912.6	50	0.04	32434.8	50	0.052	28331.8	50	0.06	25982.6	50	0.044	0
548	TGVLTESN	Consensus_1-127	0.024	38565.1	50	0.047	30069	50	0.033	35176.6	50	0.044	31061	50	0.053	28026.9	50	0.0402	0
549	GVLTESNK	Consensus_1-127	0.052	28485.5	50	0.042	31912.6	50	0.041	32085.8	50	0.051	28795.4	50	0.063	25289.2	50	0.0498	0
550	VLTESNKK	Consensus_1-127	0.064	25017	50	0.045	30726.7	50	0.042	31740.5	50	0.048	29745.4	50	0.067	24349.4	50	0.0532	0
551	LTESNKKF	Consensus_1-127	0.037	33686.6	50	0.053	28178.9	50	0.056	27426.9	50	0.184	6829.04	8	0.119	13797.2	32	0.0898	0
552	TESNKKFL	Consensus_1-127	0.044	30893.4	50	0.143	10584.4	15	0.464	330.1	1	0.05	28951.6	50	0.069	23699.6	50	0.154	1
553	ESNKKFLP	Consensus_1-127	0.027	37132	50	0.045	30726.7	50	0.035	34423.5	50	0.05	29266.5	50	0.058	26695	50	0.043	0
554	SNKKFLPF	Consensus_1-127	0.093	18279.6	32	0.08	21040.3	32	0.069	23699.6	32	0.071	23192.3	32	0.407	611.63	4	0.144	0
555	NKKFLPFQ	Consensus_1-127	0.06	25982.6	50	0.056	27131.8	50	0.032	35367.4	50	0.036	33869.4	50	0.052	28485.5	50	0.0472	0
556	KKFLPFQQ	Consensus_1-127	0.135	11604	10	0.057	26985.4	50	0.047	30069	50	0.051	28640	50	0.057	26839.8	50	0.0694	0
557	KFLPFQQF	Consensus_1-127	0.106	15881	15	0.057	26985.4	50	0.075	22209.9	32	0.307	1804.62	4	0.221	4600.95	10	0.1532	0
558	FLPFQQFG	Consensus_1-127	0.028	36732.4	50	0.047	30069	50	0.037	33504.9	50	0.043	31569.2	50	0.091	18578.7	50	0.0492	0
559	LPFQQFGR	Consensus_1-127	0.059	26265.2	50	0.06	25982.6	50	0.034	34423.5	50	0.049	29425.3	50	0.056	27426.9	50	0.0516	0
560	PFQQFGRD	Consensus_1-127	0.018	40929.8	50	0.038	33144.3	50	0.029	36534.2	50	0.035	34423.5	50	0.046	30396.1	50	0.0332	0
561	FQQFGRDI	Consensus_1-127	0.123	13141.6	15	0.235	3911.67	6	0.181	7054.34	4	0.064	25017	50	0.238	3807.28	9	0.1682	0
562	QQFGRDIA	Consensus_1-127	0.11	15208.4	15	0.179	7169.76	10	0.119	13797.2	8	0.045	30561	50	0.184	6829.04	15	0.1274	0
563	QFGRDIAD	Consensus_1-127	0.021	39622.5	50	0.041	32085.8	50	0.034	34610.3	50	0.041	32259.8	50	0.049	29584.9	50	0.0372	0
564	FGRDIADT	Consensus_1-127	0.035	34053.1	50	0.052	28331.8	50	0.041	32085.8	50	0.04	32434.8	50	0.068	24087.4	50	0.0472	0
565	GRDIADTT	Consensus_1-127	0.095	17888.2	32	0.08	21154.5	32	0.055	27725.3	50	0.04	32610.7	50	0.049	29584.9	50	0.0638	0
566	RDIADTTD	Consensus_1-127	0.037	33504.9	50	0.045	30561	50	0.052	28485.5	50	0.042	31569.2	50	0.056	27131.8	50	0.0464	0
567	DIADTTDA	Consensus_1-127	0.024	38774.3	50	0.062	25426.4	50	0.04	32610.7	50	0.038	33144.3	50	0.059	26407.7	50	0.0446	0
568	IADTTDAV	Consensus_1-127	0.034	34798	50	0.197	5965.16	8	0.08	21040.3	32	0.119	13722.8	15	0.07	23571.7	50	0.1	0
569	ADTTDAVR	Consensus_1-127	0.043	31229.5	50	0.043	31229.5	50	0.035	34053.1	50	0.038	33144.3	50	0.05	28951.6	50	0.0418	0
570	DTTDAVRD	Consensus_1-127	0.019	40489.3	50	0.04	32434.8	50	0.031	35752.1	50	0.037	33504.9	50	0.046	30232.1	50	0.0346	0
571	TTDAVRDP	Consensus_1-127	0.021	39622.5	50	0.044	31061	50	0.037	33504.9	50	0.044	31229.5	50	0.047	30069	50	0.0386	0
572	TDAVRDPQ	Consensus_1-127	0.028	36732.4	50	0.054	27875.7	50	0.034	34610.3	50	0.036	33869.4	50	0.052	28331.8	50	0.0408	0
573	DAVRDPQT	Consensus_1-127	0.022	39196.1	50	0.05	28951.6	50	0.031	35752.1	50	0.042	31740.5	50	0.049	29584.9	50	0.0388	0
574	AVRDPQTL	Consensus_1-127	0.048	29745.4	50	0.085	19932.3	32	0.084	20149.1	32	0.079	21269.2	32	0.218	4727.1	15	0.1028	0
575	VRDPQTLE	Consensus_1-127	0.082	20478.8	32	0.064	25152.8	50	0.041	32259.8	50	0.041	32085.8	50	0.049	29425.3	50	0.0554	0
576	RDPQTLEI	Consensus_1-127	0.061	25842.4	50	0.064	25017	50	0.103	16494	15	0.059	26407.7	50	0.073	22573.3	50	0.072	0
577	DPQTLEIL	Consensus_1-127	0.032	35559.2	50	0.221	4576.12	7	0.048	29745.4	50	0.043	31229.5	50	0.052	28640	50	0.0792	0
578	PQTLEILD	Consensus_1-127	0.028	37132	50	0.042	31740.5	50	0.037	33504.9	50	0.035	34237.8	50	0.046	30396.1	50	0.0376	0
579	QTLEILDI	Consensus_1-127	0.061	25703	50	0.08	21154.5	32	0.067	24218	32	0.233	3997.24	6	0.085	19824.8	50	0.1052	0
580	TLEILDIT	Consensus_1-127	0.026	37535.9	50	0.054	27725.3	50	0.049	29425.3	50	0.038	33324.1	50	0.055	27575.7	50	0.0444	0
581	LEILDITP	Consensus_1-127	0.038	33324.1	50	0.053	28026.9	50	0.278	2469.77	3	0.04	32259.8	50	0.075	22209.9	50	0.0968	0
582	EILDITPC	Consensus_1-127	0.033	34986.8	50	0.075	22330.4	50	0.051	28951.6	50	0.043	31398.9	50	0.07	23571.7	50	0.0544	0
583	ILDITPCS	Consensus_1-127	0.03	35946.1	50	0.056	27131.8	50	0.045	30726.7	50	0.048	29584.9	50	0.061	25703	50	0.048	0
584	LDITPCSF	Consensus_1-127	0.052	28640	50	0.071	23192.3	50	0.086	19717.8	32	0.099	17223.5	32	0.348	1158.05	5	0.1312	0
585	DITPCSFG	Consensus_1-127	0.022	39408.8	50	0.044	30893.4	50	0.035	34423.5	50	0.04	32610.7	50	0.054	27875.7	50	0.039	0
586	ITPCSFGG	Consensus_1-127	0.024	38565.1	50	0.042	31569.2	50	0.036	34053.1	50	0.057	26839.8	50	0.081	20926.8	50	0.048	0
587	TPCSFGGV	Consensus_1-127	0.032	35367.4	50	0.129	12382.3	16	0.048	29745.4	50	0.042	31740.5	50	0.059	26407.7	50	0.062	0
588	PCSFGGVS	Consensus_1-127	0.018	40929.8	50	0.04	32434.8	50	0.036	33869.4	50	0.036	34053.1	50	0.049	29266.5	50	0.0358	0
589	CSFGGVSV	Consensus_1-127	0.067	24349.4	50	0.155	9346.08	15	0.092	18478.4	15	0.173	7650.66	9	0.201	5712.5	15	0.1376	0
590	SFGGVSVI	Consensus_1-127	0.049	29584.9	50	0.1	17038.2	32	0.072	22942.7	32	0.083	20478.8	32	0.113	14643.2	32	0.0834	0
591	FGGVSVIT	Consensus_1-127	0.029	36534.2	50	0.059	26265.2	50	0.04	32434.8	50	0.048	29906.7	50	0.061	25703	50	0.0474	0
592	GGVSVITP	Consensus_1-127	0.031	35752.1	50	0.044	31061	50	0.046	30561	50	0.05	28951.6	50	0.061	25703	50	0.0464	0
593	GVSVITPG	Consensus_1-127	0.039	32787.6	50	0.048	29745.4	50	0.059	26407.7	50	0.061	25703	50	0.126	12860.2	32	0.0666	0
594	VSVITPGT	Consensus_1-127	0.03	35946.1	50	0.047	30069	50	0.042	31740.5	50	0.083	20478.8	32	0.081	20813.9	50	0.0566	0
595	SVITPGTN	Consensus_1-127	0.029	36534.2	50	0.046	30232.1	50	0.043	31569.2	50	0.051	28951.6	50	0.083	20368.3	50	0.0504	0
596	VITPGTNT	Consensus_1-127	0.026	37739.6	50	0.046	30232.1	50	0.044	30893.4	50	0.049	29425.3	50	0.072	22942.7	50	0.0474	0
597	ITPGTNTS	Consensus_1-127	0.023	38984.7	50	0.045	30561	50	0.036	33686.6	50	0.055	27575.7	50	0.067	24349.4	50	0.0452	0
598	TPGTNTSN	Consensus_1-127	0.021	39622.5	50	0.056	27426.9	50	0.028	37132	50	0.038	33144.3	50	0.048	29906.7	50	0.0382	0
599	PGTNTSNQ	Consensus_1-127	0.021	40053.6	50	0.039	32787.6	50	0.028	36931.7	50	0.036	34053.1	50	0.046	30232.1	50	0.034	0
600	GTNTSNQV	Consensus_1-127	0.039	32787.6	50	0.067	24349.4	50	0.067	24218	32	0.112	14882.8	15	0.108	15625.4	32	0.0786	0
601	TNTSNQVA	Consensus_1-127	0.034	34798	50	0.087	19505.6	32	0.044	30893.4	50	0.041	32085.8	50	0.062	25564.3	50	0.0536	0
602	NTSNQVAV	Consensus_1-127	0.04	32259.8	50	0.153	9499	15	0.07	23571.7	32	0.072	22942.7	32	0.095	17985.3	50	0.086	0
603	TSNQVAVL	Consensus_1-127	0.055	27426.9	50	0.346	1183.39	3	0.116	14329.8	9	0.362	995.27	3	0.278	2456.44	7	0.2314	0
604	SNQVAVLY	Consensus_1-127	0.073	22695.8	32	0.06	26123.5	50	0.049	29425.3	50	0.097	17600.3	32	0.258	3083.08	8	0.1074	0
605	NQVAVLYQ	Consensus_1-127	0.091	18578.7	32	0.099	17223.5	32	0.072	22942.7	32	0.049	29584.9	50	0.152	9654.43	32	0.0926	0
606	QVAVLYQG	Consensus_1-127	0.034	34798	50	0.046	30232.1	50	0.04	32434.8	50	0.077	21617.2	32	0.086	19717.8	50	0.0566	0
607	VAVLYQGV	Consensus_1-127	0.045	30561	50	0.085	20040.4	32	0.062	25426.4	32	0.107	15625.4	16	0.093	18180.9	50	0.0784	0
608	AVLYQGVN	Consensus_1-127	0.03	35946.1	50	0.043	31229.5	50	0.042	31569.2	50	0.044	30893.4	50	0.077	21617.2	50	0.0472	0
609	VLYQGVNC	Consensus_1-127	0.044	31061	50	0.054	28026.9	50	0.053	28178.9	50	0.054	27875.7	50	0.138	11294.4	32	0.0686	0
610	LYQGVNCT	Consensus_1-127	0.036	33869.4	50	0.058	26839.8	50	0.04	32434.8	50	0.043	31229.5	50	0.059	26407.7	50	0.0472	0
611	YQGVNCTE	Consensus_1-127	0.054	27875.7	50	0.09	18780.8	32	0.068	23957.4	32	0.046	30396.1	50	0.15	9812.39	32	0.0816	0
612	QGVNCTEV	Consensus_1-127	0.036	34053.1	50	0.079	21384.6	32	0.056	27279	50	0.079	21384.6	32	0.08	21040.3	50	0.066	0
613	GVNCTEVP	Consensus_1-127	0.028	37132	50	0.044	31061	50	0.053	28026.9	50	0.046	30232.1	50	0.081	20926.8	50	0.0504	0
614	VNCTEVPV	Consensus_1-127	0.036	33686.6	50	0.084	20040.4	32	0.059	26407.7	50	0.051	28640	50	0.083	20258.4	50	0.0626	0
615	NCTEVPVA	Consensus_1-127	0.031	35752.1	50	0.086	19611.4	32	0.045	30561	50	0.041	32085.8	50	0.053	28178.9	50	0.0512	0
616	CTEVPVAI	Consensus_1-127	0.038	32965.5	50	0.106	15795.4	32	0.073	22695.8	32	0.14	10993	15	0.077	21734.5	50	0.0868	0
617	TEVPVAIH	Consensus_1-127	0.052	28640	50	0.073	22695.8	50	0.232	4062.65	3	0.052	28485.5	50	0.106	15881	32	0.103	0
618	EVPVAIHA	Consensus_1-127	0.025	38150.1	50	0.048	29906.7	50	0.041	32085.8	50	0.038	32965.5	50	0.066	24614.3	50	0.0436	0
619	VPVAIHAD	Consensus_1-127	0.024	38357.1	50	0.081	20926.8	32	0.034	34610.3	50	0.042	31912.6	50	0.052	28640	50	0.0466	0
620	PVAIHADQ	Consensus_1-127	0.022	39408.8	50	0.04	32610.7	50	0.035	34237.8	50	0.037	33504.9	50	0.052	28640	50	0.0372	0
621	VAIHADQL	Consensus_1-127	0.046	30232.1	50	0.151	9706.8	15	0.1	17038.2	15	0.31	1737.56	4	0.145	10414	32	0.1504	0
622	AIHADQLT	Consensus_1-127	0.032	35559.2	50	0.049	29584.9	50	0.051	28951.6	50	0.044	30893.4	50	0.082	20589.9	50	0.0516	0
623	IHADQLTP	Consensus_1-127	0.039	32787.6	50	0.123	13212.9	32	0.044	31061	50	0.048	29745.4	50	0.054	27875.7	50	0.0616	0
624	HADQLTPT	Consensus_1-127	0.04	32434.8	50	0.169	8032.38	10	0.061	25703	50	0.064	25152.8	50	0.065	24747.8	50	0.0798	0
625	ADQLTPTW	Consensus_1-127	0.043	31229.5	50	0.058	26839.8	50	0.066	24481.5	32	0.147	10246.4	15	0.071	23318.1	50	0.077	0
626	DQLTPTWR	Consensus_1-127	0.108	15457.2	15	0.062	25564.3	50	0.037	33686.6	50	0.041	32085.8	50	0.054	28026.9	50	0.0604	0
627	QLTPTWRV	Consensus_1-127	0.059	26407.7	50	0.095	17888.2	32	0.066	24614.3	32	0.09	18780.8	32	0.089	19088	50	0.0798	0
628	LTPTWRVY	Consensus_1-127	0.043	31229.5	50	0.048	29745.4	50	0.045	30726.7	50	0.153	9550.53	10	0.397	677.84	4	0.1372	0
629	TPTWRVYS	Consensus_1-127	0.029	36337.1	50	0.069	23699.6	50	0.033	34986.8	50	0.041	31912.6	50	0.049	29425.3	50	0.0442	0
630	PTWRVYST	Consensus_1-127	0.032	35367.4	50	0.045	30726.7	50	0.037	33686.6	50	0.057	26985.4	50	0.058	26551	50	0.0458	0
631	TWRVYSTG	Consensus_1-127	0.041	31912.6	50	0.043	31229.5	50	0.033	34986.8	50	0.04	32259.8	50	0.063	25289.2	50	0.044	0
632	WRVYSTGS	Consensus_1-127	0.218	4727.1	5	0.143	10699.6	15	0.044	30893.4	50	0.041	32085.8	50	0.063	25289.2	50	0.1018	0
633	RVYSTGSN	Consensus_1-127	0.072	22942.7	50	0.05	29108.6	50	0.055	27575.7	50	0.08	20926.8	32	0.147	10136.1	32	0.0808	0
634	VYSTGSNV	Consensus_1-127	0.043	31398.9	50	0.07	23571.7	50	0.052	28331.8	50	0.067	24218	32	0.077	21734.5	50	0.0618	0
635	YSTGSNVF	Consensus_1-127	0.076	21852.4	32	0.208	5295.83	8	0.114	14643.2	9	0.545	137.41	1	0.591	83.99	1	0.3068	2
636	STGSNVFQ	Consensus_1-127	0.03	35946.1	50	0.045	30561	50	0.044	31229.5	50	0.062	25426.4	50	0.069	23699.6	50	0.05	0
637	TGSNVFQT	Consensus_1-127	0.03	35946.1	50	0.055	27575.7	50	0.043	31398.9	50	0.061	25842.4	50	0.059	26265.2	50	0.0496	0
638	GSNVFQTR	Consensus_1-127	0.073	22818.9	32	0.045	30726.7	50	0.047	30069	50	0.08	20926.8	32	0.079	21269.2	50	0.0648	0
639	SNVFQTRA	Consensus_1-127	0.04	32259.8	50	0.057	26839.8	50	0.042	31912.6	50	0.042	31740.5	50	0.073	22695.8	50	0.0508	0
640	NVFQTRAG	Consensus_1-127	0.035	34237.8	50	0.07	23444.6	50	0.041	32085.8	50	0.042	31740.5	50	0.117	14099.1	32	0.061	0
641	VFQTRAGC	Consensus_1-127	0.029	36534.2	50	0.045	30726.7	50	0.038	33144.3	50	0.042	31569.2	50	0.059	26407.7	50	0.0426	0
642	FQTRAGCL	Consensus_1-127	0.177	7326.61	6	0.6	75.79	0.5	0.286	2252.76	2	0.069	23699.6	32	0.291	2134.13	7	0.2846	2
643	QTRAGCLI	Consensus_1-127	0.056	27279	50	0.068	23957.4	50	0.064	25017	32	0.175	7486.88	8	0.17	7903.07	15	0.1066	0
644	TRAGCLIG	Consensus_1-127	0.16	8901.93	7	0.193	6229	9	0.042	31912.6	50	0.045	30726.7	50	0.057	26839.8	50	0.0994	0
645	RAGCLIGA	Consensus_1-127	0.082	20478.8	32	0.057	27131.8	50	0.058	26551	50	0.071	23192.3	32	0.095	17985.3	50	0.0726	0
646	AGCLIGAE	Consensus_1-127	0.027	37132	50	0.042	31740.5	50	0.042	31740.5	50	0.037	33324.1	50	0.062	25564.3	50	0.042	0
647	GCLIGAEH	Consensus_1-127	0.04	32610.7	50	0.041	31912.6	50	0.048	29745.4	50	0.045	30726.7	50	0.064	25017	50	0.0476	0
648	CLIGAEHV	Consensus_1-127	0.057	26985.4	50	0.076	21970.9	50	0.068	24087.4	32	0.082	20589.9	32	0.164	8433.14	16	0.0894	0
649	LIGAEHVN	Consensus_1-127	0.024	38774.3	50	0.043	31229.5	50	0.037	33686.6	50	0.049	29425.3	50	0.074	22451.5	50	0.0454	0
650	IGAEHVNN	Consensus_1-127	0.025	37944.3	50	0.044	30893.4	50	0.035	34423.5	50	0.051	28951.6	50	0.057	26839.8	50	0.0424	0
651	GAEHVNNS	Consensus_1-127	0.024	38565.1	50	0.044	31061	50	0.043	31398.9	50	0.043	31569.2	50	0.051	28795.4	50	0.041	0
652	AEHVNNSY	Consensus_1-127	0.076	21970.9	32	0.075	22209.9	50	0.251	3307.72	3	0.06	25982.6	50	0.41	592.1	4	0.1744	0
653	EHVNNSYE	Consensus_1-127	0.03	36141.1	50	0.106	15967.2	32	0.035	34423.5	50	0.038	32965.5	50	0.05	29108.6	50	0.0518	0
654	HVNNSYEC	Consensus_1-127	0.04	32610.7	50	0.086	19717.8	32	0.06	26123.5	50	0.076	21852.4	32	0.095	17888.2	50	0.0714	0
655	VNNSYECD	Consensus_1-127	0.022	39622.5	50	0.041	32085.8	50	0.029	36337.1	50	0.039	32787.6	50	0.049	29425.3	50	0.036	0
656	NNSYECDI	Consensus_1-127	0.03	35946.1	50	0.107	15625.4	32	0.05	29266.5	50	0.051	28795.4	50	0.059	26407.7	50	0.0594	0
657	NSYECDIP	Consensus_1-127	0.028	36931.7	50	0.06	25982.6	50	0.043	31398.9	50	0.049	29266.5	50	0.061	25703	50	0.0482	0
658	SYECDIPI	Consensus_1-127	0.053	28178.9	50	0.147	10191.1	15	0.088	19191.6	16	0.06	26123.5	50	0.066	24614.3	50	0.0828	0
659	YECDIPIG	Consensus_1-127	0.035	34053.1	50	0.076	21852.4	50	0.211	5126.69	3	0.041	32085.8	50	0.087	19505.6	50	0.09	0
660	ECDIPIGA	Consensus_1-127	0.024	38774.3	50	0.057	26839.8	50	0.043	31569.2	50	0.037	33504.9	50	0.047	30069	50	0.0416	0
661	CDIPIGAG	Consensus_1-127	0.032	35367.4	50	0.051	28795.4	50	0.048	29906.7	50	0.039	32610.7	50	0.081	20926.8	50	0.0502	0
662	DIPIGAGI	Consensus_1-127	0.024	38565.1	50	0.054	27875.7	50	0.044	31061	50	0.041	32259.8	50	0.062	25564.3	50	0.045	0
663	IPIGAGIC	Consensus_1-127	0.033	35176.6	50	0.11	15126.3	32	0.043	31398.9	50	0.046	30232.1	50	0.059	26551	50	0.0582	0
664	PIGAGICA	Consensus_1-127	0.022	39196.1	50	0.043	31398.9	50	0.037	33504.9	50	0.037	33686.6	50	0.059	26407.7	50	0.0396	0
665	IGAGICAS	Consensus_1-127	0.035	34423.5	50	0.057	26985.4	50	0.041	31912.6	50	0.058	26551	50	0.081	20926.8	50	0.0544	0
666	GAGICASY	Consensus_1-127	0.061	25842.4	50	0.051	28951.6	50	0.054	27725.3	50	0.183	6903.33	8	0.373	883.6	5	0.1444	0
667	AGICASYQ	Consensus_1-127	0.032	35367.4	50	0.046	30232.1	50	0.046	30232.1	50	0.053	28026.9	50	0.082	20701.6	50	0.0518	0
668	GICASYQT	Consensus_1-127	0.031	35752.1	50	0.045	30561	50	0.049	29584.9	50	0.044	30893.4	50	0.081	20813.9	50	0.05	0
669	ICASYQTQ	Consensus_1-127	0.033	35176.6	50	0.046	30232.1	50	0.042	31569.2	50	0.054	27725.3	50	0.062	25426.4	50	0.0474	0
670	CASYQTQT	Consensus_1-127	0.033	34986.8	50	0.058	26695	50	0.041	32259.8	50	0.073	22573.3	32	0.068	23957.4	50	0.0546	0
671	ASYQTQTN	Consensus_1-127	0.034	34610.3	50	0.05	29266.5	50	0.043	31229.5	50	0.103	16405	32	0.109	15457.2	32	0.0678	0
672	SYQTQTNS	Consensus_1-127	0.033	35176.6	50	0.045	30561	50	0.033	35176.6	50	0.041	32085.8	50	0.054	27875.7	50	0.0412	0
673	YQTQTNSP	Consensus_1-127	0.069	23699.6	50	0.148	10081.4	15	0.097	17505.3	15	0.045	30726.7	50	0.182	6978.43	15	0.1082	0
674	QTQTNSPR	Consensus_1-127	0.058	26695	50	0.051	28795.4	50	0.041	32259.8	50	0.054	27725.3	50	0.07	23571.7	50	0.0548	0
675	TQTNSPRR	Consensus_1-127	0.127	12721.9	15	0.056	27279	50	0.044	31229.5	50	0.045	30726.7	50	0.066	24481.5	50	0.0676	0
676	QTNSPRRA	Consensus_1-127	0.032	35559.2	50	0.048	29745.4	50	0.04	32610.7	50	0.062	25426.4	50	0.08	21040.3	50	0.0524	0
677	TNSPRRAR	Consensus_1-127	0.048	29745.4	50	0.05	29108.6	50	0.03	36141.1	50	0.041	32259.8	50	0.051	28795.4	50	0.044	0
678	NSPRRARS	Consensus_1-127	0.024	38565.1	50	0.045	30561	50	0.029	36732.4	50	0.037	33324.1	50	0.051	28951.6	50	0.0372	0
679	SPRRARSV	Consensus_1-127	0.046	30232.1	50	0.085	19824.8	32	0.042	31740.5	50	0.043	31398.9	50	0.068	23828.2	50	0.0568	0
680	PRRARSVA	Consensus_1-127	0.104	16316.5	15	0.056	27279	50	0.033	35176.6	50	0.036	33869.4	50	0.054	28026.9	50	0.0566	0
681	RRARSVAS	Consensus_1-127	0.431	471.75	1.5	0.149	9972.95	15	0.054	27725.3	50	0.049	29425.3	50	0.07	23318.1	50	0.1506	1
682	RARSVASQ	Consensus_1-127	0.082	20589.9	32	0.051	28951.6	50	0.05	29108.6	50	0.098	17410.9	32	0.173	7692.16	15	0.0908	0
683	ARSVASQS	Consensus_1-127	0.154	9396.78	8	0.076	21970.9	50	0.041	32259.8	50	0.042	31740.5	50	0.056	27279	50	0.0738	0
684	RSVASQSI	Consensus_1-127	0.116	14252.5	15	0.126	12790.9	16	0.11	15290.9	10	0.687	29.56	0.4	0.373	883.6	5	0.2824	1
685	SVASQSII	Consensus_1-127	0.051	28640	50	0.148	10136.1	15	0.075	22330.4	32	0.164	8524.88	9	0.185	6719.1	15	0.1246	0
686	VASQSIIA	Consensus_1-127	0.036	33686.6	50	0.075	22209.9	50	0.058	26695	50	0.093	18279.6	32	0.107	15795.4	32	0.0738	0
687	ASQSIIAY	Consensus_1-127	0.079	21269.2	32	0.068	23957.4	50	0.078	21500.6	32	0.271	2664.09	5	0.573	102.05	1.5	0.2138	1
688	SQSIIAYT	Consensus_1-127	0.076	21970.9	32	0.096	17695.8	32	0.111	14963.6	10	0.051	28795.4	50	0.14	10993	32	0.0948	0
689	QSIIAYTM	Consensus_1-127	0.077	21617.2	32	0.195	6095.65	8	0.119	13722.8	8	0.491	246.48	1.5	0.326	1477.25	6	0.2416	1
690	SIIAYTMS	Consensus_1-127	0.042	31740.5	50	0.058	26695	50	0.053	28178.9	50	0.056	27279	50	0.115	14485.6	32	0.0648	0
691	IIAYTMSL	Consensus_1-127	0.067	24349.4	50	0.238	3786.74	6	0.086	19717.8	32	0.222	4526.88	6	0.379	832.55	4	0.1984	0
692	IAYTMSLG	Consensus_1-127	0.052	28485.5	50	0.057	27131.8	50	0.043	31569.2	50	0.172	7733.88	9	0.139	11172.8	32	0.0926	0
693	AYTMSLGA	Consensus_1-127	0.057	27131.8	50	0.054	27725.3	50	0.049	29584.9	50	0.046	30396.1	50	0.068	24087.4	50	0.0548	0
694	YTMSLGAE	Consensus_1-127	0.048	29745.4	50	0.099	17130.6	32	0.062	25564.3	32	0.072	22942.7	32	0.188	6539.79	15	0.0938	0
695	TMSLGAEN	Consensus_1-127	0.036	33686.6	50	0.069	23828.2	50	0.051	28795.4	50	0.047	30069	50	0.085	19824.8	50	0.0576	0
696	MSLGAENS	Consensus_1-127	0.034	34610.3	50	0.056	27279	50	0.042	31569.2	50	0.131	12117.3	15	0.076	21970.9	50	0.0678	0
697	SLGAENSV	Consensus_1-127	0.039	32787.6	50	0.09	18882.6	32	0.061	25842.4	50	0.058	26695	50	0.145	10470.5	32	0.0786	0
698	LGAENSVA	Consensus_1-127	0.033	34986.8	50	0.084	20149.1	32	0.048	29906.7	50	0.064	25017	50	0.133	11857.9	32	0.0724	0
699	GAENSVAY	Consensus_1-127	0.049	29425.3	50	0.065	24747.8	50	0.069	23699.6	32	0.109	15373.8	16	0.272	2649.72	8	0.1128	0
700	AENSVAYS	Consensus_1-127	0.037	33686.6	50	0.053	28026.9	50	0.196	5997.52	4	0.048	29745.4	50	0.085	19824.8	50	0.0838	0
701	ENSVAYSN	Consensus_1-127	0.025	37944.3	50	0.058	26839.8	50	0.033	35176.6	50	0.039	32965.5	50	0.05	29266.5	50	0.041	0
702	NSVAYSNN	Consensus_1-127	0.029	36732.4	50	0.053	28178.9	50	0.033	35176.6	50	0.052	28485.5	50	0.065	24747.8	50	0.0464	0
703	SVAYSNNS	Consensus_1-127	0.029	36534.2	50	0.051	28951.6	50	0.043	31229.5	50	0.052	28485.5	50	0.087	19505.6	50	0.0524	0
704	VAYSNNSI	Consensus_1-127	0.068	23957.4	50	0.17	7989.04	10	0.082	20478.8	32	0.367	937.77	3	0.196	5997.52	15	0.1766	0
705	AYSNNSIA	Consensus_1-127	0.048	29745.4	50	0.065	24882.1	50	0.054	27875.7	50	0.048	29906.7	50	0.073	22695.8	50	0.0576	0
706	YSNNSIAI	Consensus_1-127	0.083	20368.3	32	0.321	1550.96	4	0.14	11052.6	6	0.351	1121.07	3	0.366	958.29	5	0.2522	0
707	SNNSIAIP	Consensus_1-127	0.036	33869.4	50	0.052	28485.5	50	0.041	32085.8	50	0.042	31740.5	50	0.064	25152.8	50	0.047	0
708	NNSIAIPT	Consensus_1-127	0.037	33504.9	50	0.089	18985.1	32	0.046	30396.1	50	0.04	32610.7	50	0.057	26839.8	50	0.0538	0
709	NSIAIPTN	Consensus_1-127	0.036	33869.4	50	0.063	25289.2	50	0.043	31398.9	50	0.083	20368.3	32	0.07	23444.6	50	0.059	0
710	SIAIPTNF	Consensus_1-127	0.054	27725.3	50	0.068	24087.4	50	0.067	24349.4	32	0.186	6646.79	8	0.417	545.95	4	0.1584	0
711	IAIPTNFT	Consensus_1-127	0.035	34423.5	50	0.063	25289.2	50	0.05	29108.6	50	0.168	8119.76	9	0.091	18679.4	50	0.0814	0
712	AIPTNFTI	Consensus_1-127	0.041	32085.8	50	0.074	22330.4	50	0.071	23192.3	32	0.072	23067.1	32	0.109	15373.8	32	0.0734	0
713	IPTNFTIS	Consensus_1-127	0.035	34237.8	50	0.072	23067.1	50	0.037	33324.1	50	0.048	29906.7	50	0.055	27725.3	50	0.0494	0
714	PTNFTISV	Consensus_1-127	0.03	35946.1	50	0.059	26407.7	50	0.048	29584.9	50	0.074	22573.3	32	0.081	20813.9	50	0.0584	0
715	TNFTISVT	Consensus_1-127	0.037	33324.1	50	0.088	19191.6	32	0.045	30561	50	0.043	31398.9	50	0.074	22330.4	50	0.0574	0
716	NFTISVTT	Consensus_1-127	0.034	34610.3	50	0.065	24747.8	50	0.044	30893.4	50	0.042	31740.5	50	0.057	26985.4	50	0.0484	0
717	FTISVTTE	Consensus_1-127	0.038	33144.3	50	0.07	23571.7	50	0.059	26407.7	50	0.124	13070.7	15	0.128	12585	32	0.0838	0
718	TISVTTEI	Consensus_1-127	0.039	32787.6	50	0.115	14407.5	32	0.069	23699.6	32	0.141	10874.6	15	0.121	13429	32	0.097	0
719	ISVTTEIL	Consensus_1-127	0.049	29584.9	50	0.153	9550.53	15	0.099	17223.5	15	0.483	270.22	1.5	0.169	7989.04	15	0.1906	1
720	SVTTEILP	Consensus_1-127	0.032	35559.2	50	0.043	31229.5	50	0.042	31740.5	50	0.049	29584.9	50	0.056	27131.8	50	0.0444	0
721	VTTEILPV	Consensus_1-127	0.059	26265.2	50	0.099	17223.5	32	0.085	19932.3	32	0.178	7287.08	8	0.106	15795.4	32	0.1054	0
722	TTEILPVS	Consensus_1-127	0.025	38357.1	50	0.05	29108.6	50	0.043	31398.9	50	0.053	28178.9	50	0.055	27725.3	50	0.0452	0
723	TEILPVSM	Consensus_1-127	0.079	21384.6	32	0.284	2302.04	5	0.599	76.2	0.8	0.069	23699.6	32	0.219	4676.23	10	0.25	1
724	EILPVSMT	Consensus_1-127	0.028	36732.4	50	0.06	25982.6	50	0.041	32085.8	50	0.043	31398.9	50	0.064	25017	50	0.0472	0
725	ILPVSMTK	Consensus_1-127	0.055	27575.7	50	0.047	30069	50	0.041	32085.8	50	0.059	26551	50	0.09	18780.8	50	0.0584	0
726	LPVSMTKT	Consensus_1-127	0.028	36931.7	50	0.065	24747.8	50	0.033	34986.8	50	0.044	30893.4	50	0.058	26839.8	50	0.0456	0
727	PVSMTKTS	Consensus_1-127	0.021	40053.6	50	0.04	32434.8	50	0.032	35367.4	50	0.038	33324.1	50	0.051	28795.4	50	0.0364	0
728	VSMTKTSV	Consensus_1-127	0.053	28026.9	50	0.119	13797.2	32	0.065	24747.8	32	0.236	3911.67	6	0.191	6330.92	15	0.1328	0
729	SMTKTSVD	Consensus_1-127	0.038	33144.3	50	0.068	23957.4	50	0.046	30396.1	50	0.047	30069	50	0.108	15457.2	32	0.0614	0
730	MTKTSVDC	Consensus_1-127	0.029	36534.2	50	0.049	29425.3	50	0.045	30726.7	50	0.067	24218	32	0.106	15795.4	32	0.0592	0
731	TKTSVDCT	Consensus_1-127	0.034	34610.3	50	0.075	22209.9	50	0.035	34237.8	50	0.038	32965.5	50	0.049	29425.3	50	0.0462	0
732	KTSVDCTM	Consensus_1-127	0.057	26839.8	50	0.08	20926.8	32	0.081	20813.9	32	0.596	79.14	0.8	0.29	2169.05	7	0.2208	1
[truncated: 18,203 more rows]
