# Supplementary material for: PdPANA: phagemid display as peptide array for neutralizing antibodies, an engineered in silico vaccine candidate against COVID-19
Source: Front Syst Biol. 2024 Jun 17;4:1309891. doi: 10.3389/fsysb.2024.1309891 (PMC12341989; doi:10.3389/fsysb.2024.1309891)
Supplement: Supplementary file 3 [file DataSheet2.zip › Data_Sheet_2/Immunoinformatic filltering/Parker Hydrophilicity.csv]

Position	Residue	Start	End	Peptide	Score
4	F	1	7	MFVFLVL	-6.914
5	L	2	8	FVFLVLL	-7.629
6	V	3	9	VFLVLLP	-6.014
7	L	4	10	FLVLLPL	-6.8
8	L	5	11	LVLLPLV	-6.014
9	P	6	12	VLLPLVS	-3.771
10	L	7	13	LLPLVSS	-2.314
11	V	8	14	LPLVSSQ	-0.143
12	S	9	15	PLVSSQC	1.371
13	S	10	16	LVSSQCV	0.543
14	Q	11	17	VSSQCVN	2.857
15	C	12	18	SSQCVNL	2.071
16	V	13	19	SQCVNLT	1.886
17	N	14	20	QCVNLTT	1.7
18	L	15	21	CVNLTTR	1.443
19	T	16	22	VNLTTRT	1.986
20	T	17	23	NLTTRTQ	3.371
21	R	18	24	LTTRTQL	1.057
22	T	19	25	TTRTQLP	2.671
23	Q	20	26	TRTQLPP	2.229
24	L	21	27	RTQLPPA	1.786
25	P	22	28	TQLPPAY	0.914
26	P	23	29	QLPPAYT	0.914
27	A	24	30	LPPAYTN	1.057
28	Y	25	31	PPAYTNS	3.3
29	T	26	32	PAYTNSF	1.686
30	N	27	33	AYTNSFT	2.129
31	S	28	34	YTNSFTR	2.429
32	F	29	35	TNSFTRG	3.514
33	T	30	36	NSFTRGV	2.243
34	R	31	37	SFTRGVY	0.971
35	G	32	38	FTRGVYY	-0.229
36	V	33	39	TRGVYYP	1.386
37	Y	34	40	RGVYYPD	2.071
38	Y	35	41	GVYYPDK	2.286
39	P	36	42	VYYPDKV	0.943
40	D	37	43	YYPDKVF	0.157
41	K	38	44	YPDKVFR	1.029
42	V	39	45	PDKVFRS	2.229
43	F	40	46	DKVFRSS	2.857
44	R	41	47	KVFRSSV	0.9
45	S	42	48	VFRSSVL	-1.229
46	S	43	49	FRSSVLH	-0.4
47	V	44	50	RSSVLHS	1.843
48	L	45	51	SSVLHST	1.986
49	H	46	52	SVLHSTQ	1.914
50	S	47	53	VLHSTQD	2.414
51	T	48	54	LHSTQDL	1.629
52	Q	49	55	HSTQDLF	1.629
53	D	50	56	STQDLFL	0.014
54	L	51	57	TQDLFLP	-0.614
55	F	52	58	QDLFLPF	-2.671
56	L	53	59	DLFLPFF	-4.843
57	P	54	60	LFLPFFS	-5.343
58	F	55	61	FLPFFSN	-3.029
59	F	56	62	LPFFSNV	-2.243
60	S	57	63	PFFSNVT	-0.186
61	N	58	64	FFSNVTW	-1.914
62	V	59	65	FSNVTWF	-1.914
63	T	60	66	SNVTWFH	-0.3
64	W	61	67	NVTWFHA	-0.929
65	F	62	68	VTWFHAI	-3.071
66	H	63	69	TWFHAIH	-2.243
67	A	64	70	WFHAIHV	-3.514
68	I	65	71	FHAIHVS	-1.157
69	H	66	72	HAIHVSG	0.971
70	V	67	73	AIHVSGT	1.414
71	S	68	74	IHVSGTN	2.114
72	G	69	75	HVSGTNG	4.071
73	T	70	76	VSGTNGT	4.514
74	N	71	77	SGTNGTK	5.857
75	G	72	78	GTNGTKR	5.529
76	T	73	79	TNGTKRF	3.4
77	K	74	80	NGTKRFD	4.086
78	R	75	81	GTKRFDN	4.086
79	F	76	82	TKRFDNP	3.571
80	D	77	83	KRFDNPV	2.3
81	N	78	84	RFDNPVL	0.171
82	P	79	85	FDNPVLP	-0.129
83	V	80	86	DNPVLPF	-0.129
84	L	81	87	NPVLPFN	-0.557
85	P	82	88	PVLPFND	-0.129
86	F	83	89	VLPFNDG	0.386
87	N	84	90	LPFNDGV	0.386
88	D	85	91	PFNDGVY	1.429
89	G	86	92	FNDGVYF	-0.186
90	V	87	93	NDGVYFA	1.429
91	Y	88	94	DGVYFAS	1.357
92	F	89	95	GVYFAST	0.671
93	A	90	96	VYFASTE	0.971
94	S	91	97	YFASTEK	2.314
95	T	92	98	FASTEKS	3.514
96	E	93	99	ASTEKSN	5.829
97	K	94	100	STEKSNI	4.386
98	S	95	101	TEKSNII	2.314
99	N	96	102	EKSNIIR	2.171
100	I	97	103	KSNIIRG	1.871
101	I	98	104	SNIIRGW	-0.371
102	R	99	105	NIIRGWI	-2.443
103	G	100	106	IIRGWIF	-4.757
104	W	101	107	IRGWIFG	-2.8
105	I	102	108	RGWIFGT	-0.914
106	F	103	109	GWIFGTT	-0.771
107	G	104	110	WIFGTTL	-2.9
108	T	105	111	IFGTTLD	-0.043
109	T	106	112	FGTTLDS	2.029
110	L	107	113	GTTLDSK	4.157
111	D	108	114	TTLDSKT	4.086
112	S	109	115	TLDSKTQ	4.2
113	K	110	116	LDSKTQS	4.386
114	T	111	117	DSKTQSL	4.386
115	Q	112	118	SKTQSLL	1.643
116	S	113	119	KTQSLLI	-0.429
117	L	114	120	TQSLLIV	-1.771
118	L	115	121	QSLLIVN	-1.514
119	I	116	122	SLLIVNN	-1.371
120	V	117	123	LLIVNNA	-2.0
121	N	118	124	LIVNNAT	0.057
122	N	119	125	IVNNATN	2.371
123	A	120	126	VNNATNV	2.986
124	T	121	127	NNATNVV	2.986
125	N	122	128	NATNVVI	0.843
126	V	123	129	ATNVVIK	0.657
127	V	124	130	TNVVIKV	-0.171
128	I	125	131	NVVIKVC	-0.714
129	K	126	132	VVIKVCE	-0.6
130	V	127	133	VIKVCEF	-1.386
131	C	128	134	IKVCEFQ	0.0
132	E	129	135	KVCEFQF	-0.171
133	F	130	136	VCEFQFC	-0.786
134	Q	131	137	CEFQFCN	0.743
135	F	132	138	EFQFCND	1.971
136	C	133	139	FQFCNDP	1.157
137	N	134	140	QFCNDPF	1.157
138	D	135	141	FCNDPFL	-1.014
139	P	136	142	CNDPFLG	1.114
140	F	137	143	NDPFLGV	0.386
141	L	138	144	DPFLGVY	-0.886
142	G	139	145	PFLGVYY	-2.586
143	V	140	146	FLGVYYH	-2.586
144	Y	141	147	LGVYYHK	-0.457
145	Y	142	148	GVYYHKN	1.857
146	H	143	149	VYYHKNN	2.043
147	K	144	150	YYHKNNK	3.386
148	N	145	151	YHKNNKS	4.586
149	N	146	152	HKNNKSW	3.429
150	K	147	153	KNNKSWM	2.529
151	S	148	154	NNKSWME	2.829
152	W	149	155	NKSWMES	2.757
153	M	150	156	KSWMESE	2.871
154	E	151	157	SWMESEF	0.743
155	S	152	158	WMESEFR	0.414
156	E	153	159	MESEFRV	1.314
157	F	154	160	ESEFRVY	1.643
158	R	155	161	SEFRVYS	1.457
159	V	156	162	EFRVYSS	1.457
160	Y	157	163	FRVYSSA	0.643
161	S	158	164	RVYSSAN	2.957
162	S	159	165	VYSSANN	3.357
163	A	160	166	YSSANNC	4.086
164	N	161	167	SSANNCT	5.1
165	N	162	168	SANNCTF	2.857
166	C	163	169	ANNCTFE	3.043
167	T	164	170	NNCTFEY	2.471
168	F	165	171	NCTFEYV	0.943
169	E	166	172	CTFEYVS	0.871
170	Y	167	173	TFEYVSQ	1.529
171	V	168	174	FEYVSQP	1.086
172	S	169	175	EYVSQPF	1.086
173	Q	170	176	YVSQPFL	-1.343
174	P	171	177	VSQPFLM	-1.671
175	F	172	178	SQPFLMD	0.286
176	L	173	179	QPFLMDL	-1.957
177	M	174	180	PFLMDLE	-1.7
178	D	175	181	FLMDLEG	-1.186
179	L	176	182	LMDLEGK	0.943
180	E	177	183	MDLEGKQ	3.114
181	G	178	184	DLEGKQG	4.529
182	K	179	185	LEGKQGN	4.1
183	Q	180	186	EGKQGNF	4.1
184	G	181	187	GKQGNFK	3.8
185	N	182	188	KQGNFKN	3.986
186	F	183	189	QGNFKNL	1.857
187	K	184	190	GNFKNLR	1.6
188	N	185	191	NFKNLRE	1.9
189	L	186	192	FKNLREF	-0.414
190	R	187	193	KNLREFV	0.371
191	E	188	194	NLREFVF	-1.757
192	F	189	195	LREFVFK	-1.943
193	V	190	196	REFVFKN	0.371
194	F	191	197	EFVFKNI	-1.371
195	K	192	198	FVFKNID	-1.057
196	N	193	199	VFKNIDG	1.071
197	I	194	200	FKNIDGY	1.329
198	D	195	201	KNIDGYF	1.329
199	G	196	202	NIDGYFK	1.329
200	Y	197	203	IDGYFKI	-0.814
201	F	198	204	DGYFKIY	0.057
202	K	199	205	GYFKIYS	-0.443
203	I	200	206	YFKIYSK	-0.443
204	Y	201	207	FKIYSKH	0.129
205	S	202	208	KIYSKHT	2.186
206	K	203	209	IYSKHTP	1.671
207	H	204	210	YSKHTPI	1.671
208	T	205	211	SKHTPIN	2.943
209	P	206	212	KHTPINL	0.7
210	I	207	213	HTPINLV	-0.643
211	N	208	214	TPINLVR	-0.343
212	L	209	215	PINLVRD	0.343
213	V	210	216	INLVRDL	-1.271
214	R	211	217	NLVRDLP	0.171
215	D	212	218	LVRDLPQ	0.029
216	L	213	219	VRDLPQG	2.157
217	P	214	220	RDLPQGF	1.371
218	Q	215	221	DLPQGFS	1.7
219	G	216	222	LPQGFSA	0.571
220	F	217	223	PQGFSAL	0.571
221	S	218	224	QGFSALE	1.386
222	A	219	225	GFSALEP	0.829
223	L	220	226	FSALEPL	-1.3
224	E	221	227	SALEPLV	-0.514
225	P	222	228	ALEPLVD	-0.014
226	L	223	229	LEPLVDL	-1.629
227	V	224	230	EPLVDLP	-0.014
228	D	225	231	PLVDLPI	-2.271
229	L	226	232	LVDLPIG	-1.757
230	P	227	233	VDLPIGI	-1.586
231	I	228	234	DLPIGIN	-0.057
232	G	229	235	LPIGINI	-2.629
233	I	230	236	PIGINIT	-0.571
234	N	231	237	IGINITR	-0.271
235	I	232	238	GINITRF	-0.443
236	T	233	239	INITRFQ	-0.4
237	R	234	240	NITRFQT	1.486
238	F	235	241	ITRFQTL	-0.829
239	Q	236	242	TRFQTLL	-1.0
240	T	237	243	RFQTLLA	-1.443
241	L	238	244	FQTLLAL	-3.357
242	L	239	245	QTLLALH	-1.743
243	A	240	246	TLLALHR	-2.0
244	L	241	247	LLALHRS	-1.814
245	H	242	248	LALHRSY	-0.771
246	R	243	249	ALHRSYL	-0.771
247	S	244	250	LHRSYLT	-0.329
248	Y	245	251	HRSYLTP	1.286
249	L	246	252	RSYLTPG	1.8
250	T	247	253	SYLTPGD	2.629
251	P	248	254	YLTPGDS	2.629
252	G	249	255	LTPGDSS	3.829
253	D	250	256	TPGDSSS	6.071
254	S	251	257	PGDSSSG	6.143
255	S	252	258	GDSSSGW	4.414
256	S	253	259	DSSSGWT	4.343
257	G	254	260	SSSGWTA	3.214
258	W	255	261	SSGWTAG	3.1
259	T	256	262	SGWTAGA	2.471
260	A	257	263	GWTAGAA	1.843
261	G	258	264	WTAGAAA	1.329
262	A	259	265	TAGAAAY	2.486
263	A	260	266	AGAAAYY	1.471
264	A	261	267	GAAAYYV	0.643
265	Y	262	268	AAAYYVG	0.643
266	Y	263	269	AAYYVGY	0.071
267	V	264	270	AYYVGYL	-1.543
268	G	265	271	YYVGYLQ	-0.986
269	Y	266	272	YVGYLQP	-0.414
270	L	267	273	VGYLQPR	0.457
271	Q	268	274	GYLQPRT	1.729
272	P	269	275	YLQPRTF	-0.4
273	R	270	276	LQPRTFL	-1.443
274	T	271	277	QPRTFLL	-1.443
275	F	272	278	PRTFLLK	-1.486
276	L	273	279	RTFLLKY	-2.057
277	L	274	280	TFLLKYN	-1.657
278	K	275	281	FLLKYNE	-1.286
279	Y	276	282	LLKYNEN	1.029
280	N	277	283	LKYNENG	3.157
281	E	278	284	KYNENGT	5.214
282	N	279	285	YNENGTI	3.257
283	G	280	286	NENGTIT	4.271
284	T	281	287	ENGTITD	4.7
285	I	282	288	NGTITDA	3.886
286	T	283	289	GTITDAV	2.357
287	D	284	290	TITDAVD	2.971
288	A	285	291	ITDAVDC	2.429
289	V	286	292	TDAVDCA	3.871
290	D	287	293	DAVDCAL	1.814
291	C	288	294	AVDCALD	1.814
292	A	289	295	VDCALDP	1.814
293	L	290	296	DCALDPL	1.029
294	D	291	297	CALDPLS	0.529
295	P	292	298	ALDPLSE	1.443
296	L	293	299	LDPLSET	1.886
297	S	294	300	DPLSETK	4.014
298	E	295	301	PLSETKC	2.786
299	T	296	302	LSETKCT	3.229
300	K	297	303	SETKCTL	3.229
301	C	298	304	ETKCTLK	3.114
302	T	299	305	TKCTLKS	2.929
303	L	300	306	KCTLKSF	0.871
304	K	301	307	CTLKSFT	0.8
305	S	302	308	TLKSFTV	0.071
306	F	303	309	LKSFTVE	0.443
307	T	304	310	KSFTVEK	2.571
308	V	305	311	SFTVEKG	2.571
309	E	306	312	FTVEKGI	0.5
310	K	307	313	TVEKGIY	1.543
311	G	308	314	VEKGIYQ	1.657
312	I	309	315	EKGIYQT	2.929
313	Y	310	316	KGIYQTS	2.743
314	Q	311	317	GIYQTSN	2.929
315	T	312	318	IYQTSNF	0.8
316	S	313	319	YQTSNFR	2.543
317	N	314	320	QTSNFRV	2.286
318	F	315	321	TSNFRVQ	2.286
319	R	316	322	SNFRVQP	1.843
320	V	317	323	NFRVQPT	1.657
321	Q	318	324	FRVQPTE	1.771
322	P	319	325	RVQPTES	4.014
323	T	320	326	VQPTESI	2.271
324	E	321	327	QPTESIV	2.271
325	S	322	328	PTESIVR	2.014
326	I	323	329	TESIVRF	0.4
327	V	324	330	ESIVRFP	-0.043
328	R	325	331	SIVRFPN	-0.157
329	F	326	332	IVRFPNI	-2.229
330	P	327	333	VRFPNIT	-0.343
331	N	328	334	RFPNITN	1.186
332	I	329	335	FPNITNL	-0.729
333	T	330	336	PNITNLC	0.786
334	N	331	337	NITNLCP	0.786
335	L	332	338	ITNLCPF	-1.529
336	C	333	339	TNLCPFG	0.429
337	P	334	340	NLCPFGE	0.8
338	F	335	341	LCPFGEV	-0.729
339	G	336	342	CPFGEVF	-0.729
340	E	337	343	PFGEVFN	0.071
341	V	338	344	FGEVFNA	0.071
342	F	339	345	GEVFNAT	2.129
343	N	340	346	EVFNATR	1.914
344	A	341	347	VFNATRF	-0.514
345	T	342	348	FNATRFA	0.314
346	R	343	349	NATRFAS	2.557
347	F	344	350	ATRFASV	1.029
348	A	345	351	TRFASVY	0.457
349	S	346	352	RFASVYA	0.014
350	V	347	353	FASVYAW	-2.014
351	Y	348	354	ASVYAWN	0.3
352	A	349	355	SVYAWNR	0.6
353	W	350	356	VYAWNRK	0.486
354	N	351	357	YAWNRKR	1.614
355	R	352	358	AWNRKRI	0.743
356	K	353	359	WNRKRIS	1.371
357	R	354	360	NRKRISN	3.8
358	I	355	361	RKRISNC	3.0
359	S	356	362	KRISNCV	1.871
360	N	357	363	RISNCVA	1.357
361	C	358	364	ISNCVAD	2.186
362	V	359	365	SNCVADY	3.057
363	A	360	366	NCVADYS	3.057
364	D	361	367	CVADYSV	1.529
365	Y	362	368	VADYSVL	0.014
366	S	363	369	ADYSVLY	0.271
367	V	364	370	DYSVLYN	0.971
368	L	365	371	YSVLYNS	0.471
369	Y	366	372	SVLYNSA	1.043
370	N	367	373	VLYNSAS	1.043
371	S	368	374	LYNSASF	0.257
372	A	369	375	YNSASFS	2.5
373	S	370	376	NSASFST	3.514
374	F	371	377	SASFSTF	1.2
375	S	372	378	ASFSTFK	1.086
376	T	373	379	SFSTFKC	0.986
377	F	374	380	FSTFKCY	-0.214
378	K	375	381	STFKCYG	1.914
379	C	376	382	TFKCYGV	0.457
380	Y	377	383	FKCYGVS	0.643
381	G	378	384	KCYGVSP	2.257
382	V	379	385	CYGVSPT	2.186
383	S	380	386	YGVSPTK	2.8
384	P	381	387	GVSPTKL	1.757
385	T	382	388	VSPTKLN	1.943
386	K	383	389	SPTKLND	3.9
387	L	384	390	PTKLNDL	1.657
388	N	385	391	TKLNDLC	1.557
389	D	386	392	KLNDLCF	-0.5
390	L	387	393	LNDLCFT	-0.571
391	C	388	394	NDLCFTN	1.743
392	F	389	395	DLCFTNV	0.214
393	T	390	396	LCFTNVY	-1.486
394	N	391	397	CFTNVYA	0.129
395	V	392	398	FTNVYAD	1.357
396	Y	393	399	TNVYADS	3.6
397	A	394	400	NVYADSF	1.543
398	D	395	401	VYADSFV	0.014
399	S	396	402	YADSFVI	-0.6
400	F	397	403	ADSFVIR	0.271
401	V	398	404	DSFVIRG	0.786
402	I	399	405	SFVIRGD	0.786
403	R	400	406	FVIRGDE	0.971
404	G	401	407	VIRGDEV	1.757
405	D	402	408	IRGDEVR	2.886
406	E	403	409	RGDEVRQ	4.886
407	V	404	410	GDEVRQI	3.143
408	R	405	411	DEVRQIA	2.629
409	Q	406	412	EVRQIAP	1.5
410	I	407	413	VRQIAPG	1.2
411	A	408	414	RQIAPGQ	2.586
412	P	409	415	QIAPGQT	2.729
413	G	410	416	IAPGQTG	2.686
414	Q	411	417	APGQTGK	4.643
415	T	412	418	PGQTGKI	3.2
416	G	413	419	GQTGKIA	3.2
417	K	414	420	QTGKIAD	3.814
418	I	415	421	TGKIADY	2.686
419	A	416	422	GKIADYN	2.943
420	D	417	423	KIADYNY	1.857
421	Y	418	424	IADYNYK	1.857
422	N	419	425	ADYNYKL	1.686
423	Y	420	426	DYNYKLP	1.686
424	K	421	427	YNYKLPD	1.686
425	L	422	428	NYKLPDD	3.386
426	P	423	429	YKLPDDF	1.071
427	D	424	430	KLPDDFT	2.086
428	D	425	431	LPDDFTG	2.086
429	F	426	432	PDDFTGC	3.6
430	T	427	433	DDFTGCV	2.771
431	G	428	434	DFTGCVI	0.2
432	C	429	435	FTGCVIA	-0.929
433	V	430	436	TGCVIAW	-1.043
434	I	431	437	GCVIAWN	-0.786
435	A	432	438	CVIAWNS	-0.671
436	W	433	439	VIAWNSN	0.129
437	N	434	440	IAWNSNN	1.657
438	S	435	441	AWNSNNL	1.486
439	N	436	442	WNSNNLD	2.614
440	N	437	443	NSNNLDS	4.971
441	L	438	444	SNNLDSK	4.786
442	D	439	445	NNLDSKV	3.329
443	S	440	446	NLDSKVG	3.143
444	K	441	447	LDSKVGG	2.957
445	V	442	448	DSKVGGN	5.271
446	G	443	449	SKVGGNY	3.571
447	G	444	450	KVGGNYN	3.643
448	N	445	451	VGGNYNY	2.557
449	Y	446	452	GGNYNYL	1.771
450	N	447	453	GNYNYLY	0.686
451	Y	448	454	NYNYLYR	0.471
452	L	449	455	YNYLYRL	-1.843
453	Y	450	456	NYLYRLF	-2.886
454	R	451	457	YLYRLFR	-3.286
455	L	452	458	LYRLFRK	-2.2
456	F	453	459	YRLFRKS	0.043
457	R	454	460	RLFRKSN	1.314
458	K	455	461	LFRKSNL	-0.6
459	S	456	462	FRKSNLK	1.529
460	N	457	463	RKSNLKP	3.143
461	L	458	464	KSNLKPF	1.229
462	K	459	465	SNLKPFE	1.529
463	P	460	466	NLKPFER	1.2
464	F	461	467	LKPFERD	1.629
465	E	462	468	KPFERDI	1.8
466	R	463	469	PFERDIS	1.914
467	D	464	470	FERDIST	2.357
468	I	465	471	ERDISTE	4.786
469	S	466	472	RDISTEI	2.529
470	T	467	473	DISTEIY	1.657
471	E	468	474	ISTEIYQ	1.086
472	I	469	475	STEIYQA	2.529
473	Y	470	476	TEIYQAG	2.414
474	Q	471	477	EIYQAGS	2.6
475	A	472	478	IYQAGST	2.229
476	G	473	479	YQAGSTP	3.671
477	S	474	480	QAGSTPC	4.143
478	T	475	481	AGSTPCN	4.286
479	P	476	482	GSTPCNG	4.8
480	C	477	483	STPCNGV	3.457
481	N	478	484	TPCNGVE	3.643
482	G	479	485	PCNGVEG	3.714
483	V	480	486	CNGVEGF	2.1
484	E	481	487	NGVEGFN	2.9
485	G	482	488	GVEGFNC	2.1
486	F	483	489	VEGFNCY	1.014
487	N	484	490	EGFNCYF	0.229
488	C	485	491	GFNCYFP	-0.586
489	Y	486	492	FNCYFPL	-2.714
490	F	487	493	NCYFPLQ	-0.543
491	P	488	494	CYFPLQS	-0.614
492	L	489	495	YFPLQSY	-1.086
493	Q	490	496	FPLQSYG	0.0
494	S	491	497	PLQSYGF	0.0
495	Y	492	498	LQSYGFQ	0.557
496	G	493	499	QSYGFQP	2.171
497	F	494	500	SYGFQPT	2.057
498	Q	495	501	YGFQPTN	2.129
499	P	496	502	GFQPTNG	3.214
500	T	497	503	FQPTNGV	1.871
501	N	498	504	QPTNGVG	4.0
502	G	499	505	PTNGVGY	2.871
503	V	500	506	TNGVGYQ	3.429
504	G	501	507	NGVGYQP	2.986
505	Y	502	508	GVGYQPY	1.714
506	Q	503	509	VGYQPYR	1.5
507	P	504	510	GYQPYRV	1.5
508	Y	505	511	YQPYRVV	0.157
509	R	506	512	QPYRVVV	-0.1
510	V	507	513	PYRVVVL	-2.271
511	V	508	514	YRVVVLS	-1.643
512	V	509	515	RVVVLSF	-2.686
513	L	510	516	VVVLSFE	-2.171
514	S	511	517	VVLSFEL	-2.957
515	F	512	518	VLSFELL	-3.743
516	E	513	519	LSFELLH	-2.914
517	L	514	520	SFELLHA	-1.3
518	L	515	521	FELLHAP	-1.929
519	H	516	522	ELLHAPA	-0.314
520	A	517	523	LLHAPAT	-0.686
521	P	518	524	LHAPATV	0.1
522	A	519	525	HAPATVC	1.614
523	T	520	526	APATVCG	2.129
524	V	521	527	PATVCGP	2.129
525	C	522	528	ATVCGPK	2.643
526	G	523	529	TVCGPKK	3.157
527	P	524	530	VCGPKKS	3.343
528	K	525	531	CGPKKST	4.614
529	K	526	532	GPKKSTN	5.414
530	S	527	533	PKKSTNL	3.286
531	T	528	534	KKSTNLV	2.457
532	N	529	535	KSTNLVK	2.457
533	L	530	536	STNLVKN	2.643
534	V	531	537	TNLVKNK	2.529
535	K	532	538	NLVKNKC	1.986
536	N	533	539	LVKNKCV	0.457
537	K	534	540	VKNKCVN	2.771
538	C	535	541	KNKCVNF	1.986
539	V	536	542	NKCVNFN	2.171
540	N	537	543	KCVNFNF	-0.143
541	F	538	544	CVNFNFN	0.043
542	N	539	545	VNFNFNG	0.657
543	F	540	546	NFNFNGL	-0.129
544	N	541	547	FNFNGLT	-0.386
545	G	542	548	NFNGLTG	1.743
546	L	543	549	FNGLTGT	1.486
547	T	544	550	NGLTGTG	3.614
548	G	545	551	GLTGTGV	2.086
549	T	546	552	LTGTGVL	-0.043
550	G	547	553	TGTGVLT	2.014
551	V	548	554	GTGVLTE	2.386
552	L	549	555	TGVLTES	2.5
553	T	550	556	GVLTESN	2.757
554	E	551	557	VLTESNK	2.757
555	S	552	558	LTESNKK	4.1
556	N	553	559	TESNKKF	4.1
557	K	554	560	ESNKKFL	2.043
558	K	555	561	SNKKFLP	1.229
559	F	556	562	NKKFLPF	-1.014
560	L	557	563	KKFLPFQ	-1.157
561	P	558	564	KFLPFQQ	-1.114
562	F	559	565	FLPFQQF	-3.243
563	Q	560	566	LPFQQFG	-1.114
564	Q	561	567	PFQQFGR	0.8
565	F	562	568	FQQFGRD	1.929
566	G	563	569	QQFGRDI	2.1
567	R	564	570	QFGRDIA	1.543
568	D	565	571	FGRDIAD	2.114
569	I	566	572	GRDIADT	4.171
570	A	567	573	RDIADTT	4.1
571	D	568	574	DIADTTD	4.929
572	T	569	575	IADTTDA	3.8
573	T	570	576	ADTTDAV	4.414
574	D	571	577	DTTDAVR	4.714
575	A	572	578	TTDAVRD	4.714
576	V	573	579	TDAVRDP	4.271
577	R	574	580	DAVRDPQ	4.386
578	D	575	581	AVRDPQT	3.7
579	P	576	582	VRDPQTL	2.086
580	Q	577	583	RDPQTLE	3.729
581	T	578	584	DPQTLEI	1.986
582	L	579	585	PQTLEIL	-0.757
583	E	580	586	QTLEILD	0.371
584	I	581	587	TLEILDI	-1.629
585	L	582	588	LEILDIT	-1.629
586	D	583	589	EILDITP	-0.014
587	I	584	590	ILDITPC	-0.929
588	T	585	591	LDITPCS	1.143
589	P	586	592	DITPCSF	1.143
590	C	587	593	ITPCSFG	0.529
591	S	588	594	TPCSFGG	2.486
592	F	589	595	PCSFGGV	1.214
593	G	590	596	CSFGGVS	1.843
594	G	591	597	SFGGVSV	1.114
595	V	592	598	FGGVSVI	-0.957
596	S	593	599	GGVSVIT	1.1
597	V	594	600	GVSVITP	0.586
598	I	595	601	VSVITPG	0.586
599	T	596	602	SVITPGT	1.857
600	P	597	603	VITPGTN	1.929
601	G	598	604	ITPGTNT	3.2
602	T	599	605	TPGTNTS	5.271
603	N	600	606	PGTNTSN	5.529
604	T	601	607	GTNTSNQ	6.086
605	S	602	608	TNTSNQV	4.743
606	N	603	609	NTSNQVA	4.3
607	Q	604	610	TSNQVAV	2.771
608	V	605	611	SNQVAVL	0.714
609	A	606	612	NQVAVLY	-0.486
610	V	607	613	QVAVLYQ	-0.629
611	L	608	614	VAVLYQG	-0.671
612	Y	609	615	AVLYQGV	-0.671
613	Q	610	616	VLYQGVN	0.029
614	G	611	617	LYQGVNC	0.757
615	V	612	618	YQGVNCT	2.814
616	N	613	619	QGVNCTE	4.2
617	C	614	620	GVNCTEV	2.814
618	T	615	621	VNCTEVP	2.3
619	E	616	622	NCTEVPV	2.3
620	V	617	623	CTEVPVA	1.6
621	P	618	624	TEVPVAI	0.257
622	V	619	625	EVPVAIH	-0.186
623	A	620	626	VPVAIHA	-1.0
624	I	621	627	PVAIHAD	0.957
625	H	622	628	VAIHADQ	1.514
626	A	623	629	AIHADQL	0.729
627	D	624	630	IHADQLT	1.171
628	Q	625	631	HADQLTP	2.614
629	L	626	632	ADQLTPT	3.057
630	T	627	633	DQLTPTW	1.329
631	P	628	634	QLTPTWR	0.5
632	T	629	635	LTPTWRV	-0.886
633	W	630	636	TPTWRVY	0.157
634	R	631	637	PTWRVYS	0.343
635	V	632	638	TWRVYST	0.786
636	Y	633	639	WRVYSTG	0.857
637	S	634	640	RVYSTGS	3.214
638	T	635	641	VYSTGSN	3.614
639	G	636	642	YSTGSNV	3.614
640	S	637	643	STGSNVF	2.571
641	N	638	644	TGSNVFQ	2.5
642	V	639	645	GSNVFQT	2.5
643	F	640	646	SNVFQTR	2.286
644	Q	641	647	NVFQTRA	1.657
645	T	642	648	VFQTRAG	1.471
646	R	643	649	FQTRAGC	2.2
647	A	644	650	QTRAGCL	2.2
648	G	645	651	TRAGCLI	0.2
649	C	646	652	RAGCLIG	0.271
650	L	647	653	AGCLIGA	-0.029
651	I	648	654	GCLIGAE	0.786
652	G	649	655	CLIGAEH	0.271
653	A	650	656	LIGAEHV	-0.457
654	E	651	657	IGAEHVN	1.857
655	H	652	658	GAEHVNN	4.0
656	V	653	659	AEHVNNS	4.114
657	N	654	660	EHVNNSY	3.543
658	N	655	661	HVNNSYE	3.543
659	S	656	662	VNNSYEC	3.443
660	Y	657	663	NNSYECD	5.4
661	E	658	664	NSYECDI	3.257
662	C	659	665	SYECDIP	2.557
663	D	660	666	YECDIPI	0.486
664	I	661	667	ECDIPIG	1.571
665	P	662	668	CDIPIGA	0.757
666	I	663	669	DIPIGAG	1.371
667	G	664	670	IPIGAGI	-1.2
668	A	665	671	PIGAGIC	0.143
669	G	666	672	IGAGICA	0.143
670	I	667	673	GAGICAS	2.214
671	C	668	674	AGICASY	1.129
672	A	669	675	GICASYQ	1.686
673	S	670	676	ICASYQT	1.614
674	Y	671	677	CASYQTQ	3.614
675	Q	672	678	ASYQTQT	4.157
676	T	673	679	SYQTQTN	4.857
677	Q	674	680	YQTQTNS	4.857
678	T	675	681	QTQTNSP	5.429
679	N	676	682	TQTNSPR	5.171
680	S	677	683	QTNSPRR	5.029
681	P	678	684	TNSPRRA	4.471
682	R	679	685	NSPRRAR	4.329
683	R	680	686	SPRRARS	4.257
684	A	681	687	PRRARSV	2.8
685	R	682	688	RRARSVA	2.8
686	S	683	689	RARSVAS	3.129
687	V	684	690	ARSVASQ	3.386
688	A	685	691	RSVASQS	4.014
689	S	686	692	SVASQSI	2.271
690	Q	687	693	VASQSII	0.2
691	S	688	694	ASQSIIA	1.029
692	I	689	695	SQSIIAY	0.457
693	I	690	696	QSIIAYT	0.271
694	A	691	697	SIIAYTM	-1.186
695	Y	692	698	IIAYTMS	-1.186
696	T	693	699	IAYTMSL	-1.357
697	M	694	700	AYTMSLG	0.6
698	S	695	701	YTMSLGA	0.6
699	L	696	702	TMSLGAE	1.986
700	G	697	703	MSLGAEN	2.243
701	A	698	704	SLGAENS	3.771
702	E	699	705	LGAENSV	2.314
703	N	700	706	GAENSVA	3.929
704	S	701	707	AENSVAY	2.843
705	V	702	708	ENSVAYS	3.471
706	A	703	709	NSVAYSN	3.357
707	Y	704	710	SVAYSNN	3.357
708	S	705	711	VAYSNNS	3.357
709	N	706	712	AYSNNSI	2.743
710	N	707	713	YSNNSIA	2.743
711	S	708	714	SNNSIAI	1.871
712	I	709	715	NNSIAIP	1.243
713	A	710	716	NSIAIPT	0.986
714	I	711	717	SIAIPTN	0.986
715	P	712	718	IAIPTNF	-1.257
716	T	713	719	AIPTNFT	0.629
717	N	714	720	IPTNFTI	-0.814
718	F	715	721	PTNFTIS	1.257
719	T	716	722	TNFTISV	0.429
720	I	717	723	NFTISVT	0.429
721	S	718	724	FTISVTT	0.171
722	V	719	725	TISVTTE	2.6
723	T	720	726	ISVTTEI	0.714
724	T	721	727	SVTTEIL	0.543
725	E	722	728	VTTEILP	-0.086
726	I	723	729	TTEILPV	-0.086
727	L	724	730	TEILPVS	0.1
728	P	725	731	EILPVSM	-1.243
729	V	726	732	ILPVSMT	-1.614
730	S	727	733	LPVSMTK	0.343
731	M	728	734	PVSMTKT	2.4
732	T	729	735	VSMTKTS	3.029
733	K	730	736	SMTKTSV	3.029
734	T	731	737	MTKTSVD	3.529
735	S	732	738	TKTSVDC	4.329
736	V	733	739	KTSVDCT	4.329
737	D	734	740	TSVDCTM	2.914
738	C	735	741	SVDCTMY	1.9
739	T	736	742	VDCTMYI	-0.171
740	M	737	743	DCTMYIC	0.557
741	Y	738	744	CTMYICG	-0.057
742	I	739	745	TMYICGD	1.171
743	C	740	746	MYICGDS	1.357
744	G	741	747	YICGDST	2.7
745	D	742	748	ICGDSTE	4.086
746	S	743	749	CGDSTEC	5.429
747	T	744	750	GDSTECS	6.157
748	E	745	751	DSTECSN	6.343
749	C	746	752	STECSNL	3.6
750	S	747	753	TECSNLL	1.357
751	N	748	754	ECSNLLL	-0.7
752	L	749	755	CSNLLLQ	-0.957
753	L	750	756	SNLLLQY	-1.429
754	L	751	757	NLLLQYG	-1.543
755	Q	752	758	LLLQYGS	-1.614
756	Y	753	759	LLQYGSF	-1.614
757	G	754	760	LQYGSFC	-0.1
758	S	755	761	QYGSFCT	1.957
759	F	756	762	YGSFCTQ	1.957
760	C	757	763	GSFCTQL	0.914
761	T	758	764	SFCTQLN	1.1
762	Q	759	765	FCTQLNR	0.771
763	L	760	766	CTQLNRA	2.386
764	N	761	767	TQLNRAL	0.871
765	R	762	768	QLNRALT	0.871
766	A	763	769	LNRALTG	0.829
767	L	764	770	NRALTGI	1.0
768	T	765	771	RALTGIA	0.3
769	G	766	772	ALTGIAV	-0.829
770	I	767	773	LTGIAVE	-0.014
771	A	768	774	TGIAVEQ	2.157
772	V	769	775	GIAVEQD	2.843
773	E	770	776	IAVEQDK	2.843
774	Q	771	777	AVEQDKN	4.986
775	D	772	778	VEQDKNT	5.429
776	K	773	779	EQDKNTQ	6.814
777	N	774	780	QDKNTQE	6.814
778	T	775	781	DKNTQEV	5.429
779	Q	776	782	KNTQEVF	2.686
780	E	777	783	NTQEVFA	2.171
781	V	778	784	TQEVFAQ	2.029
782	F	779	785	QEVFAQV	0.757
783	A	780	786	EVFAQVK	0.714
784	Q	781	787	VFAQVKQ	0.457
785	V	782	788	FAQVKQI	-0.157
786	K	783	789	AQVKQIY	0.886
787	Q	784	790	QVKQIYK	1.4
788	I	785	791	VKQIYKT	1.286
789	Y	786	792	KQIYKTP	2.114
790	K	787	793	QIYKTPP	1.6
791	T	788	794	IYKTPPI	-0.4
792	P	789	795	YKTPPIK	1.557
793	P	790	796	KTPPIKD	3.257
794	I	791	797	TPPIKDF	1.129
795	K	792	798	PPIKDFG	1.2
796	D	793	799	PIKDFGG	1.714
797	F	794	800	IKDFGGF	0.1
798	G	795	801	KDFGGFN	2.243
799	G	796	802	DFGGFNF	0.114
800	F	797	803	FGGFNFS	-0.386
801	N	798	804	GGFNFSQ	1.786
802	F	799	805	GFNFSQI	-0.171
803	S	800	806	FNFSQIL	-2.3
804	Q	801	807	NFSQILP	-0.686
805	I	802	808	FSQILPD	-0.257
806	L	803	809	SQILPDP	1.357
807	P	804	810	QILPDPS	1.357
808	D	805	811	ILPDPSK	1.314
809	P	806	812	LPDPSKP	2.757
810	S	807	813	PDPSKPS	5.0
811	K	808	814	DPSKPSK	5.514
812	P	809	815	PSKPSKR	4.686
813	S	810	816	SKPSKRS	5.314
814	K	811	817	KPSKRSF	3.071
815	R	812	818	PSKRSFI	1.114
816	S	813	819	SKRSFIE	1.929
817	F	814	820	KRSFIED	2.429
818	I	815	821	RSFIEDL	0.3
819	E	816	822	SFIEDLL	-1.614
820	D	817	823	FIEDLLF	-3.857
821	L	818	824	IEDLLFN	-1.543
822	L	819	825	EDLLFNK	0.414
823	F	820	826	DLLFNKV	-1.229
824	N	821	827	LLFNKVT	-1.914
825	K	822	828	LFNKVTL	-1.914
826	V	823	829	FNKVTLA	-0.3
827	T	824	830	NKVTLAD	2.443
828	L	825	831	KVTLADA	1.743
829	A	826	832	VTLADAG	1.743
830	D	827	833	TLADAGF	0.957
831	A	828	834	LADAGFI	-0.929
832	G	829	835	ADAGFIK	1.2
833	F	830	836	DAGFIKQ	1.757
834	I	831	837	AGFIKQY	0.057
835	K	832	838	GFIKQYG	0.571
836	Q	833	839	FIKQYGD	1.186
837	Y	834	840	IKQYGDC	2.7
838	G	835	841	KQYGDCL	2.529
839	D	836	842	QYGDCLG	2.529
840	C	837	843	YGDCLGD	3.1
841	L	838	844	GDCLGDI	2.229
842	G	839	845	DCLGDIA	1.714
843	D	840	846	CLGDIAA	0.586
844	I	841	847	LGDIAAR	0.986
845	A	842	848	GDIAARD	3.729
846	A	843	849	DIAARDL	1.6
847	R	844	850	IAARDLI	-0.971
848	D	845	851	AARDLIC	0.371
849	L	846	852	ARDLICA	0.371
850	I	847	853	RDLICAQ	0.929
851	C	848	854	DLICAQK	1.143
852	A	849	855	LICAQKF	-1.6
853	Q	850	856	ICAQKFN	0.714
854	K	851	857	CAQKFNG	2.671
855	F	852	858	AQKFNGL	1.157
856	N	853	859	QKFNGLT	1.6
857	G	854	860	KFNGLTV	0.214
858	L	855	861	FNGLTVL	-1.914
859	T	856	862	NGLTVLP	-0.3
860	V	857	863	GLTVLPP	-1.0
861	L	858	864	LTVLPPL	-3.129
862	P	859	865	TVLPPLL	-3.129
863	P	860	866	VLPPLLT	-3.129
864	L	861	867	LPPLLTD	-1.171
865	L	862	868	PPLLTDE	1.257
866	T	863	869	PLLTDEM	0.357
867	D	864	870	LLTDEMI	-1.086
868	E	865	871	LTDEMIA	0.529
869	M	866	872	TDEMIAQ	2.7
870	I	867	873	DEMIAQY	1.686
871	A	868	874	EMIAQYT	1.0
872	Q	869	875	MIAQYTS	0.814
873	Y	870	876	IAQYTSA	1.714
874	T	871	877	AQYTSAL	1.543
875	S	872	878	QYTSALL	-0.071
876	A	873	879	YTSALLA	-0.629
877	L	874	880	TSALLAG	0.457
878	L	875	881	SALLAGT	0.457
879	A	876	882	ALLAGTI	-1.614
880	G	877	883	LLAGTIT	-1.171
881	T	878	884	LAGTITS	1.071
882	I	879	885	AGTITSG	3.2
883	T	880	886	GTITSGW	1.471
884	S	881	887	TITSGWT	1.4
885	G	882	888	ITSGWTF	-0.657
886	W	883	889	TSGWTFG	1.3
887	T	884	890	SGWTFGA	0.857
888	F	885	891	GWTFGAG	0.743
889	G	886	892	WTFGAGA	0.229
890	A	887	893	TFGAGAA	1.957
891	G	888	894	FGAGAAL	-0.1
892	A	889	895	GAGAALQ	2.071
893	A	890	896	AGAALQI	0.114
894	L	891	897	GAALQIP	0.114
895	Q	892	898	AALQIPF	-2.014
896	I	893	899	ALQIPFA	-2.014
897	P	894	900	LQIPFAM	-2.914
898	F	895	901	QIPFAMQ	-0.743
899	A	896	902	IPFAMQM	-2.2
900	M	897	903	PFAMQMA	-0.757
901	Q	898	904	FAMQMAY	-1.329
902	M	899	905	AMQMAYR	0.586
903	A	900	906	MQMAYRF	-1.029
904	Y	901	907	QMAYRFN	0.571
905	R	902	908	MAYRFNG	0.529
906	F	903	909	AYRFNGI	-0.014
907	N	904	910	YRFNGIG	0.5
908	G	905	911	RFNGIGV	0.243
909	I	906	912	FNGIGVT	0.386
910	G	907	913	NGIGVTQ	2.557
911	V	908	914	GIGVTQN	2.557
912	T	909	915	IGVTQNV	1.214
913	Q	910	916	GVTQNVL	1.043
914	N	911	917	VTQNVLY	-0.043
915	V	912	918	TQNVLYE	1.6
916	L	913	919	QNVLYEN	1.857
917	Y	914	920	NVLYENQ	1.857
918	E	915	921	VLYENQK	1.671
919	N	916	922	LYENQKL	0.886
920	Q	917	923	YENQKLI	1.057
921	K	918	924	ENQKLIA	1.629
922	L	919	925	NQKLIAN	1.514
923	I	920	926	QKLIANQ	1.371
924	A	921	927	KLIANQF	-0.8
925	N	922	928	LIANQFN	-0.614
926	Q	923	929	IANQFNS	1.629
927	F	924	930	ANQFNSA	3.071
928	N	925	931	NQFNSAI	1.629
929	S	926	932	QFNSAIG	1.443
930	A	927	933	FNSAIGK	1.4
931	I	928	934	NSAIGKI	1.571
932	G	929	935	SAIGKIQ	1.429
933	K	930	936	AIGKIQD	1.929
934	I	931	937	IGKIQDS	2.557
935	Q	932	938	GKIQDSL	2.386
936	D	933	939	KIQDSLS	2.5
937	S	934	940	IQDSLSS	2.614
938	L	935	941	QDSLSST	4.5
939	S	936	942	DSLSSTA	3.943
940	S	937	943	SLSSTAS	3.443
941	T	938	944	LSSTASA	2.814
942	A	939	945	SSTASAL	2.814
943	S	940	946	STASALG	2.7
944	A	941	947	TASALGK	2.586
945	L	942	948	ASALGKL	0.529
946	G	943	949	SALGKLQ	1.086
947	K	944	950	ALGKLQD	1.586
948	L	945	951	LGKLQDV	0.757
949	Q	946	952	GKLQDVV	1.543
950	D	947	953	KLQDVVN	1.729
951	V	948	954	LQDVVNQ	1.771
952	V	949	955	QDVVNQN	4.086
953	N	950	956	DVVNQNA	3.529
954	Q	951	957	VVNQNAQ	2.957
955	N	952	958	VNQNAQA	3.786
956	A	953	959	NQNAQAL	3.0
957	Q	954	960	QNAQALN	3.0
958	A	955	961	NAQALNT	2.886
959	L	956	962	AQALNTL	0.571
960	N	957	963	QALNTLV	-0.257
961	T	958	964	ALNTLVK	-0.3
962	L	959	965	LNTLVKQ	0.257
963	V	960	966	NTLVKQL	0.257
964	K	961	967	TLVKQLS	0.186
965	Q	962	968	LVKQLSS	0.371
966	L	963	969	VKQLSSN	2.686
967	S	964	970	KQLSSNF	1.9
968	S	965	971	QLSSNFG	1.9
969	N	966	972	LSSNFGA	1.343
970	F	967	973	SSNFGAI	1.514
971	G	968	974	SNFGAIS	1.514
972	A	969	975	NFGAISS	1.514
973	I	970	976	FGAISSV	-0.014
974	S	971	977	GAISSVL	-0.014
975	S	972	978	AISSVLN	0.171
976	V	973	979	ISSVLND	1.3
977	L	974	980	SSVLNDI	1.3
978	N	975	981	SVLNDIL	-0.943
979	D	976	982	VLNDILS	-0.943
980	I	977	983	LNDILSR	0.186
981	L	978	984	NDILSRL	0.186
982	S	979	985	DILSRLD	0.614
983	R	980	986	ILSRLDK	0.0
984	L	981	987	LSRLDKV	0.614
985	D	982	988	SRLDKVE	3.043
986	K	983	989	RLDKVEA	2.414
987	V	984	990	LDKVEAE	2.929
988	E	985	991	DKVEAEV	3.714
989	A	986	992	KVEAEVQ	3.143
990	E	987	993	VEAEVQI	1.186
991	V	988	994	EAEVQID	3.143
992	Q	989	995	AEVQIDR	2.629
993	I	990	996	EVQIDRL	1.014
994	D	991	997	VQIDRLI	-1.243
995	R	992	998	QIDRLIT	0.029
996	L	993	999	IDRLITG	-0.014
997	I	994	1000	DRLITGR	1.729
998	T	995	1001	RLITGRL	-1.014
999	G	996	1002	LITGRLQ	-0.757
1000	R	997	1003	ITGRLQS	1.486
1001	L	998	1004	TGRLQSL	1.314
1002	Q	999	1005	GRLQSLQ	1.429
1003	S	1000	1006	RLQSLQT	1.357
1004	L	1001	1007	LQSLQTY	0.486
1005	Q	1002	1008	QSLQTYV	1.271
1006	T	1003	1009	SLQTYVT	1.157
1007	Y	1004	1010	LQTYVTQ	1.086
1008	V	1005	1011	QTYVTQQ	3.257
1009	T	1006	1012	TYVTQQL	1.086
1010	Q	1007	1013	YVTQQLI	-0.8
1011	Q	1008	1014	VTQQLIR	0.071
1012	L	1009	1015	TQQLIRA	0.9
1013	I	1010	1016	QQLIRAA	0.457
1014	R	1011	1017	QLIRAAE	0.714
1015	A	1012	1018	LIRAAEI	-1.286
1016	A	1013	1019	IRAAEIR	0.629
1017	E	1014	1020	RAAEIRA	2.071
1018	I	1015	1021	AAEIRAS	2.4
1019	R	1016	1022	AEIRASA	2.4
1020	A	1017	1023	EIRASAN	3.1
1021	S	1018	1024	IRASANL	0.671
1022	A	1019	1025	RASANLA	2.114
1023	N	1020	1026	ASANLAA	1.814
1024	L	1021	1027	SANLAAT	2.257
1025	A	1022	1028	ANLAATK	2.143
1026	A	1023	1029	NLAATKM	1.243
1027	T	1024	1030	LAATKMS	1.171
1028	K	1025	1031	AATKMSE	3.6
1029	M	1026	1032	ATKMSEC	3.5
1030	S	1027	1033	TKMSECV	2.671
1031	E	1028	1034	KMSECVL	0.614
1032	C	1029	1035	MSECVLG	0.614
1033	V	1030	1036	SECVLGQ	2.071
1034	L	1031	1037	ECVLGQS	2.071
1035	G	1032	1038	CVLGQSK	1.771
1036	Q	1033	1039	VLGQSKR	2.171
1037	S	1034	1040	LGQSKRV	2.171
1038	K	1035	1041	GQSKRVD	4.914
1039	R	1036	1042	QSKRVDF	2.786
1040	V	1037	1043	SKRVDFC	2.129
1041	D	1038	1044	KRVDFCG	2.014
1042	F	1039	1045	RVDFCGK	2.014
1043	C	1040	1046	VDFCGKG	2.229
1044	G	1041	1047	DFCGKGY	2.486
1045	K	1042	1048	FCGKGYH	1.357
1046	G	1043	1049	CGKGYHL	1.357
1047	Y	1044	1050	GKGYHLM	0.557
1048	H	1045	1051	KGYHLMS	0.671
1049	L	1046	1052	GYHLMSF	-1.457
1050	M	1047	1053	YHLMSFP	-1.971
1051	S	1048	1054	HLMSFPQ	-0.843
1052	F	1049	1055	LMSFPQS	-0.214
1053	P	1050	1056	MSFPQSA	1.4
1054	Q	1051	1057	SFPQSAP	2.3
1055	S	1052	1058	FPQSAPH	1.671
1056	A	1053	1059	PQSAPHG	3.8
1057	P	1054	1060	QSAPHGV	2.971
1058	H	1055	1061	SAPHGVV	1.586
1059	G	1056	1062	APHGVVF	-0.657
1060	V	1057	1063	PHGVVFL	-2.271
1061	V	1058	1064	HGVVFLH	-2.271
1062	F	1059	1065	GVVFLHV	-3.1
1063	L	1060	1066	VVFLHVT	-3.171
1064	H	1061	1067	VFLHVTY	-2.914
1065	V	1062	1068	FLHVTYV	-2.914
1066	T	1063	1069	LHVTYVP	-1.3
1067	Y	1064	1070	HVTYVPA	0.314
1068	V	1065	1071	VTYVPAQ	0.871
1069	P	1066	1072	TYVPAQE	2.514
1070	A	1067	1073	YVPAQEK	2.586
1071	Q	1068	1074	VPAQEKN	3.857
1072	E	1069	1075	PAQEKNF	3.071
1073	K	1070	1076	AQEKNFT	3.514
1074	N	1071	1077	QEKNFTT	3.957
1075	F	1072	1078	EKNFTTA	3.4
1076	T	1073	1079	KNFTTAP	2.586
1077	T	1074	1080	NFTTAPA	2.071
1078	A	1075	1081	FTTAPAI	-0.071
1079	P	1076	1082	TTAPAIC	1.443
1080	A	1077	1083	TAPAICH	1.0
1081	I	1078	1084	APAICHD	1.686
1082	C	1079	1085	PAICHDG	2.2
1083	H	1080	1086	AICHDGK	2.714
1084	D	1081	1087	ICHDGKA	2.714
1085	G	1082	1088	CHDGKAH	4.157
1086	K	1083	1089	HDGKAHF	2.643
1087	A	1084	1090	DGKAHFP	2.643
1088	H	1085	1091	GKAHFPR	1.814
1089	F	1086	1092	KAHFPRE	2.114
1090	P	1087	1093	AHFPREG	2.114
1091	R	1088	1094	HFPREGV	1.286
1092	E	1089	1095	FPREGVF	-0.329
1093	G	1090	1096	PREGVFV	0.457
1094	V	1091	1097	REGVFVS	1.086
1095	F	1092	1098	EGVFVSN	1.486
1096	V	1093	1099	GVFVSNG	1.186
1097	S	1094	1100	VFVSNGT	1.114
1098	N	1095	1101	FVSNGTH	1.943
1099	G	1096	1102	VSNGTHW	1.829
1100	T	1097	1103	SNGTHWF	1.043
1101	H	1098	1104	NGTHWFV	-0.414
1102	W	1099	1105	GTHWFVT	-0.671
1103	F	1100	1106	THWFVTQ	-0.629
1104	V	1101	1107	HWFVTQR	-0.771
1105	T	1102	1108	WFVTQRN	-0.071
1106	Q	1103	1109	FVTQRNF	0.043
1107	R	1104	1110	VTQRNFY	1.086
1108	N	1105	1111	TQRNFYE	2.729
1109	F	1106	1112	QRNFYEP	2.286
1110	Y	1107	1113	RNFYEPQ	2.286
1111	E	1108	1114	NFYEPQI	0.543
1112	P	1109	1115	FYEPQII	-1.6
1113	Q	1110	1116	YEPQIIT	0.457
1114	I	1111	1117	EPQIITT	1.471
1115	I	1112	1118	PQIITTD	1.786
1116	T	1113	1119	QIITTDN	2.486
1117	T	1114	1120	IITTDNT	2.371
1118	D	1115	1121	ITTDNTF	2.2
1119	N	1116	1122	TTDNTFV	2.814
1120	T	1117	1123	TDNTFVS	3.0
1121	F	1118	1124	DNTFVSG	3.071
1122	V	1119	1125	NTFVSGN	2.643
1123	S	1120	1126	TFVSGNC	1.843
1124	G	1121	1127	FVSGNCD	2.529
1125	N	1122	1128	VSGNCDV	3.314
1126	C	1123	1129	SGNCDVV	3.314
1127	D	1124	1130	GNCDVVI	1.243
1128	V	1125	1131	NCDVVIG	1.243
1129	V	1126	1132	CDVVIGI	-0.9
1130	I	1127	1133	DVVIGIV	-1.629
1131	G	1128	1134	VVIGIVN	-2.057
1132	I	1129	1135	VIGIVNN	-0.529
1133	V	1130	1136	IGIVNNT	0.743
1134	N	1131	1137	GIVNNTV	1.357
1135	N	1132	1138	IVNNTVY	0.271
1136	T	1133	1139	VNNTVYD	2.843
1137	V	1134	1140	NNTVYDP	3.671
1138	Y	1135	1141	NTVYDPL	1.357
1139	D	1136	1142	TVYDPLQ	1.214
1140	P	1137	1143	VYDPLQP	0.771
1141	L	1138	1144	YDPLQPE	2.414
1142	Q	1139	1145	DPLQPEL	1.371
1143	P	1140	1146	PLQPELD	1.371
1144	E	1141	1147	LQPELDS	2.0
1145	L	1142	1148	QPELDSF	2.0
1146	D	1143	1149	PELDSFK	1.957
1147	S	1144	1150	ELDSFKE	2.771
1148	F	1145	1151	LDSFKEE	2.771
1149	K	1146	1152	DSFKEEL	2.771
1150	E	1147	1153	SFKEELD	2.771
1151	E	1148	1154	FKEELDK	2.657
1152	L	1149	1155	KEELDKY	3.7
1153	D	1150	1156	EELDKYF	1.571
1154	K	1151	1157	ELDKYFK	1.271
1155	Y	1152	1158	LDKYFKN	1.157
1156	F	1153	1159	DKYFKNH	2.771
1157	K	1154	1160	KYFKNHT	2.086
1158	N	1155	1161	YFKNHTS	2.2
1159	H	1156	1162	FKNHTSP	2.771
1160	T	1157	1163	KNHTSPD	5.514
1161	S	1158	1164	NHTSPDV	4.171
1162	P	1159	1165	HTSPDVD	4.6
1163	D	1160	1166	TSPDVDL	2.986
1164	V	1161	1167	SPDVDLG	3.057
1165	D	1162	1168	PDVDLGD	3.557
1166	L	1163	1169	DVDLGDI	2.114
1167	G	1164	1170	VDLGDIS	1.614
1168	D	1165	1171	DLGDISG	2.957
1169	I	1166	1172	LGDISGI	0.386
1170	S	1167	1173	GDISGIN	2.7
1171	G	1168	1174	DISGINA	2.186
1172	I	1169	1175	ISGINAS	1.686
1173	N	1170	1176	SGINASV	2.3
1174	A	1171	1177	GINASVV	0.843
1175	S	1172	1178	INASVVN	1.029
1176	V	1173	1179	NASVVNI	1.029
1177	V	1174	1180	ASVVNIQ	0.886
1178	N	1175	1181	SVVNIQK	1.4
1179	I	1176	1182	VVNIQKE	1.586
1180	Q	1177	1183	VNIQKEI	0.971
1181	K	1178	1184	NIQKEID	2.929
1182	E	1179	1185	IQKEIDR	2.529
1183	I	1180	1186	QKEIDRL	2.357
1184	D	1181	1187	KEIDRLN	2.5
1185	R	1182	1188	EIDRLNE	2.8
1186	L	1183	1189	IDRLNEV	1.157
1187	N	1184	1190	DRLNEVA	2.6
1188	E	1185	1191	RLNEVAK	1.986
1189	V	1186	1192	LNEVAKN	2.386
1190	A	1187	1193	NEVAKNL	2.386
1191	K	1188	1194	EVAKNLN	2.386
1192	N	1189	1195	VAKNLNE	2.386
1193	L	1190	1196	AKNLNES	3.843
1194	N	1191	1197	KNLNESL	2.229
1195	E	1192	1198	NLNESLI	0.271
1196	S	1193	1199	LNESLID	0.7
1197	L	1194	1200	NESLIDL	0.7
1198	I	1195	1201	ESLIDLQ	0.557
1199	D	1196	1202	SLIDLQE	0.557
1200	L	1197	1203	LIDLQEL	-1.686
1201	Q	1198	1204	IDLQELG	0.443
1202	E	1199	1205	DLQELGK	2.4
1203	L	1200	1206	LQELGKY	0.7
1204	G	1201	1207	QELGKYE	3.129
1205	K	1202	1208	ELGKYEQ	3.129
1206	Y	1203	1209	LGKYEQY	1.743
1207	E	1204	1210	GKYEQYI	1.914
1208	Q	1205	1211	KYEQYIK	1.914
1209	Y	1206	1212	YEQYIKW	-0.329
1210	I	1207	1213	EQYIKWP	0.243
1211	K	1208	1214	QYIKWPW	-2.3
1212	W	1209	1215	YIKWPWY	-3.429
1213	P	1210	1216	IKWPWYI	-4.3
1214	W	1211	1217	KWPWYIW	-4.586
1215	Y	1212	1218	WPWYIWL	-6.714
1216	I	1213	1219	PWYIWLG	-4.471
1217	W	1214	1220	WYIWLGF	-6.086
1218	L	1215	1221	YIWLGFI	-5.8
1219	G	1216	1222	IWLGFIA	-5.229
1220	F	1217	1223	WLGFIAG	-3.271
1221	I	1218	1224	LGFIAGL	-3.157
1222	A	1219	1225	GFIAGLI	-2.986
1223	G	1220	1226	FIAGLIA	-3.5
1224	L	1221	1227	IAGLIAI	-3.329
1225	I	1222	1228	AGLIAIV	-2.714
1226	A	1223	1229	GLIAIVM	-3.614
1227	I	1224	1230	LIAIVMV	-4.957
1228	V	1225	1231	IAIVMVT	-2.9
1229	M	1226	1232	AIVMVTI	-2.9
1230	V	1227	1233	IVMVTIM	-3.8
1231	T	1228	1234	VMVTIML	-3.971
1232	I	1229	1235	MVTIMLC	-3.243
1233	M	1230	1236	VTIMLCC	-2.443
1234	L	1231	1237	TIMLCCM	-2.514
1235	C	1232	1238	IMLCCMT	-2.514
1236	C	1233	1239	MLCCMTS	-0.443
1237	M	1234	1240	LCCMTSC	0.357
1238	T	1235	1241	CCMTSCC	1.871
1239	S	1236	1242	CMTSCCS	2.6
1240	C	1237	1243	MTSCCSC	2.6
1241	C	1238	1244	TSCCSCL	1.886
1242	S	1239	1245	SCCSCLK	1.957
1243	C	1240	1246	CCSCLKG	1.843
1244	L	1241	1247	CSCLKGC	1.843
1245	K	1242	1248	SCLKGCC	1.843
1246	G	1243	1249	CLKGCCS	1.843
1247	C	1244	1250	LKGCCSC	1.843
1248	C	1245	1251	KGCCSCG	3.971
1249	S	1246	1252	GCCSCGS	4.086
1250	C	1247	1253	CCSCGSC	3.471
1251	G	1248	1254	CSCGSCC	3.471
1252	S	1249	1255	SCGSCCK	4.086
1253	C	1250	1256	CGSCCKF	1.843
1254	C	1251	1257	GSCCKFD	3.071
1255	K	1252	1258	SCCKFDE	3.371
1256	F	1253	1259	CCKFDED	3.871
1257	D	1254	1260	CKFDEDD	5.1
1258	E	1255	1261	KFDEDDS	5.829
1259	D	1256	1262	FDEDDSE	6.129
1260	D	1257	1263	DEDDSEP	7.743
1261	S	1258	1264	EDDSEPV	5.786
1262	E	1259	1265	DDSEPVL	3.357
1263	P	1260	1266	DSEPVLK	2.743
1264	V	1261	1267	SEPVLKG	2.129
1265	L	1262	1268	EPVLKGV	0.671
1266	K	1263	1269	PVLKGVK	0.371
1267	G	1264	1270	VLKGVKL	-1.243
1268	V	1265	1271	LKGVKLH	-0.414
1269	K	1266	1272	KGVKLHY	0.629
1270	L	1267	1273	GVKLHYT	0.557
