# Supplementary material for: PdPANA: phagemid display as peptide array for neutralizing antibodies, an engineered in silico vaccine candidate against COVID-19
Source: Front Syst Biol. 2024 Jun 17;4:1309891. doi: 10.3389/fsysb.2024.1309891 (PMC12341989; doi:10.3389/fsysb.2024.1309891)
Supplement: Supplementary file 3 [file DataSheet2.zip › Data_Sheet_2/Immunoinformatic filltering/READ ME.txt]

Instructions for Immunoinformatics Processing
1.Open Rstudio.
2.Run the PdPANA.Rproj project.
3.Import the Article.R script.
4.Locate the working directory with the Excel files.
4.Follow the instructions in the R script.
Notes
Make sure you have R and RStudio installed before proceeding.
The PdPANA.Rproj project contains the necessary libraries and functions for the analysis.
The Article.R script provides the step-by-step instructions for data processing and analysis.
The Excel files should contain the relevant data for the immunoinformatics analysis.
For detailed explanations and interpretation of the results, refer to the accompanying article or documentation.
Spanish:

Instrucciones para el procesamiento inmunoinformático
Abra Rstudio.
1.Ejecute el proyecto PdPANA.Rproj.
2.Importe el script Article.R.
3.Ubique el directorio de trabajo con los archivos Excel.
4.Siga las instrucciones del script de R.
Notas:
Asegúrese de tener R y RStudio instalados antes de continuar.
El proyecto PdPANA.Rproj contiene las bibliotecas y funciones necesarias para el análisis.
El script Article.R proporciona instrucciones paso a paso para el procesamiento y análisis de datos.
Los archivos Excel deben contener los datos relevantes para el análisis inmunoinformático.
Para obtener explicaciones detalladas e interpretaciones de los resultados, consulte el artículo o la documentación adjuntos.
